# Supplementary material for: Two distinct conformational states define the interaction of human RAD51‐ATP with single‐stranded DNA
Source: EMBO J. 2018 Mar 5;37(7):e98162. doi: 10.15252/embj.201798162 (PMC5881629; doi:10.15252/embj.201798162)
Supplement: Supplementary file 5 — Source Data for Expanded View and Appendix [file EMBJ-37-e98162-s008.zip]

Archive with 25 entries (20 files):
- EMBOJ_98162_SourceData_Appendixfigures/
- EMBOJ_98162_SourceData_Appendixfigures/.DS_Store
- __MACOSX/
- __MACOSX/EMBOJ_98162_SourceData_Appendixfigures/
- __MACOSX/EMBOJ_98162_SourceData_Appendixfigures/._.DS_Store
- EMBOJ_98162_SourceData_Appendixfigures/EMBOJ_98162_SourceData_AppendixFigS2.xlsx
- __MACOSX/EMBOJ_98162_SourceData_Appendixfigures/._EMBOJ_98162_SourceData_AppendixFigS2.xlsx
- EMBOJ_98162_SourceData_Appendixfigures/EMBOJ_98162_SourceData_AppendixFigS3.xlsx
- __MACOSX/EMBOJ_98162_SourceData_Appendixfigures/._EMBOJ_98162_SourceData_AppendixFigS3.xlsx
- EMBOJ_98162_SourceData_Appendixfigures/EMBOJ_98162_SourceData_AppendixFigS4.xlsx
- __MACOSX/EMBOJ_98162_SourceData_Appendixfigures/._EMBOJ_98162_SourceData_AppendixFigS4.xlsx
- EMBOJ_98162_SourceData_EVfigures/
- EMBOJ_98162_SourceData_EVfigures/.DS_Store
- __MACOSX/EMBOJ_98162_SourceData_EVfigures/
- __MACOSX/EMBOJ_98162_SourceData_EVfigures/._.DS_Store
- EMBOJ_98162_SourceData_EVfigures/EMBOJ_98162_SourceData_figEV1.xlsx
- __MACOSX/EMBOJ_98162_SourceData_EVfigures/._EMBOJ_98162_SourceData_figEV1.xlsx
- EMBOJ_98162_SourceData_EVfigures/EMBOJ_98162_SourceData_figEV2.xlsx
- __MACOSX/EMBOJ_98162_SourceData_EVfigures/._EMBOJ_98162_SourceData_figEV2.xlsx
- EMBOJ_98162_SourceData_EVfigures/EMBOJ_98162_SourceData_figEV3.xlsx
- __MACOSX/EMBOJ_98162_SourceData_EVfigures/._EMBOJ_98162_SourceData_figEV3.xlsx
- EMBOJ_98162_SourceData_EVfigures/EMBOJ_98162_SourceData_figEV4.xlsx
- __MACOSX/EMBOJ_98162_SourceData_EVfigures/._EMBOJ_98162_SourceData_figEV4.xlsx
- EMBOJ_98162_SourceData_EVfigures/EMBOJ_98162_SourceData_figEV5.xlsx
- __MACOSX/EMBOJ_98162_SourceData_EVfigures/._EMBOJ_98162_SourceData_figEV5.xlsx
