# Supplementary material for: Two distinct conformational states define the interaction of human RAD51‐ATP with single‐stranded DNA
Source: EMBO J. 2018 Mar 5;37(7):e98162. doi: 10.15252/embj.201798162 (PMC5881629; doi:10.15252/embj.201798162)
Supplement: Supplementary file 5 — Source Data for Expanded View and Appendix [file EMBJ-37-e98162-s008.zip › EMBOJ_98162_SourceData_Appendixfigures/EMBOJ_98162_SourceData_AppendixFigS3.xlsx]

## Sheet: Appendix Figure 3A
	red dataset	blue dataset
Time (s)	Normalized fluorescence intensity	Normalized fluorescence intensity
0	1	1
30	0.95659	0.9558
60	0.93033	0.92048
90	0.85079	0.81993
120	0.80928	0.8354
150	0.7727	0.74793
180	0.71506	0.70688
210	0.68669	0.6569
240	0.64166	0.62139
270	0.59805	0.57628
300	0.5727	0.52865
330	0.55128	0.51433
360	0.5264	0.45223
390	0.50162	0.44731
420	0.46884	0.42919
450	0.4335	0.41348
480	0.4177	0.38695
510	0.40912	0.36804
540	0.4067	0.33457
570	0.37123	0.31242
600	0.36441	0.27631
630	0.35138	0.26791
660	0.31237	0.23985
690	0.30876	0.20736
720	0.28911	0.20005
750	0.28531	0.17614
780	0.26082	0.15661
810	0.24695	0.15959
840	0.23779	0.1461
870	0.22848	0.14262
900	0.2199	0.12434
930	0.21694	0.12666
960	0.20234	0.11466
990	0.17165	0.09003
1020	0.1769	0.09852
1050	0.15712	0.08293
1080	0.16045	0.07059
1110	0.14269	0.06608
1140	0.13266	0.0685
1170	0.127	0.06809
1200	0.11102	0.05919
1230	0.0957	0.04901
1260	0.09637	0.06359
1290	0.08993	0.05267
1320	0.08998	0.04181
1350	0.07471	0.03774
1380	0.07519	0.04647
1410	0.07703	0.0479
1440	0.07501	0.05233
1470	0.06916	0.05508
1500	0.0619	0.04996
1530	0.05707	0.04156
1560	0.06792	0.03245
1590	0.06902	0.0358
1620	0.06504	0.03047
1650	0.0597	0.04034
1680	0.06389	0.02868
1710	0.06006	0.03603
1740	0.05378	0.04011
1770	0.04761	0.03512
1800	0.04791	0.0358
1830	0.05174	0.0327

## Sheet: Appendix Figure 3B
	Disassembly rate (s-1)	error
first half	0.00134	0.000121006
second half	0.0016	0.000136435
