# Supplementary material for: Two distinct conformational states define the interaction of human RAD51‐ATP with single‐stranded DNA
Source: EMBO J. 2018 Mar 5;37(7):e98162. doi: 10.15252/embj.201798162 (PMC5881629; doi:10.15252/embj.201798162)
Supplement: Supplementary file 5 — Source Data for Expanded View and Appendix [file EMBJ-37-e98162-s008.zip › EMBOJ_98162_SourceData_Appendixfigures/EMBOJ_98162_SourceData_AppendixFigS4.xlsx]

## Sheet: Appendix Figure S4
Stepsize (um)	occurrence	error
-0.3125	0.000480769	0.000480769
-0.2625	0.00144	0.000832717
-0.2125	0.00144	0.000832717
-0.1875	0.000961538	0.00067991
-0.1625	0.0024	0.00108
-0.1375	0.0024	0.00108
-0.1125	0.00288	0.00118
-0.0875	0.00577	0.00167
-0.0625	0.000480769	0.000480769
-0.0375	0.000961538	0.00067991
0.0375	0.00433	0.00144
0.0625	0.01731	0.00288
0.0875	0.04952	0.00488
0.1125	0.07308	0.00593
0.1375	0.10721	0.00718
0.1625	0.13702	0.00812
0.1875	0.12115	0.00763
0.2125	0.10433	0.00708
0.2375	0.10048	0.00695
0.2625	0.0625	0.00548
0.2875	0.05048	0.00493
0.3125	0.04375	0.00459
0.3375	0.02981	0.00379
0.3625	0.02308	0.00333
0.3875	0.01442	0.00263
0.4125	0.01298	0.0025
0.4375	0.00769	0.00192
0.4625	0.00673	0.0018
0.4875	0.00385	0.00136
0.5125	0.00433	0.00144
0.5375	0.00144	0.000832717
0.5625	0.000961538	0.00067991
0.5875	0.000961538	0.00067991
0.6125	0.000480769	0.000480769
0.6375	0.000961538	0.00067991
0.6625	0.000961538	0.00067991
0.6875	0.000480769	0.000480769
0.8125	0.000480769	0.000480769
