# Supplementary material for: Two distinct conformational states define the interaction of human RAD51‐ATP with single‐stranded DNA
Source: EMBO J. 2018 Mar 5;37(7):e98162. doi: 10.15252/embj.201798162 (PMC5881629; doi:10.15252/embj.201798162)
Supplement: Supplementary file 5 — Source Data for Expanded View and Appendix [file EMBJ-37-e98162-s008.zip › EMBOJ_98162_SourceData_EVfigures/EMBOJ_98162_SourceData_figEV1.xlsx]

## Sheet: Figure 3A
black dataset		red dataset		grey dataset
DNA extension (um)	Force (pN)	DNA extension (um)	Force (pN)	DNA extension (um)	Force (pN)
11.324	0.21902	11.3316	0.15622	7.19305	0.18388
11.3183	0.21631	11.3174	0.21742	7.18609	0.0541
11.3233	0.25109	11.3138	0.15089	7.18699	-0.16517
11.3168	0.072	11.3223	0.20788	7.19005	0.14213
11.3164	-0.02713	11.3173	0.0647	7.18927	-0.12531
11.3208	0.21198	11.3149	-0.05308	7.19513	0.14192
11.3215	0.31132	11.3261	0.17244	7.19244	-0.0782
11.3272	0.27376	11.3203	0.22766	7.18898	-0.16336
11.3235	0.56979	11.3163	0.33001	7.18237	0.13737
11.3421	0.86681	11.3412	0.16081	7.19427	-0.23435
11.352	0.45191	11.332	0.2709	7.20168	-0.14575
11.3807	0.37372	11.3392	0.26624	7.22097	0.14386
11.3869	0.67383	11.3421	0.28469	7.22768	0.14303
11.3848	0.80533	11.3385	0.39444	7.24334	-0.11149
11.4089	0.95685	11.3676	0.21886	7.25612	0.02331
11.4181	0.93691	11.3758	0.40155	7.25078	0.01527
11.4414	0.68724	11.3721	0.50972	7.28651	0.00786
11.4528	0.87623	11.3724	0.40743	7.30491	-0.01143
11.4531	1.29601	11.4024	0.67062	7.30127	0.13062
11.483	1.24958	11.4202	0.53942	7.32588	0.11145
11.4918	1.33421	11.4174	0.83075	7.35088	0.06862
11.5122	1.3029	11.4392	0.76737	7.37128	0.15423
11.5136	1.34379	11.4547	0.74125	7.37283	-0.09235
11.5046	1.41515	11.4751	0.61039	7.39536	-0.08609
11.5474	1.35105	11.48	0.83352	7.40383	-0.000373533
11.561	1.06849	11.495	0.81034	7.41148	0.0446
11.5698	1.39165	11.482	0.78124	7.43355	-0.14051
11.5594	1.56417	11.5087	0.96377	7.43978	-0.00337
11.5768	1.78204	11.5293	0.93925	7.45935	0.18362
11.5895	1.42481	11.5415	1.0283	7.47298	-0.16137
11.6048	1.80501	11.5592	1.07578	7.48705	0.03718
11.6079	1.59343	11.5712	1.088	7.48401	-0.06042
11.6259	1.53569	11.5798	1.31809	7.47497	0.18798
11.6514	1.74064	11.5997	1.52568	7.5036	0.25623
11.6674	1.74096	11.6069	1.06013	7.49703	0.0564
11.6734	1.76129	11.6197	1.24291	7.52741	-0.07276
11.6941	1.90253	11.6354	1.3258	7.54617	0.0961
11.6854	2.03027	11.6492	1.49412	7.57574	-0.06603
11.7076	2.10691	11.6601	1.4608	7.56719	-0.14071
11.7123	2.00767	11.6726	1.46084	7.5854	0.07531
11.7296	2.24412	11.6837	1.3813	7.59196	0.05877
11.735	2.15271	11.7142	1.39942	7.60013	0.0497
11.7609	2.3691	11.7362	1.53051	7.61246	-0.18386
11.772	2.5437	11.7346	1.52813	7.6311	0.25731
11.7887	2.57375	11.7705	1.72418	7.6385	-0.12257
11.8065	2.50528	11.773	1.73248	7.67599	0.10215
11.8209	2.54511	11.7918	1.9991	7.69104	-0.16651
11.8357	2.50331	11.8038	2.05952	7.70094	-0.05831
11.8444	2.57445	11.8176	1.79416	7.72659	0.18449
11.8667	2.46865	11.836	2.0673	7.72799	-0.18144
11.8794	2.562	11.8471	1.8846	7.73562	0.05901
11.8867	2.65654	11.8689	2.04375	7.7571	0.31647
11.8965	2.90915	11.8717	2.22515	7.76791	-0.01627
11.9123	3.13296	11.8913	2.15321	7.76769	0.13103
11.9186	2.95466	11.9026	2.43216	7.80405	0.13991
11.9344	2.88554	11.9088	2.32381	7.81813	-0.0349
11.946	2.73022	11.9415	2.47117	7.82756	0.05573
11.9577	2.80149	11.943	2.80897	7.85307	0.14792
11.989	3.01632	11.9655	2.29679	7.866	0.32826
11.9788	2.89718	11.9805	2.34501	7.87902	0.05881
11.9946	2.90873	11.9809	2.39604	7.90961	0.1044
12.0181	2.96902	11.9926	2.33942	7.91879	-0.11369
12.0232	3.2227	11.9852	2.35471	7.93522	0.0519
12.0495	3.37293	12.0105	2.43449	7.94187	-0.00161
12.0595	3.2293	12.0284	2.22501	7.95745	0.42594
12.0653	3.10287	12.0479	2.47311	7.97157	0.16381
12.0858	3.3138	12.039	2.77463	7.97031	0.12248
12.0969	3.13014	12.061	2.46767	7.99031	0.05996
12.116	3.4906	12.0769	2.57932	8.00844	-0.07814
12.1046	3.37128	12.0825	2.55476	8.00421	0.01081
12.1389	3.42075	12.0836	2.65843	8.04252	0.15605
12.1555	3.51081	12.0926	2.78418	8.04208	0.07337
12.1583	3.60584	12.1223	2.54086	8.02944	0.31651
12.1777	3.40928	12.1323	2.39614	8.06505	0.09843
12.1606	3.54331	12.1542	2.60286	8.08177	0.16399
12.1755	3.71286	12.1528	2.93876	8.11159	0.3596
12.1981	3.80346	12.1658	2.84577	8.11063	0.17582
12.2	3.6078	12.1822	2.90197	8.11943	0.22881
12.2395	3.62588	12.1857	2.91191	8.13243	0.2647
12.255	3.64977	12.2052	2.85805	8.1461	0.0858
12.2651	4.00528	12.2208	2.94432	8.16471	0.41596
12.2722	3.77775	12.2363	2.9223	8.18313	0.21748
12.2819	3.82755	12.2489	3.13678	8.1962	0.26107
12.2986	3.86187	12.2576	3.1254	8.2122	0.12739
12.3222	3.76698	12.2541	3.01482	8.21737	-0.00894
12.339	4.0265	12.2681	3.08434	8.23937	0.20437
12.3451	3.96144	12.2963	2.6864	8.25353	0.29853
12.3685	4.03779	12.2979	3.01479	8.24387	0.21575
12.3872	3.84239	12.2948	3.195	8.27818	0.31317
12.4069	4.33259	12.328	3.22544	8.29038	0.31451
12.4152	4.2136	12.3518	3.11395	8.30325	0.35767
12.433	4.27165	12.365	3.44277	8.31946	0.30298
12.4527	4.46908	12.3727	3.2743	8.33713	0.25684
12.4699	4.72976	12.3907	3.43498	8.35751	0.20288
12.4624	4.53108	12.3963	3.51596	8.35936	0.19731
12.4773	4.41829	12.3981	3.32309	8.37406	0.3536
12.4793	4.39119	12.4232	3.38869	8.38436	0.47288
12.4914	4.39784	12.4318	3.61759	8.40898	0.38849
12.5257	4.60051	12.4756	3.71038	8.42146	0.47548
12.525	4.32543	12.4844	3.51338	8.41438	0.27932
12.5519	4.68904	12.4984	3.59447	8.42857	0.37444
12.5639	4.4709	12.5167	3.86653	8.45787	0.47494
12.5846	4.35441	12.5245	3.85744	8.47112	0.62447
12.5892	4.21502	12.5508	3.81586	8.4812	0.34566
12.6212	4.40592	12.5487	3.76423	8.51017	0.31571
12.6472	4.31718	12.5583	3.78057	8.52208	0.66765
12.6522	4.46035	12.5864	3.81152	8.52165	0.42337
12.6666	4.51255	12.5851	3.86551	8.55506	0.60884
12.6627	4.59465	12.599	3.79619	8.5471	0.40253
12.6857	4.69691	12.6205	3.71854	8.5783	0.52763
12.7049	4.83214	12.6282	3.93803	8.59127	0.77583
12.7145	4.81491	12.6426	3.96462	8.60163	0.55466
12.7308	4.84241	12.6461	3.67097	8.62048	0.59909
12.7309	4.92283	12.6423	4.15873	8.64534	0.38063
12.7762	4.81096	12.6588	4.14073	8.65834	0.54948
12.7638	5.04295	12.6789	4.19905	8.67375	0.74473
12.8002	5.14776	12.6798	4.31611	8.67108	0.42846
12.8108	5.12319	12.7132	4.40439	8.6876	0.66146
12.8179	5.32589	12.7271	4.20696	8.71034	0.5582
12.8223	5.39417	12.7345	4.62608	8.72364	0.5092
12.8452	5.24405	12.7671	4.55262	8.72793	0.50098
12.8552	5.29581	12.7715	4.58609	8.74055	0.71302
12.8818	5.63195	12.7783	4.7384	8.76242	0.72144
12.8877	5.25948	12.8051	4.61743	8.77046	0.62653
12.8892	5.48663	12.811	4.85275	8.7936	0.72013
12.9096	5.31993	12.8354	5.09041	8.78247	0.55444
12.9273	5.32749	12.8503	4.96666	8.83108	0.38212
12.9294	5.28222	12.8646	4.88928	8.81586	0.65435
12.9482	5.32862	12.876	5.09236	8.83607	0.38844
12.9466	5.34152	12.9004	5.04981	8.84362	0.5744
12.9744	5.39418	12.9057	4.99975	8.86318	0.48073
12.9848	5.53893	12.924	5.10773	8.89453	0.69813
12.9844	5.12925	12.9197	5.21141	8.91059	0.44257
12.9871	5.31306	12.9387	5.39797	8.91103	0.58378
13.0184	5.38704	12.9441	5.24961	8.93039	0.75412
13.029	5.42955	12.9689	5.60604	8.93994	0.55997
13.0357	5.68593	12.9887	5.53858	8.94457	0.64441
13.0363	5.82926	12.9933	5.33162	8.96416	0.51591
13.0878	5.72755	13.018	5.53222	8.97001	0.53834
13.0872	5.89667	13.0276	5.53124	8.99062	0.18642
13.1044	6.02651	13.0549	5.60225	9.00236	0.47582
13.1265	5.91755	13.062	5.61263	9.0251	0.42734
13.1191	6.0607	13.0755	5.59866	9.04188	0.39978
13.145	6.03704	13.0975	5.36554	9.04335	0.6564
13.1611	6.22426	13.1053	5.72021	9.05736	0.88713
13.1701	6.23382	13.1064	5.91806	9.08152	0.6941
13.1661	5.98082	13.1166	5.69743	9.07449	0.60757
13.1818	6.05342	13.1331	5.73777	9.10344	0.46085
13.2027	6.12013	13.1305	5.35778	9.12291	0.62706
13.2095	6.04215	13.1538	5.21029	9.12314	0.66438
13.2099	6.18646	13.1704	5.09024	9.15448	0.50944
13.2424	6.22809	13.1925	5.18713	9.17549	0.56172
13.2326	6.29185	13.2002	5.59449	9.18295	0.47997
13.252	6.52712	13.2148	5.64161	9.19611	0.62948
13.2609	6.36893	13.2384	5.5999	9.21024	0.55479
13.287	6.18695	13.2568	5.35787	9.2183	0.49455
13.3	6.32235	13.2753	5.31742	9.24691	0.66372
13.326	6.00239	13.2906	5.0751	9.26004	0.82235
13.3314	6.11491	13.302	5.50767	9.26963	0.70393
13.3581	6.09544	13.3265	5.23592	9.28569	0.64036
13.3594	5.94927	13.3405	5.53444	9.30988	0.78055
13.3629	6.09158	13.349	5.2149	9.32217	0.66541
13.3783	6.27999	13.3682	5.53777	9.31971	0.75584
13.3971	6.18392	13.3956	5.68254	9.34859	0.76819
13.4082	6.17836	13.3996	5.38903	9.35635	0.75848
13.4035	6.32754	13.4129	5.52406	9.3772	0.74423
13.4199	6.33569	13.4264	5.95075	9.39181	0.7003
13.441	6.5572	13.4404	5.66265	9.41086	0.83669
13.4448	6.50911	13.4462	5.67042	9.4151	0.50116
13.4766	6.93712	13.4564	5.61631	9.41431	0.69601
13.467	6.84339	13.4869	5.57231	9.44387	0.80815
13.4839	6.9321	13.4873	5.75964	9.46553	0.7051
13.5027	7.18645	13.5206	5.9795	9.48052	0.73813
13.5234	7.37232	13.5304	5.7819	9.49557	0.73274
13.529	7.61514	13.5467	6.06589	9.49923	0.62946
13.542	7.07268	13.5638	5.98335	9.50954	0.67466
13.5589	7.42319	13.5603	5.84729	9.5078	0.75134
13.5702	7.26571	13.5819	5.86363	9.54113	0.75308
13.6002	7.38198	13.5891	6.18024	9.54316	0.59694
13.6121	7.52467	13.5974	5.82453	9.56166	0.60781
13.6196	7.49574	13.6132	5.78221	9.56966	0.76643
13.6355	7.33412	13.6365	5.9314	9.59203	0.52995
13.6526	7.27391	13.6361	5.96497	9.59763	0.75763
13.6719	7.56615	13.648	6.06668	9.63065	0.86744
13.6884	7.68174	13.684	6.49538	9.61978	0.75526
13.6944	7.75	13.6797	6.03829	9.66197	0.89729
13.7051	7.7185	13.6895	6.08846	9.67622	0.6816
13.701	7.62906	13.7028	6.22524	9.68248	0.99273
13.7084	8.26558	13.7165	6.24343	9.70878	0.83247
13.7257	8.15991	13.7222	6.29751	9.7219	0.76297
13.7418	8.32312	13.7368	6.04955	9.73884	0.96315
13.7603	8.70484	13.7672	6.26362	9.75042	0.91432
13.7535	8.71375	13.7642	6.14781	9.75776	1.01885
13.7792	8.47531	13.7737	6.39825	9.78507	0.80103
13.7883	8.52262	13.807	6.52731	9.79064	0.868
13.8017	8.71758	13.8154	6.71686	9.81271	0.72655
13.8228	8.70494	13.8324	6.73233	9.83123	0.84427
13.8358	8.88615	13.852	6.78335	9.85599	0.713
13.8555	8.96356	13.8684	6.69206	9.85652	0.7652
13.8775	9.12776	13.8638	6.88686	9.87201	0.82476
13.8792	9.26432	13.869	6.85908	9.87695	1
13.8873	9.15919	13.8812	7.00492	9.87767	0.80027
13.9007	8.70896	13.8973	7.04453	9.90652	0.85938
13.9087	8.58844	13.8958	7.23996	9.92669	0.80932
13.9215	8.44264	13.906	7.1222	9.91808	0.83262
13.9577	8.5389	13.9261	7.15955	9.95268	0.66393
13.9575	8.91661	13.9239	7.35228	9.96753	0.95365
13.9748	8.99807	13.9451	7.23033	9.98313	0.927
13.9829	9.17851	13.9523	7.48106	9.98065	0.71149
14.0008	9.10779	13.9707	7.27076	10.0118	0.55694
14.0154	9.00988	13.9724	7.37795	10.0359	0.85908
14.019	8.9696	14.0006	7.40829	10.0386	0.84852
14.0492	8.89238	14.012	7.73546	10.0504	0.76793
14.05	8.3665	14.0273	8.13158	10.0612	0.72667
14.0803	8.53137	14.0368	7.98126	10.0816	0.87356
14.09	8.69931	14.058	7.50949	10.1008	0.81332
14.1049	8.97615	14.0662	7.55939	10.1087	0.89502
14.1262	9.21404	14.0957	7.44649	10.1148	0.69386
14.1392	8.88325	14.0825	7.64878	10.1262	0.69679
14.1535	8.94593	14.1012	7.86443	10.1531	0.9081
14.1492	9.13318	14.1289	7.71129	10.1438	1.16836
14.172	9.01967	14.1443	7.56296	10.1834	0.79505
14.1647	9.16627	14.1449	7.9596	10.2021	0.89879
14.1834	9.224	14.1532	7.91002	10.2037	0.94527
14.2076	8.54808	14.1459	7.79991	10.216	0.93196
14.2151	8.42502	14.1423	7.7118	10.2275	1.17004
14.2275	8.54508	14.1893	7.73473	10.2508	0.89289
14.2412	8.78219	14.1849	7.68586	10.2684	1.03181
14.2488	8.7331	14.2046	7.57195	10.2838	1.16885
14.2723	8.59117	14.2209	7.7801	10.2966	0.89977
14.2906	8.85516	14.24	8.10932	10.31	0.81595
14.3038	8.91492	14.2444	7.9992	10.3327	1.33686
14.3187	8.90873	14.2622	8.03058	10.3372	1.11085
14.3363	9.13491	14.2723	7.94308	10.3268	1.18677
14.3408	8.92795	14.2942	8.43888	10.3432	1.06053
14.3432	9.31209	14.2955	8.60077	10.3642	1.12366
14.3593	9.36989	14.3163	8.32921	10.3618	1.20526
14.3705	9.1528	14.328	8.19471	10.4033	1.1605
14.3834	9.31403	14.3452	8.37043	10.393	1.08406
14.3855	9.5009	14.3658	8.44942	10.4239	1.25039
14.3978	9.73934	14.3676	8.04593	10.4313	1.07805
14.4013	9.57301	14.3944	7.87908	10.4391	0.95097
14.4173	9.93718	14.4189	8.37482	10.453	1.27635
14.429	9.29455	14.4254	8.22859	10.4561	1.1197
14.4555	9.35118	14.4439	8.1474	10.4824	0.91692
14.47	9.20355	14.4521	8.19729	10.4931	1.15161
14.49	9.68225	14.47	8.31391	10.5218	1.06366
14.4806	9.7145	14.4853	8.3597	10.5362	1.34461
14.5058	9.74378	14.4859	8.4562	10.5579	1.28834
14.5171	9.91754	14.4935	8.55887	10.5775	1.20777
14.528	9.9719	14.5106	8.68827	10.5906	1.15664
14.537	10.043	14.5286	8.74627	10.5997	1.09055
14.5523	10.3391	14.539	8.39219	10.6189	1.27493
14.5634	10.4226	14.566	8.28583	10.6404	1.29753
14.5835	10.5062	14.5817	8.67587	10.6363	1.13494
14.5965	10.7805	14.5927	8.6586	10.6446	1.29413
14.6267	10.6041	14.5939	8.83417	10.6711	1.0645
14.6353	9.94181	14.6047	8.60419	10.6705	1.06706
14.6479	10.2255	14.6281	8.88586	10.71	1.00289
14.6594	10.2463	14.6258	8.9032	10.7151	1.31814
14.6888	10.444	14.6355	8.62215	10.7437	1.37488
14.6863	10.8143	14.6576	9.08594	10.7375	1.50896
14.7162	10.9523	14.6676	8.9159	10.7705	1.44985
14.7217	10.9295	14.6932	9.1928	10.7858	1.1698
14.7359	11.0215	14.6932	9.0165	10.8001	1.50295
14.7507	11.2341	14.7234	9.13589	10.8177	1.4542
14.7651	11.4569	14.7356	9.22773	10.8146	1.28191
14.7838	11.3208	14.7412	9.69102	10.8477	1.23532
14.7826	11.8443	14.7512	9.64275	10.8641	1.16613
14.7977	11.5386	14.7621	9.85494	10.8688	1.43335
14.8083	11.5826	14.7809	9.72677	10.8879	1.20121
14.8221	11.3299	14.7831	9.61553	10.9132	1.48273
14.8423	11.3591	14.8069	9.84251	10.9171	1.42341
14.8406	11.0442	14.8095	9.99908	10.9141	1.1872
14.8589	11.2954	14.8416	9.97572	10.9326	1.29272
14.8705	11.1125	14.8596	10.2481	10.9339	1.24229
14.889	10.9947	14.8664	10.3884	10.9706	1.33384
14.9093	11.2352	14.8762	10.0263	10.9716	1.14875
14.9181	11.195	14.8996	10.3923	10.9864	1.23027
14.9444	11.4131	14.9044	10.5758	10.993	1.32396
14.9444	11.4007	14.9239	10.4039	11.0145	1.35384
14.9388	11.8844	14.935	10.6053	11.021	1.08096
14.9712	12.0594	14.9492	10.4655	11.0382	1.25599
15.0002	12.4105	14.9657	10.6309	11.0568	1.02863
15.0083	12.5386	14.9676	10.8709	11.0717	1.15656
15.017	12.4033	14.9947	10.7125	11.0815	1.23657
15.019	12.6743	15.0167	11.2195	11.1016	1.28223
15.0224	12.7409	15.0305	11.1113	11.1237	1.16084
15.0433	13.0659	15.0359	11.4536	11.1258	1.11503
15.0514	13.3169	15.0369	11.4373	11.1351	1.33402
15.0678	13.2828	15.0479	11.0455	11.1499	1.1666
15.0775	13.4556	15.0732	10.9084	11.1588	1.2506
15.0913	13.184	15.0868	11.1336	11.1649	1.29869
15.109	13.6579	15.0943	11.2583	11.1995	1.15967
15.116	13.7762	15.1008	11.2365	11.1944	1.23136
15.1342	13.9438	15.1011	10.8565	11.2301	1.21144
15.1399	14.0716	15.1226	10.8992	11.2417	1.37411
15.1562	14.5291	15.1475	10.969	11.2643	1.02896
15.1758	14.8658	15.1632	10.7322	11.2573	1.46873
15.1853	14.8824	15.1587	10.223	11.2852	1.17161
15.1962	14.617	15.1824	10.4117	11.2879	1.31575
15.2108	14.7453	15.1851	10.8388	11.3049	1.31321
15.2283	14.4538	15.2126	10.5766	11.3245	1.41366
15.2326	14.5327	15.2244	10.8277	11.3389	1.25873
15.2805	14.5171	15.2432	11.0657	11.3512	1.46651
15.2789	14.1954	15.2555	10.8366	11.3903	1.36828
15.3044	14.0682	15.2648	10.944	11.3903	1.24955
15.3026	14.4839	15.2917	10.9166	11.4146	1.24938
15.3023	14.6633	15.2804	11.2715	11.4313	1.41536
15.3318	15.0314	15.2985	10.9886	11.4475	1.49305
15.3339	14.9761	15.3148	11.4927	11.4434	1.32585
15.3488	15.1465	15.3124	11.1389	11.4672	1.46057
15.3454	15.0133	15.3485	11.0947	11.4834	1.22907
15.3712	15.4441	15.3758	10.9952	11.4809	1.41011
15.3815	15.7705	15.3651	10.3814	11.5046	1.35288
15.3915	15.2195	15.3827	9.60019	11.5131	1.52232
15.4076	15.5017	15.4031	9.41678	11.5087	1.41307
15.4336	15.308	15.4283	9.23313	11.5348	1.31512
15.4556	15.2367	15.4479	9.66063	11.5427	1.1813
15.4593	15.2025	15.4427	9.25353	11.557	1.5392
15.4767	14.6895	15.4701	9.69302	11.5758	1.3645
15.4997	14.5153	15.4918	9.66718	11.5939	1.24092
15.5126	14.8254	15.5011	10.012	11.5934	1.22293
15.5447	14.9797	15.5187	10.0805	11.6077	1.38051
15.5539	14.9939	15.5319	10.0315	11.6274	1.53741
15.5674	14.899	15.5658	10.2829	11.6389	1.43381
15.5828	15.0923	15.5687	10.1851	11.6542	1.50005
15.5985	14.9126	15.5887	10.3147	11.6857	1.37993
15.6152	14.6593	15.5951	10.6281	11.7076	1.69373
15.6314	14.8573	15.6043	10.5752	11.6934	1.24336
15.6295	14.7486	15.6322	10.5714	11.7285	1.24498
15.6446	14.7756	15.6394	10.8482	11.7283	1.6465
15.6602	15.3031	15.6543	10.4564	11.7658	1.58211
15.6569	15.5647	15.6664	10.3473	11.7828	1.41166
15.689	15.1958	15.6787	10.0419	11.7963	1.31535
15.6965	14.9319	15.6794	9.85007	11.8042	1.4259
15.7077	14.9018	15.6984	9.83739	11.8273	1.8077
15.7085	14.641	15.7032	10.1458	11.8342	1.78189
15.7424	14.7124	15.7342	10.5621	11.844	1.67898
15.7536	15.1682	15.745	10.3816	11.8694	1.15571
15.7733	15.2177	15.7693	10.3727	11.8831	1.33868
15.7722	15.4292	15.7821	10.5986	11.9062	1.64724
15.7979	15.3914	15.7776	10.689	11.9045	1.64158
15.813	15.2146	15.798	10.3322	11.917	1.52015
15.821	15.3451	15.8177	10.1645	11.9176	1.61539
15.8386	14.6877	15.8197	10.4154	11.9393	1.60301
15.8579	14.8554	15.8354	10.698	11.9553	1.61143
15.865	14.9961	15.8664	10.7205	11.9689	1.45056
15.8868	15.0904	15.8661	10.7168	11.9674	1.47698
15.8651	15.1905	15.8782	11.046	11.9944	1.55904
15.9019	15.604	15.8988	10.9977	11.9953	1.57948
15.8989	15.6463	15.9198	11.041	12.0318	1.42722
15.9254	15.5813	15.9183	11.1487	12.0476	1.41024
15.9401	15.9433	15.9261	11.2989	12.077	1.65652
15.9613	15.4432	15.9602	10.9615	12.0849	1.60783
15.9739	15.6298	15.9478	11.0061	12.0987	1.49893
15.985	15.9562	15.9813	10.821	12.1086	1.6523
16.0005	15.7378	16.0048	11.0161	12.1271	1.55021
16.0108	15.95	16.0116	11.0876	12.1352	1.47924
16.0262	15.7106	16.0337	10.8727	12.1562	1.52375
16.0398	15.5281	16.0486	10.7521	12.1702	1.24204
16.0467	15.6583	16.0636	10.6591	12.1902	1.43913
16.064	15.5915	16.0889	10.451	12.2161	1.35082
16.0839	15.0713	16.1124	10.4205	12.219	1.52277
16.1039	15.0844	16.1142	10.5746	12.2368	1.39576
16.1156	15.2988	16.1452	10.3433	12.2616	1.43346
16.1302	14.21	16.1484	10.63	12.2625	1.41871
16.1471	14.6321	16.1668	10.5456	12.263	1.52704
16.1565	14.475	16.1785	10.8449	12.2705	1.41642
16.1789	14.6942	16.1812	10.6632	12.2801	1.5603
16.2051	14.6798	16.1954	11.0141	12.3022	1.34739
16.216	14.3244	16.2165	10.7545	12.3172	1.3453
16.2294	14.4262	16.2147	11.1476	12.3317	1.54675
16.2484	14.573	16.2483	11.1536	12.3589	1.45451
16.2607	14.4924	16.2546	11.1557	12.3754	1.55406
16.2705	14.1381	16.2669	11.3313	12.383	1.50132
16.2688	13.9705	16.2914	11.6284	12.39	1.60611
16.2867	14.265	16.2863	11.8258	12.3779	1.644
16.3096	14.5613	16.3086	11.7846	12.425	1.47049
16.3137	14.5151	16.3203	11.5569	12.4308	1.38562
16.3349	14.5886	16.3425	11.6319	12.4536	1.49545
16.3589	14.9576	16.3588	11.4366	12.4776	1.34084
16.3579	15.0645	16.379	11.3002	12.4698	1.57927
16.3658	15.2652	16.4025	11.5481	12.4864	1.52092
16.3704	15.2018	16.4172	11.2958	12.4808	1.6807
16.3985	15.2543	16.4227	11.4953	12.503	1.56422
16.4059	15.3848	16.4425	11.496	12.5206	1.72073
16.4358	14.9018	16.4463	11.4861	12.5304	1.68318
16.4404	14.9782	16.4701	11.6495	12.5633	1.84714
16.4437	14.6648	16.4837	11.8146	12.5758	1.79181
16.4697	14.7032	16.4883	12.0083	12.5826	1.83715
16.473	14.2979	16.4784	11.8506	12.6044	1.88082
16.501	14.7445	16.528	11.7725	12.6178	1.8781
16.5044	14.9893	16.521	11.9616	12.6328	1.93328
16.534	15.2349	16.5372	11.9875	12.6533	1.88177
16.5526	15.2978	16.5554	12.2451	12.6642	1.95054
16.5607	15.4122	16.5647	12.1671	12.6731	1.74054
16.5798	15.6495	16.5839	12.2524	12.6927	1.91192
16.5869	15.8785	16.593	12.1345	12.7026	2.02824
16.601	15.9468	16.6097	12.4763	12.7155	2.07645
16.6092	15.9213	16.6257	12.6038	12.7394	1.82161
16.6236	16.1878	16.6213	12.8625	12.7552	1.96644
16.6199	15.9173	16.6329	12.8217	12.7622	2.00268
16.6519	16.1503	16.6567	12.842	12.7826	2.04425
16.6447	16.3868	16.6691	12.9143	12.7751	2.10433
16.6921	16.5438	16.6791	13.0743	12.7899	2.05363
16.6977	16.464	16.7009	13.2761	12.804	1.91802
16.7205	16.1524	16.7073	13.2607	12.8079	2.2224
16.712	16.3559	16.7261	13.4071	12.8412	2.08024
16.7326	16.5695	16.7373	13.4748	12.8634	2.02082
16.7563	16.61	16.7357	13.5486	12.8743	2.12004
16.7611	16.3376	16.7657	13.2767	12.8969	1.98581
16.7731	16.3102	16.7578	12.8963	12.925	2.0143
16.7914	16.439	16.8096	12.6263	12.9261	1.96774
16.8039	16.1248	16.8169	12.5198	12.9502	2.18072
16.8036	16.6837	16.8254	12.5066	12.9661	1.88436
16.8243	17.0234	16.85	12.306	12.9627	1.96266
16.8403	16.7136	16.8721	12.2583	12.9679	2.07722
16.8433	17.3057	16.8945	12.4066	12.9869	2.0737
16.8515	17.1043	16.9038	12.6041	12.9944	2.27682
16.8715	16.6711	16.9155	12.736	13.0007	2.15525
16.8588	16.268	16.9252	12.4838	13.0259	2.18268
16.907	16.6248	16.9442	12.4051	13.0307	2.28165
16.8983	17.1002	16.9469	12.2171	13.0439	2.34659
16.9398	17.2517	16.9634	12.3533	13.0339	2.21702
16.9442	17.2098	16.9765	12.6199	13.0767	2.01917
16.9547	17.1113	16.9808	12.2923	13.0803	2.12874
16.9452	17.4169	16.9985	12.4985	13.1054	2.07214
16.9742	17.6063	17.0166	12.3981	13.1195	2.06709
16.9765	17.813	17.0382	12.5658	13.1309	2.23257
16.9892	17.6803	17.0367	12.9112	13.1531	2.00709
17.0133	17.887	17.0689	12.8893	13.1642	2.33083
17.0121	18.23	17.0708	12.9199	13.1683	2.03744
17.0275	17.6055	17.0966	13.2871	13.1591	2.05305
17.0395	17.4473	17.1101	13.1367	13.2043	2.16573
17.0547	17.925	17.1269	13.4126	13.2106	2.10967
17.0491	17.5689	17.1344	13.4179	13.2214	1.84845
17.0811	17.3187	17.1532	13.3013	13.2557	2.23598
17.1034	17.7732	17.1633	13.3662	13.2821	2.24104
17.1036	17.324	17.1862	13.212	13.2806	2.10256
17.1254	17.7366	17.2122	13.2829	13.2928	2.08929
17.1291	17.7305	17.2277	13.3298	13.3047	2.17105
17.1405	17.9688	17.2316	13.1688	13.3185	2.01318
17.1439	18.3936	17.2616	13.0642	13.3288	2.08117
17.1639	18.2597	17.2716	12.723	13.3311	1.9826
17.1859	18.5825	17.2863	12.8789	13.3708	2.24878
17.2063	18.4263	17.2811	13.0595	13.3806	2.29993
17.2221	18.6596	17.2995	13.06	13.4049	2.16286
17.2323	18.6505	17.2919	13.1526	13.4161	2.0211
17.2272	18.1573	17.3261	13.1944	13.4377	2.0946
17.2545	18.3243	17.3291	12.9255	13.4542	2.31914
17.2691	18.2523	17.3511	12.6888	13.4654	2.16268
17.2595	18.3278	17.3794	12.4449	13.4781	2.10708
17.2831	17.8765	17.3961	12.8472	13.4855	2.10993
17.294	17.5601	17.4029	12.7676	13.4939	2.12183
17.3228	17.8257	17.4097	12.8347	13.5022	2.20598
17.3374	17.7089	17.4204	12.6098	13.5189	2.16715
17.345	18.3249	17.4301	12.7516	13.5427	2.19017
17.3496	17.8908	17.4441	12.8761	13.5309	2.13877
17.3827	17.8993	17.4555	13.0416	13.5776	2.33745
17.3836	18.1226	17.4737	12.9144	13.5659	2.41775
17.4105	18.412	17.4823	12.9438	13.6109	2.20066
17.4239	18.4057	17.5005	13.2604	13.6063	2.45206
17.4435	18.2517	17.5167	13.0546	13.6383	2.30483
17.4662	18.2249	17.5373	13.3066	13.6454	2.40586
17.4826	18.4229	17.524	13.2773	13.663	2.08276
17.5017	18.2	17.5534	13.2348	13.6741	2.33639
17.5123	18.2253	17.5558	13.2679	13.689	2.40124
17.5216	18.5276	17.5869	13.4067	13.6999	2.20373
17.5355	18.3811	17.5984	13.2608	13.7073	2.47781
17.5458	17.8536	17.6229	13.3652	13.7187	2.24279
17.5506	17.9346	17.6248	13.4578	13.7345	2.22896
17.5864	17.948	17.646	13.1618	13.7524	2.50611
17.6092	17.9885	17.6556	13.588	13.7704	2.36381
17.6171	17.7348	17.6701	13.4691	13.7839	2.58538
17.6412	17.3866	17.6807	13.4202	13.8207	2.54237
17.6381	17.5559	17.6974	13.6346	13.8131	2.49431
17.6787	17.4296	17.707	13.8443	13.8325	2.74086
17.6796	16.9215	17.7134	13.7301	13.8313	2.33277
17.7048	16.7335	17.7355	13.9964	13.8634	2.45442
17.7273	16.7001	17.7574	14.1402	13.8628	2.46916
17.746	17.058	17.7679	14.3746	13.8959	2.49048
17.7577	16.7221	17.7757	14.4229	13.8876	2.39455
17.7684	16.3764	17.787	14.5999	13.9239	2.37624
17.7978	16.4299	17.7882	14.6289	13.9418	2.32274
17.8093	16.744	17.8205	14.7051	13.9626	2.21196
17.8167	16.9177	17.816	14.8831	13.9722	2.41639
17.8387	16.9014	17.8317	14.9423	13.9793	2.36445
17.8517	17.0539	17.8442	14.9972	13.9953	2.4104
17.8556	17.1642	17.8649	15.0208	14.0079	2.55516
17.8671	17.3715	17.8801	15.3956	14.0349	2.39035
17.8799	17.3295	17.8974	14.7958	14.0393	2.3294
17.9002	17.3839	17.9023	14.6664	14.0555	2.54465
17.922	17.5864	17.9216	14.5745	14.0759	2.23389
17.9101	17.8947	17.9399	14.6342	14.0876	2.32767
17.9315	17.919	17.96	14.1626	14.123	2.28291
17.9397	17.6636	17.9761	14.1459	14.1301	2.39303
17.9543	17.6968	18.0055	14.3184	14.1223	2.15697
17.9847	17.8855	18.0112	13.7124	14.1556	2.38828
17.9944	17.5652	18.0204	14.14	14.1639	2.41301
18.0151	17.7195	18.0475	14.0552	14.1687	2.44919
18.0372	17.8618	18.0607	13.9555	14.1998	2.47758
18.0331	17.3233	18.0598	14.3679	14.2176	2.3349
18.0677	17.4312	18.0892	14.2333	14.2253	2.28695
18.0617	17.4508	18.0887	14.2833	14.2517	2.3186
18.0994	17.8494	18.0855	14.5369	14.2598	2.36386
18.119	18.0594	18.1142	14.5172	14.2774	2.30686
18.1333	17.9922	18.1209	14.4099	14.3009	2.23967
18.1445	18.33	18.1412	14.7301	14.3063	2.40735
18.1406	18.196	18.1437	14.4095	14.3198	2.32843
18.1624	18.6205	18.1496	14.748	14.332	2.48079
18.1792	18.8727	18.163	14.8727	14.3357	2.44404
18.1862	18.7437	18.1934	14.891	14.3421	2.26871
18.1839	18.966	18.2105	14.9475	14.359	2.38875
18.1992	18.4684	18.2175	15.0269	14.3846	2.49826
18.2142	18.7927	18.236	15.1264	14.3882	2.37328
18.2157	18.4535	18.2454	15.1646	14.4074	2.25643
18.2391	18.4051	18.2573	15.4501	14.4084	2.39812
18.2661	18.1497	18.2779	15.3468	14.4366	2.37151
18.2679	17.7184	18.2945	15.2896	14.4633	2.26289
18.2785	17.7116	18.2964	15.3492	14.4731	2.3293
18.297	17.3939	18.3053	15.272	14.4961	2.65942
18.3156	17.0431	18.337	15.6435	14.5073	2.43766
18.3242	17.1712	18.3343	15.724	14.5086	2.56866
18.3494	17.1289	18.3655	15.9791	14.5135	2.69597
18.3477	17.4745	18.3785	16.1167	14.5393	2.43421
18.3355	17.6433	18.3733	16.0589	14.5356	2.45834
18.3731	17.565	18.3832	16.2451	14.5597	2.6031
18.3897	18.0943	18.3988	16.4745	14.5791	2.54119
18.3897	18.047	18.4072	16.6388	14.5991	2.61172
18.4207	18.5154	18.4209	16.7799	14.6163	2.35102
18.4201	18.3388	18.4332	16.7096	14.6256	2.49031
18.4445	18.633	18.4578	17.0899	14.63	2.45059
18.4508	18.8837	18.4467	16.7222	14.6302	2.64391
18.4615	19.0426	18.4838	16.1833	14.6476	2.46531
18.4826	19.3331	18.5126	16.0783	14.6664	2.66109
18.4813	19.0004	18.5276	16.028	14.6796	2.57347
18.498	18.4122	18.5412	16.4926	14.6925	2.62417
18.4929	18.6103	18.5487	16.4942	14.715	2.64122
18.5115	18.5502	18.5797	16.2355	14.7262	2.41474
18.5292	18.4762	18.5806	16.3558	14.7486	2.4436
18.5428	18.6147	18.5835	16.6543	14.7508	2.82662
18.5595	18.0489	18.616	16.5687	14.7715	2.51828
18.57	18.2907	18.6271	16.8332	14.7811	2.65025
18.6027	18.1744	18.6412	16.8065	14.7979	2.72433
18.6212	18.5675	18.6553	17.0859	14.8067	2.49419
18.6234	18.5233	18.6723	17.1456	14.8382	2.64505
18.6493	18.6314	18.6843	16.5204	14.8582	2.65739
18.6543	18.8163	18.7024	16.4147	14.8658	2.53787
18.6625	18.8591	18.7163	16.4307	14.885	2.5599
18.664	18.917	18.7269	16.5857	14.9006	2.7553
18.6878	18.7977	18.7364	16.6758	14.9161	2.68922
18.6925	19.3265	18.7661	16.9292	14.9221	2.60362
18.7112	19.2656	18.7766	17.07	14.9538	2.46802
18.7154	19.344	18.7792	17.2856	14.9467	2.60257
18.7382	19.3036	18.8032	16.6104	14.9863	2.84624
18.7543	19.5749	18.7975	16.7059	15.0007	2.66829
18.7552	19.4581	18.8179	16.4462	15.0118	2.45162
18.7561	19.7025	18.8464	16.7205	15.0142	2.66615
18.7769	19.5706	18.8496	16.945	15.0434	2.77345
18.7934	19.1283	18.876	17.0106	15.0455	2.70516
18.8153	19.5819	18.8867	17.2598	15.0655	2.69328
18.8346	19.681	18.9045	17.0512	15.0654	2.67423
18.845	19.5366	18.9046	17.2518	15.0802	2.72851
18.8592	19.9504	18.9082	17.1924	15.1004	2.79617
18.8717	19.6514	18.9216	17.5746	15.1007	2.91657
18.8904	19.647	18.9337	17.449	15.1298	2.80434
18.9043	19.6103	18.9532	17.6173	15.1463	2.67233
18.9064	19.6096	18.9704	17.4779	15.1634	2.75971
18.9238	19.6386	18.9903	17.3831	15.1602	2.72345
18.9286	19.8101	19.0041	17.5806	15.1646	2.74994
18.9465	20.0576	19.0198	17.6142	15.1713	2.73922
18.965	20.3628	19.0352	17.4775	15.2049	2.86725
18.9788	20.2189	19.0441	17.1453	15.2104	2.80279
18.9942	20.5531	19.0605	17.0445	15.2462	3.00126
19.0003	20.1997	19.0829	17.4182	15.2555	2.84293
18.999	20.1238	19.091	17.3339	15.2699	2.91761
19.0292	19.7232	19.1156	17.5733	15.2867	2.8617
19.0337	19.911	19.1131	17.7871	15.2888	2.76826
19.056	19.8115	19.1373	17.791	15.3022	3.15121
19.0602	19.3521	19.1428	18.0588	15.3166	2.90679
19.0853	19.554	19.1563	18.0016	15.3319	2.86233
19.1205	19.6843	19.1703	17.5828	15.3294	2.93422
19.1242	19.4544	19.1856	17.4718	15.3327	2.93419
19.1393	19.7453	19.212	17.4038	15.3651	2.90925
19.1438	19.6993	19.222	17.4698	15.375	2.90793
19.1645	19.7928	19.2327	17.8866	15.3824	3.01676
19.1681	20.0308	19.2395	18.1625	15.413	3.04456
19.1672	19.9266	19.256	17.984	15.4231	3.01165
19.1894	19.3044	19.2732	17.6694	15.4235	3.12777
19.2103	19.33	19.2973	17.7422	15.4259	2.89377
19.2092	19.5971	19.3072	17.7327	15.4481	3.09294
19.2334	19.7773	19.3263	17.686	15.4559	3.02157
19.2309	19.9108	19.3147	17.8726	15.4744	3.17136
19.2547	19.8225	19.3569	18.3634	15.4798	3.03419
19.2764	20.0217	19.3546	18.4495	15.482	3.09093
19.2954	20.1483	19.3766	18.0917	15.5099	3.10893
19.3094	20.0938	19.4002	18.0691	15.5255	3.03473
19.3185	20.3409	19.402	18.1925	15.5194	3.18692
19.336	19.9904	19.4112	18.1066	15.5332	3.21403
19.353	19.7423	19.4217	18.2773	15.5459	3.39066
19.3747	19.9468	19.4449	18.3473	15.565	3.43257
19.3912	19.5171	19.4519	18.3123	15.5836	3.04559
19.3949	19.4584	19.4767	18.2922	15.6023	3.33705
19.4115	19.5281	19.4902	18.4519	15.6196	3.32957
19.4122	19.8298	19.4871	18.4926	15.6136	3.40726
19.4253	19.4025	19.5025	18.4042	15.6505	3.3573
19.4467	19.5034	19.5205	18.4681	15.657	3.29518
19.4687	19.6988	19.5167	18.7564	15.6561	2.96505
19.4741	19.6936	19.5389	18.4365	15.6916	3.25749
19.4963	20.2088	19.5536	18.2757	15.7117	3.52372
19.492	20.2091	19.5597	18.0631	15.7118	3.30498
19.5242	20.1236	19.5803	17.7887	15.7403	3.21228
19.5311	20.5441	19.5945	18.0348	15.7569	3.35413
19.5476	20.5379	19.6195	18.2352	15.7695	3.31818
19.5465	20.6578	19.628	18.1368	15.7825	3.42599
19.5626	21.1123	19.6464	18.6187	15.7944	3.39734
19.5773	21.2161	19.6609	18.453	15.8182	3.4337
19.5968	21.2065	19.6701	18.6202	15.8349	3.43513
19.6124	21.3242	19.6604	18.7871	15.8481	3.34905
19.6153	21.3696	19.69	18.9712	15.8664	3.42313
19.6426	21.5074	19.6902	19.1737	15.8801	3.47302
19.6502	21.4912	19.7112	19.4408	15.8689	3.41013
19.666	21.7445	19.7305	19.5	15.8898	3.38351
19.6743	21.2183	19.7436	19.5551	15.91	3.38917
19.6848	21.6238	19.7427	19.3237	15.921	3.38529
19.6767	22.0302	19.7558	19.1759	15.932	3.32864
19.7179	22.1446	19.763	19.3853	15.9251	3.5641
19.7237	22.2389	19.7803	19.2802	15.9682	3.39261
19.7432	22.4664	19.8003	19.4788	15.9693	3.388
19.7419	22.5146	19.8036	19.4742	15.9886	3.4491
19.7492	22.4628	19.8285	19.294	16.0025	3.22597
19.7701	21.8943	19.8303	19.544	16.0173	3.3708
19.773	22.1879	19.8525	19.5194	16.025	3.53874
19.7873	22.2757	19.8802	19.0234	16.0349	3.42341
19.8014	22.1922	19.8939	19.2089	16.0419	3.38654
19.8123	22.442	19.9041	18.9816	16.0521	3.31464
19.8315	22.2485	19.9098	19.0938	16.0768	3.44459
19.8372	20.8545	19.9326	19.2683	16.0821	3.53523
19.8673	21.2549	19.939	19.2347	16.0997	3.5582
19.8722	21.2807	19.9579	19.4783	16.1164	3.59367
19.9022	21.2987	19.9703	19.236	16.1226	3.56791
19.9029	21.5309	19.9872	18.4974	16.1579	3.51343
19.9211	21.5585	19.9866	18.1901	16.1656	3.5919
19.9278	21.9271	20.0399	18.34	16.18	3.69442
19.9403	22.062	20.0469	17.6128	16.1835	3.44722
19.9523	22.2063	20.0511	17.3647	16.2011	3.66014
19.9637	22.5732	20.0844	17.0383	16.2127	3.49829
19.9831	22.7953	20.0983	17.3101	16.2185	3.51152
19.99	22.5675	20.1108	17.6009	16.2478	3.3522
20.0108	22.6378	20.1255	17.6165	16.2611	3.78138
20.0206	22.9821	20.1354	17.4518	16.2602	3.6449
20.0437	22.81	20.1604	17.6532	16.3011	3.67932
20.0567	23.1192	20.1839	17.6624	16.3182	3.58886
20.0797	23.3338	20.2055	17.9956	16.3351	3.56276
20.0887	22.9424	20.2086	17.5149	16.3483	3.74968
20.0937	21.1737	20.2277	17.7479	16.3706	3.65943
20.1209	20.645	20.2361	18.1464	16.3698	3.73259
20.1489	20.8652	20.233	18.0897	16.3897	3.82682
20.1531	20.855	20.2645	18.2375	16.3953	3.6609
20.1894	20.6859	20.2829	18.3493	16.4126	3.59017
20.183	21.28	20.2844	18.6204	16.4321	3.75634
20.198	21.2201	20.2986	18.7089	16.4547	3.59236
20.2127	21.4442	20.3178	18.7411	16.4638	3.65432
20.2165	21.6087	20.3255	18.6162	16.4641	3.77136
20.2462	21.5107	20.3302	19.3203	16.4874	3.63848
20.261	21.5948	20.3381	18.9032	16.4877	3.68241
20.2765	21.4136	20.3663	19.3854	16.5031	3.87312
20.2869	21.5188	20.3686	19.3279	16.5347	3.86058
20.3146	21.0906	20.3871	19.7151	16.536	3.69772
20.3005	21.4167	20.3998	19.8053	16.5572	4.06108
20.3295	21.2972	20.4101	19.8743	16.5864	3.73279
20.3587	21.3045	20.4262	20.0534	16.5864	3.72119
20.3689	21.6728	20.4267	20.0048	16.6044	3.7952
20.3687	21.9242	20.4392	20.3025	16.6173	3.48697
20.3782	21.7879	20.4432	20.5275	16.6303	3.74397
20.3927	21.7855	20.4802	20.1509	16.6508	3.54288
20.4024	21.8983	20.4886	20.5995	16.6806	3.7836
20.4265	21.7886	20.4937	20.6353	16.6961	3.7332
20.4286	22.0833	20.5164	20.4172	16.7036	3.8641
20.4552	21.9776	20.5459	20.3429	16.7243	4.07215
20.4786	21.4096	20.5396	20.4915	16.7396	4.05852
20.4949	20.9151	20.5555	20.4543	16.7406	3.59008
20.5148	20.788	20.5715	20.1971	16.7628	3.74987
20.5296	21.1019	20.5775	19.8774	16.7853	3.53947
20.5499	21.214	20.5862	20.5058	16.7897	3.8181
20.5504	21.4093	20.6079	20.396	16.7997	3.75799
20.5694	21.5851	20.6246	20.7713	16.8158	3.76013
20.5818	21.6959	20.6299	20.937	16.8502	3.52535
20.6026	21.8638	20.6408	20.9308	16.8561	3.80822
20.6164	21.908	20.6674	21.1943	16.8806	3.66519
20.6212	22.1007	20.6962	21.3688	16.8803	3.88861
20.6286	22.2279	20.6879	21.1206	16.9068	3.73283
20.6383	22.3441	20.7036	21.2819	16.9268	3.82874
20.6578	22.2119	20.7075	21.4216	16.9418	3.82851
20.6565	22.7286	20.7351	20.7648	16.9565	3.77049
20.6539	22.5165	20.7496	20.2921	16.9736	3.51627
20.6874	22.5206	20.7678	20.7555	16.997	3.87541
20.6907	22.1226	20.7892	20.4893	17.012	3.809
20.7221	22.3102	20.7999	20.7312	17.0307	3.85158
20.7421	22.3048	20.8166	20.8155	17.0291	3.92785
20.744	22.3865	20.8129	21.0057	17.0449	3.77843
20.7731	22.5085	20.8315	21.1716	17.0486	3.89239
20.7642	22.7397	20.8598	21.2234	17.0814	3.77639
20.7789	22.9484	20.8525	20.5169	17.0776	3.72136
20.7876	23.0838	20.8937	20.7116	17.1226	3.80173
20.8057	23.4934	20.8983	21.0154	17.1319	3.81315
20.8176	23.5144	20.9158	21.1472	17.141	3.87917
20.8328	23.907	20.9433	21.5085	17.1434	3.85142
20.8417	23.8291	20.9618	21.437	17.1801	3.8835
20.8528	23.8846	20.9729	21.5552	17.1858	4.01152
20.8676	23.0793	20.9755	21.9945	17.2136	3.82635
20.8889	22.3798	20.9885	21.5358	17.2125	4.01585
20.9137	22.5188	20.9927	21.8531	17.2363	3.98724
20.9129	21.9049	21.0073	22.0587	17.2418	4.04746
20.9532	21.7745	21.0197	22.1605	17.2571	4.21831
20.9594	21.9246	21.0258	22.2531	17.2942	4.15337
20.991	21.831	21.0417	22.1544	17.3029	3.96394
20.9923	21.9499	21.0579	22.1051	17.315	3.90042
21.0039	21.8533	21.083	22.3938	17.3278	4.10573
21.0124	22.2966	21.0927	22.2484	17.3213	4.028
21.0248	22.1956	21.1295	22.128	17.3545	4.01818
21.0418	22.4195	21.114	21.8801	17.3714	4.19804
21.0498	22.3995	21.1382	21.768	17.4	4.15727
21.0885	22.1408	21.1627	21.4696	17.4124	4.1847
21.088	21.9485	21.1596	21.6446	17.4396	4.34365
21.0905	21.9988	21.1889	21.7824	17.4544	4.1818
21.1331	22.7397	21.1955	22.1389	17.4644	4.32222
21.146	22.8589	21.1905	22.1707	17.4788	4.21816
21.1562	22.8647	21.2222	22.2542	17.4968	4.39347
21.1726	22.7788	21.235	22.2936	17.5174	4.49824
21.1883	23.1991	21.2239	21.8863	17.5247	4.24737
21.1887	23.4057	21.2675	21.7405	17.5285	4.39916
21.2009	23.3744	21.2687	22.2182	17.5432	4.20502
21.2231	23.7588	21.3077	22.0056	17.5524	4.11729
21.2266	23.6863	21.3214	21.8733	17.5703	4.28244
21.2557	24.1058	21.3239	21.8585	17.5816	4.52188
21.2792	23.761	21.3494	21.8838	17.5846	4.44931
21.2629	23.1967	21.3521	22.3293	17.6258	4.292
21.3051	23.6615	21.3696	22.0909	17.6132	4.21587
21.3092	23.5257	21.3731	22.2976	17.638	4.37398
21.3324	23.9775	21.3856	22.1948	17.6631	4.39864
21.3464	23.8754	21.4071	22.825	17.6764	4.5555
21.3574	24.1338	21.4033	22.4792	17.6644	4.33696
21.3594	24.344	21.4333	22.2554	17.6979	4.28984
21.3788	24.0193	21.4611	22.2014	17.712	4.43043
21.3849	24.2511	21.4623	21.8599	17.7267	4.34457
21.3939	24.6004	21.475	21.1907	17.7429	4.25101
21.4054	24.7999	21.482	21.0795	17.7516	4.44188
21.4255	24.9257	21.5072	21.0809	17.7627	4.50843
21.4381	25.0602	21.5329	21.0881	17.7734	4.34352
21.4362	25.11	21.5446	20.7779	17.7829	4.36353
21.4613	25.4724	21.5504	20.7483	17.7975	4.70757
21.4535	25.6236	21.5795	20.924	17.8061	4.46667
21.4854	25.7177	21.5868	21.2659	17.8189	4.37857
21.496	25.6411	21.5739	21.5666	17.8369	4.41135
21.5154	24.8254	21.6234	21.6497	17.8386	4.38284
21.5201	24.9513	21.6413	21.6303	17.8517	4.26909
21.5433	25.143	21.6439	21.7564	17.8546	4.30004
21.5516	25.1102	21.6406	21.9976	17.8923	4.44964
21.553	24.9104	21.6729	22.2156	17.906	4.47925
21.5735	24.4423	21.6795	22.4805	17.9202	4.49811
21.5645	24.4243	21.6961	22.4617	17.9309	4.54543
21.5975	24.3841	21.708	22.5055	17.9501	4.50381
21.6192	23.6421	21.721	22.6333	17.9548	4.45663
21.6072	23.6366	21.7259	22.9044	17.9612	4.42086
21.6414	23.8976	21.7372	22.6663	17.9893	4.31357
21.6503	23.2601	21.7473	22.6683	18.0178	4.53077
21.6681	23.5345	21.752	22.8036	18.0121	4.70747
21.6745	23.7141	21.7723	23.1559	18.0415	4.63891
21.7155	23.876	21.7858	22.973	18.0409	4.61334
21.7082	24.1554	21.8046	22.1007	18.0381	4.4214
21.7295	24.0381	21.8143	22.0931	18.0687	4.69019
21.7255	24.3034	21.8464	22.3503	18.0944	4.70852
21.7438	24.4428	21.8649	22.0808	18.0801	4.77502
21.7488	24.8073	21.8702	21.6547	18.1084	4.29437
21.7668	24.5458	21.8777	21.215	18.124	4.64684
21.7766	24.6808	21.9052	21.5874	18.1324	4.65926
21.7973	24.7858	21.9079	21.3123	18.1371	4.53993
21.804	24.7055	21.9227	21.763	18.1675	4.46947
21.82	24.866	21.9177	21.9042	18.1761	4.48745
21.8261	25.4736	21.9334	22.2042	18.1647	4.50824
21.828	25.5848	21.9489	22.1034	18.1971	4.67727
21.8588	24.8758	21.9462	22.2148	18.2154	4.6386
21.8677	25.3542	21.9704	22.7129	18.2231	4.57183
21.8713	25.2374	21.989	22.7424	18.2401	4.72126
21.8932	24.1609	22.0013	22.4164	18.2574	5.02516
21.9001	23.141	22.0078	22.7131	18.2778	4.72512
21.9239	23.415	22.0228	22.9916	18.2986	4.62402
21.9524	23.6768	22.0258	23.209	18.3088	4.70767
21.9563	23.6111	22.0461	23.194	18.3177	4.83196
21.9825	24.2574	22.0531	23.4466	18.3261	4.93452
21.9806	24.0973	22.0664	23.6964	18.3146	4.66452
21.9874	24.5516	22.088	23.8727	18.3278	4.96915
22.0121	24.7029	22.1073	24.2302	18.3613	5.11563
22.0216	24.7703	22.1172	23.8461	18.3598	4.71188
22.0254	24.5065	22.1037	24.227	18.3921	4.82236
22.0537	24.5591	22.129	24.4964	18.4203	4.84219
22.0724	24.9115	22.1452	24.6578	18.4154	4.86085
22.0814	24.8589	22.1578	24.6977	18.443	4.73248
22.0845	24.8032	22.1735	24.9549	18.4686	5.02037
22.0875	25.0027	22.1857	24.9371	18.4697	4.88602
22.1039	25.121	22.2112	24.918	18.4831	5.06641
22.1126	25.5661	22.2127	23.8886	18.5029	5.04462
22.1164	25.4987	22.2144	23.7671	18.5194	4.97763
22.1595	25.4743	22.2585	24.0698	18.5206	5.06939
22.1548	24.6867	22.269	23.9595	18.5334	4.67168
22.1918	24.9815	22.2854	23.8201	18.5387	4.857
22.203	25.1895	22.2823	23.396	18.5674	5.07825
22.1989	25.1095	22.289	22.8064	18.5851	5.0584
22.2316	25.3655	22.3089	23.4082	18.5959	4.90648
22.2314	25.4214	22.3303	23.6547	18.6013	4.86176
22.2516	25.8046	22.3464	23.6634	18.6244	5.18022
22.2679	26.0057	22.3586	23.5084	18.6366	5.16501
22.2759	26.1276	22.3813	23.7	18.6361	4.89891
22.2921	26.3884	22.3714	23.5901	18.6574	5.14288
22.2995	26.615	22.3973	24.0718	18.6794	5.10331
22.3259	26.8969	22.3904	24.1249	18.7016	4.8335
22.3235	27.1383	22.4153	24.3928	18.7106	5.06518
22.3372	27.0867	22.4312	24.5177	18.7329	5.32669
22.3462	26.2055	22.4513	24.6587	18.7357	4.99578
22.3761	26.8876	22.4617	24.8098	18.7567	4.88961
22.3767	26.8441	22.4712	25.2488	18.7802	4.85622
22.4017	27.2337	22.4816	25.1873	18.7895	5.16927
22.3926	27.1505	22.4972	25.6691	18.8073	5.07871
22.4298	27.3129	22.5065	24.9184	18.8209	4.93228
22.4532	27.6219	22.5237	24.9748	18.8403	4.88272
22.4649	27.5617	22.5487	24.9067	18.8586	4.94807
22.4782	27.6303	22.5491	25.1206	18.864	5.19051
22.4855	27.9373	22.5636	25.3913	18.8802	5.20733
22.5012	27.6851	22.5811	24.9222	18.8892	5.18854
22.5047	27.8903	22.5854	25.322	18.9124	5.16141
22.5324	27.5772	22.6068	25.2791	18.9174	5.16219
22.5487	28.2566	22.6065	25.3747	18.9499	5.09442
22.5384	28.2963	22.6102	25.7414	18.9607	4.97884
22.5796	28.6245	22.6459	26.0288	18.9798	5.19997
22.5785	28.2782	22.6382	25.9904	18.9945	5.15808
22.6018	27.3379	22.6747	26.2095	19.0085	5.10803
22.6264	27.1011	22.6856	26.6569	19.022	5.42208
22.6574	27.0927	22.6936	26.5257	19.0365	5.43798
22.6556	27.1547	22.7153	26.7269	19.0442	5.24843
22.6892	27.1894	22.7261	26.3117	19.0602	5.18
22.7008	27.6092	22.7369	25.6437	19.0853	5.13001
22.6953	27.8646	22.7627	25.4202	19.0814	5.32499
22.7318	27.9294	22.7772	25.0758	19.083	5.22651
22.7326	28.3237	22.8001	25.1344	19.1023	5.31656
22.742	28.3637	22.8035	25.4036	19.1084	5.31329
22.763	28.4594	22.8174	25.0862	19.1383	5.18678
22.778	28.7977	22.8369	25.7468	19.1297	5.33241
22.796	29.0217	22.8531	25.1982	19.1541	5.23094
22.8066	28.8413	22.8694	24.8762	19.1515	5.30775
22.8202	29.2406	22.8876	24.9997	19.1753	5.11021
22.8347	29.3013	22.889	24.7726	19.1903	5.47276
22.8479	29.3933	22.9058	23.9465	19.201	5.44937
22.8601	29.2371	22.9294	23.8266	19.2208	5.51111
22.8717	29.22	22.9314	24.0172	19.2411	5.35993
22.8979	28.3447	22.9705	24.0024	19.2596	5.65784
22.9011	28.7549	22.9825	24.3353	19.274	5.48213
22.9237	28.4449	22.985	24.5212	19.287	5.42088
22.9441	27.9398	23.0003	24.7765	19.3018	5.56951
22.9536	27.8769	23.0138	24.8901	19.3198	5.53001
22.9898	28.0236	23.0314	25.0548	19.313	5.57899
23.0043	28.128	23.0391	25.1363	19.3373	5.46315
23.0158	28.2843	23.0599	25.0672	19.3482	5.47682
23.0291	28.5663	23.0729	24.9675	19.3748	5.44762
23.0419	27.9533	23.0914	25.0204	19.3784	5.94787
23.0608	28.3433	23.0949	25.0287	19.3797	5.60199
23.074	28.8171	23.0981	25.5623	19.4055	5.57349
23.0987	28.902	23.1143	25.5254	19.4196	5.61427
23.1131	28.98	23.142	25.1781	19.4292	5.69104
23.1201	29.0992	23.1584	25.748	19.4629	5.59117
23.1329	29.1169	23.1571	25.592	19.4861	5.71901
23.1524	29.3684	23.1842	25.0365	19.483	5.57512
23.169	29.0201	23.1834	24.9068	19.5051	5.73303
23.1743	28.974	23.2202	24.9318	19.5078	5.69223
23.2	29.1266	23.2304	25.4023	19.514	5.82447
23.2261	29.4731	23.2349	25.1398	19.536	5.77867
23.2183	29.2559	23.2498	25.544	19.5575	5.79147
23.2438	29.673	23.2698	25.8382	19.5475	5.91244
23.2435	29.719	23.2874	25.9532	19.5686	5.81391
23.279	30.188	23.3107	25.8819	19.5724	5.74455
23.287	30.14	23.3206	26.1195	19.5832	5.8196
23.2996	30.1765	23.3316	26.0645	19.6108	5.7773
23.3194	29.4105	23.3437	25.9899	19.6308	5.71946
23.3382	29.3854	23.3558	26.0546	19.643	5.90948
23.3375	29.348	23.3833	26.1422	19.636	5.85316
23.3537	29.7734	23.3898	26.5565	19.653	6.05886
23.3624	29.7773	23.405	26.6344	19.6564	6.2129
23.3815	30.0322	23.4166	26.6217	19.6907	5.93752
23.3816	29.5403	23.437	26.3339	19.6985	6.11062
23.4082	29.7837	23.4558	26.5756	19.7153	6.03582
23.4142	30.1507	23.4504	26.7352	19.7301	6.04539
23.4412	30.5663	23.4855	26.896	19.7432	6.02322
23.4505	29.8493	23.4785	27.0251	19.7672	6.3005
23.4692	29.189	23.4969	27.2601	19.7769	6.32114
23.4786	29.4663	23.5148	27.5898	19.783	6.04549
23.49	29.1834	23.53	27.7575	19.803	6.24256
23.5048	29.0919	23.5447	27.7796	19.8213	6.23798
23.507	29.3503	23.5561	28.025	19.8389	6.20715
23.5172	29.7353	23.5737	28.1065	19.8601	6.19368
23.5391	30.0104	23.5639	28.17	19.8789	6.26586
23.5487	30.0139	23.5811	28.3721	19.8887	6.18859
23.5609	30.1718	23.5845	28.3266	19.8797	6.25351
23.5747	30.6899	23.6163	28.4304	19.919	6.404
23.5977	30.7077	23.6207	28.4124	19.9301	6.32315
23.5991	31.1128	23.631	28.7232	19.9207	6.27146
23.6131	31.1295	23.6546	28.8339	19.9442	6.42629
23.6328	31.2915	23.6493	28.8604	19.961	6.39196
23.637	31.6238	23.6736	28.1783	19.9613	6.24229
23.658	31.834	23.6847	27.0839	19.9888	6.19665
23.6708	31.9256	23.7103	27.0768	19.9942	6.50545
23.6787	31.8709	23.7184	27.1717	20.0312	6.32788
23.6953	32.5213	23.7483	27.4129	20.0438	6.34008
23.6934	32.242	23.7535	27.8007	20.0623	6.49538
23.7176	31.5317	23.7646	27.7917	20.0739	6.24835
23.7257	31.6135	23.7708	28.0115	20.09	6.34301
23.7676	31.7068	23.7903	27.8758	20.1032	6.3363
23.7793	30.7607	23.798	28.1267	20.1056	6.56467
23.7798	30.0345	23.8047	28.1151	20.1268	6.47859
23.8248	29.8806	23.8159	27.7918	20.1449	6.677
23.8366	29.8762	23.8304	27.4149	20.1554	6.66684
23.8585	30.0479	23.8541	27.037	20.1633	6.65855
23.8712	30.3277	23.8736	26.3541	20.1985	6.63545
23.8685	30.538	23.8882	26.8767	20.1834	6.64119
23.8869	30.6521	23.8927	27.0745	20.2014	6.7037
23.8962	30.7518	23.9255	26.9694	20.2196	6.63098
23.9127	31.1563	23.9455	26.6286	20.2378	6.78383
23.929	31.3286	23.9615	26.585	20.2564	6.75179
23.9427	31.1087	23.9735	26.3949	20.2751	6.74932
23.9551	31.3638	23.9741	26.4477	20.2828	6.7811
23.9804	31.4093	23.9987	26.4119	20.3069	6.98382
23.9731	31.6013	24.0148	26.7318	20.3134	6.89979
23.9946	31.4814	24.0269	26.7195	20.3164	6.71838
24.0135	31.9648	24.0471	26.9725	20.3534	7.10513
24.0156	32.0081	24.0434	27.1106	20.3768	6.989
24.021	32.173	24.0625	27.3546	20.3773	6.99687
24.0521	32.4121	24.0694	27.4699	20.3864	6.86407
24.0568	32.3965	24.083	27.4549	20.4095	6.91217
24.0677	32.6766	24.0817	27.5163	20.4096	6.8855
24.0795	32.8091	24.0981	27.0028	20.4398	6.89513
24.0948	32.9864	24.1134	27.1681	20.4519	6.83724
24.0885	33.1282	24.131	27.4073	20.4546	6.9745
24.1144	33.5368	24.1343	27.1227	20.4778	7.04662
24.135	33.4507	24.1419	27.0822	20.4959	7.03264
24.1505	33.1632	24.164	27.2933	20.5172	7.128
24.1534	33.3041	24.1683	27.1479	20.5298	7.05606
24.1681	33.3688	24.1871	27.5569	20.5442	7.12486
24.1882	33.6817	24.2025	27.2042	20.5506	6.92671
24.1977	33.2943	24.2079	27.3138	20.5564	7.14704
24.1918	33.4122	24.2402	27.1498	20.5788	7.22453
24.2146	33.2557	24.2397	26.5629	20.6072	7.1513
24.239	32.7786	24.2701	26.8693	20.5963	7.26825
24.2413	32.9871	24.3046	26.8334	20.6017	7.12668
24.2586	33.0042	24.3068	27.4325	20.6165	7.252
24.2699	33.1706	24.3303	27.07	20.6419	7.22319
24.2946	33.0007	24.3316	26.9972	20.6581	7.01696
24.307	32.74	24.3511	26.6564	20.6643	6.92989
24.3245	32.0242	24.3721	26.9583	20.6656	7.25986
24.3466	32.0416	24.3717	26.5388	20.6748	7.13112
24.3731	32.2827	24.3959	26.786	20.6737	7.30643
24.381	32.5616	24.4012	26.8185	20.7154	7.50454
24.3969	32.8289	24.427	26.9466	20.7346	7.23653
24.4143	33.003	24.4327	27.2143	20.7464	7.39543
24.4194	33.1855	24.44	27.3976	20.7575	7.35676
24.4286	33.1622	24.4544	27.6453	20.7754	7.50142
24.4318	32.8399	24.4748	27.6485	20.7889	7.31247
24.4615	31.9689	24.4747	27.905	20.8054	7.42196
24.4631	32.3587	24.4862	28.0267	20.8029	7.32288
24.4728	32.234	24.5045	28.2294	20.816	7.39756
24.4992	32.5103	24.5041	28.389	20.8302	7.48208
24.5035	32.9256	24.5402	28.691	20.846	7.4785
24.5298	32.9672	24.5455	28.7003	20.8646	7.45277
24.546	32.251	24.5697	28.9224	20.8773	7.58191
24.5532	31.9516	24.5821	28.9034	20.9021	7.52045
24.5727	32.3502	24.5903	29.1961	20.9133	7.59763
24.5892	32.7342	24.5996	29.106	20.9149	7.60711
24.5993	33.0371	24.6098	29.3243	20.9367	7.75722
24.613	32.9097	24.6263	29.4301	20.9475	7.57195
24.6289	33.0169	24.6307	29.7976	20.9588	7.70184
24.6499	33.415	24.6509	30.1728	20.9814	7.72999
24.6468	33.4806	24.6674	30.4108	21.0095	7.68056
24.6461	33.6862	24.6848	30.6974	21.013	7.69142
24.6649	33.5606	24.6872	30.4187	21.0184	7.8901
24.6718	33.7077	24.7036	30.533	21.036	7.9237
24.7002	33.5565	24.7074	29.9485	21.05	7.89455
24.7107	34.1756	24.7299	30.4003	21.0736	7.98031
24.7138	34.2726	24.7359	30.525	21.0812	7.88107
24.7351	33.8687	24.7686	30.5848	21.1046	7.84057
24.7453	34.0611	24.7655	31.1539	21.093	8.12867
24.7605	34.252	24.7909	31.3088	21.1386	8.05021
24.7844	34.5621	24.8005	31.3881	21.1398	8.01813
24.7976	34.7325	24.8243	31.7346	21.1549	8.19517
24.8101	34.9706	24.827	31.8612	21.1756	8.09717
24.8231	35.0297	24.8452	32.0704	21.1878	8.18651
24.833	35.4129	24.8561	32.1797	21.2022	7.99161
24.8379	35.3831	24.8696	32.5354	21.1874	8.29853
24.8382	35.6495	24.8729	32.6391	21.2303	8.07966
24.8648	35.794	24.8808	32.3771	21.2293	8.32916
24.8721	36.0276	24.8906	32.6423	21.2438	8.26788
24.8787	36.0396	24.8935	32.9178	21.2702	8.2437
24.8926	36.5325	24.9194	33.1785	21.2862	8.24337
24.9244	36.3447	24.9193	32.7042	21.2877	8.45316
24.9192	36.5811	24.9466	32.3811	21.3145	8.47987
24.9233	36.6198	24.9456	32.4981	21.3174	8.29704
24.9367	37.0349	24.9783	32.8277	21.3341	8.29021
24.9411	37.127	24.9885	33.119	21.3502	8.51335
24.9622	37.6439	24.9908	33.3695	21.3783	8.72217
24.9779	36.7449	25.0165	33.0147	21.3881	8.63338
24.991	36.0028	25.0274	33.2939	21.3997	8.44846
25.009	35.6264	25.037	33.5239	21.4193	8.34669
25.0508	35.9599	25.0544	33.8273	21.4323	8.58831
25.0614	36.1626	25.0643	34.0195	21.4292	8.59637
25.0648	36.5306	25.0848	33.7534	21.4523	8.50267
25.0729	36.7091	25.0987	33.832	21.4731	8.86612
25.0929	36.417	25.0989	34.3736	21.4745	8.59606
25.1092	36.6501	25.1265	34.0446	21.4751	8.72426
25.1036	36.7897	25.1429	34.3374	21.5036	8.61878
25.1229	37.0374	25.1495	34.5864	21.5126	8.6097
25.1298	37.3922	25.1632	34.7903	21.5369	8.82536
25.1472	37.112	25.1933	35.0504	21.5542	8.98721
25.1624	37.5657	25.2006	35.2972	21.5516	8.78735
25.1612	37.8629	25.1994	35.1138	21.5825	8.93721
25.1883	37.6501	25.194	34.7569	21.6044	9.05411
25.1867	37.582	25.2457	35.0338	21.6172	8.87644
25.224	37.9935	25.241	35.3719	21.6247	9.03147
25.2397	37.9384	25.268	35.4694	21.6461	9.37807
25.2447	37.8424	25.2859	35.7572	21.6529	9.24618
25.2562	38.1579	25.3031	35.9282	21.6607	9.06871
25.278	38.1575	25.3202	36.2803	21.6895	9.03735
25.2897	38.009	25.3195	36.4068	21.6998	9.10747
25.2922	37.7261	25.3343	36.4338	21.7091	9.14641
25.3272	37.8274	25.3337	36.5954	21.734	9.14925
25.3409	37.6915	25.3602	36.84	21.7449	9.12704
25.3644	36.8101	25.3607	36.9362	21.7625	9.12949
25.3851	36.611	25.37	35.6236	21.7616	9.27234
25.4082	36.7385	25.3918	35.9923	21.7766	9.38666
25.4217	36.7165	25.4069	36.4002	21.7993	9.2858
25.4446	35.3919	25.4356	36.6194	21.814	9.4875
25.4635	35.2644	25.4326	36.7545	21.8233	9.26747
25.4793	35.6814	25.4453	36.8257	21.8413	9.46836
25.487	35.7832	25.4576	36.9493	21.8442	9.34117
25.5041	35.6367	25.4595	37.5989	21.8732	9.59452
25.5171	35.4281	25.4573	37.1211	21.8679	9.43723
25.5401	35.9162	25.4837	36.4753	21.8933	9.78823
25.5611	35.9331	25.4984	36.8827	21.9245	9.55874
25.5654	35.8576	25.5367	36.9301	21.9315	9.75211
25.5907	36.2937	25.5428	37.2482	21.9361	9.50787
25.6017	36.5519	25.5515	36.7336	21.9437	9.87269
25.6022	36.6371	25.574	34.8282	21.9682	9.4859
25.6072	36.7463	25.6014	34.9749	21.971	9.69506
25.6245	37.1404	25.6403	35.0084	21.9848	9.55944
25.6254	37.3595	25.6468	35.2009	21.9891	9.75968
25.635	37.7232	25.6684	35.0962	22.0291	9.66884
25.6532	38.0395	25.6753	35.3345	22.0339	9.68379
25.6703	38.0372	25.6957	35.459	22.0372	9.66724
25.6877	37.629	25.7122	35.7295	22.0541	10.0115
25.6986	38.2729	25.7232	36.1138	22.0692	9.78306
25.7122	38.1509	25.7284	35.8175	22.0787	9.78606
25.7079	38.6212	25.7408	34.725	22.0879	9.99062
25.7206	38.7933	25.7435	34.7713	22.0933	9.8936
25.7405	38.9525	25.777	35.2724	22.1037	9.81851
25.7522	39.2471	25.7765	35.349	22.1286	10.0525
25.7723	39.3279	25.7997	35.4218	22.148	9.91815
25.7696	39.5781	25.7917	35.4898	22.1523	10.1646
25.7744	40.0321	25.8087	35.2902	22.1755	10.1326
25.7909	40.2118	25.8304	35.5513	22.1851	9.95788
25.7971	40.2595	25.8468	35.7347	22.1995	10.1865
25.8084	40.6241	25.8438	35.9865	22.2001	10.0983
25.8264	40.705	25.8661	36.1332	22.2059	10.3266
25.8363	40.6362	25.8857	35.6488	22.2126	10.1629
25.8606	40.7536	25.882	35.9457	22.2278	10.4512
25.8706	40.7321	25.9016	35.4658	22.2441	10.2792
25.8892	41.0421	25.9043	35.4544	22.2656	10.49
25.8813	41.1638	25.9375	35.572	22.2583	10.3592
25.8998	41.3174	25.9509	35.6071	22.3005	10.4252
25.8994	41.1305	25.9712	36.0503	22.3209	10.4374
25.9344	41.0463	25.989	35.9942	22.3189	10.6081
25.9337	41.4857	26.0091	36.4085	22.3497	10.5071
25.972	40.9159	25.9929	36.2955	22.3466	10.7196
25.965	41.0811	25.9982	36.5406	22.3796	10.4271
25.9903	41.093	26.0058	36.8397	22.393	10.6911
25.9977	41.2433	26.0116	36.7065	22.4112	10.5126
26.0072	41.7131	26.0402	36.5712	22.4217	10.6808
26.0173	41.6258	26.0662	36.8983	22.4288	10.7943
26.0288	41.9242	26.063	37.2617	22.4395	10.5583
26.0345	42.292	26.0749	36.8903	22.4519	10.8714
26.0495	42.6336	26.0987	36.4829	22.4565	10.9554
26.077	42.7983	26.1009	35.4479	22.4766	10.9086
26.0821	42.8827	26.1289	35.365	22.4833	10.9441
26.1001	43.1182	26.1544	35.6485	22.4968	11.1148
26.1086	43.4396	26.1599	35.7661	22.5161	11.133
26.1138	43.7764	26.1619	36.0698	22.5269	10.9974
26.1173	43.2984	26.1571	36.3453	22.5488	11.0932
26.1246	43.2824	26.1851	36.3458	22.5692	11.042
26.1395	43.2343	26.1943	36.6651	22.5791	11.0869
26.1658	43.8386	26.1906	36.9489	22.5835	10.8917
26.1721	43.9479	26.2333	37.0164	22.5909	11.2055
26.1938	44.5094	26.2246	37.2915	22.6173	11.0196
26.2007	44.6393	26.2379	37.5136	22.6349	11.2222
26.2189	44.8337	26.2495	38.0282	22.6565	11.4029
26.2257	45.3584	26.2766	37.9822	22.656	11.5504
26.2502	45.4087	26.2925	38.4316	22.6638	11.3032
26.2532	45.6774	26.2982	38.3343	22.684	11.5159
26.2675	45.6071	26.3148	38.5526	22.6823	11.4815
26.2701	45.489	26.3067	38.5962	22.7014	11.2647
26.272	45.468	26.3226	38.0406	22.7178	11.4888
26.2893	45.3304	26.3303	37.8194	22.7244	11.5097
26.2981	43.322	26.3664	38.4969	22.7435	11.625
26.325	43.5973	26.3817	38.5366	22.7537	11.636
26.3475	43.7916	26.3919	38.5104	22.7651	11.627
26.3708	43.8128	26.3854	38.5319	22.7817	11.5254
26.3829	44.3385	26.411	37.5652	22.798	11.8697
26.3746	44.4214	26.429	37.8447	22.8153	11.7368
26.4009	44.489	26.443	37.7125	22.8246	11.9389
26.4031	44.8192	26.4525	38.3274	22.8439	11.8766
26.4205	45.306	26.4517	38.2803	22.8627	12.1892
26.4278	45.3028	26.4799	38.5024	22.8733	12.0422
26.4308	45.6815	26.4839	38.4723	22.8895	12.177
26.4615	45.7744	26.4931	38.8934	22.9017	11.777
26.4653	46.2608	26.495	39.1123	22.9177	12.2295
26.4795	46.6834	26.5105	38.9564	22.9344	12.3703
26.4941	46.7184	26.5092	39.235	22.949	12.5573
26.5021	47.0256	26.5253	39.7065	22.9607	12.361
26.5157	47.3985	26.5474	39.6203	22.9589	12.3437
26.5191	47.5612	26.546	40.328	22.9742	12.6401
26.5428	48.075	26.555	40.5637	22.9695	12.5799
26.5467	47.5298	26.5708	40.6074	23.0031	12.3302
26.5683	47.822	26.5801	40.9	23.0129	12.3993
26.5746	47.7997	26.6041	41.2781	23.0247	12.6661
26.5863	48.1695	26.6207	41.5239	23.0515	12.7732
26.5853	48.572	26.6326	41.6023	23.0474	12.5687
26.6052	48.7262	26.6403	41.9159	23.0694	12.5738
26.609	48.8803	26.6556	42.0098	23.0919	12.6594
26.6328	48.9585	26.6744	42.0688	23.1075	12.8297
26.6318	49.1612	26.6753	42.0618	23.1194	12.7541
26.6354	49.5081	26.6839	41.2178	23.1232	12.6388
26.6465	50.2248	26.6855	41.7678	23.1565	12.9036
26.6582	50.3558	26.7073	42.1738	23.1633	12.9386
26.6881	50.5697	26.7324	42.2135	23.1829	13.0874
26.6901	50.8836	26.75	42.7098	23.1953	13.0262
26.6934	50.3807	26.7557	42.8567	23.2025	13.1261
26.7299	50.2215	26.7732	43.0138	23.2091	13.2226
26.7346	50.4612	26.7912	43.3527	23.2391	13.3507
26.7573	50.7634	26.8004	43.751	23.2385	13.2075
26.7691	50.6366	26.8113	43.5674	23.2664	13.6026
26.7747	50.6745	26.833	43.8171	23.2898	13.2141
26.7843	50.8832	26.8291	44.3804	23.306	13.7534
26.7889	51.2765	26.8333	44.4038	23.3196	13.4058
26.8138	51.1467	26.8543	44.4992	23.3204	13.6095
26.8158	51.5288	26.8745	45.1294	23.316	13.4205
26.8233	51.9456	26.8623	45.3067	23.3402	13.7827
26.8551	52.1982	26.8962	45.4309	23.3546	13.8973
26.852	52.4952	26.9154	45.8389	23.3675	13.6735
26.8654	53.0528	26.9162	45.8864	23.3874	14.0712
26.8851	53.2403	26.9357	46.1829	23.3956	13.6861
26.9091	53.5677	26.9314	46.7436	23.4143	14.0282
26.9095	53.9682	26.9496	46.8111	23.4155	13.8938
26.9287	54.1568	26.9625	46.7954	23.4245	13.9517
26.935	54.4741	26.9758	47.1328	23.4456	14.201
26.9445	54.2401	26.9828	47.1812	23.4623	14.0322
26.959	54.0171	26.9927	47.5045	23.4612	14.2772
26.9768	54.4566	26.9999	47.9156	23.4884	14.2726
26.9767	54.1925	27.0108	48.16	23.4975	14.4321
26.9782	55.0026	27.0319	48.3333	23.4999	14.2087
26.9939	54.7683	27.0404	48.591	23.5321	14.3924
27.0122	55.1782	27.0555	48.8804	23.5545	14.6272
27.0165	55.4724	27.0663	49.0654	23.5693	14.517
27.0251	55.7334	27.0833	49.345	23.5861	14.6922
27.0389	55.6993	27.0943	49.8201	23.5787	14.4638
27.0344	56.0316	27.1018	50.2583	23.5937	14.5168
27.05	56.1908	27.1131	49.9869	23.6026	14.7505
27.0465	56.7116	27.1128	50.6207	23.6333	14.7522
27.0675	56.9454	27.134	50.1797	23.6429	14.9383
27.0898	57.1591	27.155	50.6331	23.6474	14.9762
27.0961	57.534	27.1623	51.0241	23.674	15.0988
27.1192	57.8287	27.1798	50.7081	23.6772	15.1419
27.1249	58.1682	27.1947	50.7231	23.6785	15.1664
27.1354	58.4036	27.2134	51.0324	23.7062	15.11
27.1592	57.538	27.2242	51.4475	23.7081	15.0998
27.1676	57.8811	27.2388	51.7286	23.7423	15.3207
27.1923	58.1765	27.2407	51.7031	23.7641	15.4945
27.2081	58.665	27.2517	52.1109	23.7803	15.7809
27.2113	58.458	27.2701	52.2723	23.781	15.499
27.2172	58.5696	27.2708	52.6047	23.8061	15.4645
27.2205	58.0399	27.278	52.7055	23.8094	15.7293
27.261	57.749	27.2956	52.7563	23.8119	15.7404
27.2762	58.3456	27.315	53.2758	23.8311	15.8074
27.2999	58.4432	27.3191	53.5282	23.8453	15.5643
27.3175	58.4421	27.3171	53.5535	23.859	15.8429
27.3224	59.0139	27.3248	53.5989	23.8825	16.0986
27.3139	59.0906	27.346	54.0084	23.8964	16.0204
27.3328	59.2123	27.3362	53.9405	23.8821	16.1429
27.345	59.316	27.3678	54.402	23.9117	16.2061
27.3493	59.2458	27.3735	54.9193	23.9248	16.0223
27.3569	59.7093	27.395	55.1897	23.9297	16.5297
27.379	60.1481	27.4014	55.5189	23.9602	16.5518
27.3884	60.4876	27.4205	55.7569	23.954	16.328
27.4006	60.6555	27.4213	55.8573	23.9866	16.4576
27.405	60.6343	27.4327	56.258	23.9844	16.5623
27.4061	61.0341	27.4399	56.3183	23.9947	16.454
27.4288	61.164	27.4513	56.622	24.017	16.6784
27.4379	61.4255	27.461	56.7534	24.03	16.8361
27.4324	61.5894	27.4724	57.1921	24.0468	16.5768
27.4581	62.0433	27.4763	57.4693	24.0537	16.6943
27.4605	62.466	27.4982	57.5718	24.0758	16.8134
27.4819	62.9417	27.508	58.0149	24.0893	16.9823
27.4941	63.2287	27.5102	58.2987	24.0848	16.6196
27.5107	63.3215	27.5384	58.4239	24.0993	16.8871
27.5178	63.4577	27.5379	59.109	24.1235	17.0615
27.5272	63.6977	27.5532	59.009	24.1298	17.0827
27.5329	63.9304	27.5595	59.6458	24.1553	17.1661
27.5363	64.0104	27.5713	59.9335	24.1636	17.2091
27.566	64.5483	27.5928	60.275	24.1667	17.2214
27.5497	64.7405	27.6027	60.49	24.1882	17.3766
27.5674	65.111	27.6132	60.5458	24.1908	17.1856
27.5686	65.2909	27.6317	60.9498	24.1964	17.2674
27.6007	65.5195	27.6327	61.1411	24.2028	17.4248
27.599	65.6996	27.6438	61.453	24.2218	17.4038
27.6133	66.2129	27.651	61.6506	24.2372	17.3194
27.6206	66.2119	27.6578	62.0759	24.2501	17.6118
27.6202	66.7897	27.6779	62.5784	24.2585	17.6736
27.6328	66.7201	27.6877	62.6367	24.2805	17.7968
27.656	67.3075	27.7068	63.0302	24.2935	17.7204
27.6598	67.4882	27.7296	63.3432	24.2983	17.7222
27.6722	67.7557	27.7266	63.4653	24.3215	17.7911
27.6823	67.9227	27.7375	63.6307	24.3425	17.7728
27.69	68.2993	27.7561	63.6566	24.361	18.2593
27.7113	68.8316	27.7416	63.7222	24.3652	18.106
27.712	69.0361	27.7687	64.2806	24.3732	18.2754
27.7341	69.1003	27.768	64.7179	24.392	18.2599
27.7501	69.2892	27.7883	64.6358	24.4126	18.2224
27.74	69.3255	27.7819	64.5937	24.4007	18.1501
27.7449	69.1536	27.7942	64.6179	24.4282	18.0943
27.7377	69.3712	27.7917	64.6001	24.4258	18.4349
27.7498	69.4804	27.7921	64.7386	24.4591	18.4913
27.7433	69.3535	27.7851	64.7771	24.4727	18.4293
27.7526	69.4095	27.7904	64.6272	24.4853	18.6106
27.7475	69.4672	27.7959	64.4996	24.4905	18.6016
27.7477	69.4661	27.7965	64.6069	24.4898	18.6943
27.7515	69.4295	27.8	64.2851	24.505	18.3923
27.7459	68.9776	27.7937	64.5679	24.5231	18.8536
27.7528	69.2248	27.8036	64.4584	24.5273	18.958
27.7689	69.078	27.8037	64.4465	24.552	19.0091
27.758	68.9775	27.8028	64.5651	24.5659	19.1759
27.7609	69.0729	27.8122	64.6654	24.5671	18.8321
27.7573	68.9693	27.808	64.6291	24.5988	19.02
27.7645	69.156	27.8065	64.7051	24.6032	19.5516
27.7571	69.1809	27.8111	64.4866	24.6137	19.0838
27.7648	69.0655	27.8101	64.3035	24.6325	19.3818
27.7628	69.3049	27.8187	64.2439	24.6384	19.3228
27.7654	69.2319	27.8192	64.14	24.6309	19.4347
27.7617	69.2722	27.8143	64.3114	24.6556	19.6365
27.7648	69.1704	27.8095	64.2399	24.6633	19.5351
27.7766	69.0055	27.8303	64.3041	24.6851	19.6758
27.7615	69.4845	27.8159	64.266	24.6957	19.7658
27.7673	69.3421	27.8113	64.4026	24.7089	19.884
27.7697	69.2872	27.8196	64.283	24.72	19.85
27.7635	69.2764	27.8215	64.4257	24.7265	20.1165
27.7639	69.2458	27.824	64.3364	24.7437	19.9302
27.7686	69.4477	27.8149	64.306	24.7644	19.8691
27.7692	69.4345	27.8134	64.4091	24.777	20.1255
27.7676	69.4298	27.818	64.3292	24.7994	20.2199
27.7725	69.5862	27.8283	64.3487	24.8035	20.1923
27.7762	69.5041	27.8228	64.5846	24.8125	20.5344
27.7782	69.4341	27.8142	64.3942	24.8206	20.5645
27.7732	69.2114	27.822	64.3402	24.8368	20.6446
27.7744	69.2459	27.8129	64.3114	24.8536	20.6706
27.7684	69.4123	27.8209	64.4069	24.8609	20.5545
27.7805	69.5339	27.8318	64.4095	24.868	20.5999
27.7787	69.5107	27.8264	64.5689	24.8869	20.5542
27.7841	69.5227	27.8222	64.3323	24.9097	20.5826
27.7737	69.4727	27.8237	64.3578	24.9002	21.0477
27.7669	69.552	27.8303	64.2954	24.9165	20.7878
27.7803	68.7493	27.825	64.384	24.9342	20.8183
27.7668	65.9711	27.8254	64.1436	24.9382	20.8147
27.7818	65.8414	27.8212	64.0791	24.9692	21.3082
27.8198	65.9188	27.8372	63.8213	24.9912	21.4693
27.824	65.8455	27.8346	64.1798	24.9928	21.477
27.8182	65.8416	27.828	64.2122	25.0052	21.5914
27.8262	65.7766	27.8435	63.8589	25.0205	21.4299
27.823	65.8028	27.8272	64.0616	25.0285	21.5526
27.8179	65.9291	27.8374	63.8914	25.0532	21.9537
27.8239	65.8329	27.8354	63.9092	25.0608	21.8416
27.8245	65.3004	27.8423	64.1688	25.082	21.7156
27.8036	65.0742	27.8332	64.0801	25.0956	22.2367
27.7938	64.8077	27.8441	64.0482	25.1127	22.0791
27.795	64.4644	27.8399	64.1021	25.1201	22.3317
27.7834	64.0414	27.8375	64.0338	25.1291	22.1215
27.765	63.6794	27.8295	64.1017	25.1359	21.9629
27.7568	63.5099	27.835	64.129	25.1516	22.422
27.7509	63.1037	27.8382	64.2464	25.1605	22.3944
27.7315	62.8047	27.8365	64.3689	25.1644	22.4864
27.7124	62.364	27.8304	64.4075	25.1818	22.3993
27.7101	62.1288	27.8432	64.1946	25.1874	22.6407
27.699	61.886	27.8309	64.1378	25.2148	22.6479
27.6945	61.9791	27.8408	64.3493	25.2176	22.6944
27.6789	61.4648	27.8365	64.0089	25.2227	23.0242
27.6773	61.3465	27.8301	64.1122	25.2529	23.1627
27.669	60.9653	27.8415	64.1527	25.265	23.1705
27.6417	60.7052	27.8347	64.3091	25.275	23.2152
27.632	60.4399	27.848	64.3499	25.2855	23.1504
27.6198	59.8589	27.8367	64.2462	25.3092	23.5142
27.6123	59.9837	27.8356	64.2445	25.3177	23.7015
27.6019	59.6247	27.8324	64.1792	25.3352	23.6452
27.5883	59.2719	27.8414	64.1644	25.3688	23.5867
27.5942	58.6767	27.8422	64.318	25.3597	23.9028
27.5742	58.7335	27.847	64.1417	25.3902	23.5738
27.5512	58.3308	27.8372	63.9331	25.3943	23.7958
27.5573	58.3468	27.8297	63.2853	25.3904	24.0292
27.5258	57.6312	27.8284	63.0143	25.4122	24.1521
27.5308	57.3034	27.8131	62.8286	25.4284	24.383
27.5036	57.1142	27.8066	62.4106	25.4413	24.3324
27.4951	56.9234	27.7936	62.5422	25.4644	24.4674
27.4896	56.5428	27.7752	62.0023	25.4555	24.3495
27.4872	56.4434	27.7862	61.5554	25.4734	24.5519
27.4672	55.7274	27.7408	61.2598	25.4893	24.434
27.4684	55.237	27.7407	61.2152	25.506	24.7131
27.4298	55.4239	27.7329	60.8275	25.5247	25.1168
27.4135	55.0208	27.7319	60.4339	25.5356	25.0166
27.4169	55.0251	27.706	59.8425	25.5511	24.9282
27.4036	54.6117	27.6882	60.2761	25.5682	25.1103
27.3974	54.225	27.697	59.9873	25.5657	25.2841
27.3815	53.9053	27.6972	59.772	25.5836	25.0793
27.3743	53.6963	27.6634	59.1517	25.5753	25.187
27.3621	53.5171	27.6689	58.9148	25.5914	25.5089
27.348	53.3126	27.6465	58.9424	25.6207	25.655
27.3313	52.7569	27.6412	58.3745	25.6168	25.7056
27.3188	52.5785	27.6233	58.4098	25.6452	25.6734
27.3078	52.2968	27.6199	57.9112	25.6605	25.8612
27.2849	51.9235	27.6009	57.5382	25.6653	26.033
27.2738	51.8014	27.5892	57.3347	25.689	26.0589
27.2731	51.4975	27.5813	57.0037	25.6682	26.2194
27.2641	51.2049	27.5744	56.836	25.7048	26.4607
27.2521	51.1241	27.5564	56.4907	25.7236	26.5763
27.2332	50.833	27.5534	56.1845	25.7302	26.5543
27.2345	50.4708	27.5418	55.9937	25.7493	26.7468
27.2174	50.3468	27.5302	55.8384	25.7611	26.8456
27.2129	50.0346	27.5234	55.4007	25.7603	26.8888
27.1997	49.7473	27.5006	55.099	25.7916	27.1343
27.1794	49.2846	27.485	54.9491	25.801	27.1487
27.1778	49.2647	27.5015	54.6866	25.8193	27.0817
27.1558	48.9212	27.4812	54.5296	25.8306	27.19
27.1411	48.3647	27.4677	54.0847	25.8161	27.3781
27.1284	48.3028	27.4627	54.3195	25.8402	27.2904
27.1185	48.1728	27.4383	53.8461	25.8519	27.5737
27.1017	47.8624	27.4258	53.4185	25.8655	27.8074
27.1	47.8051	27.4199	53.3153	25.8908	28.0966
27.0946	47.4978	27.4155	52.8949	25.8977	27.7609
27.0794	47.3753	27.4087	52.4344	25.9018	28.0756
27.0788	47.2717	27.3884	52.3314	25.9105	28.1436
27.0684	46.9791	27.3697	52.037	25.9309	28.2878
27.0647	46.7512	27.3812	51.9514	25.9413	28.2917
27.0449	46.8101	27.3478	51.556	25.9656	28.2157
27.0326	46.3878	27.3392	51.1237	25.9467	28.6383
27.0285	45.9435	27.3324	51.1321	25.9708	28.4882
27.0114	45.6299	27.3234	50.6989	25.9858	28.5542
27.0012	45.4543	27.29	50.3356	25.9807	28.825
26.9816	45.4612	27.2767	50.1108	26.0173	28.9144
26.9688	45.1677	27.2789	50.017	26.0189	29.1931
26.9693	44.816	27.2604	49.8753	26.044	29.0599
26.94	44.433	27.2647	49.5508	26.0532	29.3442
26.9333	44.1769	27.2483	49.5977	26.0652	29.3921
26.9335	44.2459	27.2404	48.9741	26.0771	29.4844
26.9034	43.9707	27.2326	48.8282	26.0863	29.4258
26.8977	43.4749	27.2304	48.6662	26.1045	29.8225
26.8817	43.6059	27.2073	48.5741	26.1173	29.8326
26.8612	42.9011	27.194	47.9772	26.1266	29.9005
26.853	43.1455	27.2007	48.0174	26.1319	29.8622
26.849	42.9297	27.1737	47.6879	26.1463	30.0744
26.8457	42.5392	27.1561	47.4753	26.1615	30.3537
26.849	42.3602	27.1512	46.9105	26.1698	30.5192
26.8187	42.4511	27.1299	46.681	26.1891	30.6215
26.8221	42.1853	27.1253	46.8524	26.2022	30.683
26.8039	41.7155	27.1205	46.5662	26.2107	30.8342
26.7931	41.4921	27.1164	46.0983	26.2179	30.9313
26.7791	41.1291	27.0829	45.6762	26.238	31.0781
26.7658	41.1454	27.0716	45.6078	26.2594	30.9851
26.7515	40.7114	27.061	45.4024	26.2473	31.021
26.7461	40.4752	27.045	45.2363	26.2726	31.1003
26.7412	40.4205	27.0507	45.3139	26.2687	31.0905
26.7284	40.0952	27.038	45.2338	26.291	31.3981
26.7056	39.7601	27.0354	44.6693	26.287	31.6894
26.6952	39.6186	27.0295	44.5343	26.314	31.656
26.6802	39.3251	27.0104	44.2508	26.3142	31.7508
26.6593	39.2951	26.9875	43.8999	26.34	32.1985
26.6548	38.9179	26.98	43.6955	26.3447	32.1664
26.6549	38.9666	26.9667	43.5453	26.362	31.9905
26.6217	38.5956	26.9683	43.2549	26.3698	32.5488
26.6216	38.4234	26.9366	43.071	26.3611	32.3863
26.5998	37.8723	26.9354	42.8905	26.4061	32.5437
26.5807	37.6978	26.9204	42.7209	26.405	32.4731
26.5838	37.8332	26.9014	42.3978	26.4142	32.6373
26.5756	37.4163	26.8975	42.35	26.4362	32.5943
26.5628	37.1099	26.8981	42.153	26.4364	32.6707
26.5222	37.1643	26.8877	42.032	26.4529	32.9442
26.528	37.1749	26.8731	41.5467	26.4478	33.2418
26.5119	36.7963	26.8671	41.6743	26.4549	33.1045
26.5089	36.4158	26.8415	41.3353	26.4715	33.3559
26.5017	36.1979	26.8462	40.841	26.4847	33.7713
26.475	36.0458	26.815	40.8277	26.5133	33.8594
26.4711	35.6776	26.8103	40.7873	26.5233	33.8069
26.4614	35.7457	26.799	40.2854	26.544	33.8921
26.4404	35.4278	26.7836	39.854	26.558	34.1793
26.418	35.465	26.775	40.034	26.547	34.3132
26.4355	34.9024	26.761	39.7997	26.5634	34.3255
26.4311	34.9174	26.7421	39.1813	26.5759	34.3924
26.4011	34.5519	26.7308	39.4224	26.5914	34.5644
26.3961	34.294	26.7155	39.1042	26.6057	34.8188
26.3656	34.4491	26.7009	38.8325	26.6162	34.9008
26.3535	34.4554	26.7	38.7903	26.6309	35.0985
26.3554	33.9128	26.6928	38.5881	26.6333	35.3867
26.3389	33.8598	26.6841	38.3392	26.6688	35.429
26.3329	33.6472	26.669	37.9659	26.6785	35.6416
26.3084	33.4193	26.6618	38.0196	26.6995	35.8019
26.3144	33.1008	26.6478	37.5901	26.6902	36.0424
26.2918	33.0505	26.65	37.5167	26.7166	35.8237
26.2932	32.8921	26.6178	36.9734	26.7334	36.384
26.2744	32.4725	26.6081	36.9055	26.7489	36.7117
26.2653	32.6194	26.6	36.7193	26.7527	36.4118
26.2362	32.2159	26.596	36.5184	26.787	36.5348
26.2539	31.8576	26.5795	36.5052	26.7971	36.7754
26.2017	32.0759	26.5655	36.2307	26.7976	37.2347
26.1971	31.7388	26.5625	36.4421	26.831	37.3092
26.1935	31.4178	26.5454	35.9913	26.8332	37.3789
26.1725	31.2146	26.5434	35.8546	26.8477	37.5035
26.1742	30.8457	26.5216	35.8293	26.8603	37.5859
26.1375	30.8349	26.5109	35.7294	26.8649	37.613
26.1351	30.8007	26.5147	35.4701	26.8767	38.1268
26.1199	30.8275	26.505	35.611	26.9008	38.0556
26.1136	30.6241	26.4881	35.2993	26.8932	38.1358
26.093	30.3106	26.4839	34.6443	26.9235	38.2004
26.0908	29.9187	26.4639	34.9423	26.9312	38.3295
26.0713	30.0969	26.4532	34.542	26.931	38.5725
26.0589	29.8076	26.4449	34.3073	26.947	38.5223
26.0397	29.617	26.4319	34.189	26.9469	39.0414
26.0256	29.0958	26.4262	34.3001	26.9617	39.0279
26.0146	29.0429	26.4176	34.0996	26.9909	39.0653
26.01	28.9705	26.4133	33.7502	27.0004	39.1793
26.0026	29.0907	26.3926	33.7537	26.9806	39.259
25.9851	28.7587	26.3764	33.5869	26.997	39.7035
25.9729	28.6311	26.3639	33.2623	27.0159	39.8703
25.9626	28.2864	26.3615	33.1432	27.034	39.8189
25.9626	28.2985	26.3329	32.8696	27.0529	39.8578
25.9321	28.1224	26.3346	32.6729	27.0681	40.01
25.9352	28.0547	26.3191	32.2341	27.065	40.2195
25.9065	27.7846	26.2996	32.3207	27.0788	40.548
25.8962	27.5185	26.294	32.0022	27.0869	40.6779
25.8751	27.4729	26.2686	31.7731	27.1055	40.9154
25.8547	27.1363	26.2618	31.9459	27.1263	40.932
25.8494	27.0867	26.25	31.6057	27.1352	40.9254
25.84	26.8741	26.2336	31.4409	27.1452	41.115
25.8245	26.7787	26.2307	31.1635	27.1376	41.5146
25.816	26.6136	26.2157	31.1415	27.1733	41.6208
25.8021	26.7119	26.1996	30.4867	27.1601	41.6329
25.802	26.7622	26.2005	30.376	27.184	41.8045
25.794	26.4756	26.1719	30.1481	27.1959	41.9458
25.7677	26.4347	26.1652	30.3108	27.215	42.2385
25.7588	25.933	26.1481	30.5662	27.2174	42.3392
25.7499	25.9513	26.1274	30.2216	27.2373	42.4982
25.7374	25.7317	26.1196	29.866	27.2533	42.7918
25.7141	25.7418	26.1157	29.6006	27.2663	43.0453
25.7043	25.2836	26.102	29.5652	27.2772	43.1321
25.7082	25.5451	26.1035	29.4742	27.2924	43.3046
25.6781	25.2255	26.0938	29.3533	27.3076	43.5331
25.672	25.1184	26.0861	28.9692	27.3257	43.1578
25.6653	24.5294	26.0726	29.3515	27.3101	43.5521
25.6504	24.9214	26.0512	28.8821	27.32	43.8603
25.6419	24.7358	26.0556	28.826	27.3449	43.7478
25.6456	24.656	26.0442	28.6704	27.3646	44.1692
25.6236	24.6308	26.0227	28.4939	27.3534	44.367
25.608	24.3795	26.0214	28.2363	27.3737	44.4094
25.6052	24.4413	26.0049	28.226	27.3887	44.6919
25.5725	24.1027	26.0063	27.9737	27.4016	44.518
25.574	23.9375	25.9789	28.1928	27.4012	45.2088
25.5515	23.6754	25.9618	27.5809	27.4079	45.1688
25.5372	23.7467	25.9495	27.3713	27.4273	45.2438
25.5347	23.4741	25.9387	27.4284	27.4558	45.4611
25.5059	23.4399	25.9298	27.3721	27.4483	45.1766
25.4994	23.2867	25.9094	27.3294	27.4679	45.8505
25.4874	23.082	25.924	27.078	27.4759	45.9861
25.4863	23.1542	25.8964	26.8841	27.4963	46.2076
25.4607	22.8124	25.8903	26.6517	27.5044	46.2336
25.4514	22.6139	25.8764	26.3724	27.5144	46.3996
25.4507	22.5884	25.861	26.4847	27.525	46.7688
25.4208	22.4832	25.8449	26.2424	27.5264	46.7197
25.4036	22.2868	25.8441	26.4255	27.5422	46.8398
25.3954	22.2627	25.8358	26.1763	27.5487	46.7985
25.3733	22.2019	25.8352	26.1425	27.5607	46.676
25.3732	21.9305	25.8309	26.0507	27.5587	47.5556
25.342	21.899	25.8235	25.8419	27.57	47.347
25.3282	21.6705	25.7972	25.5904	27.5906	47.3621
25.3351	21.7241	25.7793	25.4363	27.5914	47.7523
25.3156	21.2326	25.7698	25.5028	27.6044	47.9341
25.2955	21.3428	25.7688	25.4358	27.6237	47.9211
25.2765	21.3479	25.7627	25.1229	27.6432	48.2834
25.2926	21.073	25.7433	24.9845	27.6375	48.3743
25.2652	20.821	25.7357	25.0854	27.6581	48.5778
25.2612	20.8889	25.7252	24.8418	27.6813	48.6229
25.2546	20.6012	25.717	24.7341	27.6806	48.7593
25.2518	21.0225	25.7031	24.3277	27.6879	48.7572
25.2193	20.6987	25.6811	24.3988	27.6874	49.1572
25.2152	20.5467	25.6797	24.0347	27.697	49.5244
25.1826	20.4746	25.6516	23.9636	27.728	49.763
25.197	20.2085	25.6384	24.0238	27.7395	49.7657
25.1619	20.1995	25.621	23.6279	27.7544	50.2501
25.1518	19.9523	25.6115	23.6014	27.7696	50.0395
25.1284	19.7377	25.5992	23.7551	27.7737	50.1922
25.1146	19.6857	25.6005	23.5531	27.7812	50.3344
25.1152	19.6733	25.578	22.9332	27.7801	50.4427
25.1012	19.5323	25.5696	23.1425	27.7872	50.5747
25.0842	19.6202	25.5589	23.1631	27.8082	51.0394
25.0854	19.3702	25.5411	23.0935	27.8293	51.2801
25.0691	18.9701	25.548	22.8823	27.8492	51.4413
25.0573	19.2319	25.529	22.8319	27.8517	51.4621
25.0336	19.0262	25.5159	22.9056	27.8594	51.6597
25.0209	19.0784	25.5081	22.546	27.8719	52.1663
25.0239	19.0926	25.5022	22.3182	27.8995	52.1731
25.0066	18.6892	25.4674	22.2583	27.9059	52.1473
25.0143	18.7334	25.4605	22.2395	27.9135	52.5423
24.9774	18.6077	25.4455	21.9586	27.9459	52.6534
24.972	18.1223	25.4283	21.9481	27.9395	52.678
24.9489	18.3546	25.4197	21.7406	27.9544	52.5918
24.9276	18.224	25.398	21.5474	27.9469	52.4216
24.9247	17.9772	25.3923	21.3666	27.945	52.6115
24.9191	17.9465	25.3735	21.5015	27.9504	52.706
24.8892	17.9283	25.3683	21.2217	27.9566	52.78
24.8827	17.8037	25.3546	21.0468	27.9504	52.956
24.8694	17.8279	25.3339	21.0749
24.8503	17.7203	25.3352	20.8431
24.8517	17.6954	25.3066	20.7337
24.8278	17.3789	25.2932	20.75
24.8192	17.3842	25.293	20.5595
24.8041	17.208	25.2818	20.4821
24.7862	17.1198	25.2561	20.2236
24.7779	17.3823	25.2584	20.2547
24.7774	17.3662	25.2521	19.9643
24.7696	16.8267	25.2407	19.9468
24.7576	16.8998	25.2264	19.9212
24.7307	16.6385	25.2189	19.8151
24.742	16.5288	25.2139	20.0399
24.7173	16.6688	25.2046	19.6335
24.6958	16.7458	25.1979	19.7818
24.6842	16.4	25.1605	19.5306
24.657	16.3847	25.1724	19.4005
24.6473	16.1772	25.1402	19.2497
24.6338	16.0194	25.1414	19.0214
24.6195	16.1811	25.1267	19.1038
24.6021	15.9121	25.1029	18.7422
24.5859	15.6565	25.0846	18.7504
24.5741	15.8457	25.0829	18.8466
24.5579	15.561	25.0739	18.6657
24.5501	15.8065	25.0635	18.3327
24.5458	15.645	25.0425	18.2768
24.5395	15.6549	25.0318	18.3166
24.5196	15.1933	25.0199	18.3363
24.5172	15.3511	25.002	17.9612
24.4926	15.1148	24.993	18.093
24.4921	15.279	24.9812	17.9565
24.4647	15.1639	24.9751	17.8249
24.459	14.7106	24.9653	17.8885
24.4235	14.8058	24.9516	17.2849
24.4191	14.7188	24.928	17.5129
24.3885	14.6096	24.9174	17.3415
24.3897	14.4579	24.9201	17.3018
24.3653	14.3591	24.8799	17.1761
24.3584	14.5531	24.8837	17.0946
24.3523	13.9987	24.8823	17.1814
24.3192	14.2705	24.8746	16.8164
24.316	14.3235	24.8534	16.8632
24.2944	14.0617	24.8269	16.9977
24.2952	14.0535	24.8324	16.8019
24.2617	13.8455	24.8276	16.7076
24.2458	14.1582	24.7964	16.6196
24.2541	14.1295	24.773	16.3836
24.2263	13.9179	24.7598	16.4491
24.2148	13.7915	24.7489	16.1121
24.2096	14.0576	24.7301	15.8775
24.2044	13.928	24.728	16.0282
24.2023	13.8091	24.7136	15.9858
24.198	14.0834	24.683	15.6821
24.1972	13.5003	24.6757	15.6944
24.2031	13.8449	24.6607	15.6604
24.199	13.8035	24.6631	15.3697
24.2117	13.7177	24.6415	15.45
24.2024	14.0351	24.6436	15.2073
24.198	13.9911	24.6037	15.2687
24.1925	13.6756	24.6004	15.2022
24.204	13.7176	24.5811	14.8488
24.2024	14.0465	24.5646	14.8211
24.2022	13.7548	24.5555	14.8621
24.1991	13.7008	24.5377	14.8632
24.1984	13.8351	24.5313	14.9421
24.1983	13.9158	24.5242	14.6799
24.1968	14.0665	24.5128	14.4706
24.1933	13.7888	24.4962	14.8478
24.1961	14.114	24.4757	14.5147
24.2011	13.8852	24.467	14.416
24.1933	13.8274	24.4621	14.2584
24.1922	14.0156	24.459	14.4589
24.1992	14.0701	24.4372	14.3384
24.2011	14.0534	24.4265	14.1001
24.1957	13.8847	24.4135	13.9819
24.2057	14.0607	24.4009	14.1682
24.1966	13.9303	24.3802	13.8263
24.1995	14.1022	24.3666	13.986
24.1935	14.0744	24.3508	13.8703
24.1963	13.9635	24.323	13.6383
24.2015	14.0507	24.3141	13.6842
24.2018	14.2282	24.3058	13.8077
24.2012	14.3038	24.2924	13.4036
24.2046	14.1753	24.269	13.4735
24.1967	13.968	24.2524	13.2164
24.2018	13.9457	24.2529	13.4293
24.1983	13.9975	24.2468	13.2759
24.1912	14.0715	24.2276	13.1327
24.1986	14.2472	24.2131	13.1914
24.1906	14.1899	24.2031	13.1104
24.1892	13.8115	24.2147	13.4174
24.196	13.8175	24.21	13.3995
24.194	14.5013	24.2057	13.2289
24.2037	14.2747	24.2128	13.4414
24.1936	14.0264	24.2142	13.3443
24.1976	13.9921	24.2047	13.2383
24.2056	14.0425	24.2021	13.1184
24.1908	13.9554	24.2078	12.9659
24.1925	14.2512	24.2148	13.1684
24.194	14.1288	24.2139	13.0227
24.1928	13.9456	24.208	13.4594
24.1894	14.2924	24.2116	13.0228
24.2006	14.1724	24.2095	13.0254
24.1939	14.3112	24.2139	13.3947
24.1819	13.9621	24.2125	13.2106
24.1863	13.8505	24.2067	13.0276
24.2112	13.9254	24.2152	13.23
24.2078	13.8328	24.2115	13.3468
24.2067	14.0538	24.2032	13.2839
24.2006	14.0742	24.201	13.1914
24.1968	14.0248	24.2089	13.413
24.1948	13.9602	24.2118	13.3427
24.1972	13.9163	24.2127	13.1325
24.1952	13.8846	24.2051	13.405
24.202	13.8739	24.2133	12.9115
24.1974	13.9282	24.2095	13.1271
24.1976	13.945	24.2042	13.0867
24.1981	13.8824	24.203	13.2713
24.1983	13.9425	24.2076	13.2645
24.1977	14.1624	24.2102	13.2671
24.1954	14.1091	24.2114	13.0575
24.1969	13.9223	24.2052	13.1746
24.19	14.0646	24.2082	13.2094
24.1945	13.9421	24.2049	13.3858
24.1956	13.878	24.206	13.2084
24.2009	13.9	24.2127	13.1077
24.1931	14.08	24.2132	13.3092
24.1999	13.9657	24.2032	13.3248
24.2082	14.0471	24.208	13.2362
24.2005	14.0684	24.2058	13.4541
24.1972	13.9808	24.2098	13.4101
24.1965	13.8727	24.2002	13.282
24.1994	14.1672	24.2058	13.4622
24.1968	14.0835	24.2073	13.4674
24.202	13.9248	24.2063	13.3592
24.1933	14.1154	24.2089	13.1776
24.197	13.9327	24.198	13.2225
24.1921	13.954	24.2055	13.3432
24.1942	14.0041	24.2076	13.3946
24.2011	14.0189	24.2023	13.4724
24.1982	13.9373	24.2128	13.3243
24.1906	13.9366	24.2078	13.2891
24.1999	13.9494	24.2031	13.5551
24.198	13.9215	24.1999	13.2005
24.206	13.92	24.2121	13.1755
24.1996	14.0703	24.2149	13.202
24.2009	14.1114	24.2013	13.3615
24.1956	14.3221	24.2061	13.5081
24.1932	14.1345	24.2057	13.2863
24.1974	13.867	24.2082	13.2527
24.1987	14.1695	24.2094	13.2709
24.1996	14.2629	24.2112	13.2122
24.2038	13.9707	24.2071	13.3049
24.1891	13.9205	24.2132	13.4416
24.198	13.9129	24.2086	13.2476
24.1833	13.9236	24.2039	13.1189
24.1788	13.6852	24.2118	13.1742
24.1504	13.6822	24.2071	13.2313
24.1457	13.3977	24.2061	13.3481
24.1373	13.1651	24.2024	13.3871
24.1287	13.6718	24.2088	13.4125
24.1177	13.0335	24.2084	13.4075
24.0952	13.2272	24.2039	13.3448
24.0922	13.131	24.2037	13.3144
24.0904	13.2788	24.1968	13.2884
24.05	13.1152	24.2066	13.2517
24.0525	13.0309	24.204	13.2098
24.0283	13.033	24.2124	13.4781
24.0233	12.8673	24.2095	13.4134
24.0107	13.1734	24.2085	13.4906
24.0109	12.776	24.2075	13.3835
23.9907	12.7927	24.2031	13.0432
23.9751	12.6313	24.2048	13.23
23.9679	12.7851	24.2093	13.362
23.9784	12.7371	24.2054	13.2128
23.9643	12.6144	24.2033	13.0663
23.9455	12.2458	24.2095	13.182
23.949	12.1355	24.2085	13.4934
23.9259	12.5207	24.2063	13.0865
23.9164	12.4705	24.2063	13.4733
23.893	12.1447	24.2087	13.5838
23.8742	12.2725	24.2078	13.3683
23.8699	12.0154	24.2048	13.4686
23.8545	12.0286	24.2071	13.3312
23.8318	11.6302	24.2052	13.2757
23.8341	11.862	24.2048	13.2733
23.8253	11.5146	24.2044	13.4204
23.8002	11.9869	24.2038	13.2483
23.8031	11.8708	24.202	13.2605
23.7748	11.683	24.206	13.1155
23.7669	11.6652	24.2016	13.2462
23.7544	11.3497	24.2135	13.3547
23.7458	11.5412	24.2083	13.0139
23.7436	11.2217	24.2044	13.3035
23.7412	11.3033	24.2091	13.1792
23.7048	11.5081	24.2132	13.3491
23.6842	11.2869	24.2137	13.4879
23.6709	11.0184	24.2109	13.0211
23.6739	11.2039	24.2035	13.3967
23.6573	11.101	24.214	13.0834
23.65	11.0017	24.204	13.298
23.627	11.0292	24.2109	13.0898
23.6138	10.7906	24.2057	13.2759
23.6048	10.6501	24.2073	13.3948
23.5929	10.8042	24.206	13.1742
23.5748	10.7314	24.2072	13.1116
23.5527	10.4972	24.2028	13.183
23.5391	10.3942	24.2001	13.3069
23.5364	10.6422	24.2092	13.2641
23.5131	10.5222	24.2166	13.2823
23.5019	10.5762	24.2111	13.1315
23.4855	10.2803	24.2126	13.2724
23.4985	10.5486	24.2172	13.2617
23.4634	10.5813	24.2042	13.1853
23.4477	10.4401	24.2083	13.2517
23.4539	10.3985	24.212	13.3665
23.4246	10.4586	24.2102	13.1341
23.4268	10.5145	24.2083	13.264
23.4181	10.3033	24.2072	13.408
23.3994	10.4032	24.2053	13.2856
23.3936	10.3581	24.2081	13.2443
23.3645	10.1202	24.211	13.376
23.3609	10.0172	24.2087	13.2323
23.3383	10.0576	24.2082	13.1556
23.3314	10.1458	24.2026	13.0375
23.3326	10.0156	24.2141	13.3067
23.3161	9.78038	24.208	13.2261
23.3134	9.93073	24.2138	13.2527
23.3063	9.87869	24.208	13.4674
23.2899	9.97749	24.2142	13.4107
23.262	9.62021	24.2099	13.2556
23.2765	9.71306	24.2041	13.5483
23.2488	9.48237	24.2067	13.4291
23.2332	9.54938	24.2054	13.3393
23.2099	9.70954	24.2037	12.9939
23.2079	9.53278	24.1866	12.807
23.1931	9.40196	24.1678	13.198
23.1838	9.34104	24.1783	12.843
23.1817	9.45805	24.1482	12.8115
23.1636	9.43462	24.1454	12.6018
23.1458	9.49486	24.1256	12.7398
23.1474	9.41647	24.1039	12.5924
23.1463	9.3045	24.0823	12.4501
23.1173	9.38869	24.0816	12.699
23.0998	9.05525	24.0671	12.5191
23.0895	9.21286	24.0402	12.332
23.0707	9.01895	24.0298	12.1965
23.067	9.07485	24.0229	12.1138
23.0439	9.02578	23.9944	11.8587
23.0375	9.22118	23.9857	11.9724
23.0214	9.05407	23.968	11.8264
22.9998	8.75631	23.958	11.6673
22.9889	8.76784	23.934	11.7625
22.9834	8.59675	23.9304	11.6162
22.9619	8.43934	23.9176	11.606
22.9525	8.38977	23.8979	11.4099
22.9362	8.5381	23.8974	11.463
22.9129	8.55687	23.8728	11.3539
22.9067	8.57459	23.8657	11.4997
22.8915	8.54818	23.8391	11.1081
22.8731	8.37531	23.8109	11.1731
22.8757	8.51561	23.8059	11.2557
22.8447	8.55508	23.8011	10.9155
22.8388	8.45385	23.7936	11.1896
22.82	8.32004	23.7894	11.3057
22.821	8.19438	23.7762	10.935
22.8167	8.42642	23.7756	10.9771
22.7932	8.31381	23.7449	10.7339
22.7802	8.0337	23.717	10.7982
22.7548	8.13177	23.7212	10.8204
22.7467	8.10879	23.6929	10.6109
22.7307	8.07741	23.6825	10.6068
22.721	7.97692	23.6652	10.3774
22.696	7.91174	23.6556	10.46
22.6866	8.18276	23.6441	10.5906
22.678	7.92697	23.6348	10.361
22.6658	7.7582	23.613	10.327
22.6521	7.75484	23.6103	10.301
22.6276	7.7695	23.5923	10.3852
22.6137	7.75317	23.5663	10.1736
22.6097	7.92832	23.549	10.1463
22.5921	7.64224	23.5405	10.009
22.5658	7.81903	23.5255	10.1019
22.5561	7.57543	23.5111	9.91761
22.5458	7.53659	23.4985	9.71884
22.5231	7.73713	23.4902	9.77685
22.5144	7.62964	23.4572	9.70408
22.508	7.63878	23.4505	9.62901
22.5028	7.51935	23.4518	9.67121
22.4803	7.43209	23.4264	9.6224
22.4774	7.43522	23.4068	9.30168
22.4587	7.3982	23.3976	9.5582
22.4292	7.66601	23.3822	9.56255
22.4235	7.34274	23.3805	9.55429
22.4109	7.17255	23.376	9.55937
22.3877	7.30584	23.3597	9.20438
22.3911	7.24587	23.3307	9.35315
22.3594	7.4049	23.3231	9.43409
22.3483	7.02608	23.298	9.27058
22.3368	7.38067	23.2816	9.14336
22.3152	7.13864	23.2635	8.81131
22.285	7.09033	23.2603	9.14493
22.2984	7.1719	23.2455	8.90108
22.2911	7.25818	23.2318	9.01766
22.2765	7.55066	23.2056	8.88078
22.277	7.18422	23.1911	8.91917
22.2337	7.31631	23.1812	8.74588
22.2356	7.11178	23.1706	8.58149
22.224	7.06076	23.1579	8.73558
22.1989	7.19659	23.1572	8.63702
22.1919	7.05502	23.1445	8.73082
22.1755	6.98291	23.1259	8.43693
22.1739	6.79387	23.124	8.30109
22.16	6.9488	23.0936	8.35593
22.1455	6.99593	23.0868	8.28453
22.1238	6.88685	23.0625	8.42782
22.116	6.70619	23.0499	8.34828
22.0908	6.81681	23.0436	8.304
22.0822	6.43411	23.0389	8.19256
22.0719	6.80822	23.0279	8.27765
22.0663	6.60307	23.0295	8.0328
22.0492	6.59864	22.9928	7.82831
22.0229	6.77253	22.9764	8.00871
22.0311	6.86589	22.9576	7.97262
21.9994	6.68603	22.9484	7.84321
22.0079	6.78678	22.9266	7.89375
21.9732	6.62823	22.9154	7.91376
21.9476	6.5837	22.9205	7.85075
21.9599	6.46461	22.916	7.83984
21.9416	6.33081	22.9028	7.81636
21.9244	6.68886	22.8839	7.72687
21.9214	6.4268	22.8857	7.71068
21.9113	6.36781	22.8602	7.58419
21.8794	6.53963	22.8335	7.45317
21.8972	6.5287	22.831	7.57529
21.871	6.32985	22.808	7.51371
21.8555	6.53032	22.7889	7.46978
21.8404	6.32001	22.7843	7.63908
21.8254	6.25081	22.7765	7.60269
21.8096	6.12359	22.7524	7.2262
21.8121	6.47078	22.7497	7.06136
21.7999	6.16014	22.7188	7.42816
21.7733	6.26327	22.7323	7.29625
21.7796	6.07979	22.7007	7.30322
21.7514	5.89187	22.6859	7.47007
21.717	6.3751	22.6698	7.19588
21.7136	6.25227	22.6506	7.10041
21.674	6.02313	22.6587	7.22807
21.6786	6.21621	22.646	7.19173
21.6631	6.17089	22.6321	7.05517
21.6646	5.98777	22.6201	7.16308
21.6333	5.99141	22.6102	6.78828
21.6223	6.15737	22.5846	6.85717
21.6271	6.0729	22.5603	6.58646
21.6006	6.04631	22.5461	6.78319
21.5946	5.69249	22.528	6.74887
21.5933	6.27322	22.516	6.87416
21.5761	6.16068	22.5125	6.69448
21.551	5.91015	22.472	6.68753
21.5611	5.72865	22.4717	6.5478
21.5367	5.95452	22.4506	6.61888
21.5419	5.92318	22.4397	6.96013
21.499	5.60909	22.4293	6.64007
21.5031	6.18095	22.4233	7.06586
21.4807	5.50077	22.4035	6.73142
21.4666	5.71019	22.3938	6.49234
21.4612	5.76217	22.3954	6.69152
21.4424	5.73038	22.3651	6.41693
21.4385	5.93914	22.3662	6.5898
21.4193	5.66823	22.334	6.60284
21.4081	5.54213	22.3286	6.37069
21.4015	5.64981	22.3263	6.52842
21.3843	5.68558	22.2962	6.42375
21.3802	5.59369	22.2749	6.39
21.3753	5.5628	22.2682	6.31493
21.355	5.72937	22.243	6.37695
21.3354	5.61935	22.2431	6.49503
21.3214	5.64835	22.2313	6.3024
21.3144	5.76458	22.2065	6.42706
21.2885	5.65654	22.1982	6.22409
21.2859	5.66264	22.1829	6.06395
21.2733	5.79261	22.171	6.16196
21.2484	5.83163	22.1471	6.04547
21.2426	5.69033	22.1454	5.90399
21.2278	5.46093	22.1343	6.21509
21.1966	5.4828	22.1113	5.99964
21.1893	5.4954	22.1167	6.11886
21.1802	5.53524	22.0831	6.119
21.1669	5.49389	22.0838	6.02114
21.1694	5.62576	22.0435	6.11823
21.1588	5.52385	22.034	6.02957
21.1327	5.49183	22.0367	5.93818
21.1187	5.21505	22.0197	5.93995
21.0975	5.43754	22.0031	6.20762
21.0967	5.411	21.9962	5.93113
21.0708	5.40744	21.9918	5.82584
21.0755	5.31634	21.9794	5.98294
21.045	5.3248	21.9693	5.8646
21.0337	5.16937	21.9596	5.66915
21.0212	5.39838	21.9321	5.82833
21.0057	5.1947	21.9227	5.71014
20.9861	5.06334	21.923	5.68583
20.9609	5.02795	21.8817	5.69325
20.9534	4.97968	21.8781	5.57782
20.9324	5.25304	21.869	5.68759
20.9428	5.24379	21.8634	5.61813
20.9125	5.19789	21.851	5.72313
20.9025	5.33084	21.8218	5.61007
20.8847	5.07876	21.8169	5.56892
20.8634	5.01584	21.7955	5.66851
20.8522	4.99208	21.7882	5.53771
20.8367	4.86046	21.7623	5.78199
20.8223	5.21334	21.7418	5.42031
20.8226	5.39528	21.7476	5.48641
20.8149	4.82596	21.7384	5.49466
20.7909	5.13994	21.7102	5.20882
20.7922	5.01756	21.7049	5.36435
20.7564	5.12634	21.6936	5.58481
20.7582	5.06988	21.6792	5.36194
20.7238	5.16284	21.6526	5.35598
20.704	5.06718	21.634	5.44259
20.6945	5.05538	21.6407	5.31404
20.6892	4.83307	21.6264	5.22428
20.6707	5.01435	21.6165	5.36703
20.669	5.00355	21.6215	5.40476
20.6475	4.80981	21.5904	5.33059
20.6284	5.01036	21.5802	5.48159
20.626	4.96109	21.5418	5.21423
20.6075	4.95869	21.5407	5.1861
20.5956	4.81866	21.5225	5.2073
20.5912	4.78025	21.5227	4.94185
20.5579	4.83154	21.4983	5.20848
20.564	4.93194	21.482	5.03336
20.547	4.99622	21.4787	5.0777
20.5309	4.97347	21.4489	5.15567
20.5149	4.88877	21.4326	5.40229
20.4945	4.65256	21.4048	5.14665
20.4849	4.43602	21.3847	5.1041
20.4785	4.58787	21.3791	5.34791
20.4545	4.70463	21.3792	5.22139
20.4348	4.87833	21.3632	5.30872
20.4287	4.79509	21.3659	5.16034
20.4034	4.89392	21.3372	5.24107
20.3979	4.61293	21.348	5.03079
20.3931	4.8148	21.3108	5.13046
20.3733	4.69505	21.2989	5.12102
20.3571	4.61886	21.2824	5.21176
20.3531	4.65125	21.2592	4.78727
20.3299	4.55887	21.2441	4.89054
20.3217	4.51561	21.2159	4.98954
20.3027	4.80729	21.2185	4.90991
20.2822	4.51412	21.2036	4.81539
20.2708	4.85323	21.1903	4.821
20.2568	4.80191	21.1694	4.92755
20.2284	4.39969	21.1582	4.95937
20.223	4.44113	21.1605	4.93644
20.2048	4.62436	21.1468	4.91607
20.1905	4.43684	21.1276	4.8
20.1834	4.4693	21.1112	4.88727
20.1751	4.58494	21.1169	4.73482
20.1574	4.6536	21.0793	5.19693
20.1409	4.37499	21.0718	4.85854
20.1219	4.42131	21.0685	4.60905
20.1068	4.29126	21.0267	4.77465
20.0836	4.3646	21.026	4.78704
20.0806	4.23994	20.9995	4.80731
20.0618	4.27793	20.9902	4.89499
20.049	4.39993	20.9652	4.77706
20.041	4.47176	20.9539	4.79356
20.0224	4.24048	20.9552	4.88068
20.0033	4.30324	20.9352	4.75494
[truncated: 692 more rows]

## Sheet: Figure 3B
Time (s)	Normalized fluorescence intensity
0	1
55	0.98365
113	0.98868
168	0.98163
224	0.97198
281	0.94449
338	0.93739
394	0.93084
451	0.93692
513	0.92347
571	0.91262
626	0.90939
681	0.91059
736	0.90459
800	0.89928
859	0.89895
916	0.90106
973	0.91094
1029	0.92167
1084	0.92524
1140	0.9559
1199	0.9618
1255	0.98233
1315	0.99183
1373	1.02611
1432	1.02439
1490	1.02916
1547	1.04047
1604	1.06994
1659	1.05852
1713	1.04933
1769	1.09207
1823	1.09614
1878	1.09266
1935	1.07571
1990	1.09583
2045	1.09706

## Sheet: Figure 3C
Time (s)	Hysteresis area (pN um)
0	213.898
55	211.662
113	221.18
168	211.541
224	219.305
281	205.296
338	223.341
394	203.556
451	218.978
513	227.728
571	230.215
626	198.296
681	200.821
736	210.957
800	219.841
859	189.547
916	194.044
973	199.802
1029	192.352
1084	174.649
1140	198.939
1199	190.583
1255	201.978
1315	213.083
1373	202.896
1432	200.953
1490	221.865
1547	199.678
1604	203.483
1659	195.216
1713	208.175
1769	211.451
1823	194.234
1878	188.55
1935	203.292
1990	189.015
2045	178.673

## Sheet: Figure 3D
red dataset		black dataset		blue dataset		green dataset		magenta dataset
DNA extension (um)	Force (pN)	DNA extension (um)	Force (pN)	DNA extension (um)	Force (pN)	DNA extension (um)	Force (pN)	DNA extension (um)	Force (pN)
11.2699	0.03785	11.2866	0.18172	11.2886	0.242	11.2685	0.06352	11.279	0.18205
11.2698	0.24296	11.2864	0.15244	11.2849	0.26239	11.275	0.26719	11.2718	0.02539
11.2616	0.3515	11.264	0.12521	11.2773	0.23349	11.2701	-0.13768	11.2841	0.2645
11.2847	0.05447	11.2746	0.18358	11.2659	0.19513	11.276	0.06875	11.2725	0.29788
11.2833	0.31813	11.2795	0.16474	11.2806	0.24859	11.2806	-0.048	11.278	0.57774
11.2632	0.36417	11.2764	0.14149	11.2751	0.12316	11.2668	0.17909	11.2464	0.27129
11.2801	0.08238	11.2721	0.18597	11.273	0.1754	11.2732	0.12289	11.2522	0.24144
11.285	0.11722	11.2812	0.19662	11.2787	0.19081	11.278	0.24322	11.2661	0.42223
11.2747	0.59177	11.2676	0.3735	11.2589	0.07469	11.2786	-0.04093	11.2531	0.20132
11.283	-0.07557	11.2769	-0.12483	11.2706	0.25531	11.2811	0.04371	11.2727	0.07343
11.2616	0.18979	11.2684	0.07101	11.2584	0.26878	11.2601	0.15888	11.2801	0.60852
11.2875	0.07666	11.2631	0.27463	11.2642	0.37609	11.2636	0.11287	11.2528	0.56878
11.2764	0.61771	11.2833	0.03159	11.2769	0.0815	11.2761	-0.11819	11.2687	0.21559
11.2895	0.1926	11.272	0.44027	11.2846	0.36592	11.2707	0.16599	11.2758	0.28835
11.2932	0.09358	11.2827	0.14493	11.2728	0.05414	11.282	0.29642	11.2713	0.09471
11.2936	0.04544	11.2859	-0.01263	11.277	0.302	11.294	0.2913	11.2762	0.22724
11.3237	-0.02524	11.2722	0.26561	11.2883	0.44017	11.3054	-0.077	11.2758	0.35563
11.3198	0.04627	11.2914	-0.03748	11.2914	0.30053	11.3044	0.01712	11.2712	0.29542
11.3217	0.2576	11.2784	0.18255	11.2719	0.29897	11.3016	0.24465	11.2807	0.52392
11.3427	0.07908	11.3059	0.30243	11.2675	0.53514	11.3134	0.28363	11.303	0.32514
11.3407	0.1848	11.3044	0.10647	11.2657	0.38003	11.3261	0.17083	11.3072	0.27502
11.3369	0.08793	11.2937	0.14961	11.2956	0.35054	11.3046	-0.07422	11.3072	0.15807
11.3293	0.43972	11.2951	0.31884	11.2962	0.17006	11.3209	0.07606	11.2983	0.02406
11.3451	0.2697	11.3178	0.50239	11.3112	0.20978	11.3589	0.04612	11.3395	0.15558
11.3505	0.19936	11.3342	-0.06068	11.3195	0.06417	11.3455	-0.05676	11.3275	0.34313
11.3577	-0.01294	11.3228	0.40762	11.3187	0.03691	11.37	-0.40432	11.3477	0.14796
11.3735	0.02287	11.3283	0.36174	11.3443	0.32945	11.3772	0.12132	11.3356	0.25673
11.3685	0.04405	11.332	0.05636	11.3268	0.31134	11.3863	-0.12171	11.3348	0.45071
11.3848	0.08273	11.333	-0.07897	11.3333	0.26375	11.3761	0.14242	11.3491	0.15819
11.3711	-0.02089	11.347	0.04872	11.3521	0.25395	11.3842	-0.06076	11.3726	0.27467
11.4061	0.1664	11.3635	-0.03899	11.3618	0.30713	11.3882	-0.01671	11.361	0.17336
11.4014	0.48292	11.3522	0.21436	11.3651	0.04174	11.4165	-0.02565	11.3606	0.22431
11.4018	0.38863	11.3659	0.13634	11.3625	0.29294	11.4119	-0.22052	11.3774	0.19636
11.3905	0.18258	11.3816	-0.17055	11.3669	0.33858	11.4309	-0.19355	11.3749	0.3126
11.4101	0.07403	11.4057	0.08121	11.3977	0.48554	11.4015	0.0745	11.3924	0.23685
11.4146	0.01261	11.4147	0.12871	11.3763	0.32586	11.4345	0.03906	11.3996	-0.05585
11.421	0.22632	11.4134	0.26398	11.4049	0.27857	11.4456	0.23895	11.4082	-0.07893
11.446	-0.07777	11.4135	0.07594	11.4219	-0.01745	11.4348	-0.07227	11.3933	0.28233
11.4478	0.08595	11.4272	0.18257	11.4277	0.21285	11.4382	0.07821	11.4105	0.06819
11.4513	0.13101	11.4271	0.04686	11.4315	0.1518	11.4506	0.10555	11.4032	0.25569
11.4393	0.04504	11.4274	-0.30098	11.4227	0.17773	11.453	0.05751	11.4422	0.01419
11.4437	-0.02525	11.4389	-0.08382	11.4509	0.26518	11.4735	-0.04909	11.4402	0.16597
11.4545	0.01825	11.4315	0.23843	11.4561	0.17127	11.4642	0.08061	11.4518	0.41992
11.4829	0.02484	11.4499	0.26386	11.4529	0.17889	11.4998	-0.09919	11.4529	0.28128
11.4822	0.07464	11.4686	-0.1711	11.4577	0.20035	11.4918	-0.22023	11.455	0.15865
11.5115	0.14473	11.4671	0.25516	11.4688	0.23467	11.5102	0.24621	11.4719	0.02039
11.4956	0.33904	11.4596	-0.20725	11.4579	0.11089	11.5186	0.04713	11.473	-0.03915
11.5147	0.12265	11.4841	0.00339	11.4589	0.45807	11.5212	-0.22634	11.4893	0.01525
11.5158	-0.17565	11.4898	-0.11487	11.4849	0.10734	11.5009	-0.32806	11.4922	0.24958
11.5224	0.04114	11.4913	-0.08383	11.491	0.03237	11.5411	-0.0418	11.4867	0.26342
11.537	-0.16204	11.4892	0.14209	11.4962	0.1181	11.5347	-0.16091	11.4764	0.06556
11.5447	-0.39265	11.4828	0.01791	11.4912	0.29717	11.5189	-0.06079	11.5065	-0.03949
11.5309	0.03792	11.5151	0.17469	11.4901	0.08082	11.5356	-0.02862	11.5269	-0.05003
11.5215	0.03156	11.5097	0.2061	11.5099	-0.05312	11.5478	0.0168	11.5081	0.08227
11.5465	0.02489	11.5327	-0.03267	11.523	-0.01451	11.5504	-0.18121	11.5298	0.0771
11.5513	-0.23334	11.5217	-0.08301	11.5281	0.01658	11.5424	0.05729	11.5201	-0.17798
11.579	0.02977	11.5457	-0.31407	11.5266	-0.14404	11.5673	-0.18184	11.5476	0.28746
11.571	-0.20749	11.5328	-0.17567	11.5374	-0.14549	11.5718	-0.12061	11.5518	0.33252
11.5574	0.09105	11.5543	0.10131	11.5505	-0.02852	11.5855	0.21896	11.5605	0.01308
11.5648	-0.094	11.5519	-0.22026	11.5609	0.43979	11.5676	0.0492	11.5746	-0.08491
11.5831	-0.214	11.5728	-0.09429	11.5512	0.18333	11.5906	-0.20128	11.5844	0.0068
11.5863	-0.05519	11.5936	0.0595	11.5591	0.20728	11.5904	-0.30056	11.581	0.13931
11.5884	-0.05014	11.5859	-0.14559	11.5674	0.05143	11.5816	-0.00905	11.6056	-0.01977
11.5981	0.08402	11.6018	-0.00475	11.5726	-0.0127	11.6112	-0.01871	11.5859	0.03372
11.5949	-0.04139	11.5853	-0.04616	11.5853	0.07396	11.5979	0.03101	11.5729	0.12511
11.6011	0.02824	11.5905	0.02417	11.59	-0.08161	11.6148	-0.26202	11.6249	0.03753
11.6385	0.03375	11.592	-0.29664	11.582	0.41255	11.6303	-0.02968	11.622	-0.07971
11.639	-0.26617	11.6146	0.13247	11.5832	0.05413	11.6551	0.02264	11.6285	0.40528
11.6573	-0.04944	11.6022	-0.12184	11.5869	-0.1822	11.6472	-0.13227	11.6295	0.07472
11.6516	-0.15758	11.6245	-0.13135	11.5868	0.04788	11.6316	-0.04707	11.6489	0.05915
11.6625	0.06489	11.6269	-0.15768	11.6055	0.1883	11.6453	-0.17409	11.6585	0.0696
11.6619	0.08896	11.6438	-0.17119	11.6103	-0.01147	11.6245	-0.0345	11.6655	0.03726
11.6853	-0.07999	11.6468	-0.07452	11.6001	0.19066	11.6927	-0.16612	11.653	0.06563
11.6816	-0.06046	11.6538	-0.04852	11.6086	0.05453	11.6912	-0.01694	11.6863	0.24426
11.6909	0.09992	11.6647	0.02487	11.6253	-0.06604	11.6828	-0.0433	11.6843	-0.01883
11.7032	-0.21867	11.6319	0.0294	11.6415	0.00705	11.6678	-0.07682	11.6877	0.17854
11.7205	0.12221	11.6886	-0.10527	11.6376	0.23893	11.7047	0.13872	11.6833	0.30749
11.7236	-0.04941	11.6602	-0.06367	11.618	0.1991	11.7093	0.32892	11.6973	0.07033
11.7226	0.11716	11.7018	0.01025	11.6296	-0.1703	11.7257	0.137	11.7145	0.16949
11.7335	-0.06222	11.7013	0.15792	11.656	0.22928	11.732	-0.27506	11.7034	0.3433
11.7213	0.27125	11.7174	-0.00854	11.6627	-0.1697	11.7224	-0.0807	11.7122	0.51947
11.7503	0.43307	11.716	0.10702	11.6536	0.17298	11.7357	0.08109	11.7302	0.0533
11.748	0.42434	11.7252	-0.04672	11.6731	-0.25861	11.7441	0.34755	11.7153	0.08146
11.7565	0.00935	11.7146	-0.08898	11.6699	0.20941	11.763	-0.0608	11.7387	0.09859
11.7812	0.28683	11.7092	-0.14769	11.6778	0.02611	11.759	-0.2493	11.7495	-0.06818
11.7665	0.00201	11.7397	-0.21099	11.6856	0.13359	11.7724	0.06824	11.764	0.22799
11.7769	0.18374	11.746	0.05182	11.724	0.2151	11.7772	0.14447	11.7625	0.19537
11.7884	0.26116	11.7513	0.14498	11.7035	0.15932	11.7935	-0.07014	11.7521	0.14719
11.7852	0.2026	11.7487	-0.28485	11.7049	0.17258	11.7997	0.08924	11.76	0.4772
11.8046	0.04181	11.7702	0.05422	11.6978	-0.12965	11.7933	0.32367	11.7599	0.33899
11.8216	0.23846	11.7758	-0.11281	11.7378	0.39273	11.8058	0.15077	11.7707	0.49829
11.8188	0.35726	11.783	-0.13657	11.7634	0.15502	11.8226	0.08159	11.7718	0.34486
11.8326	0.32095	11.7982	-0.08942	11.7455	0.29381	11.8192	0.21648	11.7696	0.27496
11.839	0.45438	11.8016	0.26227	11.7514	0.19159	11.8139	0.36259	11.8013	0.09385
11.8151	0.15013	11.8167	0.04692	11.7789	-0.03831	11.8374	0.42219	11.8134	0.28004
11.8435	0.18336	11.8054	0.22829	11.7772	0.0699	11.8456	0.35866	11.8016	0.32835
11.8828	0.14376	11.8352	0.10142	11.7841	-0.05733	11.8458	0.22176	11.8367	0.0553
11.8633	0.24936	11.8418	0.00835	11.7919	0.37587	11.8561	0.17684	11.8267	-0.03986
11.8681	0.35778	11.8493	0.02998	11.7876	0.17545	11.8752	0.43867	11.8606	0.34362
11.8685	0.61706	11.857	0.53007	11.7951	-0.01769	11.872	0.22425	11.836	0.31071
11.8848	0.36918	11.863	0.06551	11.8221	0.06881	11.8885	0.61563	11.8699	0.54369
11.9152	0.58759	11.8739	0.17535	11.8284	0.29776	11.8856	0.27135	11.8485	0.36339
11.9074	0.54743	11.8739	0.18583	11.8419	0.03241	11.8851	0.59706	11.8622	0.51077
11.8897	0.1664	11.8789	0.29923	11.8466	0.26096	11.8926	0.23753	11.8798	0.18053
11.9217	0.53776	11.8919	0.13745	11.8438	0.25544	11.9005	0.32475	11.8556	0.67923
11.9263	0.46631	11.8942	0.14329	11.8723	0.22914	11.9187	0.4432	11.866	0.27625
11.9265	0.59934	11.9156	0.13828	11.8413	0.25099	11.9184	0.35215	11.9142	0.49006
11.9485	0.55611	11.9222	0.18149	11.8529	0.20489	11.9258	0.185	11.8999	0.73839
11.9597	0.4671	11.927	0.41032	11.8687	0.34749	11.9078	0.342	11.9123	0.69484
11.954	0.35271	11.9223	0.503	11.8893	0.40796	11.9211	0.65175	11.9251	0.74587
11.9692	0.54845	11.95	-0.0175	11.8694	-0.04554	11.9379	0.49183	11.9389	0.82987
11.9656	0.61447	11.9444	0.26697	11.8817	0.21083	11.9523	0.49797	11.9499	0.3066
11.9861	0.4174	11.9388	0.23608	11.8738	0.46794	11.9622	0.50954	11.935	0.74848
11.9918	0.4304	11.9708	0.36151	11.9121	-0.01857	11.9749	0.33427	11.9719	0.57472
12.0018	0.39745	11.9782	0.18699	11.9128	0.23287	11.9593	0.54919	11.9559	0.51106
11.9887	0.57034	11.9874	0.54672	11.9285	0.25706	11.9973	0.30843	11.9777	0.74624
12.0093	0.44717	11.9852	0.5337	11.9237	0.22031	11.9783	0.68883	11.968	0.58958
12.0189	0.19145	11.9857	0.15181	11.9461	0.55562	11.9787	0.13113	11.9985	0.80338
12.0391	0.36365	11.9912	0.62905	11.9293	0.15341	11.9733	0.32661	11.9941	0.76195
12.0258	0.6429	12.0008	0.19837	11.9447	0.27393	11.9818	0.29538	11.9989	0.82921
12.0479	0.60979	12.0077	0.47549	11.9608	0.31828	12.0014	0.69607	11.9986	0.85757
12.0551	0.56604	11.9962	0.5591	11.9347	-0.1123	12.0048	0.39385	12.0076	0.76391
12.0861	0.29294	12.0461	0.62809	11.9438	0.45147	12.0178	0.76218	12.0259	0.73189
12.0695	0.56709	12.0408	0.44998	11.9489	0.38483	12.0272	0.68901	12.0242	0.81891
12.0866	0.86284	12.0369	0.46857	11.9769	0.44479	12.02	0.48719	12.024	0.82472
12.0882	0.66934	12.0402	0.00556	11.982	0.58782	12.0571	0.36563	12.0191	0.68019
12.0869	0.35017	12.0518	0.23592	11.9634	0.20359	12.0435	0.60469	12.0567	0.7353
12.097	0.83179	12.0742	0.33638	11.9661	0.57612	12.0555	0.58752	12.0647	0.74517
12.11	0.75808	12.0786	0.32493	11.9873	0.21401	12.0616	0.69785	12.0489	0.90907
12.1016	0.61084	12.0834	0.19675	12.0277	0.37791	12.0676	0.64756	12.0433	0.80387
12.1306	0.76665	12.0969	0.08784	12.0083	0.51875	12.0771	0.47602	12.092	0.73436
12.1285	0.67545	12.0928	0.53126	12.0102	0.36067	12.1106	0.82843	12.0758	0.82418
12.1382	0.57776	12.0929	0.46613	12.0138	0.26813	12.1086	0.52341	12.0918	1.1741
12.1371	0.91569	12.0935	0.60314	12.0213	0.23307	12.1206	0.7034	12.0761	1.17674
12.148	0.53417	12.0996	0.60431	12.0261	0.5627	12.1068	0.42573	12.1016	1.02942
12.1421	0.85696	12.1364	0.60515	12.0496	0.40362	12.1358	0.58727	12.1044	1.30887
12.1407	0.54944	12.128	0.33623	12.0446	0.14933	12.1349	0.75906	12.1088	0.79821
12.1427	0.34423	12.136	0.48259	12.0576	0.26673	12.1381	0.93806	12.109	0.90998
12.1561	0.57099	12.1157	0.5274	12.0453	0.74961	12.1362	0.91517	12.1303	0.98547
12.1815	0.81642	12.1463	0.19944	12.0739	0.35089	12.1491	0.70346	12.1331	1.34917
12.1735	0.91686	12.1606	0.52217	12.0835	0.80355	12.1498	0.75808	12.1478	1.162
12.1956	0.43199	12.1627	0.59393	12.0687	0.47971	12.1625	1.01341	12.1649	0.77604
12.2029	0.45413	12.182	0.39796	12.0906	0.539	12.1836	0.85417	12.147	1.24803
12.2033	0.69181	12.1716	0.35875	12.1024	0.71727	12.1723	0.78085	12.1798	0.96773
12.1958	0.71742	12.1766	0.60244	12.09	0.6636	12.1656	0.80499	12.1743	1.19416
12.2069	0.59102	12.1765	0.46965	12.0916	0.66251	12.1755	1.1696	12.1864	1.411
12.2036	0.64106	12.1929	0.53111	12.0987	0.34909	12.2036	0.87772	12.1928	1.49715
12.2048	0.70736	12.2044	0.62608	12.1202	0.41318	12.2323	0.75986	12.2057	1.17437
12.2264	0.42878	12.2082	0.26067	12.1284	0.28618	12.2009	0.69022	12.1934	1.33288
12.2168	0.76807	12.2254	0.71883	12.1464	0.54827	12.2178	0.80997	12.2025	1.07115
12.2459	0.71542	12.235	0.44961	12.1491	0.77626	12.2383	0.99867	12.2092	1.13271
12.2578	0.62588	12.2346	0.42707	12.1553	0.64024	12.2396	0.704	12.2258	1.23775
12.2612	0.706	12.2418	0.4859	12.173	0.5474	12.2373	0.83379	12.2303	1.32142
12.2704	0.56906	12.2633	0.65217	12.1638	0.66065	12.2714	0.97369	12.2359	1.05023
12.2651	0.6177	12.2404	0.37244	12.1691	0.79537	12.2579	0.61217	12.2559	1.04348
12.2846	0.58916	12.264	0.64358	12.1572	0.58306	12.2691	0.96949	12.255	1.43021
12.2793	0.7282	12.2573	0.68194	12.186	0.57808	12.2818	0.7767	12.2638	1.08817
12.2827	0.44702	12.2536	0.54572	12.1684	0.89248	12.3042	1.13438	12.278	1.19961
12.283	0.40398	12.2851	0.42698	12.1763	0.55879	12.2816	0.91427	12.2774	1.24022
12.2815	0.63379	12.2781	0.64777	12.1911	0.62688	12.3163	0.90944	12.2795	1.28432
12.2907	0.91653	12.2863	0.41004	12.1869	0.72197	12.3257	0.76342	12.2869	1.25873
12.2974	0.70292	12.3113	0.54358	12.2013	0.52332	12.3267	0.50395	12.286	1.21005
12.3052	0.74622	12.3003	0.75461	12.2103	0.64155	12.3069	0.99843	12.2965	1.11549
12.3237	0.89643	12.3006	0.37192	12.2113	0.79084	12.3222	1.11594	12.3257	1.5599
12.3415	0.58362	12.3027	0.59829	12.2024	0.75937	12.3335	1.34131	12.3157	1.41384
12.3454	0.6009	12.3353	0.38214	12.232	0.56268	12.3525	0.62934	12.313	1.49836
12.345	1.03657	12.3478	0.56442	12.2088	0.7585	12.3348	1.12897	12.3192	1.51654
12.3671	0.66016	12.3544	0.82357	12.2383	0.61196	12.3534	1.29141	12.3434	1.29763
12.3791	0.6985	12.3413	0.76116	12.2591	0.58556	12.3524	1.04208	12.3224	1.51337
12.3725	0.80356	12.3665	0.83525	12.2448	0.72522	12.3601	1.04042	12.351	1.21591
12.3628	0.99244	12.3493	0.67564	12.2506	0.64934	12.3891	0.87676	12.3555	1.364
12.3789	0.69889	12.3663	0.51126	12.2533	0.79337	12.3898	0.94574	12.3533	1.05925
12.4139	0.79543	12.3763	0.71096	12.2733	0.71335	12.373	1.08067	12.3379	1.39381
12.4039	0.78195	12.3876	0.36343	12.2882	0.93866	12.3926	1.01375	12.3529	1.21013
12.398	0.54442	12.4024	0.77208	12.2891	0.94145	12.4154	1.3249	12.3923	1.59655
12.4009	1.04148	12.3924	0.86559	12.3012	0.8957	12.4253	1.15046	12.3927	1.54277
12.4155	0.8762	12.4182	0.86176	12.3001	0.57181	12.4273	1.2106	12.4049	1.54128
12.4257	0.65992	12.4204	0.76587	12.2959	0.97384	12.434	1.22783	12.3994	1.58727
12.449	0.74048	12.4282	0.59322	12.3154	0.43099	12.4479	0.93222	12.4179	1.23006
12.4594	1.18288	12.444	0.61739	12.3375	0.66718	12.4561	1.00585	12.4024	1.54717
12.4391	0.76966	12.4372	0.75842	12.3271	0.615	12.4547	0.98741	12.4225	1.54305
12.464	0.91248	12.451	0.76824	12.3392	0.53373	12.4443	1.08626	12.4372	1.52675
12.4735	0.97629	12.4424	0.39788	12.3288	0.72828	12.471	0.89981	12.44	1.84969
12.4874	0.89005	12.4757	0.40663	12.3361	0.86031	12.4904	1.30959	12.4508	1.64484
12.5172	0.96214	12.4549	0.98489	12.3323	0.84372	12.4939	1.16602	12.4395	1.28007
12.4945	0.92035	12.4692	0.84168	12.3486	0.71273	12.4843	1.19062	12.4482	1.38819
12.4993	1.04816	12.4732	0.68881	12.3647	0.87657	12.4811	1.09227	12.4728	1.54146
12.528	1.04608	12.5023	0.74348	12.3856	0.62106	12.5155	1.40281	12.4969	1.66973
12.5059	0.81196	12.5098	1.03418	12.3686	0.87452	12.5275	1.4561	12.4825	1.38271
12.5215	0.74968	12.5118	0.95317	12.3803	0.74106	12.5193	1.5394	12.4797	1.54832
12.5065	1.02599	12.5035	1.04818	12.3829	0.79247	12.5298	1.34071	12.5061	1.53939
12.5254	1.08862	12.4995	0.76857	12.4041	1.04971	12.5564	1.4203	12.5055	1.58669
12.5267	1.0133	12.5158	1.03961	12.4078	0.90708	12.5555	1.02001	12.5199	1.54047
12.5532	1.20524	12.5388	0.69782	12.4092	0.87592	12.536	1.6002	12.5194	1.97535
12.5519	0.83809	12.5593	0.80653	12.4316	1.05407	12.5783	1.29146	12.5344	1.64275
12.5585	1.15751	12.5545	1.06271	12.4285	0.91877	12.5697	1.25714	12.5589	1.79566
12.5737	0.87726	12.5434	1.11738	12.4335	0.86963	12.5663	1.69325	12.5292	1.89832
12.5764	1.06637	12.5528	0.95646	12.436	0.71218	12.5831	1.45203	12.5342	1.86644
12.5835	1.08123	12.583	1.02301	12.4487	1.20017	12.5883	1.61614	12.5583	1.74518
12.5775	1.0483	12.5862	0.69056	12.4558	0.91377	12.6096	1.38086	12.5682	1.90864
12.5967	1.19785	12.5896	0.79693	12.4691	1.2421	12.5998	1.47218	12.554	2.15598
12.5938	1.17457	12.5952	0.99481	12.4557	1.13584	12.6125	1.42407	12.5785	1.85674
12.6	0.79852	12.5839	0.98574	12.4655	1.06643	12.6056	1.48463	12.566	1.69604
12.6025	0.91525	12.6058	1.00058	12.4885	1.11834	12.6257	1.57237	12.5676	1.8507
12.6269	1.31036	12.6085	1.26729	12.5073	0.87583	12.6401	1.36949	12.6047	1.94428
12.6264	1.28595	12.6161	1.09207	12.4959	1.23467	12.6518	1.44184	12.6161	1.74225
12.6283	1.27054	12.6314	1.19441	12.4984	0.91954	12.6475	1.81496	12.6276	1.69427
12.6461	1.1	12.6325	1.18631	12.4909	1.06773	12.6624	2.00999	12.6361	1.95149
12.6541	0.84278	12.6521	0.93717	12.5184	1.20345	12.6497	1.70084	12.6208	2.24775
12.6526	1.06049	12.6468	1.21917	12.5317	1.19987	12.6943	1.69664	12.6436	1.78782
12.6574	1.42362	12.6582	1.28678	12.5293	1.27637	12.6719	1.57931	12.6253	1.99253
12.6998	1.50899	12.6711	0.78239	12.532	0.82069	12.7155	1.77579	12.6506	2.12458
12.6879	1.18091	12.6715	1.04279	12.5526	1.08088	12.7227	1.56354	12.639	2.25974
12.6809	1.1309	12.6781	1.15186	12.5437	1.32795	12.7108	1.79542	12.6638	2.32735
12.6773	1.08947	12.6913	0.90407	12.5497	1.36952	12.707	1.5441	12.6622	2.35641
12.6974	1.2494	12.6918	1.30895	12.5547	1.0473	12.7133	1.908	12.7022	2.15148
12.7268	1.24833	12.6991	1.21629	12.5576	1.13941	12.7325	1.96587	12.7057	2.19539
12.7168	1.49327	12.7031	1.16864	12.557	1.36243	12.7342	1.79074	12.6997	2.23485
12.7136	1.31872	12.7217	1.45742	12.5895	1.39032	12.7389	1.77471	12.6994	2.2999
12.7326	1.46105	12.7365	1.41755	12.587	1.24796	12.7231	1.75529	12.7094	2.21466
12.7295	1.42479	12.7363	1.16923	12.6048	1.40491	12.7265	2.07602	12.713	2.16526
12.7573	1.6559	12.748	1.28571	12.6087	1.41327	12.7319	1.89142	12.7187	2.33953
12.7552	1.49206	12.7385	1.5279	12.6302	1.51559	12.7676	1.67617	12.7556	2.16049
12.7662	1.42548	12.7478	1.34268	12.6364	1.38966	12.7543	1.95519	12.7388	2.1573
12.7732	1.49698	12.7492	1.17148	12.6156	1.40064	12.7688	1.95387	12.7641	2.07679
12.7714	1.47142	12.7764	1.38468	12.6158	1.59713	12.768	2.0069	12.7531	2.40994
12.7738	1.42895	12.7697	1.44422	12.6377	1.11529	12.795	2.14551	12.7537	2.76563
12.7673	1.55667	12.7918	1.44395	12.6305	1.54561	12.7946	1.82103	12.769	2.32272
12.7698	1.58031	12.7937	1.44404	12.6581	1.29869	12.8155	1.75159	12.7683	2.26296
12.7848	1.62085	12.8027	1.34717	12.6615	1.3468	12.8176	2.09124	12.7678	2.19533
12.8025	1.51314	12.7858	1.55589	12.6707	1.4215	12.8203	2.03855	12.7897	2.39874
12.8071	1.55565	12.8237	1.57317	12.676	1.45314	12.8157	2.47767	12.8001	2.34831
12.8386	1.53183	12.8175	1.29608	12.6799	1.52857	12.8323	1.88411	12.8208	2.48534
12.8259	1.40583	12.8259	1.51029	12.6762	1.55795	12.8279	2.5753	12.8031	2.71325
12.8531	1.50287	12.8161	1.47196	12.6962	1.74612	12.8402	2.11824	12.8192	2.34706
12.8279	1.54892	12.8196	1.76231	12.709	1.24969	12.8619	2.2108	12.8123	2.39723
12.8521	1.46993	12.8384	1.44999	12.7197	1.66451	12.8498	2.73108	12.8226	2.45724
12.8705	1.59663	12.8607	1.5948	12.7106	1.55953	12.8561	2.17491	12.8484	2.84015
12.8636	1.88888	12.8614	1.57831	12.6908	1.41929	12.8711	2.38228	12.8466	2.54418
12.8704	1.8477	12.8799	1.71736	12.7052	1.53489	12.8871	2.24662	12.852	2.59979
12.8848	1.58321	12.8744	1.74146	12.7254	1.41495	12.9003	2.09603	12.8396	2.7159
12.9036	1.61604	12.8964	1.52274	12.7468	1.76308	12.9101	1.91126	12.8728	3.2115
12.9025	1.61042	12.8781	1.81341	12.7246	1.62482	12.9129	2.26871	12.8872	2.58175
12.8844	1.75458	12.9049	1.77625	12.727	1.37388	12.9152	2.26412	12.8892	2.84341
12.8981	1.73911	12.9002	1.74118	12.7407	1.92766	12.9373	2.44594	12.9005	2.76484
12.9033	1.52462	12.9257	1.90141	12.7518	1.36813	12.9181	2.3837	12.9006	2.92573
12.8972	1.74644	12.9083	1.95412	12.7436	1.83759	12.923	2.35385	12.9046	3.09869
12.9168	1.83267	12.9195	1.73999	12.7978	1.92713	12.9189	2.6839	12.9178	2.87864
12.9235	1.69122	12.9327	1.59264	12.7914	2.04724	12.9347	2.21535	12.9224	2.99616
12.9327	1.76293	12.923	1.7859	12.8034	2.12827	12.9401	2.57899	12.9414	2.81204
12.9507	1.93133	12.9483	1.93191	12.7965	1.73171	12.9513	2.64719	12.9379	2.65952
12.9496	1.7988	12.9432	1.92819	12.7899	1.93028	12.9511	2.67011	12.9558	2.67091
12.9526	1.80767	12.9631	1.9778	12.8018	2.04385	12.9668	2.63475	12.9722	3.24245
12.9732	1.87476	12.9738	1.81028	12.7889	2.03105	12.966	2.1662	12.9509	2.87888
12.9466	1.8762	12.9765	1.81817	12.8275	1.72334	12.9654	2.80367	12.9682	3.00026
12.9649	1.94859	12.9871	1.57833	12.8271	1.71193	12.9764	2.6222	12.9822	3.13254
13.0006	1.57731	12.9855	1.89687	12.8353	1.80186	12.9663	2.68221	12.9883	3.03618
12.9931	1.81751	13.0004	1.91833	12.828	1.72836	12.9798	2.47014	12.9954	2.96841
12.9974	1.6209	13.0059	1.90583	12.8514	1.83354	12.9798	2.595	12.9908	2.99675
12.9829	1.78885	13.0255	2.01371	12.8679	1.74252	12.9852	2.37657	13.0134	3.0068
13.0043	1.86567	13.0025	2.09006	12.8605	1.93159	12.9899	2.73483	13.0137	3.34533
13.0099	1.97643	13.0295	1.79215	12.877	1.93322	13.0087	2.63577	13.023	3.09931
13.0209	1.98895	13.0432	1.97326	12.8925	1.95058	13.0187	2.80536	13.0127	3.33041
13.0356	1.98309	13.0499	1.93388	12.8698	2.1005	13.0218	2.63464	13.0331	3.54409
13.0536	2.21129	13.0432	1.99171	12.8813	2.10557	13.044	2.84844	13.0397	3.35074
13.0304	1.93748	13.0555	1.79861	12.8909	1.83037	13.0367	2.59034	13.044	3.23889
13.0581	1.95968	13.0604	2.16966	12.8779	1.94688	13.0561	2.90853	13.0359	3.41077
13.0791	2.19596	13.0485	2.10851	12.9169	1.96196	13.0619	2.83744	13.0557	3.22572
13.0653	1.89364	13.0595	2.5723	12.8837	2.14492	13.0552	2.72129	13.0472	3.25875
13.0568	1.83943	13.0841	2.06847	12.9032	1.71429	13.0659	2.73723	13.0696	3.04212
13.0651	2.25636	13.0945	2.23809	12.9049	2.04824	13.075	2.35965	13.0738	3.45086
13.0856	1.96064	13.0954	2.31789	12.9235	2.11228	13.0852	2.65517	13.066	3.36734
13.0735	1.91549	13.0901	2.14328	12.9202	2.07372	13.0906	2.78785	13.0698	3.37399
13.0961	1.90532	13.0919	2.0808	12.9359	2.21934	13.0907	2.86909	13.0726	3.40462
13.0966	2.05016	13.1055	2.06042	12.9542	2.18444	13.1176	2.5044	13.0984	3.28342
13.1032	2.18586	13.107	1.89903	12.9405	1.69618	13.1014	3.08444	13.0972	3.47352
13.0936	2.12923	13.1266	2.29346	12.9327	2.11416	13.1285	2.91429	13.1117	3.5926
13.0988	2.04946	13.1289	2.10922	12.9556	1.90608	13.1304	3.23085	13.0891	3.67692
13.1321	2.19962	13.128	2.3243	12.958	2.02715	13.1245	3.03058	13.1318	3.23306
13.1235	2.01696	13.1291	2.18283	12.9641	1.96669	13.1379	3.00241	13.1289	3.39264
13.1201	2.08753	13.1401	1.99043	12.9823	1.89479	13.1439	3.10438	13.1417	3.44441
13.119	1.78968	13.1556	2.56151	12.9846	1.86291	13.1448	2.92118	13.1545	3.79643
13.1582	2.29542	13.163	1.96694	12.9821	2.17085	13.155	3.19987	13.1417	3.44259
13.1567	2.18319	13.1836	2.3548	12.9954	2.234	13.158	3.05243	13.1726	3.7275
13.148	2.16094	13.1871	2.0674	12.9887	2.23478	13.1674	3.17564	13.169	3.8799
13.179	2.30225	13.1747	2.37118	13.0035	1.90992	13.1726	3.03488	13.1624	3.43935
13.2005	2.33969	13.1906	2.12626	12.9979	2.34071	13.1749	2.81544	13.1642	3.63925
13.1989	2.31359	13.1826	2.02514	13.0194	2.08658	13.2071	3.03064	13.1815	3.79319
13.1901	2.21908	13.2002	2.15973	13.0206	2.02909	13.1883	2.99247	13.2013	3.79721
13.2054	2.2265	13.1928	2.32622	13.018	2.26052	13.1963	3.37659	13.2086	3.40754
13.2123	2.06139	13.2315	2.06851	13.0483	2.59366	13.206	3.23836	13.1913	3.69082
13.224	2.3205	13.2235	1.84464	13.0375	2.23802	13.2104	3.10339	13.223	3.67836
13.2165	2.43037	13.2463	2.25698	13.0435	2.00957	13.1902	3.27934	13.2289	3.79134
13.2631	2.33822	13.2234	2.54929	13.0572	2.30568	13.2172	3.35858	13.2342	3.69019
13.235	2.3733	13.2443	1.99457	13.078	2.41617	13.2306	3.09311	13.2318	3.93149
13.254	2.21742	13.2521	2.40652	13.086	2.3779	13.2455	3.24422	13.2273	4.1927
13.2415	2.43755	13.2629	2.56684	13.0656	2.30031	13.2331	3.34056	13.2471	3.99565
13.2544	2.49124	13.2696	2.46228	13.0866	2.46051	13.2492	3.25085	13.2413	3.86302
13.2643	2.26567	13.2612	2.48392	13.0887	2.42571	13.2746	3.48168	13.2517	3.83693
13.261	2.58245	13.257	2.22988	13.1008	2.35018	13.2595	3.58893	13.2425	4.04238
13.2868	2.43279	13.2763	2.37562	13.103	2.64238	13.2728	3.52729	13.2655	3.9047
13.2806	2.31618	13.2887	2.32919	13.1159	2.41579	13.2884	3.47101	13.2735	3.95043
13.2946	2.2759	13.289	2.63468	13.1063	2.37203	13.2956	3.30325	13.286	4.08944
13.3121	2.50693	13.2912	2.45909	13.1261	2.62536	13.3012	3.33885	13.2711	3.88473
13.2994	2.48648	13.2941	2.32671	13.1402	2.30089	13.3018	3.74035	13.2683	4.00202
13.3147	2.74522	13.3107	2.69403	13.1616	2.65811	13.3048	3.40127	13.2857	4.33565
13.3106	2.46313	13.3078	2.55295	13.1691	2.64459	13.3351	3.653	13.2996	4.12461
13.3221	2.3046	13.3171	2.86301	13.1635	2.17296	13.3399	3.49537	13.3091	4.23876
13.3436	2.62219	13.3265	2.57155	13.1672	2.52686	13.3361	3.39811	13.3187	3.8955
13.331	2.72309	13.3297	2.85853	13.1701	2.48942	13.3278	3.79988	13.3025	4.27912
13.3409	2.74873	13.3553	2.37089	13.188	2.62535	13.3433	3.73265	13.3122	3.97223
13.3591	2.67215	13.3543	2.56998	13.201	2.66499	13.3525	3.58796	13.3288	4.3369
13.3555	2.87036	13.3286	2.48562	13.1898	2.80312	13.3674	3.7031	13.3251	4.08801
13.3591	2.57306	13.3486	2.65148	13.1876	2.6883	13.3816	3.68655	13.3531	3.76928
13.3689	2.63154	13.362	2.70513	13.205	2.42532	13.3883	4.13334	13.3353	4.10318
13.3851	2.48632	13.3817	2.59337	13.2096	3.00046	13.3907	3.96125	13.3515	4.51526
13.39	2.61581	13.3866	2.71924	13.2171	2.71379	13.401	4.00206	13.3594	4.46327
13.3958	2.4519	13.3876	2.65904	13.2291	2.54793	13.4061	3.96151	13.3638	4.58237
13.3979	2.70047	13.3966	2.85556	13.2065	2.48233	13.4161	4.14549	13.3569	4.92539
13.4054	2.64855	13.4099	2.93867	13.2133	2.8579	13.4188	4.21245	13.3835	4.36429
13.4082	2.65493	13.4228	2.78596	13.2443	3.03944	13.4102	4.14988	13.3826	4.7369
13.4226	2.98807	13.4212	3.15479	13.2566	2.80994	13.4242	3.96683	13.3833	4.60778
13.4121	2.80874	13.4258	3.27009	13.255	2.72651	13.4182	4.0287	13.4115	4.38802
13.4317	2.72285	13.4195	3.24068	13.2661	3.03152	13.4404	4.19663	13.4047	4.52227
13.4298	2.88514	13.4358	3.19764	13.266	2.84909	13.4576	3.84197	13.4237	4.57291
13.4381	3.07939	13.4365	3.22028	13.2768	2.88225	13.4795	4.53425	13.4305	4.78311
13.4444	3.17802	13.4549	3.07136	13.2943	2.65799	13.4631	4.30853	13.425	4.83778
13.441	3.06237	13.4553	2.93909	13.2978	3.01813	13.4873	4.17932	13.438	5.08391
13.4398	3.40632	13.4701	3.32436	13.2807	3.09315	13.4738	4.15939	13.4387	5.10194
13.4769	3.10507	13.4595	3.04216	13.3218	2.98173	13.4681	4.36201	13.4458	5.04655
13.4685	3.31662	13.4639	2.99415	13.3107	3.138	13.5015	4.44744	13.4627	5.00312
13.4962	3.23164	13.4765	3.36826	13.2969	2.92339	13.4765	4.41842	13.4683	5.26097
13.4844	2.99584	13.4897	3.39113	13.3119	2.9702	13.4785	4.46964	13.4705	5.30189
13.509	2.74056	13.4916	3.13786	13.3125	2.97884	13.4959	4.45116	13.4741	5.25522
13.5003	2.98901	13.4911	3.33929	13.3341	3.11534	13.4917	4.55972	13.4712	5.22206
13.5166	3.14039	13.5097	3.26329	13.3366	3.1619	13.5267	4.49926	13.4913	5.32897
13.5281	3.09069	13.5045	3.05149	13.3301	3.42168	13.529	5.07368	13.4898	5.46667
13.5395	3.06148	13.5297	3.26664	13.3373	3.07437	13.5284	4.59684	13.5046	5.18941
13.5487	3.39931	13.5296	3.13914	13.3447	3.0687	13.5389	4.85958	13.5063	5.27383
13.543	3.136	13.5325	3.03295	13.333	2.98395	13.5488	4.82222	13.5126	5.36609
13.5598	3.22064	13.5268	3.09878	13.362	3.46099	13.5614	4.88166	13.521	5.73134
13.5586	3.00792	13.52	3.37675	13.3638	3.19146	13.5566	4.91016	13.5216	5.59107
13.5795	3.43295	13.5452	3.16901	13.373	3.35191	13.5633	5.06057	13.5209	5.44832
13.5768	3.39196	13.5388	3.73284	13.3614	3.39139	13.5719	5.09061	13.5427	5.6728
13.5946	3.42212	13.5543	3.35973	13.3798	3.50585	13.5637	4.93262	13.523	5.40151
13.5949	3.18589	13.5522	3.53734	13.3958	3.2896	13.6048	4.9827	13.5322	5.41252
13.6024	3.24973	13.5723	3.39058	13.3994	3.35783	13.5973	5.21165	13.5309	5.67218
13.6089	3.57892	13.5736	3.42437	13.4151	3.57192	13.6118	5.2521	13.5397	5.54751
13.6244	3.33974	13.5636	3.49347	13.41	3.5594	13.5986	4.94174	13.5707	5.85557
13.6085	3.30024	13.5807	3.21725	13.4058	3.49962	13.6205	5.30516	13.5693	5.76064
13.6115	3.5404	13.5832	3.52745	13.4064	3.30079	13.6176	5.06276	13.5661	5.77833
13.6234	3.36021	13.5945	3.69791	13.4234	3.52513	13.6223	5.36115	13.5763	5.88593
13.6255	3.47946	13.5948	3.73715	13.4364	3.86875	13.6299	5.22065	13.5906	6.00926
13.6147	3.2985	13.6124	3.8382	13.4295	3.64148	13.6396	5.27192	13.5993	6.01349
13.6297	3.55809	13.6048	3.80703	13.4327	3.72367	13.6453	4.91434	13.6199	5.93046
13.6683	3.34275	13.6059	3.85411	13.4392	3.75108	13.6569	4.93658	13.6005	6.3302
13.6549	3.36998	13.633	3.98603	13.4536	3.82046	13.6561	4.99523	13.6207	6.39782
13.6822	3.69512	13.6427	4.10154	13.4627	3.59712	13.6653	5.1496	13.6189	6.11761
13.6689	3.89658	13.6424	4.04746	13.4701	3.61407	13.6664	5.23632	13.6385	6.17704
13.6791	3.7513	13.6451	3.74363	13.4706	3.43827	13.6753	5.16794	13.6254	5.93806
13.6925	3.8291	13.6339	4.15544	13.4866	3.47572	13.6908	5.01372	13.659	5.79101
13.6933	3.5304	13.6478	3.7497	13.4771	4.09405	13.6865	5.39535	13.6576	5.98533
13.6955	3.94603	13.6577	4.10899	13.4734	3.61637	13.7032	5.38641	13.6573	6.21649
13.6971	3.74118	13.687	3.77095	13.504	3.83539	13.7012	5.37802	13.6677	6.25202
13.7192	3.69887	13.6506	3.99396	13.495	3.99611	13.7304	5.64066	13.6819	6.61697
13.7287	3.71341	13.674	4.04109	13.5081	4.23662	13.6849	5.54144	13.6977	6.40057
13.7327	3.75337	13.6842	4.18912	13.5112	3.98256	13.7256	5.69856	13.6824	6.5774
13.735	3.94428	13.6973	4.03982	13.5454	4.18736	13.7454	5.93883	13.6991	6.53208
13.767	4.08603	13.6939	4.53946	13.5249	4.36183	13.7481	5.61791	13.7133	6.49645
13.7527	3.94996	13.6956	4.55209	13.5457	4.13504	13.7468	5.97064	13.7222	6.65734
13.759	3.95809	13.7158	4.28861	13.5318	4.06319	13.7492	5.5299	13.7282	6.20139
13.7495	4.05931	13.716	4.41631	13.5332	4.13972	13.7695	5.91789	13.7338	6.77398
13.7585	4.14272	13.7306	4.13284	13.5239	4.07165	13.7713	5.96861	13.7421	6.72116
13.7834	4.08591	13.7294	4.06498	13.5287	3.8285	13.7911	6.15357	13.7414	6.98669
13.7911	4.23553	13.7479	4.12788	13.561	4.19643	13.7941	5.88905	13.7556	6.49378
13.8003	4.16538	13.7637	4.25338	13.5557	3.95047	13.7991	5.99549	13.7484	6.8272
13.8093	4.03338	13.7538	4.46122	13.5661	4.33	13.8005	6.04805	13.7834	6.8932
13.8145	3.87817	13.7742	4.3846	13.5848	4.14731	13.7926	6.12606	13.7785	6.93226
13.8108	4.08445	13.7896	4.32712	13.5836	4.18896	13.7978	6.21901	13.7855	6.6801
13.8209	4.47364	13.7695	4.2686	13.5873	4.44044	13.815	6.14508	13.7966	6.80036
13.8379	4.43047	13.7845	4.76535	13.5879	4.49212	13.8306	6.2472	13.7961	6.85103
13.8298	4.44044	13.7962	4.47186	13.6058	4.52806	13.8356	6.28824	13.7876	6.93203
13.8357	4.10676	13.8112	5.00881	13.5925	4.34188	13.8483	6.29955	13.7927	6.68412
13.8498	4.30258	13.7999	4.37335	13.6181	4.49339	13.8469	6.23248	13.8091	6.51501
13.857	4.33288	13.8143	4.63854	13.6263	4.56035	13.8626	6.34789	13.8209	6.68756
13.8674	4.16128	13.8108	4.62437	13.6182	4.43631	13.8629	6.46649	13.844	7.01892
13.8592	4.60006	13.8313	4.57789	13.6117	4.31096	13.8756	6.49855	13.8377	6.80002
13.8646	4.54484	13.8474	4.71514	13.6315	4.17183	13.8765	6.22991	13.8627	6.59503
13.8815	4.371	13.8589	4.69796	13.6271	4.34838	13.8897	6.01765	13.8539	6.73947
13.9074	4.99169	13.8526	4.74251	13.6357	4.13472	13.8707	6.3558	13.8562	6.56042
13.8998	4.50054	13.8299	4.91061	13.6317	4.60469	13.8885	6.70426	13.8573	6.70563
13.9013	5.14554	13.8767	5.04621	13.6434	4.39634	13.9267	6.39505	13.8613	7.21205
13.909	4.78014	13.8694	5.16643	13.6503	4.73299	13.9108	6.75451	13.8995	6.9068
13.9283	4.68115	13.8813	4.78515	13.6416	4.29997	13.9201	6.66123	13.8899	6.80191
13.9255	4.76547	13.8651	5.04157	13.645	4.32171	13.9035	6.93204	13.8977	6.94431
13.9401	4.82044	13.8825	5.29071	13.6387	4.37838	13.9355	6.94679	13.9195	7.31144
13.9407	4.59726	13.8872	4.97679	13.6627	4.2186	13.9456	6.59942	13.9098	6.98494
13.9539	4.89976	13.9004	5.28946	13.6667	4.48258	13.9553	7.00687	13.9126	7.34564
13.9579	4.95806	13.9148	5.21817	13.6695	4.33372	13.9629	6.81672	13.9276	7.56392
13.9552	4.69672	13.9085	5.20428	13.6543	4.70331	13.9686	6.88206	13.9343	7.49297
13.9564	5.00861	13.9159	5.36475	13.6805	4.64691	13.9707	6.76146	13.9287	7.40851
13.9689	5.2338	13.9384	5.39808	13.6844	4.87767	13.9672	7.28821	13.9391	7.5628
13.9855	4.92474	13.9319	5.40944	13.6883	4.83765	13.9687	6.96869	13.9473	7.15715
13.9868	4.94476	13.9415	4.92532	13.7191	4.49656	13.9843	7.08193	13.9561	7.02253
13.9978	5.13224	13.9163	5.28507	13.6998	4.59392	14.0104	7.22515	13.9668	7.45898
13.991	5.11331	13.9581	5.13614	13.7098	4.8503	14.0195	6.93735	13.9661	7.43468
14.0084	4.81344	13.9409	5.25862	13.731	4.90097	14.0053	6.98064	13.9609	7.50051
14.0085	5.23455	13.9692	5.33113	13.7444	4.94447	14.0318	6.95831	13.981	7.62874
14.0138	4.8882	13.9777	5.18012	13.7456	4.66573	14.0251	6.97405	13.9865	7.67106
14.0095	5.32484	13.9802	5.28985	13.7562	4.83118	14.0474	7.10927	13.9853	7.93027
14.0299	4.85591	13.9731	5.2949	13.7506	4.96643	14.0509	6.80477	13.9991	7.52261
14.0376	5.19214	13.9994	5.57443	13.7434	5.10358	14.0544	7.1075	13.9923	7.31514
14.0411	5.28626	13.9964	5.57824	13.7589	5.28705	14.0752	7.04744	14.0146	7.60188
14.0402	4.90195	13.9997	5.37186	13.7573	4.92891	14.064	7.30236	14.0152	7.60798
14.0473	5.29249	14.0053	5.34669	13.7641	4.94315	14.0778	7.23853	14.0189	7.63737
14.0616	5.32953	14.0302	5.49632	13.7686	4.9568	14.0754	7.45009	14.0202	7.43669
14.0619	5.02796	14.0383	5.54821	13.786	5.0353	14.1	7.30857	14.0109	7.68165
14.0567	5.2194	14.0515	5.2925	13.7998	5.12244	14.1022	7.35241	14.0449	7.9823
14.0759	5.36883	14.0475	5.4423	13.8075	5.03645	14.1037	7.11867	14.0427	7.93364
14.068	5.21964	14.0487	5.66231	13.8132	5.48908	14.1319	7.62727	14.0472	7.78189
14.0882	5.29415	14.06	5.54868	13.8052	5.30138	14.123	7.48292	14.0448	7.67826
14.0907	5.23462	14.0706	5.60829	13.8017	5.2039	14.1252	7.54192	14.0586	7.81709
14.099	5.26496	14.0807	5.67274	13.8305	5.39827	14.1256	7.7918	14.0705	7.81662
14.0889	5.4107	14.0839	5.59276	13.8375	5.34339	14.1485	7.62872	14.0761	8.21137
14.0987	5.4447	14.1007	6.06526	13.8343	5.25724	14.1508	7.96011	14.0861	8.17674
14.1194	5.30017	14.1041	5.97568	13.8441	5.56677	14.1663	7.94327	14.075	8.02465
14.1204	5.58325	14.0995	5.74217	13.8399	5.55096	14.1674	7.97339	14.0922	8.26184
14.1106	5.69498	14.1013	5.8182	13.8536	5.27062	14.1741	8.10267	14.1019	8.44307
14.1231	5.23565	14.1144	6.02528	13.8445	5.36984	14.184	7.71011	14.1013	8.45335
14.1698	5.69097	14.1287	6.15686	13.878	5.47313	14.1847	8.32031	14.1277	8.44966
14.1542	5.42805	14.1241	5.91561	13.8805	5.56441	14.2044	7.94122	14.1157	8.63423
14.1644	5.44734	14.1193	6.00269	13.8837	5.67541	14.1997	8.15683	14.123	8.41813
14.1682	5.65659	14.1317	5.91906	13.8722	5.62758	14.1908	8.03805	14.128	8.39541
14.174	5.46131	14.1357	5.96744	13.8756	5.74024	14.2011	8.39603	14.1362	8.5555
14.1854	5.89085	14.1621	6.19152	13.899	5.73019	14.2322	7.81604	14.1272	8.49386
14.196	5.81599	14.1603	5.97238	13.9012	5.63117	14.2327	7.84093	14.1433	8.79922
14.2005	5.89884	14.1602	6.11583	13.9154	6.01228	14.2566	8.25318	14.1526	8.90323
14.1931	5.93554	14.1675	6.19555	13.9194	5.64442	14.2355	8.0918	14.1517	8.57949
14.2092	5.45183	14.179	5.99863	13.9365	5.92746	14.2449	8.24091	14.171	8.45782
14.2111	5.95453	14.1841	6.08748	13.9459	6.12165	14.2588	7.72379	14.1827	8.3908
14.243	6.0841	14.1685	6.13941	13.9232	5.99491	14.2661	8.66841	14.1928	8.39613
14.2255	6.12802	14.1817	6.10406	13.9547	6.06371	14.2824	7.96886	14.1671	8.51428
14.2532	5.9691	14.1764	5.88215	13.9581	6.3721	14.29	7.973	14.1972	8.52749
14.2579	6.06071	14.1837	5.95598	13.952	6.37711	14.2898	8.40056	14.1784	8.42126
14.2714	6.05996	14.1866	6.40192	13.9769	5.7733	14.2651	7.92647	14.1915	8.7275
14.2626	6.39656	14.2126	6.18066	13.9832	6.04225	14.3034	8.61612	14.1998	8.6373
14.2851	6.3213	14.22	6.16707	13.9784	6.02359	14.3139	8.32872	14.2187	8.68317
14.2733	6.13122	14.2332	6.29124	13.995	6.05453	14.3142	8.4043	14.2226	8.84993
14.2854	6.16405	14.2383	6.44567	13.9875	5.91696	14.305	8.59574	14.2266	8.6725
14.3059	5.96078	14.2524	5.96723	13.9895	5.8472	14.3431	8.66919	14.2266	8.83424
14.3031	6.31669	14.2439	6.52242	14.012	6.05378	14.3352	8.47033	14.2476	8.60207
14.3165	6.06277	14.2497	6.28532	13.995	6.53557	14.3562	8.84306	14.2276	8.6908
14.3176	6.17939	14.2677	6.07631	14.0192	6.37976	14.3558	8.72982	14.237	8.81292
14.32	6.22365	14.2601	6.48755	14.0091	6.55865	14.3834	8.64555	14.2374	8.6517
14.331	6.08898	14.2691	6.24987	14.0209	6.31573	14.3776	8.54087	14.2534	8.79847
14.3321	6.10347	14.2682	6.26952	14.0361	6.52683	14.3848	8.6599	14.2447	8.82302
14.351	6.35397	14.2883	6.43062	14.0401	6.1029	14.4019	8.36335	14.2734	8.8124
14.3571	6.241	14.296	6.54548	14.0537	6.26636	14.4119	8.38497	14.2941	8.90285
14.362	6.30884	14.3023	6.65954	14.0574	6.23508	14.4316	8.04747	14.2806	8.96494
14.3507	6.38168	14.3038	7.02516	14.0623	6.62203	14.4191	8.31326	14.284	8.71574
14.3544	6.43255	14.3066	6.77845	14.0648	6.28609	14.4175	8.58791	14.2847	8.50423
14.3624	6.70701	14.3185	7.21899	14.0654	6.52051	14.4329	8.85803	14.3264	8.95431
14.3849	6.54343	14.3234	6.7508	14.0824	6.42931	14.4351	8.99555	14.3108	8.98828
14.3925	6.73029	14.3221	6.86689	14.0863	6.35151	14.4341	8.77936	14.3246	9.04782
14.3884	6.8247	14.3298	6.81316	14.0987	6.44849	14.4413	9.02515	14.3358	9.0591
14.3987	6.50984	14.3336	6.98142	14.102	6.26311	14.4549	8.82637	14.3507	9.11141
14.4089	6.44862	14.3372	6.64994	14.1154	6.39067	14.4722	9.11494	14.3313	9.0066
14.3981	6.69691	14.338	7.01877	14.0978	6.53686	14.4703	8.99116	14.3507	9.30834
14.4187	6.77552	14.3294	6.9261	14.1212	6.54023	14.4711	8.98355	14.3537	9.35186
14.4148	6.87872	14.3513	6.90583	14.1259	6.43327	14.4931	8.77308	14.3818	9.16769
14.4307	6.81707	14.3846	6.86197	14.1291	6.34736	14.4903	9.32466	14.3895	9.34846
14.4386	6.94732	14.3832	7.0319	14.1378	6.45349	14.498	8.99877	14.3722	9.67858
14.4405	6.98891	14.3678	6.94518	14.1387	6.35998	14.4999	9.25384	14.3935	9.88275
14.4516	6.91067	14.3905	6.63281	14.1404	6.98592	14.5165	9.35479	14.384	9.78765
14.4651	6.64286	14.3723	7.03669	14.1422	6.41729	14.5211	9.62162	14.404	9.69714
14.4708	6.80069	14.381	6.93977	14.15	6.5068	14.5311	9.59395	14.4108	9.69881
14.4718	6.82631	14.3889	6.70667	14.1284	7.02126	14.5333	9.28513	14.4033	9.74168
14.4842	6.83287	14.3924	6.46973	14.16	7.13471	14.5397	9.40083	14.4335	9.69021
14.5037	6.88806	14.3972	6.77844	14.1596	7.01174	14.5383	9.48874	14.423	10.1855
14.499	6.82349	14.3877	6.56105	14.1696	7.10223	14.56	9.7418	14.4395	10.0541
14.5036	6.66041	14.3888	6.59491	14.1674	6.86866	14.5698	9.50258	14.4415	10.1812
14.5101	6.87366	14.4038	6.66209	14.1596	6.8148	14.5707	9.89145	14.4605	9.89997
14.5099	6.83406	14.3932	6.86392	14.1686	6.94458	14.5642	9.79705	14.4523	10.0237
14.5322	6.79682	14.3933	6.60975	14.1956	7.02976	14.58	9.72656	14.4695	10.2999
14.5517	6.97345	14.383	6.41585	14.2009	6.95208	14.5927	9.99123	14.4778	10.0439
14.5528	6.37727	14.3883	6.75491	14.195	6.81756	14.5881	9.99125	14.4742	10.1729
14.5494	7.04235	14.3982	6.5809	14.1939	7.29976	14.6005	10.1228	14.4877	10.0552
14.5404	7.06344	14.3946	6.85929	14.2228	7.05096	14.6047	10.3013	14.5031	9.99257
14.5497	7.11128	14.3749	6.48042	14.2268	7.16811	14.6272	10.2017	14.5008	10.0635
14.5711	7.01552	14.3847	6.54869	14.2349	7.39585	14.6174	10.1706	14.5145	9.72415
14.5824	7.47201	14.3911	6.5614	14.2465	7.39172	14.6314	10.1664	14.5208	9.92277
14.5983	7.0907	14.3889	6.62177	14.248	7.21927	14.6246	10.3329	14.5184	10.2847
14.5856	6.934	14.3931	6.65867	14.2556	7.26671	14.6412	9.96984	14.5224	9.93206
14.5907	6.94072	14.3904	6.36016	14.2653	7.38755	14.6433	10.1921	14.533	9.92554
14.6083	7.14504	14.3992	6.48824	14.2816	7.72236	14.6496	10.4723	14.5594	10.2601
14.6204	7.60704	14.3973	6.59776	14.299	7.20179	14.6662	10.4558	14.5582	10.2019
14.6202	7.19958	14.3963	6.3317	14.283	7.14901	14.6467	10.3788	14.5631	10.5023
14.6164	7.49059	14.3972	6.34993	14.2973	7.44875	14.6602	10.643	14.5843	10.3045
14.6235	7.43348	14.388	6.57406	14.3155	7.36456	14.6719	10.3799	14.595	10.5603
14.6297	7.24945	14.4055	6.44132	14.3059	7.29779	14.6661	10.8102	14.5803	10.4152
14.6523	7.30347	14.3927	6.25172	14.3205	6.84648	14.6792	10.8372	14.5862	10.4102
14.6493	7.43084	14.4007	6.88807	14.3141	7.05317	14.6875	10.7706	14.6005	10.2753
14.6376	7.29986	14.3921	6.73747	14.3155	7.11715	14.709	10.6578	14.6033	11.011
14.6381	7.32064	14.3877	6.75443	14.3322	7.20736	14.705	10.5958	14.6168	10.8046
14.6432	7.07739	14.3911	6.54797	14.3321	7.41198	14.6979	10.0591	14.6318	10.6893
14.6491	7.39402	14.401	6.44209	14.3642	7.31025	14.7283	9.94337	14.612	10.5261
14.6368	7.21441	14.3918	6.74768	14.3569	7.47848	14.7531	9.94405	14.6178	10.6893
14.6396	7.32596	14.3943	6.56752	14.323	7.52881	14.7519	10.0166	14.6165	11.1048
14.6375	6.91219	14.3912	6.54809	14.3337	7.57676	14.7602	10.0365	14.6308	10.8132
14.6473	7.04049	14.3939	6.54874	14.3645	7.73173	14.771	9.93677	14.6304	11.0346
14.6468	7.41448	14.3914	6.66424	14.3721	7.84034	14.7732	10.2056	14.6548	11.0196
14.6457	7.41974	14.3951	6.27033	14.3756	7.70085	14.783	10.0243	14.6559	10.9149
14.6501	7.07684	14.3987	6.47058	14.374	7.39691	14.7849	10.303	14.6645	10.2881
14.6447	7.07237	14.3771	6.44167	14.3814	7.63688	14.7909	10.3727	14.6847	10.7922
14.6492	7.06705	14.3905	6.13013	14.4048	8.16883	14.8012	9.92253	14.6976	10.772
14.6482	7.30364	14.4116	6.72334	14.394	8.26486	14.799	9.95409	14.6855	10.6083
14.6353	7.22706	14.3992	6.73601	14.4182	7.97193	14.8216	10.5376	14.7109	10.2827
14.6321	7.25701	14.414	6.28916	14.4153	8.11457	14.816	10.4985	14.7214	10.0889
14.6484	7.10741	14.3993	6.52395	14.4191	7.86994	14.8116	10.2831	14.7146	9.90265
14.6406	7.06595	14.3926	6.22166	14.4267	7.65103	14.8354	10.0402	14.7058	10.0585
14.6474	6.98239	14.3951	6.31586	14.4326	8.22831	14.8469	10.2364	14.7075	10.2583
14.6508	7.07223	14.4042	6.30139	14.4398	8.16657	14.8602	10.4973	14.7335	10.4648
14.6378	7.11722	14.4026	6.54959	14.4422	8.12757	14.861	10.4983	14.736	10.547
14.6532	7.00059	14.3989	6.54378	14.4459	7.94794	14.8644	10.807	14.7277	10.5869
14.6512	7.06228	14.4035	6.09851	14.4423	7.94759	14.8861	10.4799	14.745	10.3806
14.6566	6.93157	14.3927	6.31952	14.4453	8.1982	14.8819	10.5724	14.741	10.1747
14.6475	7.20092	14.4029	5.9699	14.4529	7.97663	14.9098	10.6149	14.7561	10.6365
14.6463	7.24334	14.4062	6.1235	14.4521	8.59325	14.8892	10.5818	14.7611	10.5484
14.6332	6.99256	14.4058	6.3502	14.4693	8.64217	14.9155	10.7276	14.7544	10.356
14.6466	7.0987	14.3934	6.15995	14.4737	8.14253	14.9218	10.5797	14.7576	10.4064
14.6533	7.15067	14.3982	6.06147	14.4817	8.32372	14.9171	10.9939	14.7536	10.2445
14.6315	7.2148	14.3968	6.054	14.4825	8.2923	14.9212	10.8263	14.7547	10.5652
14.6454	7.15812	14.4014	6.51516	14.5027	8.24841	14.9437	10.9327	14.7605	10.3001
14.6396	7.18884	14.3986	6.62894	14.5177	8.06508	14.9384	11.4693	14.7815	10.5023
14.6379	7.14999	14.397	6.27254	14.5001	8.24951	14.9461	11.4681	14.7721	10.4932
14.6359	6.91103	14.3934	6.37842	14.5105	7.80569	14.9499	11.3075	14.7958	10.163
14.6538	6.9524	14.3937	6.26116	14.5312	8.3065	14.9446	11.6754	14.8073	10.005
14.6438	6.96242	14.3987	6.4713	14.5291	8.33241	14.9705	11.2714	14.8178	10.281
14.6537	7.33098	14.3978	6.40024	14.5347	8.36162	14.9773	11.6233	14.8185	10.7199
14.6469	7.17254	14.404	6.45113	14.5354	8.26202	14.9855	11.461	14.8341	10.785
14.6452	7.05977	14.3868	6.35768	14.548	8.39948	14.9711	11.7279	14.8503	10.3383
14.6487	6.98526	14.3887	6.41195	14.5514	8.01044	14.9896	11.4823	14.8488	10.5868
14.6387	7.09969	14.4119	6.42769	14.56	8.10922	15	11.7544	14.8539	10.7573
14.6376	7.09944	14.3945	6.60367	14.558	8.14132	15.0062	11.4582	14.8684	10.6458
14.6458	7.09309	14.3989	6.74202	14.5668	8.1309	15.0153	11.6488	14.872	10.8435
14.648	6.86432	14.4054	6.16473	14.5763	8.159	15.025	11.7965	14.8761	10.4335
14.6519	7.00238	14.3925	6.48288	14.5689	8.16471	15.0386	12.1455	14.8943	10.7847
14.6456	6.95062	14.4048	6.40543	14.5688	7.974	15.057	11.7242	14.8958	10.8299
14.6527	7.00818	14.4092	6.56411	14.5769	8.05675	15.0439	11.5869	14.8875	10.6257
14.6467	6.72897	14.3911	6.12908	14.5965	8.21239	15.0409	11.6823	14.9004	10.8329
14.6485	6.84211	14.4022	6.27612	14.6103	7.94878	15.0398	11.6522	14.9056	10.8411
14.6462	6.92321	14.3858	6.15621	14.6127	8.27824	15.0748	12.0325	14.9226	10.9594
14.6427	7.17951	14.3913	6.36747	14.6204	8.28648	15.0706	11.8917	14.937	11.2567
14.6455	7.29105	14.4057	6.37764	14.6266	8.41133	15.0683	11.9637	14.9356	11.0372
14.6531	7.05205	14.4005	6.11441	14.6301	8.26951	15.0699	11.9219	14.943	10.9578
14.6531	7.12574	14.4093	5.8747	14.6386	8.54593	15.0788	12.1104	14.961	10.9218
14.6394	7.18808	14.4039	6.16714	14.6473	8.71344	15.1042	12.1236	14.9609	10.896
14.6437	6.94412	14.3989	6.11101	14.6564	8.5762	15.098	12.5749	14.9376	11.199
14.6455	6.72448	14.4052	6.32042	14.6529	8.31706	15.1231	12.2496	14.9626	11.2031
14.6515	7.28672	14.3968	6.07174	14.6759	8.8853	15.0948	12.4735	14.9762	11.2136
14.6457	6.9043	14.3989	6.48963	14.6555	8.29973	15.1229	12.0841	14.9614	11.3215
14.6272	6.93668	14.395	6.20817	14.6855	8.5275	15.1329	11.9606	14.9662	11.0899
14.6538	7.08734	14.4014	6.08041	14.6723	8.99685	15.1384	11.6956	14.9608	11.1295
14.6588	7.06757	14.3977	6.34625	14.6929	8.98317	15.1503	11.6468	14.9809	11.4775
14.6455	7.5349	14.3961	6.40999	14.6997	8.6624	15.1699	11.3838	14.9767	11.368
14.6462	7.05238	14.3951	6.37419	14.7012	8.8393	15.175	11.1634	14.9966	11.2854
14.6479	6.94446	14.3988	6.48489	14.7156	8.76392	15.1767	11.3247	14.9997	11.3731
14.6465	7.30762	14.3816	5.99772	14.7274	9.15543	15.1873	11.2494	14.9989	11.3085
14.6481	7.13157	14.4016	6.38314	14.731	8.90559	15.1921	11.0854	15.0054	11.4163
14.6512	6.95469	14.4011	6.0785	14.7404	8.91768	15.1971	11.293	15.0125	11.4307
14.6407	7.08583	14.3919	6.22062	14.7544	8.82306	15.2057	11.2953	15.0245	11.3596
14.643	7.05819	14.3869	6.29905	14.7446	8.73189	15.2188	11.485	15.0451	11.1291
14.639	6.99869	14.3837	6.27216	14.7656	8.71256	15.2284	11.2928	15.0328	11.3731
14.6507	7.1588	14.4031	6.38811	14.7696	8.92744	15.2316	11.4603	15.0473	11.3431
14.6445	6.951	14.3855	6.54546	14.76	8.75224	15.2306	11.4073	15.0608	11.5141
14.6454	6.98476	14.401	6.2455	14.7837	8.90038	15.2402	11.4927	15.0666	11.5662
14.6478	6.8319	14.3898	5.85391	14.7778	9.09168	15.2428	11.6391	15.0814	11.5646
14.6513	6.86709	14.3969	6.49124	14.7992	9.08083	15.2589	11.4411	15.0868	11.5318
14.6342	7.18276	14.4052	6.22004	14.8143	9.21032	15.2721	11.4009	15.0782	11.32
14.6433	6.75209	14.4003	6.55936	14.7992	8.88401	15.2802	11.4341	15.0981	11.3412
14.6435	6.75209	14.3879	6.14566	14.7968	8.82882	15.2833	11.6033	15.118	10.9254
14.6466	6.79613	14.3949	6.2749	14.8231	9.34567	15.3049	11.4144	15.1321	11.1111
14.65	7.0308	14.4065	6.44635	14.8321	9.18478	15.309	11.5527	15.1279	11.1347
14.6377	6.92916	14.4004	6.60511	14.8251	9.11539	15.3244	11.4774	15.1509	11.1505
14.6479	6.82309	14.4183	6.47971	14.8271	9.13353	15.3306	11.5712	15.1453	11.129
14.6467	6.97819	14.3985	6.45813	14.841	9.46228	15.31	11.3057	15.1529	10.8184
14.6467	6.89739	14.4025	6.34428	14.8616	9.21575	15.3173	11.3059	15.1653	10.9372
14.6399	6.91053	14.3998	6.0001	14.8737	9.23884	15.3332	11.6311	15.1566	10.9761
14.6568	7.11558	14.411	5.96236	14.8688	9.68177	15.3636	11.8931	15.18	10.6701
14.6492	6.92343	14.4025	6.06283	14.8794	9.17226	15.3396	11.8497	15.1804	10.669
14.6442	6.94177	14.4027	6.11807	14.8643	9.04371	15.3555	11.7651	15.1912	10.5089
14.6414	6.96964	14.4016	6.01236	14.8827	9.2466	15.3607	11.5864	15.2016	10.5051
14.6424	6.65838	14.4055	6.03099	14.8973	9.2159	15.3568	11.839	15.2097	10.5863
14.6456	6.94841	14.3919	6.02284	14.9113	9.08516	15.3862	11.8706	15.2082	10.7318
14.6599	7.15372	14.409	6.23623	14.8898	9.42098	15.3842	11.879	15.2159	10.7498
14.6312	7.20506	14.4044	6.28707	14.8933	9.29725	15.3893	11.7997	15.2137	11.1496
14.6461	7.04434	14.4113	6.40472	14.8869	9.46757	15.4117	11.8476	15.2188	10.99
14.6493	6.83906	14.3984	6.19279	14.9295	9.54583	15.4107	12.1385	15.2426	10.8541
14.634	7.05456	14.4106	6.12041	14.9192	9.55587	15.4157	11.799	15.2338	10.8036
14.6398	6.79024	14.4009	6.294	14.9259	9.45494	15.4325	11.589	15.245	10.7736
14.6452	7.16257	14.4048	5.80035	14.9222	9.40568	15.4422	11.8331	15.2582	11.2494
14.649	7.17258	14.4049	6.22406	14.9628	9.63401	15.4357	11.9077	15.2716	11.0669
14.6451	7.13445	14.3885	5.85486	14.9628	9.42033	15.4545	11.5628	15.2746	11.1369
14.6599	6.63783	14.4066	6.09723	14.9714	9.60563	15.4439	11.9621	15.2706	11.1504
14.644	6.80343	14.3871	6.41137	14.967	9.68646	15.4552	11.9183	15.2721	10.9911
14.6429	7.03229	14.4097	6.23254	14.9506	9.44165	15.4743	12.2003	15.2691	11.044
14.6462	7.12565	14.4081	6.04694	14.9818	9.47176	15.4791	11.9803	15.2864	11.5146
14.65	6.58371	14.4114	6.28032	14.9705	9.42971	15.505	12.1546	15.2974	11.1075
14.6476	6.78102	14.3888	6.2344	14.9948	9.90648	15.4831	12.1286	15.3199	11.4522
14.6348	7.05571	14.4025	6.22277	15.0027	9.90605	15.4978	12.1864	15.3006	11.1757
14.64	6.89145	14.4084	6.18248	15.0064	9.82971	15.502	12.4278	15.3123	11.1329
14.6486	6.95267	14.3915	6.1483	15.0084	9.59653	15.521	12.2074	15.3372	11.4032
14.6463	7.03542	14.3964	6.35433	15.025	10.0015	15.4961	12.4506	15.3359	11.3205
14.6624	6.88831	14.3852	6.35357	15.0157	9.92687	15.504	12.0275	15.3366	11.1708
14.6568	7.04868	14.3803	6.34963	15.0188	10.1173	15.5421	12.0584	15.3565	11.1522
14.6371	6.93249	14.4077	6.25846	15.0197	10.0784	15.5566	11.6679	15.3511	11.0554
14.6482	7.13537	14.3955	6.34093	15.0367	10.0748	15.5316	11.6913	15.363	11.0604
14.6519	7.1089	14.3968	6.28948	15.04	10.2217	15.5599	11.8831	15.3748	11.0157
14.657	7.04	14.401	6.22191	15.046	10.0641	15.5594	11.7564	15.3889	10.9689
14.6516	6.84086	14.4079	5.95306	15.0653	10.2884	15.5767	11.6887	15.3891	10.7889
14.6681	6.67829	14.3932	6.28232	15.0655	9.91431	15.5903	11.9449	15.395	10.6314
14.6558	6.68924	14.39	6.48378	15.0718	10.1653	15.5931	11.9005	15.4041	10.8449
14.6498	6.5679	14.3995	6.14386	15.0786	9.97639	15.5985	11.4407	15.4142	11.1168
14.6594	6.40297	14.3952	6.36913	15.0609	9.77875	15.6028	11.4969	15.3967	11.1175
14.6452	6.90883	14.4065	6.45792	15.0976	9.90743	15.6245	11.5642	15.4286	11.1115
14.6573	6.75694	14.4225	6.14204	15.1043	10.1205	15.6201	11.3528	15.43	10.8914
14.6647	6.8631	14.3908	6.3712	15.1235	10.1027	15.6278	11.5533	15.4255	10.9233
14.6468	6.74499	14.3941	6.24512	15.1255	9.97125	15.6252	11.5899	15.4423	11.0225
14.6545	6.82779	14.4105	6.23408	15.1283	10.0516	15.6153	11.4211	15.4482	10.9592
14.6472	6.62868	14.3968	6.3247	15.1389	9.78175	15.6462	11.6601	15.4608	11.1219
14.6492	6.77091	14.3841	6.56472	15.1391	10.3726	15.661	11.7888	15.4753	11.0524
14.6511	6.74133	14.3957	6.09436	15.1554	10.4878	15.6499	11.2532	15.4774	10.9463
14.6446	6.84465	14.4034	6.12098	15.1405	10.4495	15.6407	11.2321	15.459	11.0343
14.6422	6.76866	14.3931	6.21452	15.1722	10.4322	15.6804	11.3181	15.4661	11.1275
14.6559	6.61895	14.3954	6.23902	15.1783	10.4544	15.6703	11.3238	15.4756	11.2529
14.6533	6.78959	14.3962	6.29996	15.1751	10.8306	15.6891	11.2309	15.4737	11.1417
14.6502	6.82482	14.3931	6.1744	15.1861	10.7413	15.692	11.6782	15.4855	11.388
14.6521	6.77041	14.4157	5.88141	15.1815	10.8747	15.7088	11.5846	15.4992	11.241
14.6405	6.8339	14.4025	6.1362	15.197	11.0024	15.7017	11.6819	15.5189	11.1007
14.6571	6.67567	14.4058	5.84891	15.2034	10.824	15.7098	11.2396	15.5077	11.1154
14.6574	6.55406	14.4124	5.87432	15.2109	11.1944	15.7197	11.3521	15.524	11.085
14.6439	6.39586	14.3897	6.22776	15.2219	10.786	15.7054	11.4543	15.5373	10.8819
14.6572	6.65597	14.4021	6.43589	15.2132	10.8874	15.7267	11.1108	15.5338	10.8616
14.6564	7.01367	14.4089	6.28875	15.2234	10.9003	15.7361	11.6576	15.5482	11.1454
14.6603	6.54954	14.3971	6.04827	15.2226	10.936	15.7436	11.5032	15.5573	10.8791
14.6603	6.7694	14.395	5.93494	15.2326	10.9959	15.7444	11.6709	15.5615	11.0384
14.651	6.71463	14.41	6.273	15.2277	10.9376	15.7413	11.6921	15.5519	10.8675
14.6495	6.46444	14.4201	6.36341	15.2571	10.7814	15.7601	11.554	15.5772	11.409
14.6579	6.70333	14.3982	6.10479	15.2697	10.7411	15.7577	11.8751	15.5869	11.2961
14.6562	6.47648	14.4048	6.28608	15.2801	10.6518	15.7737	11.9691	15.586	11.3792
14.6626	6.37432	14.4139	6.15447	15.2785	10.5205	15.7891	11.9245	15.5976	11.6359
14.6519	6.56098	14.4088	6.21641	15.2903	10.5297	15.7865	12.0764	15.6065	11.1868
14.6507	6.4347	14.3962	6.08749	15.3058	10.7567	15.7969	11.8972	15.6263	11.243
14.6583	6.48216	14.3985	6.10936	15.3115	10.6054	15.8036	12.0165	15.6326	11.3143
14.6579	6.62418	14.39	6.46789	15.327	10.4819	15.8068	12.1893	15.6361	11.2737
14.6479	6.58088	14.3998	6.20272	15.3257	10.6049	15.8079	11.8958	15.6242	11.3176
14.6573	6.58377	14.3982	6.27323	15.3172	10.7972	15.8284	11.9125	15.6405	11.9522
14.6472	6.74312	14.4009	6.04965	15.3234	10.7398	15.8379	11.5903	15.6608	11.4385
14.6592	6.86868	14.4088	5.97129	15.3311	10.6928	15.8403	11.511	15.6514	11.3901
14.652	6.62487	14.396	5.86513	15.3488	10.8407	15.8514	11.671	15.6511	11.7779
14.6447	6.87935	14.3941	6.02687	15.36	10.6989	15.8341	11.7261	15.6645	11.8381
14.6517	6.67622	14.3981	6.04952	15.3526	10.6931	15.8646	11.6522	15.6855	11.8247
14.6656	6.57518	14.3992	5.99175	15.3773	10.9551	15.8644	12.0327	15.6826	11.6067
14.6419	6.83081	14.4018	6.37136	15.3717	10.8935	15.8544	11.9337	15.6894	11.7218
14.6459	6.97681	14.4028	5.90695	15.3869	10.9058	15.8754	11.9824	15.6852	11.7488
14.6647	6.55177	14.4101	6.20507	15.3817	10.7345	15.8894	12.044	15.7075	11.6091
14.6525	6.80665	14.4017	5.81862	15.4136	9.99678	15.9036	12.1679	15.7046	11.746
14.6426	6.88288	14.3923	5.91436	15.4242	10.1192	15.9106	12.2806	15.7156	11.9856
14.654	6.75029	14.3918	6.20279	15.4386	10.3614	15.9195	11.8687	15.7035	12.1776
14.6475	6.50368	14.4019	6.01604	15.4308	10.5004	15.9197	11.6177	15.7161	12.275
14.6451	6.84707	14.4026	5.94843	15.4349	10.4523	15.9206	11.6759	15.7312	12.5264
14.6445	6.79159	14.4001	6.23464	15.4501	10.89	15.932	11.6016	15.7204	11.9655
14.647	6.62243	14.4047	5.65427	15.4513	10.8045	15.9489	11.8511	15.7307	11.8303
14.6483	6.7327	14.4063	5.85789	15.4532	10.7813	15.9305	11.7583	15.7395	11.842
14.6558	6.75233	14.3951	6.09226	15.4756	10.407	15.9542	11.5629	15.7432	12.06
14.6562	6.91997	14.4028	6.21996	15.4726	10.532	15.9677	11.3841	15.7512	12.1756
14.6543	6.50442	14.4155	5.99383	15.4815	10.4227	15.9802	11.8848	15.7461	12.3804
14.6488	6.27904	14.3942	6.03394	15.4973	10.7815	15.9787	11.6561	15.7719	12.0228
14.6471	6.47244	14.4046	6.35233	15.4876	10.7467	15.9947	11.7339	15.7438	12.1205
14.6395	6.47062	14.413	6.33102	15.4953	10.6479	15.9891	12.0297	15.7628	11.7913
14.6495	6.68447	14.3954	6.44987	15.5027	10.5906	16.0092	11.8529	15.7929	12.1215
14.6522	6.68038	14.4006	6.15785	15.5298	10.9836	16.0038	11.8802	15.806	12.4078
14.6576	6.52961	14.3988	6.22731	15.5197	10.8409	16.012	11.8116	15.7927	12.3401
14.6613	6.5617	14.4042	6.14468	15.5242	11.1105	16.0162	11.8767	15.7992	12.109
14.6578	6.4418	14.4101	6.02344	15.5349	11.0961	16.0194	11.9462	15.7911	12.1524
14.6466	6.69877	14.404	6.16957	15.5301	11.0001	16.0426	12.1809	15.8113	12.3275
14.6427	6.29428	14.403	5.89539	15.5439	11.4078	16.0234	12.1118	15.8087	12.1216
14.6537	6.60568	14.3999	5.99206	15.5507	11.3742	16.0659	12.143	15.8241	12.177
14.6298	6.45307	14.404	5.9791	15.5652	10.945	16.0658	12.2326	15.8506	11.8837
14.6592	6.52654	14.4051	6.27765	15.5709	11.2423	16.0623	12.6342	15.8446	12.194
14.6623	6.38826	14.399	5.93876	15.5787	11.2497	16.0584	12.5874	15.8523	11.8183
14.6485	6.65579	14.3934	5.95885	15.5735	11.6924	16.0705	12.758	15.8601	11.6847
14.6613	6.55701	14.416	5.90254	15.5874	11.2806	16.0817	12.4884	15.855	11.5633
14.6574	6.64784	14.4042	6.11829	15.5911	11.0828	16.0807	12.8139	15.8624	11.5535
14.6546	6.66322	14.4008	5.80808	15.5982	11.0324	16.0795	12.6924	15.8854	11.6669
14.6477	6.65434	14.4026	6.17433	15.6158	11.0197	16.1036	12.6394	15.8752	11.4285
14.6474	6.50119	14.4089	5.96443	15.6384	11.3555	16.0999	12.2584	15.8809	11.5274
14.6504	6.42729	14.405	6.10623	15.6135	11.2005	16.0932	12.3467	15.8978	11.2708
14.6454	6.54369	14.4076	6.03289	15.6197	11.3205	16.1095	12.5283	15.9129	11.4684
14.6497	6.92809	14.3954	5.78391	15.6298	10.9777	16.1234	12.5228	15.919	11.052
14.6382	6.61041	14.4051	5.99839	15.6621	11.5491	16.1395	12.2592	15.9444	10.9482
14.64	6.49185	14.3879	6.01221	15.654	10.9695	16.1085	12.5489	15.9457	10.9153
14.658	6.51423	14.3998	6.23757	15.6639	11.0273	16.1142	12.7504	15.9588	11.2984
14.6352	6.5053	14.3888	6.2299	15.6829	11.3982	16.156	12.6244	15.9461	11.0854
14.6533	6.74502	14.4007	6.0139	15.692	11.572	16.1449	12.4425	15.9567	11.0613
14.646	6.67191	14.3979	6.30453	15.6883	11.4415	16.1579	12.595	15.9697	11.1403
14.6394	6.53145	14.4022	6.07289	15.6999	11.3948	16.1756	12.7961	15.9895	11.2641
14.6536	6.56964	14.4042	5.99818	15.6889	11.1178	16.1886	12.5352	15.9749	11.3225
14.6441	6.46122	14.4037	5.954	15.7024	11.5214	16.1749	12.8506	16.0034	11.225
14.6486	6.62115	14.4149	5.73807	15.7207	11.6271	16.1788	13.1588	16.0088	10.8049
14.6538	6.42292	14.4102	5.85201	15.7123	11.4612	16.197	13.0126	15.9925	10.9747
14.6465	6.73727	14.4138	5.72567	15.7261	11.5812	16.206	13.0306	16.0153	10.9915
14.6451	6.62576	14.4087	6.02338	15.717	11.3759	16.2073	12.9492	16.0441	10.9496
14.6479	6.66826	14.403	5.79618	15.7335	11.6475	16.2064	13.1739	16.0429	10.8392
14.6549	6.92081	14.4118	5.94104	15.7567	11.763	16.211	12.9444	16.0388	10.9939
14.6514	6.65605	14.4126	6.109	15.7567	11.631	16.2143	13.0986	16.0404	11.0025
14.6427	6.73405	14.4035	5.98883	15.7537	11.9866	16.2236	13.2528	16.0322	10.9107
14.6661	6.35775	14.4039	6.1313	15.7584	11.8977	16.23	12.9172	16.0605	11.189
14.6658	6.60176	14.3989	5.95026	15.7849	12.3037	16.2616	12.9597	16.062	11.1569
14.6636	6.59941	14.4051	5.78308	15.7805	11.9341	16.2561	13.2974	16.0667	11.1991
14.6548	6.58937	14.3948	6.34538	15.8113	11.9071	16.262	13.3976	16.0435	11.3813
14.6357	6.40408	14.3967	6.22239	15.8129	11.9094	16.2728	13.2386	16.0894	11.1492
14.6589	6.35725	14.3977	5.85079	15.8232	11.8999	16.2855	13.1187	16.096	11.4281
14.6556	6.58768	14.4026	6.04487	15.8275	11.9755	16.292	13.1404	16.1123	11.5992
14.645	6.351	14.4077	6.27905	15.8253	12.1723	16.2858	13.484	16.1096	11.4031
14.6487	6.58773	14.4036	6.23221	15.8391	11.857	16.2904	13.1999	16.1062	11.7237
14.6542	6.57642	14.3977	5.85466	15.8528	11.6349	16.2963	13.2828	16.122	11.521
14.6637	6.54454	14.4128	5.99739	15.8683	11.5277	16.3259	13.4025	16.1227	11.9124
14.6542	6.68553	14.4088	5.81473	15.8694	12.0976	16.3261	13.319	16.1304	11.7143
14.6619	6.90887	14.3961	5.90805	15.8923	11.8015	16.3364	13.0187	16.1345	11.61
14.6449	6.55417	14.4024	6.08638	15.8758	11.6222	16.34	13.1297	16.1375	12.0051
14.6483	6.60709	14.3736	5.7203	15.8704	11.8438	16.3489	13.1564	16.1462	11.9045
14.6585	6.69825	14.3963	5.68383	15.8621	11.6968	16.3488	12.8094	16.1772	11.97
14.6517	6.52646	14.3841	5.40356	15.8825	11.7438	16.3737	12.4792	16.1743	12.3345
14.6553	6.39074	14.3481	5.5369	15.904	12.1376	16.3733	12.7599	16.1701	12.3273
14.6502	6.32829	14.3662	6.07576	15.9037	11.8353	16.3776	12.7654	16.1796	12.0239
14.6595	6.64796	14.3625	5.77654	15.9071	12.1005	16.3979	12.8992	16.1883	12.3472
14.6516	6.66074	14.3512	5.90981	15.9034	11.8735	16.4078	12.8408	16.1874	12.4052
14.6676	6.4815	14.3444	5.56795	15.9452	11.3817	16.4092	12.5617	16.2274	11.8676
14.6616	6.54738	14.3463	5.71069	15.9574	11.4902	16.4243	12.1784	16.2312	11.8514
14.6523	6.4784	14.33	5.56613	15.97	11.2042	16.4387	12.6289	16.241	11.5952
14.6702	6.58872	14.3219	5.71925	15.9545	11.2875	16.4248	12.59	16.2381	11.9446
14.6454	6.58199	14.3129	5.81739	15.963	11.4938	16.448	12.1129	16.2464	11.7792
14.6569	6.20996	14.3218	5.71607	15.9893	11.7902	16.4484	12.9581	16.2587	11.9196
14.6479	6.38007	14.3406	5.4742	15.9815	11.4874	16.4469	12.9032	16.2597	11.9886
14.6383	6.41057	14.3324	5.37314	16.0075	11.3695	16.4466	12.7573	16.2763	12.1301
14.6484	6.3142	14.3013	5.73096	16.0086	11.3506	16.4568	13.0935	16.2643	12.1003
14.6419	6.5115	14.2989	5.48218	16.0116	11.2089	16.4663	12.674	16.2819	11.8432
14.6644	6.60459	14.2965	5.39068	16.0138	11.4143	16.4538	12.9182	16.269	12.1304
14.6512	6.49291	14.2885	5.49452	16.0225	11.5258	16.4702	12.7469	16.2896	11.9905
14.6614	6.34364	14.2763	5.43843	16.0141	11.6389	16.478	13.0489	16.3097	11.8594
14.6525	6.19092	14.2733	5.17283	16.03	11.2975	16.4896	13.1845	16.2874	12.121
14.6476	6.46293	14.2631	5.25689	16.0183	11.6878	16.4974	13.1052	16.3011	12.0153
14.6596	6.37512	14.2691	5.31054	16.0349	11.7476	16.4932	13.2678	16.3206	11.7042
14.6564	6.44825	14.2559	5.19951	16.0568	11.496	16.5108	13.3039	16.3392	12.0994
14.6572	6.55551	14.2434	5.41198	16.0451	11.2221	16.5308	13.1516	16.3241	12.3426
14.6544	6.33171	14.2625	5.25736	16.0362	11.5876	16.5359	12.9833	16.3225	12.6588
14.6583	6.54017	14.2401	5.65036	16.0513	11.6018	16.5421	13.6418	16.3298	12.6032
14.6572	6.67119	14.25	5.53869	16.0779	11.6414	16.5568	13.3919	16.3555	13.0427
14.6434	6.52911	14.2327	5.34871	16.0791	11.5036	16.5671	13.5097	16.3681	13.0141
14.6551	6.34398	14.2084	4.9254	16.0786	11.7357	16.5561	13.4413	16.3772	12.7256
14.65	6.25545	14.2251	5.2458	16.0973	11.6907	16.5686	13.486	16.3723	12.9935
14.6526	6.22637	14.2247	5.13246	16.0927	12.2061	16.5857	13.0113	16.3764	12.4999
14.6335	6.41063	14.2051	4.92692	16.1095	11.9327	16.5902	13.4552	16.3947	12.8521
14.6189	6.29413	14.1932	4.93495	16.1078	11.8124	16.5899	13.3267	16.3953	12.0603
14.6062	6.45097	14.1821	4.87322	16.1409	11.6116	16.6117	13.0442	16.4151	12.1541
14.5944	6.02013	14.1747	5.02558	16.1169	11.8756	16.6136	13.2058	16.4366	12.4727
14.5943	6.36456	14.1644	5.08816	16.1327	11.5763	16.623	13.4929	16.4377	12.2817
14.5905	6.31963	14.1659	5.12631	16.1189	11.8814	16.6254	13.5573	16.4312	12.2929
14.5845	6.04062	14.1663	5.26044	16.1461	11.9747	16.6246	13.1923	16.4504	12.3826
14.583	6.18197	14.1497	5.00387	16.161	11.8295	16.6346	13.206	16.4585	12.489
14.5599	6.00874	14.1391	5.10192	16.1507	12.2167	16.6458	13.2206	16.4683	12.3728
14.5663	5.78252	14.1415	4.72053	16.1457	12.0977	16.648	13.6259	16.4773	12.5123
14.5414	5.9623	14.1132	5.04345	16.1683	11.8203	16.6455	13.4417	16.4622	12.497
14.5544	5.61748	14.1158	4.94568	16.1767	12.1297	16.6638	13.6322	16.4647	12.375
14.5362	5.77996	14.1274	4.82179	16.1903	12.3418	16.6515	13.6217	16.493	12.7563
14.5351	5.7807	14.1177	4.98829	16.1992	12.269	16.6778	13.6382	16.4968	12.5018
14.5344	6.0835	14.1033	4.54513	16.2073	12.3044	16.6817	13.6988	16.5019	13.0358
14.512	6.01715	14.0895	4.46639	16.2112	12.1619	16.687	13.842	16.519	13.0382
14.506	5.73206	14.0944	4.89127	16.2305	12.2806	16.697	13.4974	16.5003	12.9707
14.4866	5.96242	14.0862	4.87611	16.2402	12.2397	16.6867	13.9171	16.5423	13.157
14.5035	5.9493	14.0814	4.25644	16.2226	12.4436	16.7272	14.0746	16.5246	13.054
14.4844	5.59581	14.0438	4.8571	16.2434	12.3499	16.7096	14.2204	16.5595	13.2569
14.4713	5.68578	14.0614	4.43954	16.2471	12.4335	16.7349	14.0591	16.5329	13.0311
14.4726	5.42347	14.0453	4.64539	16.2499	12.5068	16.7393	14.3997	16.5486	13.1449
14.4686	5.13114	14.0475	4.33468	16.2511	12.6134	16.7495	14.3322	16.5436	13.2074
14.4595	5.78894	14.0289	4.3046	16.2635	12.7097	16.7301	14.5667	16.5764	13.1764
14.4479	5.58595	14.023	4.52934	16.2601	12.5087	16.7537	14.1857	16.5786	13.3293
14.4455	5.32309	14.0278	4.31015	16.2681	12.5056	16.7553	14.3237	16.5764	13.2393
14.4357	5.48237	14.0131	4.25555	16.2878	12.6683	16.7815	14.201	16.5716	13.0672
14.4278	5.77053	14.0102	4.61011	16.288	12.389	16.7767	14.1653	16.5911	13.2033
14.4332	5.47942	13.9863	4.32388	16.2958	12.6533	16.7965	14.0725	16.5917	13.5747
14.4429	5.65703	13.9867	4.26947	16.2876	12.2469	16.7889	14.2391	16.5932	13.1
14.4081	5.44687	13.9727	4.24866	16.3069	12.1623	16.808	13.9278	16.5909	13.2854
14.4184	5.23638	13.9727	4.51087	16.3135	12.2692	16.8367	13.3315	16.6046	13.0607
14.4042	5.27869	13.976	4.27578	16.3244	12.286	16.8203	13.508	16.6205	13.2635
14.4114	5.3867	13.9795	3.97	16.3277	12.5428	16.844	13.3537	16.6241	13.3668
14.3657	5.35655	13.9723	4.41012	16.3341	12.7492	16.8327	13.8772	16.6314	13.3735
14.3825	5.32894	13.9496	4.17525	16.3427	12.3135	16.8571	13.4655	16.6471	13.3821
14.3559	5.16044	13.9579	4.28705	16.3417	12.5997	16.8692	13.6206	16.6593	13.4616
14.3642	5.29681	13.9713	4.1954	16.3402	12.9285	16.8607	13.4188	16.657	13.7348
14.354	5.16667	13.9674	4.07044	16.3572	12.9232	16.8778	13.4329	16.6571	13.5992
14.3205	4.81279	13.926	3.99653	16.3654	12.9532	16.8883	13.5843	16.6692	13.3056
14.3295	5.11325	13.9326	4.12106	16.3835	12.7873	16.8926	13.8124	16.6698	13.2674
14.3335	5.16478	13.9035	3.98322	16.3605	13.0159	16.8955	13.8688	16.6934	13.3658
14.3262	4.92101	13.9121	3.96748	16.3718	12.7788	16.8968	13.5516	16.7145	13.2385
14.3146	4.93281	13.8969	3.81697	16.3683	12.9921	16.9244	13.919	16.7045	13.5659
14.3168	4.76225	13.9005	4.29799	16.4116	13.2514	16.9182	13.9659	16.7199	13.0189
14.2804	5.12674	13.8884	3.85786	16.4015	13.0092	16.9068	14.1687	16.7257	13.226
14.2935	5.12461	13.8844	3.96426	16.4195	13.1266	16.917	13.817	16.7232	13.3317
14.2629	5.17876	13.8699	4.10841	16.4116	12.9528	16.932	13.8501	16.7425	13.2957
14.2837	4.87926	13.8671	3.76083	16.4108	12.7916	16.9224	13.82	16.7575	13.5317
14.2764	4.88399	13.8655	3.6147	16.4417	13.1577	16.9636	13.743	16.7673	13.4467
14.2833	4.97311	13.8513	3.83952	16.4494	12.9144	16.967	13.9999	16.7697	13.6492
14.2607	5.07377	13.8447	3.50923	16.4533	12.9796	16.9593	14.1815	16.7613	13.5762
14.2593	4.98605	13.8409	3.81853	16.4584	13.1613	16.9476	13.5127	16.7763	13.5423
14.2495	4.57707	13.826	3.69648	16.4621	13.1537	16.9907	13.4783	16.7826	13.7585
14.2398	4.96265	13.8253	3.71146	16.4599	13.1106	16.9838	12.9358	16.7805	13.6551
14.2404	5.07594	13.8115	3.61243	16.4877	12.2555	16.9836	13.0032	16.8095	13.5779
14.2429	4.65635	13.8128	3.47306	16.4854	12.6754	16.9748	13.2794	16.8058	13.8143
14.245	4.897	13.8078	3.56318	16.5021	12.6973	16.9905	13.4801	16.8149	13.502
14.2147	4.70404	13.7905	3.50989	16.5224	12.4217	17.0095	13.6299	16.8123	13.6323
14.1962	4.94997	13.8072	3.76906	16.535	12.8115	17.0177	13.5179	16.8309	13.7834
14.2004	4.47766	13.7785	3.73768	16.5246	12.5571	17.0572	13.4381	16.8345	13.5061
14.1857	4.65707	13.7878	3.61492	16.5302	12.6039	17.0283	13.7279	16.8455	13.5434
14.1728	4.49264	13.7925	3.33768	16.5508	12.3855	17.0128	13.664	16.8555	13.6102
14.1794	4.3297	13.7901	3.49453	16.536	12.7897	17.0435	13.7188	16.8453	13.545
14.1788	4.50451	13.7729	3.31606	16.538	12.596	17.0566	13.9515	16.8463	13.5351
14.179	4.525	13.764	3.17979	16.5539	12.8087	17.0728	13.5805	16.8841	13.5433
14.1619	4.51806	13.7726	3.32952	16.5443	12.801	17.0599	13.7648	16.8755	13.5988
14.1393	4.54495	13.7325	3.45231	16.5554	12.7421	17.0607	13.7584	16.874	13.846
14.144	4.20622	13.7517	3.27754	16.581	13.0369	17.0815	13.6358	16.8699	13.4406
14.1413	4.52729	13.7315	3.36708	16.5663	12.6894	17.0931	13.8103	16.8876	13.7341
14.1392	4.46487	13.7318	3.43944	16.5832	13.2247	17.0928	14.0878	16.9059	13.9894
14.1068	4.60948	13.7422	3.45748	16.5954	13.2093	17.0791	13.5926	16.9066	13.9543
14.1166	4.3447	13.7211	3.23145	16.5882	13.0253	17.115	13.6331	16.9145	14.0561
14.1086	4.3573	13.7138	3.15322	16.6097	13.2723	17.1085	13.6412	16.9504	13.976
14.0993	4.76582	13.7326	3.45577	16.6233	12.8966	17.1353	13.3829	16.9329	14.0063
14.0767	4.35109	13.7228	3.35248	16.6133	12.8741	17.1421	13.3933	16.9455	14.1662
14.074	4.32376	13.7014	3.09997	16.6392	13.3537	17.1583	13.096	16.9339	13.9857
14.0815	4.33463	13.6815	3.06663	16.626	13.2012	17.1457	13.3924	16.9679	13.7594
14.0766	4.22271	13.6843	2.92103	16.6461	13.1299	17.1531	13.2593	16.9449	13.7807
14.0599	4.23022	13.6912	3.02519	16.6413	13.0925	17.1604	13.4379	16.938	13.7256
14.0526	4.18607	13.6651	2.82222	16.6519	13.2435	17.1619	13.3391	16.97	14.117
14.054	4.47762	13.6676	2.98696	16.6502	13.138	17.1661	13.3556	16.9654	14.0391
14.0514	4.28276	13.6679	2.99477	16.6701	13.0756	17.1738	13.5639	16.9867	14.0647
14.0576	4.1306	13.6718	3.002	16.6745	13.3694	17.1757	13.6487	16.9851	14.249
14.0377	4.10369	13.6493	2.88533	16.6659	13.3581	17.1735	13.4708	16.9912	14.3329
14.0324	4.05402	13.6361	3.09721	16.6732	13.4045	17.1966	13.5566	16.9952	13.9314
14.0199	4.12584	13.629	2.7469	16.6737	13.5013	17.1902	13.2715	16.9938	14.0559
14.0119	3.81735	13.6161	2.94721	16.7015	13.4795	17.2111	13.2883	17.0198	14.1317
14.0189	4.03859	13.6202	2.84058	16.7221	13.7571	17.1974	13.2712	17.0134	14.0637
14.0002	4.1902	13.6184	2.92782	16.7224	13.7192	17.2071	13.1232	17.0186	14.2224
13.9905	3.78506	13.5867	3.00395	16.725	13.0805	17.1949	13.3782	17.0099	14.2538
13.988	3.95944	13.5887	2.81665	16.7401	13.0305	17.2216	13.3428	17.0216	14.2054
13.9793	3.91429	13.5925	2.80575	16.7407	13.1924	17.2107	13.3376	17.0282	14.0931
13.9745	3.93889	13.5848	2.75963	16.7532	13.1439	17.2285	13.8063	17.046	14.4864
13.9517	3.66262	13.5742	2.88659	16.7593	13.5588	17.2399	13.8154	17.0356	14.2363
13.9418	4.19007	13.5684	2.5616	16.7701	13.1413	17.2651	13.1576	17.0491	14.3835
13.9576	3.80218	13.5609	2.57756	16.7782	13.1647	17.2407	13.5679	17.0451	14.429
13.949	3.94901	13.5608	2.78376	16.7857	13.131	17.2788	13.6183	17.0613	14.5417
13.949	3.93302	13.5462	2.63549	16.8052	13.1519	17.2611	13.2185	17.0628	14.4665
13.9203	3.61096	13.5389	2.55106	16.8156	13.1928	17.2783	13.8904	17.075	14.3705
13.9349	3.47461	13.5524	2.75233	16.8191	13.233	17.2933	13.381	17.072	14.4265
13.9233	3.54842	13.5224	2.46103	16.8208	13.0206	17.3176	13.7363	17.0899	14.6184
13.9112	3.93676	13.517	2.64289	16.8418	13.1761	17.2913	13.5404	17.0998	14.9431
13.9195	3.92669	13.5303	2.62809	16.8512	13.4214	17.3152	13.7568	17.1009	14.8621
13.9272	3.76792	13.5269	2.44131	16.8411	13.1662	17.3143	13.5996	17.1034	14.6334
13.9032	3.84039	13.5228	2.81794	16.8642	12.9097	17.3183	13.8171	17.09	14.6531
13.8963	3.80198	13.5158	2.58064	16.8638	13.1718	17.3372	13.7484	17.1395	14.4257
13.8842	3.88306	13.5079	2.69886	16.8572	13.1742	17.3244	13.6865	17.1431	14.6127
13.8754	3.57395	13.5067	2.62374	16.8711	12.7601	17.341	13.7146	17.1424	14.7442
13.888	3.25979	13.4795	2.31375	16.8894	12.7504	17.3679	13.3687	17.1482	14.3482
13.8744	3.14201	13.4798	2.36603	16.9069	12.7946	17.3696	13.1952	17.1395	14.7381
13.8705	3.6118	13.4663	2.57468	16.9009	12.8647	17.3885	13.3774	17.1538	14.4388
13.8531	3.36207	13.4851	2.46509	16.9035	12.4811	17.3888	13.4836	17.1679	14.2129
13.843	3.36194	13.4656	2.31985	16.9112	12.7012	17.3995	13.4677	17.1815	14.6166
13.8352	3.40557	13.4624	2.48977	16.929	12.4512	17.394	13.5303	17.1868	14.7951
13.8379	3.53615	13.4467	2.01364	16.9136	12.4704	17.4089	13.5465	17.2007	14.555
13.8354	3.0183	13.4537	1.96011	16.9421	12.3619	17.4091	13.6681	17.1853	14.7516
13.8001	3.34394	13.4344	2.17895	16.9369	12.5119	17.4158	13.6927	17.1918	14.5648
13.8022	3.45479	13.4391	2.37357	16.9358	12.6256	17.4162	13.6903	17.1981	14.479
13.7875	3.09351	13.4274	2.14553	16.9533	12.2325	17.4228	13.7862	17.2157	14.6932
13.7933	3.43885	13.4491	2.30092	16.955	11.9918	17.4374	13.8745	17.1976	14.5334
13.7747	3.20906	13.421	2.40409	16.9603	11.8622	17.4501	14.0481	17.2396	14.5765
13.7809	3.11491	13.4054	2.01928	16.9873	12.0002	17.4575	14.0455	17.2409	14.0281
13.7681	3.06409	13.3871	1.99158	16.9645	12.3922	17.4406	14.0259	17.2462	14.0297
13.7561	2.81255	13.3826	1.89672	16.9699	12.3609	17.4636	14.2536	17.2423	14.2746
13.7582	2.89304	13.3907	2.06268	16.9926	12.2742	17.4568	14.4561	17.2572	14.429
13.7237	3.1449	13.3902	2.22494	16.9534	12.4376	17.465	14.1305	17.264	14.302
13.7327	2.85391	13.3808	2.20877	16.997	12.5689	17.4798	14.1753	17.3082	14.4134
13.7331	2.97631	13.3541	1.89367	17.005	12.1234	17.479	14.2814	17.2834	14.4643
13.7204	3.07421	13.3463	2.00516	17.0189	12.6496	17.5	14.576	17.2783	14.6573
13.7106	2.8384	13.3458	1.57785	17.0247	12.6516	17.5275	14.5468	17.3075	14.8015
13.7143	2.80323	13.3405	1.83642	17.0356	12.4251	17.5155	14.2451	17.3077	14.752
13.7006	2.74519	13.327	2.08233	17.044	12.3932	17.5266	14.1592	17.3118	15.0136
13.6858	3.11911	13.3037	1.97913	17.0397	12.5662	17.5346	14.3807	17.3072	14.9277
13.6713	2.75362	13.3034	1.70049	17.0476	12.3988	17.5379	14.4177	17.3136	14.6832
13.676	3.23489	13.2965	1.61976	17.0595	12.4068	17.5646	14.289	17.3169	15.0517
13.6781	2.76826	13.321	1.75424	17.0652	12.4997	17.5589	14.6006	17.3344	15.0945
13.6698	2.72717	13.2988	1.89188	17.0759	12.7401	17.5516	14.6792	17.3453	15.0945
13.6661	2.88377	13.2929	1.90464	17.0942	12.3478	17.5654	14.6334	17.3438	15.2533
13.6424	2.50057	13.2936	1.79568	17.0944	12.497	17.5918	14.6544	17.344	14.9006
13.6374	3.1172	13.2693	1.80696	17.0975	12.5687	17.5885	14.527	17.3796	14.8023
13.6491	2.82402	13.2766	1.78269	17.1009	12.6643	17.5821	14.9243	17.3761	14.8616
13.6436	2.62746	13.2707	1.99863	17.1159	12.6396	17.5998	14.547	17.3947	14.8693
13.6222	2.3545	13.2779	2.19456	17.1349	12.3744	17.6244	14.5962	17.3867	14.8085
13.6172	2.80645	13.2601	1.6465	17.13	12.5182	17.5985	14.7663	17.3889	14.7404
13.5948	2.77004	13.2518	1.84713	17.1317	12.639	17.6192	14.8972	17.4126	14.6279
13.5932	2.60769	13.2326	1.42107	17.1443	12.7913	17.6232	14.9239	17.4109	14.6569
13.5973	2.32835	13.2231	1.49043	17.1436	12.5832	17.6391	14.5674	17.4273	14.321
13.5955	2.661	13.236	1.85664	17.1498	12.7135	17.6444	14.6744	17.4257	13.9064
13.5697	2.61481	13.1934	1.66297	17.1647	13.0172	17.6254	14.9602	17.4383	14.4112
13.5791	2.34415	13.2018	1.84714	17.1583	12.9052	17.6392	14.9654	17.4483	14.4441
13.563	2.4477	13.1906	1.88906	17.1823	12.8074	17.6614	15.1997	17.4496	14.4707
13.5562	2.47413	13.1982	1.47349	17.1808	12.6222	17.682	14.8003	17.4537	14.2742
13.5526	2.60615	13.1765	1.58177	17.1869	12.7838	17.6722	15.0211	17.4558	14.4159
13.5457	2.38778	13.1803	1.5996	17.1828	13.0739	17.7011	14.9409	17.4683	14.0894
13.5411	2.4753	13.1571	1.36187	17.1963	13.0007	17.6798	14.8871	17.4744	14.2706
13.5204	2.39501	13.1726	1.5548	17.2062	12.7769	17.6934	14.3336	17.4891	14.8261
13.5374	2.05567	13.1626	1.41662	17.1907	12.6306	17.7009	14.0765	17.4762	14.1733
13.5111	2.1388	13.1588	1.37991	17.2194	13.1158	17.7069	14.0363	17.4967	14.175
13.5274	2.20002	13.1328	1.71194	17.2178	12.9311	17.7384	14.0946	17.5157	14.145
13.5088	2.36343	13.1264	1.58154	17.211	12.9864	17.7444	14.0975	17.5206	14.5481
13.5181	2.48836	13.136	1.48081	17.2409	12.4877	17.7304	14.2624	17.5286	14.3091
13.4838	2.1773	13.0991	1.61877	17.234	13.0378	17.7123	14.6255	17.546	14.737
13.4835	2.05844	13.0972	1.43351	17.2497	12.9196	17.7682	14.5243	17.5367	14.3056
13.4657	2.45578	13.0995	1.23433	17.2608	13.0207	17.7621	14.4283	17.564	14.2073
13.4673	1.98236	13.0992	1.62583	17.2711	13.2837	17.7676	14.5334	17.5623	14.5783
13.461	2.00875	13.0915	1.43987	17.2632	13.4071	17.7818	14.4442	17.5552	14.3468
13.4867	2.05324	13.0769	1.33396	17.2736	13.4265	17.7825	14.7212	17.5586	14.4754
13.4644	1.93788	13.0771	1.23206	17.2843	13.2789	17.767	14.7504	17.5652	14.7268
13.4423	1.92222	13.0553	1.40108	17.2913	13.4565	17.7946	14.5648	17.5845	14.7702
13.4489	1.8114	13.0584	1.31957	17.285	13.3738	17.8163	14.5592	17.5989	14.6283
13.4292	2.17578	13.0654	1.43088	17.2995	13.4744	17.8141	14.1839	17.5864	15.0747
13.4238	2.12324	13.0748	0.99884	17.3255	13.167	17.8237	14.4119	17.6009	14.7347
13.4262	2.20561	13.0477	1.47103	17.3158	13.397	17.8325	14.598	17.6082	14.6819
13.4202	1.93469	13.0338	1.44997	17.3232	13.5425	17.8438	14.6964	17.6091	14.8949
13.4214	1.67133	13.0058	1.57314	17.3186	13.4138	17.8461	14.8756	17.636	15.0367
13.3841	1.88543	13.0141	1.40685	17.3476	13.6924	17.8553	14.8203	17.6186	14.7068
13.3917	2.19854	12.9965	1.73511	17.3577	13.3345	17.858	14.5886	17.6486	14.5128
13.3851	2.06036	13.0043	1.51627	17.3553	13.447	17.8596	14.5941	17.6563	14.5941
13.3737	1.8773	13.0028	1.64163	17.3499	13.8443	17.8555	14.2867	17.6569	14.8364
13.3574	1.88575	12.9785	1.2935	17.3794	13.7389	17.8799	14.7095	17.6742	15.0333
13.3646	1.98813	13.0016	1.06936	17.3678	13.9765	17.8972	14.7183	17.6837	14.9068
13.3322	1.70975	12.9873	1.42804	17.3781	13.9226	17.8862	14.9193	17.6926	14.845
13.3558	1.88877	12.9916	1.408	17.3762	13.6008	17.8978	14.6792	17.6928	14.818
13.324	1.51645	12.986	1.31037	17.3806	13.8105	17.9147	14.9817	17.6957	14.6913
13.324	1.60266	12.9613	1.26614	17.403	13.6075	17.9046	14.7133	17.6949	14.7686
13.3288	1.68407	12.9471	1.34513	17.3915	13.4318	17.9082	14.209	17.711	14.9025
13.3471	1.70305	12.9221	1.17581	17.4126	13.8371	17.9326	14.2763	17.7196	14.9041
13.3003	1.99812	12.9113	1.39406	17.4144	13.8527	17.9291	14.1373	17.7295	14.636
13.3104	1.71345	12.92	1.29601	17.4261	13.446	17.9464	14.1875	17.726	14.3163
13.2939	1.6795	12.9094	1.35993	17.426	13.8639	17.9493	13.8792	17.7452	14.6155
13.3019	1.85961	12.905	1.27904	17.4312	13.8869	17.9486	13.8816	17.7576	14.4073
13.2923	1.57089	12.9083	1.46532	17.4428	13.7495	17.9665	14.0546	17.7774	14.0816
13.2978	1.78237	12.9075	1.00659	17.4595	13.7243	17.9666	14.086	17.7872	13.9972
13.272	1.47496	12.8763	1.36425	17.447	13.6519	17.9769	14.1358	17.8047	13.7562
13.2558	1.59913	12.8748	1.13666	17.4593	13.6983	17.9563	14.2795	17.7936	13.8386
13.2613	1.52512	12.8727	1.19251	17.4541	13.888	17.9737	14.143	17.8163	14.0223
13.2527	2.01744	12.8729	1.25379	17.4661	14.0859	18.0153	14.0698	17.8018	14.259
13.2655	1.54508	12.845	0.90897	17.4734	13.7055	18.0093	13.9846	17.8012	14.1055
13.2506	1.50184	12.844	1.4049	17.4769	13.679	18.0017	14.074	17.8207	14.4241
13.2539	1.53002	12.8464	1.08778	17.4911	13.8231	18.0174	13.9542	17.8316	14.242
13.225	1.39817	12.8366	0.78244	17.5279	13.9	18.0322	13.9946	17.846	14.2979
13.2297	1.44212	12.8247	0.92319	17.5119	13.8639	18.0334	14.3406	17.8377	14.5379
13.226	1.40436	12.8292	1.01106	17.5266	13.6136	18.0536	14.5674	17.8716	14.3486
13.2187	1.6697	12.8162	1.09559	17.539	13.9844	18.0533	14.2247	17.8694	14.1971
13.2019	1.48273	12.7971	1.06756	17.5394	13.954	18.0774	14.14	17.8859	14.3289
13.1902	1.49524	12.7917	0.9528	17.5391	14.3777	18.0688	14.0947	17.8731	14.4325
13.1959	1.4826	12.7919	0.82869	17.549	14.1305	18.0691	14.336	17.8816	14.4513
13.1861	1.51186	12.7903	1.04882	17.5532	13.9559	18.067	14.1138	17.8682	14.4423
13.1934	1.73711	12.7597	1.22479	17.5614	14.1109	18.0839	14.4433	17.8887	14.5424
13.1777	1.89368	12.7761	0.95555	17.5835	14.3	18.0793	14.5099	17.9025	14.6515
13.1793	1.48256	12.7776	0.84952	17.583	14.5726	18.0993	14.294	17.897	14.6547
13.1576	1.50942	12.7551	0.72934	17.5917	14.429	18.102	14.1342	17.9129	14.5354
13.1448	1.43413	12.7467	0.71959	17.5993	14.3376	18.1077	14.4885	17.902	14.8649
13.1571	1.48366	12.7481	1.14887	17.5939	14.5112	18.1298	14.376	17.9392	14.8693
13.1411	1.39203	12.7411	0.97025	17.6051	14.1155	18.1398	14.4946	17.9414	14.6255
13.1562	1.23652	12.7331	0.9209	17.6059	14.087	18.148	14.4612	17.9606	14.2206
13.1317	1.48164	12.7308	0.75399	17.5953	14.4524	18.1387	14.8724	17.9576	14.5248
13.1201	1.47825	12.7372	0.85252	17.6589	14.4606	18.1515	14.7545	17.9764	14.5002
13.1008	1.30633	12.7193	0.91975	17.6399	14.5495	18.1561	14.7016	17.9714	14.5633
13.1078	1.49567	12.7362	0.64504	17.6561	14.5979	18.1748	14.6038	17.985	14.8656
13.0922	1.3521	12.7104	1.09902	17.6554	14.2557	18.1791	14.7469	17.9858	14.3944
13.0977	1.33517	12.7346	1.20132	17.6472	13.9545	18.1623	14.9213	17.9875	14.3133
13.0843	1.31795	12.6904	1.01048	17.6468	14.1874	18.184	14.5873	18.0132	14.6483
13.0601	1.46862	12.6591	1.01028	17.6876	13.9628	18.1911	14.7994	18.0104	14.6001
13.0806	1.20633	12.6896	0.52662	17.6744	13.9335	18.2141	14.6698	18.0339	14.5287
13.0489	1.37556	12.6581	0.70664	17.7076	14.0153	18.218	14.5637	18.0191	14.7417
13.0331	1.68838	12.6531	0.97482	17.6892	13.8121	18.2233	14.5844	18.0536	14.8912
13.0226	1.53301	12.6471	0.82957	17.6934	13.9864	18.2444	14.083	18.0416	14.6344
13.017	1.54179	12.6517	0.68888	17.6899	13.8981	18.2516	14.3156	18.0316	14.7661
13.0377	1.32571	12.6469	0.58066	17.6913	13.9727	18.2348	14.1562	18.0454	14.4831
13.0186	1.50421	12.6448	0.74772	17.7192	13.8548	18.265	14.2132	18.0775	14.3039
13.0063	1.12354	12.6361	0.6412	17.7127	13.8061	18.2405	14.067	18.0636	14.766
13.0036	1.12226	12.6312	0.66594	17.7187	13.7191	18.2819	14.541	18.0926	14.5346
12.9896	1.40089	12.6387	0.59512	17.7135	13.769	18.2788	14.6661	18.0977	14.7984
12.9901	1.18991	12.5916	0.50524	17.7416	13.8251	18.2691	14.6759	18.0932	14.8802
12.9708	1.29152	12.5893	0.72731	17.7687	13.8718	18.2717	14.2195	18.0952	14.4692
12.9721	1.46593	12.5944	0.70578	17.7616	14.0828	18.2799	14.9772	18.0967	14.534
12.946	1.31861	12.6042	0.50626	17.7517	14.1843	18.3042	14.9376	18.1145	14.5983
12.9459	1.52309	12.5669	0.28942	17.7633	13.9022	18.3091	14.7202	18.1182	14.3997
12.9619	1.32263	12.5673	0.6682	17.7754	14.0845	18.3168	15.0197	18.0989	14.6393
12.9454	1.1588	12.5461	0.71462	17.7748	13.8866	18.3316	14.8942	18.1101	14.5726
12.9296	1.34094	12.5603	0.41773	17.7867	13.8741	18.3417	14.8559	18.1367	14.8948
12.9324	1.49216	12.5481	0.85392	17.7912	14.0895	18.3415	14.7994	18.1403	15.1588
12.9238	1.35975	12.5245	0.62703	17.7834	13.8079	18.3598	14.8702	18.1472	14.9445
12.9114	1.52963	12.5332	0.49789	17.7943	13.9958	18.3615	15.1109	18.1403	14.6284
12.916	0.94956	12.5163	0.45187	17.8168	14.0146	18.3725	14.9479	18.1445	14.7213
12.9221	1.02937	12.5133	0.68632	17.8139	13.7185	18.377	15.0397	18.1628	14.8412
12.9006	1.23236	12.4996	0.49777	17.833	14.1628	18.3777	14.8695	18.1582	14.6752
12.8841	0.98921	12.5111	0.25324	17.8227	14.2712	18.3839	15.2413	18.1737	14.9817
12.8658	1.30331	12.5077	0.52786	17.8381	13.9619	18.3889	14.9682	18.1666	14.6674
12.8826	1.22117	12.5142	0.34704	17.8373	13.9841	18.4101	15.2668	18.1784	15.0993
12.879	1.25651	12.5004	0.50483	17.8493	13.7876	18.4112	15.1886	18.1937	14.7992
12.8714	1.01858	12.4841	0.47628	17.8434	13.4532	18.4254	15.1058	18.1968	14.9065
12.8442	1.21756	12.4689	0.51607	17.8832	14.0391	18.4238	15.285	18.2025	15.285
12.836	0.96363	12.4808	0.82403	17.8678	13.952	18.4327	15.3205	18.2159	15.2648
12.84	1.05168	12.473	0.57885	17.8874	13.9184	18.4537	15.2451	18.2308	15.2039
12.8236	0.87166	12.4864	0.52482	17.8766	14.0655	18.4391	15.3318	18.2345	14.862
12.8007	1.00224	12.445	0.35721	17.8777	13.9882	18.4449	15.2858	18.2427	15.1293
12.815	1.09913	12.4408	0.34452	17.8746	14.1536	18.4364	15.4483	18.2408	15.3341
12.7936	1.13666	12.4482	0.48391	17.8894	13.9117	18.4693	15.4787	18.2459	15.3045
12.7808	1.29599	12.4148	0.50455	17.8734	13.9071	18.4602	15.8364	18.2578	15.5897
12.7878	1.20186	12.4137	0.62385	17.8901	13.9014	18.4745	15.4629	18.2608	15.3954
12.7873	0.92443	12.4183	0.57911	17.88	13.9687	18.4532	15.6662	18.2713	15.2816
12.7786	1.18924	12.4057	0.38815	17.8901	13.9961	18.4849	15.4354	18.2801	15.4637
12.7642	1.0688	12.4138	0.7158	17.8908	13.5291	18.4822	15.6476	18.2771	15.3949
12.77	0.77985	12.4023	0.42422	17.8827	13.9315	18.4845	15.5012	18.3143	15.3485
12.7555	0.9753	12.4131	0.35816	17.8846	13.6237	18.5035	15.5575	18.3012	15.5314
12.756	1.1722	12.3959	0.53426	17.8921	13.728	18.4885	15.8233	18.315	15.3338
12.7638	1.0124	12.3896	0.45945	17.8932	13.5121	18.4908	15.4378	18.3141	15.3249
12.7409	0.98533	12.3802	0.30163	17.8852	13.812	18.4902	15.8284	18.3269	15.3058
12.7256	0.87782	12.3592	0.13518	17.904	13.4053	18.5351	15.9503	18.3282	15.4474
12.7259	0.88945	12.3594	0.42389	17.8964	13.6561	18.5286	15.7622	18.3416	15.5234
12.7238	1.01112	12.3516	0.04769	17.8817	13.587	18.5374	15.7874	18.3498	15.1416
12.7149	1.11213	12.3592	0.58888	17.887	13.3212	18.5423	15.66	18.3461	15.7307
12.7305	0.94852	12.3598	0.55404	17.8946	13.2386	18.5482	15.6007	18.3645	15.7252
12.697	0.80917	12.3339	0.43434	17.8961	13.5319	18.5919	14.9727	18.366	15.6454
12.686	0.82041	12.3404	0.24365	17.8929	13.2561	18.5964	15.1046	18.3735	15.4018
12.6896	0.92024	12.3051	0.34222	17.8971	12.9835	18.5858	15.3138	18.3875	15.6413
12.681	0.68011	12.3148	0.41303	17.9011	13.1795	18.6056	15.0596	18.3977	15.5515
12.6513	0.65038	12.299	0.125	17.8991	12.9696	18.6055	14.8331	18.3933	15.3725
12.6538	0.74246	12.2911	0.2215	17.9001	12.8035	18.6109	15.0224	18.4167	14.8897
12.6498	0.52931	12.2847	0.32614	17.8926	13.0207	18.6144	15.0165	18.4065	15.0081
12.6431	0.81769	12.2858	0.19455	17.8972	13.0136	18.6191	15.2046	18.4101	15.2815
12.6483	0.81737	12.2715	0.52271	17.9004	13.0944	18.6299	15.106	18.4458	15.0553
12.6421	0.96697	12.2678	0.29388	17.884	13.0267	18.6351	15.3016	18.4249	15.0484
12.6418	0.75945	12.2829	0.42716	17.9102	12.8671	18.6534	15.313	18.4369	15.1829
12.6228	0.63146	12.2466	0.31481	17.9064	12.7761	18.6304	15.4084	18.4275	15.0804
12.6114	0.92611	12.2377	0.43884	17.9027	12.7859	18.636	15.3601	18.4605	15.4072
12.6144	0.89109	12.2544	0.33429	17.8898	12.5836	18.648	15.3173	18.4444	15.5976
12.5953	0.71686	12.2355	0.4679	17.891	12.7953	18.6707	15.118	18.4533	15.1817
12.5719	0.6375	12.2167	0.37453	17.9127	12.8049	18.6671	15.4143	18.4708	15.316
12.5971	0.70041	12.2016	0.30967	17.9018	12.9174	18.6836	15.3389	18.4799	15.2105
12.5613	0.98124	12.2139	0.22264	17.8971	12.7126	18.6971	15.5831	18.4824	15.6238
12.5616	1.04456	12.1954	0.49207	17.9059	13.096	18.7178	15.3367	18.4982	15.3955
12.5562	0.5146	12.1867	0.05045	17.9248	12.6822	18.7131	15.4308	18.5039	15.352
12.5516	0.56744	12.1678	0.43856	17.879	12.7831	18.7297	15.3803	18.5022	15.3432
12.5556	0.61791	12.1682	0.36503	17.8946	12.8103	18.7193	15.4366	18.4995	15.5411
12.5276	0.791	12.1476	0.42338	17.8958	12.7067	18.7186	15.4721	18.5082	15.6159
12.549	0.43786	12.1545	0.3488	17.9063	12.7069	18.7159	15.694	18.5354	15.445
12.5233	0.62035	12.1464	0.20854	17.9021	12.6354	18.734	15.7307	18.5366	15.4621
12.5071	0.80419	12.1596	0.16264	17.9115	12.9283	18.7448	15.8741	18.5558	15.5987
12.5191	0.90668	12.1492	0.21457	17.8856	13.0412	18.7578	15.5371	18.5431	15.7996
12.5185	0.73809	12.1164	0.23803	17.9016	12.8685	18.7612	15.6893	18.5681	15.5945
12.4858	0.8155	12.122	0.19324	17.905	12.9662	18.7481	15.6015	18.5697	15.8335
12.4885	0.7156	12.1213	0.19696	17.9178	12.8814	18.7792	15.5221	18.5715	16.0134
12.4777	0.80264	12.1248	0.15589	17.8999	13.03	18.7576	15.7785	18.575	15.7904
12.4795	0.6569	12.1168	0.20627	17.9061	12.9949	18.7957	15.7411	18.5874	15.6651
12.47	0.56478	12.0943	-0.01009	17.9045	13.0523	18.7894	15.8065	18.598	15.9938
12.4555	0.61431	12.0893	0.23581	17.9007	13.0376	18.7885	15.4072	18.5982	16.2027
12.4557	0.66144	12.0806	-0.14782	17.9012	12.7113	18.7901	15.5886	18.5933	16.2445
12.4241	0.60915	12.0875	0.17789	17.9228	12.6346	18.8084	15.8538	18.5978	15.8916
12.4321	0.67446	12.0526	0.07796	17.9173	12.173	18.8255	16.166	18.624	15.5442
12.4399	0.64861	12.049	0.22429	17.9209	12.3389	18.8416	15.7466	18.6222	15.7063
12.4421	0.82841	12.0413	0.12146	17.9095	11.8954	18.8553	15.7291	18.625	15.6447
12.4184	0.83829	12.0456	-0.09107	17.9221	11.7446	18.8432	15.9638	18.6368	15.5633
12.4177	0.57581	12.0361	0.17705	17.917	12.1575	18.8762	15.9341	18.6529	15.4799
12.4077	0.78958	12.0334	0.14492	17.9088	11.9204	18.8667	15.858	18.6458	15.7591
12.4122	0.62121	12.0315	0.06959	17.9147	12.1031	18.8866	15.9486	18.6478	15.6854
12.4321	0.53954	12.0056	0.1755	17.9261	12.5416	18.8886	15.9532	18.6566	15.7211
12.3973	0.70825	11.993	0.39655	17.8876	12.2068	18.9015	16.1195	18.6532	15.7415
12.3886	0.67103	12.0044	0.43518	17.9152	12.259	18.9007	15.9069	18.6689	15.229
12.3994	0.82481	12.0087	0.25794	17.9011	12.0205	18.9182	15.8507	18.678	14.8023
12.3908	0.58885	12.0162	0.10911	17.9088	12.5002	18.9375	15.2198	18.6829	15.0717
12.3743	0.32753	12.0026	0.02486	17.8994	12.1745	18.9176	15.571	18.6835	14.821
12.3777	0.65809	11.9958	0.10489	17.9211	12.234	18.9481	15.4896	18.6907	15.2719
12.3815	0.36913	11.9816	0.22096	17.9195	12.2556	18.9387	15.3456	18.7118	15.1886
12.3871	0.40622	11.9922	0.08395	17.9215	12.3528	18.9581	15.3002	18.71	15.3226
12.3673	0.49033	11.9858	0.23813	17.9032	12.2278	18.9639	15.4246	18.7145	15.6233
12.3514	0.56066	11.9653	0.12782	17.9031	11.9904	18.978	15.5654	18.7291	15.5534
12.3561	0.46127	11.9437	-0.00391	17.9105	12.0778	18.9808	15.7255	18.7362	15.5928
12.3383	0.43647	11.9522	0.29791	17.9076	12.2081	18.9757	15.598	18.7387	15.1466
12.3352	0.38611	11.961	-0.06291	17.9072	12.3343	18.9859	15.7206	18.7573	15.4023
12.3365	0.54143	11.9495	-0.05482	17.9183	12.1658	18.9766	15.5308	18.7611	15.5925
12.3301	0.19854	11.953	-0.27247	17.9189	12.037	18.9934	15.6288	18.761	15.8049
12.2863	0.45704	11.9345	0.05446	17.9194	12.0508	19.0113	15.3658	18.7789	15.7329
12.3019	0.66119	11.9413	0.20603	17.9189	12.0865	19.0088	15.4617	18.7829	15.6113
12.2886	0.55618	11.9021	-0.04696	17.9094	12.2452	19.0242	15.4211	18.7745	15.3243
12.2917	0.29758	11.9182	-0.06861	17.9136	12.3239	19.0297	15.8389	18.7933	15.7845
12.286	0.42506	11.8934	0.02328	17.9137	11.9854	19.042	15.5288	18.8	15.5557
12.2711	0.67708	11.8792	-0.05807	17.9277	12.2261	19.0353	15.5408	18.7948	15.6996
12.2629	0.3591	11.88	-0.35465	17.9032	12.0606	19.031	15.8006	18.7961	16.1352
12.2314	0.57734	11.8607	0.00277	17.9158	12.0147	19.0623	15.7007	18.8163	15.9524
12.2449	0.43874	11.875	-0.06753	17.8995	12.0266	19.0746	15.9558	18.825	15.9962
12.2362	0.3954	11.876	0.20015	17.9194	11.8882	19.0677	15.8435	18.8287	16.1256
12.2493	0.36358	11.8655	-0.03246	17.9252	12.1443	19.0546	15.6744	18.8468	15.6266
12.2165	0.43163	11.8632	-0.51533	17.919	12.406	19.091	16.1223	18.8487	16.2035
12.225	0.50243	11.8597	0.1576	17.9	11.9729	19.1012	15.8821	18.8569	16.1121
12.2094	0.30261	11.8363	-0.21928	17.9008	12.0523	19.1024	15.7343	18.8709	16.1679
12.191	0.27834	11.829	-0.27522	17.8999	12.3374	19.0979	15.7979	18.8563	16.1619
12.1839	0.67657	11.8154	0.05529	17.9124	11.7837	19.0983	15.814	18.8783	16.102
12.1952	0.43769	11.8081	0.20831	17.9068	12.1245	19.1003	15.8977	18.8847	16.1453
12.1595	0.53285	11.8289	-0.28811	17.9095	12.1276	19.118	15.893	18.888	16.2686
12.1427	0.41094	11.7965	-0.19883	17.9035	11.9965	19.1359	15.6924	18.8998	16.1757
12.1766	0.08252	11.802	-0.06892	17.9295	11.8716	19.1316	15.5896	18.8907	16.324
12.1803	0.22862	11.8041	-0.43061	17.9044	11.7035	19.1576	15.8851	18.9139	16.3865
12.1727	0.49766	11.8087	-0.19537	17.9198	12.1807	19.1479	15.8811	18.9189	16.2677
12.1578	0.44574	11.811	-0.02308	17.9101	12.2025	19.161	15.9556	18.9197	15.9831
12.1472	0.5631	11.7837	-0.18189	17.9112	11.8236	19.1698	15.8124	18.9249	16.2209
12.1581	0.65179	11.776	-0.0647	17.9289	11.935	19.1723	16.1241	18.9283	16.1735
12.1557	0.53346	11.7812	-0.17056	17.9282	11.8324	19.172	16.2612	18.9375	16.0089
12.1175	0.38545	11.7768	-0.14588	17.9304	11.903	19.196	15.8365	18.9327	16.6646
12.105	0.2408	11.7736	-0.20142	17.9312	11.66	19.1969	16.1625	18.9465	16.6174
12.1131	0.52442	11.7606	-0.37976	17.924	11.8675	19.195	15.9744	18.9447	16.2782
12.1135	0.3905	11.7526	-0.14968	17.9443	11.7035	19.2211	15.8573	18.9809	16.2968
12.1103	0.5207	11.7554	-0.27436	17.9132	11.7789	19.2034	15.8811	18.9816	15.6768
12.096	0.36354	11.7633	-0.26733	17.929	11.8357	19.2144	16.1369	19.0007	15.7067
12.0869	0.58898	11.7413	-0.28008	17.9061	11.714	19.2189	16.1813	19.0107	15.4292
12.0717	0.3966	11.7123	-0.19172	17.9219	11.9765	19.2276	15.5605	19.0134	15.3793
12.0687	0.34892	11.7073	-0.01673	17.9113	11.8869	19.2299	15.9173	19.0201	15.5349
12.0484	0.51783	11.7114	0.16749	17.916	11.7778	19.2485	15.8379	19.0144	15.5989
12.0455	0.60201	11.6921	-0.07109	17.925	11.7744	19.2413	16.1229	19.0339	15.5994
12.0417	0.41769	11.6797	-0.30074	17.9146	11.8358	19.2434	16.1981	19.0303	15.7002
12.0448	0.31411	11.696	-0.32068	17.93	11.8843	19.2599	16.0092	19.0474	15.6188
12.0485	0.54337	11.6705	-0.1664	17.9115	12.0924	19.2768	16.3031	19.0503	15.6916
12.0182	0.44647	11.687	0.0264	17.9218	11.8978	19.2719	16.2737	19.0497	15.8029
12.0159	0.44801	11.6646	-0.5016	17.9264	11.8597	19.2828	16.2237	19.043	16.0866
12.015	0.12987	11.6695	-0.29299	17.9237	11.7634	19.2975	16.3395	19.0558	16.2185
11.9963	0.53715	11.6401	-0.05663	17.9221	11.8732	19.2941	16.2097	19.0664	16.267
11.9996	0.40181	11.6415	-0.37784	17.9126	12.0043	19.3095	16.3354	19.0771	16.1154
11.9717	0.29613	11.6224	-0.26279	17.9095	11.7563	19.2852	16.5341	19.0704	15.912
11.9733	0.29107	11.6288	-0.37701	17.9349	11.9391	19.2884	16.6146	19.0874	15.633
11.9705	0.27704	11.6102	-0.41061	17.9191	12.1365	19.3112	16.4582	19.1046	15.7063
11.9555	0.28173	11.5936	-0.49266	17.9275	12.0994	19.3178	16.4987	19.1166	15.6747
11.9625	0.39231	11.6147	-0.26646	17.9301	11.7077	19.3105	16.4525	19.1323	15.6616
11.9474	0.54012	11.5791	-0.20828	17.9175	11.9935	19.3327	17.0635	19.1077	15.476
11.9362	0.26922	11.5838	0.01451	17.9238	11.7639	19.3368	16.4799	19.1259	15.4692
11.9381	-0.04027	11.5864	-0.18035	17.9161	11.8063	19.3523	16.6187	19.1175	15.7169
11.9219	0.23628	11.5757	-0.28399	17.9263	11.9705	19.3636	16.423	19.1205	15.4588
11.9203	0.16392	11.5973	-0.63866	17.9351	11.7899	19.3594	16.5896	19.1329	15.2697
11.9427	0.30119	11.552	-0.10916	17.8988	11.9977	19.3903	16.5826	19.1318	15.3895
11.9177	-0.07057	11.5433	-0.18692	17.9063	11.9232	19.391	16.6115	19.1457	15.492
11.9006	0.10354	11.5602	-0.20856	17.9196	11.7045	19.4041	16.6109	19.1719	15.6392
11.9026	0.0126	11.5256	-0.08249	17.9184	11.9159	19.3974	16.8817	19.1615	15.6801
11.8947	0.19283	11.5406	0.02472	17.9203	11.8071	19.4073	16.5358	19.1577	15.5142
11.8911	0.33597	11.5333	-0.23514	17.9236	11.5866	19.4248	16.3589	19.1575	15.6794
11.8935	0.26504	11.5445	-0.23436	17.9155	11.3118	19.4357	16.5747	19.191	15.6826
11.8913	0.1376	11.53	-0.11134	17.9219	11.7155	19.4451	16.6167	19.1928	16.0647
11.8856	0.07097	11.5278	-0.29556	17.9193	11.8293	19.4318	16.6172	19.209	15.7721
11.8581	0.27438	11.5181	-0.24773	17.9235	11.7592	19.45	16.4542	19.2098	15.9395
11.8687	0.04456	11.5189	-0.10428	17.9139	11.8183	19.4539	16.5833	19.2167	15.7164
11.8683	-0.05698	11.4946	-0.22251	17.9306	11.7025	19.4648	16.8133	19.2255	15.9699
11.8684	0.05242	11.494	-0.07872	17.9117	11.7627	19.4766	16.6733	19.2193	15.7437
11.858	0.06122	11.4777	0.04999	17.9069	11.8355	19.5088	16.3907	19.2289	16.0995
11.8232	0.0946	11.4712	-0.36726	17.9203	11.58	19.5009	15.6715	19.2357	16.1686
11.8423	0.1816	11.4564	0.03641	17.9161	11.637	19.5165	16.0974	19.2576	15.9352
11.8184	-0.18373	11.4643	0.11236	17.938	11.3041	19.5175	15.623	19.2644	15.8509
11.7984	0.04459	11.4481	0.26361	17.9266	11.4114	19.5267	15.934	19.2717	15.7886
11.7957	-0.09389	11.4505	-0.16181	17.9415	11.6068	19.5517	16.1114	19.2656	15.8661
11.7985	-0.17496	11.4354	0.05506	17.9118	11.7041	19.5538	15.8948	19.2871	15.4683
11.796	0.01963	11.4401	0.034	17.9327	11.6534	19.5456	15.834	19.2933	15.9211
11.7697	-0.26286	11.4171	0.07132	17.9333	11.7179	19.5692	15.8473	19.3016	15.5231
11.7657	0.17592	11.4176	-0.20189	17.9216	11.5468	19.5807	15.8061	19.2987	15.6028
11.756	-0.03313	11.4102	0.13893	17.9099	11.8527	19.563	15.6928	19.2894	15.5582
11.7686	0.22107	11.3955	-0.20584	17.9181	11.7577	19.573	15.8873	19.3119	15.6408
11.7372	0.1895	11.3862	-0.1348	17.9347	11.8514	19.6015	15.7141	19.3205	15.6193
11.7502	0.28242	11.3831	-0.17049	17.9312	11.6374	19.5854	16.2053	19.323	15.6662
11.7335	0.04739	11.379	-0.02628	17.9331	11.8656	19.6066	15.9098	19.3426	16.1518
11.7295	-0.11977	11.375	-0.12763	17.921	11.9212	19.5971	15.735	19.355	15.9237
11.7222	-0.11645	11.3599	-0.22509	17.9291	11.4137	19.6139	15.6956	19.3469	15.7598
11.7292	-0.03143	11.3537	-0.04674	17.9197	11.5619	19.6167	16.0469	19.3581	16.1309
11.6999	0.0509	11.3441	0.16491	17.9358	11.6152	19.6318	15.8647	19.3641	16.2719
11.6952	-0.13587	11.3531	-0.13199	17.9292	11.6814	19.6359	15.7085	19.3721	16.2449
11.6882	-0.11952	11.3713	0.06804	17.916	11.6088	19.6311	15.5038	19.37	15.9834
11.6884	-0.0082	11.3389	-0.01913	17.9315	11.693	19.6595	15.9269	19.3954	15.7401
11.6663	0.13663	11.319	-0.08874	17.9474	11.5489	19.6629	15.8106	19.4116	15.6623
11.6731	-0.14294	11.3164	-0.00677	17.9135	11.7484	19.6868	15.7605	19.3971	15.8232
11.6568	0.11601	11.3237	-0.07595	17.9279	11.6769	19.6916	15.815	19.3988	15.5537
11.6497	0.19973	11.3086	-0.10344	17.9171	11.9562	19.6954	15.9847	19.4118	15.4214
11.6343	-0.07076	11.2924	0.08617	17.9255	11.6636	19.6989	15.8143	19.4337	15.6713
11.6521	-0.16012	11.2921	-0.03935	17.9078	11.6207	19.7076	15.7156	19.4313	15.7558
11.6191	0.00734	11.2876	-0.0074	17.9055	12.0249	19.7239	15.9316	19.4126	15.6007
11.6228	-0.22199	11.2893	0.24836	17.9277	11.6915	19.7127	15.7768	19.438	15.9602
11.6234	-0.18177	11.2678	0.33635	17.9267	11.6507	19.7504	15.4579	19.4578	15.5536
11.63	-0.08642	11.2857	0.35871	17.9331	11.7486	19.7555	15.3459	19.4614	15.7451
11.6167	0.18133			17.9037	11.5121	19.7555	15.6059	19.4779	15.8103
11.5852	0.22996			17.9245	11.5729	19.7579	15.5392	19.4758	16.0264
11.5877	0.00485			17.9207	11.5397	19.7753	15.2989	19.4889	15.9346
11.5842	0.20277			17.9	11.6675	19.7732	15.511	19.498	15.7314
11.594	0.00695			17.9228	11.6171	19.7767	15.4248	19.4965	16.0234
11.572	-0.09263			17.9134	11.7449	19.7974	15.352	19.5125	15.704
11.5529	-0.05634			17.9268	11.6149	19.8059	15.516	19.5055	16.2609
11.5818	-0.09635			17.9097	12.0166	19.7912	15.4231	19.5251	16.3111
11.5456	-0.03633			17.9056	11.8058	19.7963	15.5719	19.529	16.1014
11.5505	0.05422			17.9262	11.5914	19.8333	15.3982	19.5459	16.0112
11.5136	0.05289			17.9192	11.5226	19.8155	15.2903	19.5463	16.5601
11.5086	0.12539			17.9242	11.4809	19.849	15.3719	19.5584	16.3815
11.497	0.18046			17.9301	11.8336	19.8443	15.3403	19.568	16.6421
11.5087	0.12735			17.9233	11.7633	19.8594	15.5387	19.5634	16.6308
11.4971	-0.08408			17.9133	11.9326	19.8626	15.6325	19.5673	16.5174
11.4917	0.00948			17.915	11.3617	19.8594	15.4824	19.592	16.0656
11.4702	-0.12523			17.9206	11.7048	19.8709	15.3743	19.5946	16.3488
11.4661	0.43695			17.9286	11.7086	19.8788	15.6098	19.6142	16.3186
11.4607	-0.04677			17.9279	11.5704	19.8726	15.5645	19.6132	16.0856
11.449	0.13984			17.9146	11.5368	19.8786	15.7566	19.6253	16.2335
11.4301	0.08918			17.9203	11.4945	19.9053	15.8524	19.639	16.2758
11.4235	-0.08737			17.9276	11.4688	19.9026	16.1218	19.631	16.3154
11.4121	0.0741			17.9152	11.8999	19.9061	16.0098	19.631	16.6797
11.4244	0.27091			17.9222	11.4728	19.9073	15.681	19.6466	16.1898
11.3973	-0.08036			17.9336	11.6583	19.9225	15.7879	19.6474	16.4549
11.4001	-0.0377			17.9261	11.4765	19.9351	16.1825	19.6396	16.3333
11.3943	0.27743			17.9243	11.6389	19.9416	16.1633	19.6641	16.4474
11.3747	0.11127			17.9229	11.6764	19.9474	16.0021	19.6592	16.6627
11.4006	-0.13332			17.9328	11.4643	19.9513	15.975	19.6666	16.6447
11.3676	0.32836			17.9327	11.7581	19.9673	16.2139	19.682	16.3182
11.3669	0.19877			17.9191	11.4726	19.9593	16.1973	19.6877	16.2771
11.3437	0.18029			17.9173	11.3971	19.9815	15.9147	19.7086	16.9137
11.3565	0.20686			17.9283	11.6143	19.9853	15.6754	19.7105	16.7903
11.3435	0.09591			17.9087	11.6155	19.9936	15.3621	19.702	16.9298
11.3442	0.26491			17.9155	11.4013	20.009	15.6834	19.7115	16.3239
11.3218	0.26093			17.9249	11.5284	20.0201	15.5516	19.7329	16.574
11.3229	0.10581			17.9356	11.56	20.0181	15.6311	19.7448	16.7005
11.3202	-0.24077			17.9245	11.4076	20.0376	15.7742	19.7479	16.9239
11.2986	0.64424			17.9421	11.4447	20.0338	15.9717	19.7516	16.668
11.3108	0.16994			17.921	11.51	20.0321	15.7894	19.7671	16.681
11.3019	0.30254			17.9043	11.4078	20.0502	15.6436	19.7724	16.4645
11.2891	0.06656			17.9355	11.5811	20.0603	15.9247	19.7811	16.545
11.2665	0.17014			17.9379	11.5975	20.0667	16.1529	19.7899	16.617
11.2794	0.29928			17.9322	11.5431	20.0562	16.0493	19.7921	16.3644
11.2744	0.2786			17.9134	11.5429	20.0552	16.0892	19.8171	16.4757
				17.9219	11.7094	20.103	15.9473	19.8139	16.7214
				17.9327	11.8153	20.0922	15.4978	19.8194	16.339
				17.9198	11.7407	20.1007	15.7543	19.832	16.4554
				17.9181	11.4173	20.1098	15.9346	19.8399	16.9406
				17.9384	11.4822	20.1009	15.6309	19.8488	16.72
				17.9215	11.419	20.1344	15.8361	19.8445	16.6793
				17.9173	11.4008	20.1168	15.9498	19.8544	16.6908
				17.9264	11.422	20.1443	16.1547	19.8637	16.6097
				17.9136	11.394	20.131	16.3245	19.8863	16.7077
				17.8989	10.8188	20.1427	16.0086	19.8729	17.0449
				17.9097	11.2736	20.1449	16.3236	19.8836	17.0005
				17.8901	11.2336	20.1621	16.0319	19.8873	17.0471
				17.8779	11.131	20.1631	16.0434	19.8876	16.8693
				17.8704	11.0088	20.1816	16.423	19.9008	16.5663
				17.8615	11.379	20.1882	16.1674	19.9032	16.8759
				17.8667	11.2407	20.1879	16.4603	19.9125	16.8842
				17.8756	10.9239	20.1868	15.9337	19.9334	16.6784
				17.8516	10.8019	20.1842	16.1636	19.935	16.2248
				17.8435	11.1037	20.2049	16.1667	19.9516	16.4645
				17.8506	10.7731	20.2232	16.2053	19.9404	16.3168
				17.8463	11.1263	20.2363	16.1228	19.9358	16.3365
				17.8549	11.1891	20.2422	15.8359	19.9517	16.3641
				17.8116	11.0696	20.239	16.1659	19.9464	16.5605
				17.8124	10.8376	20.2536	16.284	19.9941	16.4954
				17.813	10.923	20.2616	16.1166	19.9698	16.7028
				17.8064	10.9486	20.2488	15.8773	19.9874	16.3154
				17.7754	10.7585	20.2726	15.7343	19.9883	16.7551
				17.7807	10.8963	20.3079	15.4546	19.9997	17.182
				17.7791	10.6326	20.2943	15.3302	19.9988	16.509
				17.7573	10.4417	20.3006	15.1852	19.9954	16.4721
				17.7802	10.653	20.2987	15.6551	19.9937	16.7275
				17.7487	10.631	20.31	15.7173	20.0113	16.7451
				17.7545	10.1217	20.3311	15.6982	20.0295	16.8531
				17.7374	10.6791	20.3317	15.7684	20.0239	16.8772
				17.7198	10.7155	20.3405	15.7362	20.0365	16.8229
				17.7232	10.7929	20.3441	15.9515	20.0424	16.8385
				17.7224	10.4267	20.3518	16.0779	20.0379	16.748
				17.7165	10.0745	20.3618	15.6715	20.0514	16.7267
				17.6978	10.4031	20.3754	15.8545	20.0545	16.9043
				17.7139	10.15	20.3965	15.9107	20.0508	16.6329
				17.6925	10.1956	20.3832	16.1817	20.0632	16.3287
				17.6915	10.3472	20.3842	16.1011	20.0802	16.7362
				17.6759	10.0452	20.3897	15.8689	20.0816	16.6007
				17.671	10.2118	20.4048	16.2989	20.0871	16.8693
				17.6706	10.1581	20.4101	15.9362	20.1024	16.7503
				17.6715	10.1696	20.4178	15.8565	20.1057	16.8234
				17.6482	10.0428	20.421	16.0095	20.1084	16.7222
				17.6468	10.217	20.428	16.0431	20.1035	16.3293
				17.6435	9.93023	20.4378	16.2286	20.1152	16.5258
				17.6307	10.0084	20.4211	16.0638	20.1151	16.6852
				17.6217	10.0425	20.4154	16.1822	20.1477	16.6942
				17.6078	10.1417	20.4451	16.5707	20.1493	16.4728
				17.6343	10.1705	20.4574	16.4602	20.1399	16.791
				17.6013	9.7666	20.4431	15.922	20.1622	16.9833
				17.5881	9.94893	20.4574	16.1748	20.1544	17.1018
				17.5687	10.1431	20.4821	16.1266	20.1678	16.8823
				17.5921	10.0221	20.49	16.2378	20.1734	16.9519
				17.5848	10.1225	20.4956	16.0479	20.1779	17.0215
				17.5571	9.6968	20.501	15.8098	20.186	17.0631
				17.5445	9.75749	20.519	15.9939	20.1928	16.961
				17.5435	9.4936	20.5204	15.8524	20.1844	16.9915
				17.5434	10.1895	20.5481	15.6709	20.2005	17.301
				17.5357	9.89991	20.5432	15.7234	20.2133	17.4063
				17.5312	10.1129	20.558	15.5937	20.2288	17.2227
				17.5275	10.0159	20.5584	15.6768	20.2125	17.2838
				17.4997	9.80686	20.5578	15.6756	20.2061	17.6444
				17.5041	9.65921	20.5731	15.5549	20.2474	17.2384
				17.489	9.7087	20.5746	15.6042	20.2561	17.4294
				17.4907	9.84018	20.5874	15.7631	20.2545	17.2499
				17.4844	9.50096	20.5821	15.849	20.2724	17.4449
				17.4519	9.95	20.5796	15.9197	20.2834	17.58
				17.4656	9.69017	20.5957	15.8289	20.2801	17.578
				17.4659	9.53157	20.603	16.0392	20.2906	17.6286
				17.4637	9.86879	20.6128	16.1097	20.3025	17.4821
				17.4476	9.50074	20.6143	16.0021	20.3041	17.4448
				17.4458	9.55556	20.617	16.0141	20.3214	17.3786
				17.439	9.01369	20.6159	15.9751	20.3389	17.6512
				17.4151	9.39053	20.6407	15.9455	20.3315	17.6642
				17.4204	9.38103	20.6431	16.0418	20.3423	17.6157
				17.4245	9.33897	20.6533	15.9579	20.3494	18.0983
				17.4003	9.35295	20.6528	16.0768	20.3541	17.8308
				17.4016	9.33911	20.6793	15.9664	20.3507	18.0554
				17.3898	9.48694	20.6773	16.0939	20.3651	17.7121
				17.4033	9.13829	20.6743	16.2934	20.3712	18.0842
				17.3749	9.22538	20.6875	15.9294	20.3655	17.9977
				17.3637	9.3216	20.6907	16.6463	20.3626	18.0431
				17.362	9.18436	20.6969	16.3972	20.3785	17.7604
				17.3679	9.17256	20.6966	16.6809	20.3792	17.7206
				17.3614	9.12195	20.6963	16.6195	20.3874	17.997
				17.3318	9.31578	20.7057	16.6683	20.3982	17.7686
				17.3332	8.88219	20.7136	16.3469	20.3937	17.5077
				17.3232	8.90947	20.7079	16.3964	20.4124	17.771
				17.3315	8.76142	20.7042	16.6786	20.4278	17.8816
				17.3455	8.98781	20.7381	16.7596	20.4422	17.6045
				17.3092	9.05298	20.7417	16.4596	20.4341	17.5129
				17.2953	9.32377	20.7595	16.5266	20.4323	17.8949
				17.306	8.95936	20.7603	16.7732	20.4536	17.9093
				17.2913	8.99066	20.7623	16.6482	20.4644	18.0227
				17.3007	8.99718	20.7595	16.8402	20.4701	17.7807
				17.2788	9.0472	20.7686	16.5584	20.4725	17.6574
				17.2707	8.71609	20.7805	16.6296	20.4795	18.0916
				17.2651	8.75243	20.7581	16.9599	20.4983	17.8477
				17.2579	8.76124	20.7858	16.6641	20.4976	18.0294
				17.2343	8.94548	20.7808	16.696	20.5217	17.9582
				17.2332	8.89623	20.7911	16.6318	20.5308	17.8256
				17.2339	8.68321	20.7921	16.7788	20.5268	17.8449
				17.2124	8.7913	20.7917	17.0783	20.5442	17.6446
				17.2011	8.43422	20.804	16.9117	20.5461	17.541
				17.2137	8.63189	20.8168	16.8097	20.5454	17.5504
				17.1929	8.82597	20.8132	17.0629	20.5731	17.8715
				17.1861	8.86668	20.8152	16.9637	20.5692	17.6019
				17.1851	8.62457	20.8084	16.6906	20.5889	17.9031
				17.1852	8.40129	20.8141	17.0562	20.5922	17.5329
				17.1763	8.51592	20.802	17.0705	20.5991	17.2977
				17.1701	8.89878	20.8	16.9367	20.6181	17.4645
				17.1557	8.60425	20.8159	16.8847	20.6035	17.5691
				17.1492	8.84748	20.8045	16.5715	20.6189	17.7718
				17.1676	8.85985	20.8075	16.6892	20.6299	17.3569
				17.1478	8.72546	20.818	16.7438	20.6383	17.708
				17.1129	8.49988	20.8057	16.443	20.6467	17.5033
				17.1063	8.7682	20.8173	16.8101	20.6547	17.7865
				17.1044	8.78751	20.8128	16.6245	20.6604	17.6043
				17.1085	8.53444	20.8046	16.7874	20.659	18.207
				17.0961	8.51667	20.804	16.6473	20.6671	17.6512
				17.0811	8.93931	20.8141	16.4521	20.6583	17.7392
				17.0842	8.46226	20.8071	16.5352	20.6712	17.6554
				17.0918	8.50736	20.8033	16.6908	20.6847	18.1685
				17.0992	8.21688	20.7929	16.6378	20.6942	18.1027
				17.0716	8.67062	20.8064	16.4311	20.6809	18.0466
				17.0638	8.53932	20.7985	16.6658	20.7129	17.8087
				17.07	8.52631	20.8096	16.4197	20.6999	17.8677
				17.0821	8.46306	20.8008	16.5946	20.7136	17.8406
				17.0575	8.47524	20.809	16.331	20.7022	17.5412
				17.0443	8.72547	20.8137	16.241	20.7039	17.8837
				17.0414	8.35067	20.8174	16.3543	20.7287	18.0195
				17.0289	8.68707	20.8066	16.3316	20.7183	17.9736
				17.0256	8.15135	20.8156	16.1183	20.7329	17.7488
				17.0091	8.51908	20.8248	16.2204	20.7322	18.3461
				17.0146	8.73043	20.8198	16.2097	20.7484	18.2973
				17.0017	8.71237	20.8236	15.9421	20.7466	18.4532
				16.9736	8.42615	20.8207	16.202	20.7575	18.2877
				16.9696	8.42473	20.8167	16.0233	20.7557	18.3974
				16.9821	8.67179	20.8175	15.9661	20.7811	18.7251
				16.9608	8.3636	20.8185	16.0055	20.7956	18.3027
				16.9527	8.79678	20.8263	16.1413	20.7833	18.3811
				16.9621	8.6316	20.8237	15.9808	20.7844	18.3732
				16.9443	8.46641	20.8252	15.8763	20.8019	18.0243
				16.9399	8.39182	20.8103	16.1406	20.8205	18.246
				16.9243	8.30316	20.822	16.1468	20.8165	18.3882
				16.9287	8.57312	20.8146	16.3178	20.8095	18.4478
				16.9181	8.26105	20.824	16.0593	20.8106	18.4074
				16.9293	8.43409	20.8166	16.0839	20.8232	18.0728
				16.911	8.47831	20.8088	16.0517	20.8292	18.3743
				16.9132	8.41565	20.8266	16.3222	20.8325	18.5856
				16.903	8.60835	20.8194	15.9469	20.841	18.4984
				16.8999	8.20701	20.8201	16.1632	20.8656	18.4064
				16.8837	8.60367	20.828	16.2496	20.8431	18.9416
				16.8797	8.24346	20.8133	16.3689	20.8786	18.6408
				16.8667	8.03701	20.8194	16.4213	20.8772	18.6905
				16.8407	8.29116	20.8213	15.9312	20.8953	18.8912
				16.8641	8.35152	20.8308	15.725	20.8785	18.7487
				16.8273	8.36584	20.8086	15.881	20.8775	18.8477
				16.8385	8.37719	20.8202	15.8871	20.8953	18.6518
				16.8177	8.30822	20.8124	15.8775	20.9121	18.7262
				16.8329	8.13498	20.8189	15.8613	20.9206	18.8943
				16.8058	8.29036	20.8267	16.0498	20.9123	18.4408
				16.8234	8.26363	20.8383	15.874	20.9349	18.7583
				16.8112	8.27198	20.8239	16.0095	20.9454	18.8599
				16.7879	8.42387	20.8229	15.775	20.9374	18.621
				16.804	8.08622	20.8234	15.9005	20.9431	18.7362
				16.7733	8.24469	20.83	15.9524	20.9328	18.6723
				16.7781	8.04402	20.8215	15.6586	20.9564	18.7004
				16.7538	8.12676	20.8223	15.7446	20.9514	18.6318
				16.7786	8.24844	20.8272	15.9807	20.9658	18.9313
				16.7656	7.94174	20.8097	16.0147	20.9614	19.1327
				16.7392	8.18511	20.825	16.0605	20.9923	19.0406
				16.7333	8.12313	20.8345	15.7397	21.0046	19.0444
				16.7237	8.01467	20.8257	15.7749	21.0073	19.5418
				16.7086	8.33236	20.8284	15.5849	20.9993	19.1967
				16.7213	8.04441	20.8251	15.6268	21.008	19.7094
				16.7096	8.10862	20.8379	15.0533	21.0232	19.5186
				16.7145	7.98301	20.8244	15.3187	21.0282	19.4029
				16.7032	8.35571	20.8298	15.3296	21.0422	19.5081
				16.6997	7.89886	20.8376	15.4244	21.0351	19.4987
				16.6921	7.97947	20.8188	15.4243	21.0325	19.6385
				16.6706	8.11722	20.8261	15.6272	21.0473	19.7271
				16.6678	7.8161	20.8322	15.1731	21.0517	19.5649
				16.6747	7.98996	20.8337	15.2998	21.0682	19.7596
				16.6536	8.00087	20.8274	15.4341	21.0496	19.4562
				16.642	8.20728	20.8284	15.2847	21.0699	19.8844
				16.6454	8.02924	20.8303	15.3747	21.0875	19.7028
				16.6335	8.02802	20.8275	15.5412	21.0953	19.9412
				16.6373	7.79955	20.8228	15.8393	21.0802	20.1994
				16.6432	8.02258	20.7956	15.4294	21.115	19.6993
				16.6054	7.52623	20.8244	15.2503	21.0926	20.0146
				16.6192	8.08747	20.8325	15.2897	21.0818	19.8197
				16.6085	7.97498	20.8342	15.5068	21.0833	20.0086
				16.5718	7.98859	20.833	15.7554	21.1299	19.833
				16.6167	7.8934	20.8258	15.4569	21.1229	19.5119
				16.6115	7.69914	20.8167	15.3598	21.1467	19.7314
				16.5865	7.91751	20.8357	15.6333	21.1486	19.9204
				16.5902	7.73196	20.8159	15.638	21.1558	20.0419
				16.5832	7.58744	20.8192	15.4412	21.1522	20.0089
				16.5644	7.81463	20.829	15.2621	21.1623	19.6301
				16.5686	7.9764	20.8496	15.3167	21.1583	19.9549
				16.5543	7.30511	20.844	15.213	21.1594	20.0737
				16.5541	7.621	20.8233	15.1378	21.1814	19.5784
				16.5468	8.0174	20.8377	15.1491	21.1854	19.4645
				16.5624	7.71547	20.8407	14.9615	21.2008	19.4539
				16.5146	7.90937	20.8352	14.8543	21.2082	19.4254
				16.516	7.93404	20.8421	15.0358	21.207	19.316
				16.5298	7.67423	20.8312	15.0026	21.2202	18.9491
				16.5347	7.39514	20.8407	15.2125	21.2111	18.9978
				16.4906	7.96012	20.8343	15.2972	21.2233	19.2117
				16.4912	7.51192	20.8273	14.9672	21.2463	19.3137
				16.4809	7.7621	20.8482	15.2712	21.2388	19.625
				16.4721	7.57804	20.8154	15.0757	21.242	19.1841
				16.4559	7.53758	20.8354	15.22	21.2456	19.4877
				16.4539	7.41267	20.8389	15.3347	21.2641	19.7222
				16.461	7.51277	20.84	15.0624	21.2406	19.4475
				16.4446	7.39738	20.8285	15.3874	21.2792	19.5429
				16.4452	7.44593	20.8278	14.9396	21.2738	19.6667
				16.44	7.47556	20.8168	15.5433	21.2741	19.948
				16.4294	7.31297	20.8476	14.9499	21.286	19.5064
				16.4321	7.3394	20.8249	15.1697	21.2904	19.6478
				16.4364	7.52623	20.85	15.0525	21.2951	19.8326
				16.4307	7.60843	20.8365	15.1864	21.3133	19.3951
				16.4272	7.82403	20.8409	15.2851	21.3282	19.8741
				16.4062	7.6102	20.8327	15.3303	21.3405	19.7112
				16.3913	7.21985	20.8488	15.0247	21.3159	19.6266
				16.3858	7.42812	20.8302	15.2143	21.3263	19.9182
				16.3779	7.16606	20.8189	15.0868	21.3312	20.0257
				16.3696	7.32225	20.8315	14.9275	21.3493	19.57
				16.3876	7.18321	20.8402	15.2562	21.3558	19.8108
				16.3886	7.2915	20.8337	14.969	21.358	19.9454
				16.3726	7.06699	20.8353	15.0928	21.362	19.562
				16.353	7.30175	20.8416	15.0722	21.3724	19.467
				16.3545	7.25359	20.8403	15.178	21.3965	19.3158
				16.34	7.20241	20.8246	15.0727	21.3983	19.5822
				16.3454	7.40361	20.8413	15.0067	21.388	19.7734
				16.3478	7.49366	20.8353	14.9884	21.3927	19.1276
				16.3387	7.47243	20.8378	15.2476	21.4016	19.5159
				16.3118	7.19709	20.8358	15.2573	21.3981	19.6565
				16.3219	6.98417	20.8441	15.2704	21.419	19.7941
				16.3208	6.98393	20.8305	15.1467	21.4311	19.5209
				16.3148	7.20758	20.8396	15.3471	21.4396	19.6733
				16.296	7.17021	20.828	14.9786	21.4351	19.6135
				16.2831	7.05217	20.8247	15.3229	21.4497	19.6889
				16.2875	7.4217	20.8393	15.0337	21.4385	19.8616
				16.2782	7.33648	20.8366	15.3023	21.4656	20.139
				16.2852	7.08495	20.8374	15.1195	21.4761	20.2106
				16.2347	7.24726	20.8322	15.0719	21.4584	19.6646
				16.2468	7.13306	20.8314	14.9882	21.4747	19.9156
				16.2366	7.11983	20.8396	15.1544	21.4873	20.4924
				16.2342	7.08251	20.8197	15.3452	21.5043	20.5238
				16.2171	6.98316	20.8356	15.1021	21.5175	20.3449
				16.217	7.11444	20.8379	15.1993	21.5201	20.3233
				16.2091	7.26111	20.8291	15.5649	21.5342	20.2538
				16.1871	6.94026	20.8151	15.2874	21.5264	20.2748
				16.1986	6.888	20.8385	15.0748	21.5517	20.4543
				16.1766	6.72836	20.8507	15.3355	21.5404	20.4442
				16.1693	7.03306	20.8344	15.1952	21.5575	20.514
				16.1691	6.96047	20.8365	15.0592	21.549	20.317
				16.1626	6.84381	20.8292	15.2079	21.5557	20.6601
				16.147	6.69515	20.8357	15.1979	21.5651	20.5989
				16.1596	6.76413	20.8363	15.067	21.5728	20.7329
				16.1373	6.54948	20.8378	15.2575	21.6114	20.7852
				16.1295	6.96295	20.8339	15.0748	21.6053	20.8447
				16.1168	6.60751	20.8288	14.8819	21.597	20.8386
				16.1232	6.63532	20.8339	15.253	21.6124	21.3654
				16.1223	6.77965	20.8308	14.9843	21.6139	20.9424
				16.1035	6.66809	20.8389	14.9491	21.6184	21.2671
				16.0917	6.56499	20.8492	14.7136	21.6368	20.9548
				16.0809	6.85789	20.8306	14.6309	21.6491	21.4436
				16.084	6.47073	20.8469	15.0203	21.6354	21.1099
				16.0671	6.84078	20.8413	14.5661	21.6619	20.9852
				16.0657	6.68149	20.8299	14.774	21.6733	21.2246
				16.046	6.45476	20.8433	14.6521	21.6621	21.3517
				16.051	6.63177	20.8419	14.8021	21.6806	21.062
				16.0424	6.45563	20.8352	14.8198	21.6816	21.6713
				16.0482	6.76378	20.8376	14.827	21.6833	21.6146
				16.0251	6.99019	20.8425	14.5659	21.7087	21.3773
				16.0346	6.86407	20.8447	14.649	21.7081	21.3896
				16.0372	6.65482	20.8447	14.7319	21.6992	20.9462
				16.0073	6.75589	20.8523	14.8855	21.7043	21.55
				16.0142	6.41863	20.8417	14.5346	21.731	21.4489
				15.9994	6.3399	20.8396	14.6819	21.7166	21.3879
				15.9845	6.54222	20.8431	14.9285	21.7183	21.3527
				15.9837	6.46562	20.8402	14.7342	21.7289	21.3653
				15.968	6.67497	20.8434	15.0286	21.7291	21.7046
				15.9626	6.61909	20.836	15.0177	21.7652	21.6044
				15.9644	6.56604	20.8494	15.1093	21.7555	21.6926
				15.9567	6.85594	20.8576	14.6006	21.7662	21.646
				15.9314	6.86549	20.8341	14.5616	21.7562	21.5595
				15.9373	6.50075	20.8424	14.5023	21.781	21.8985
				15.9372	6.63161	20.8278	14.7562	21.7746	21.8675
				15.93	6.60783	20.831	14.7363	21.7688	21.7039
				15.9115	6.77384	20.8377	14.5327	21.7957	21.9031
				15.906	6.53998	20.8435	14.6916	21.7981	21.563
				15.8982	6.62459	20.8431	14.5309	21.8144	21.9644
				15.8874	6.56251	20.8563	14.7913	21.8155	21.4688
				15.8798	6.58136	20.8392	14.8288	21.8147	21.7788
				15.8663	6.27564	20.848	14.686	21.8514	21.7523
				15.8657	6.56668	20.8318	14.8523	21.8397	21.9366
				15.8458	6.56609	20.8384	14.7754	21.8547	21.9555
				15.8543	6.39729	20.861	14.8848	21.8674	21.8497
				15.8425	6.52599	20.8432	14.4657	21.8518	21.6916
				15.8357	6.42002	20.8425	14.7668	21.8544	21.4497
				15.8288	6.76803	20.8482	14.79	21.8819	21.2086
				15.8351	6.33142	20.844	14.6856	21.8866	21.2495
				15.8415	6.49099	20.8294	14.8166	21.9016	21.3324
				15.8331	6.1983	20.8377	14.5888	21.906	21.3539
				15.8146	5.89252	20.8431	14.9424	21.9151	20.9365
				15.8107	6.42688	20.8588	14.7562	21.9172	21.0376
				15.792	6.51386	20.8458	14.6863	21.9247	20.8755
				15.7906	6.21291	20.833	14.8347	21.9436	21.3833
				15.7965	6.49639	20.861	14.7043	21.9379	21.444
				15.7875	6.36776	20.855	14.663	21.9539	21.0493
				15.7827	6.01037	20.8315	14.3606	21.9432	20.4862
				15.7759	6.41371	20.8482	14.4008	21.9681	20.98
				15.7826	6.21068	20.8433	14.6066	21.9875	20.5301
				15.7656	6.67695	20.8354	14.6946	21.9879	20.3149
				15.7518	6.28324	20.84	14.4538	21.9994	20.0564
				15.7782	6.27037	20.8364	15.0158	22.001	20.2303
				15.734	6.41406	20.8362	14.5045	22.0199	20.2957
				15.7331	6.21416	20.8339	14.7366	22.0446	20.6057
				15.7353	6.00303	20.8339	14.7341	22.0344	20.7583
				15.7242	6.44081	20.8434	14.5922	22.0428	20.5608
				15.7483	6.46133	20.8445	14.4595	22.0601	20.48
				15.6911	6.26157	20.8388	14.5334	22.0577	19.7581
				15.6945	6.27993	20.8419	14.6818	22.0733	19.8975
				15.6953	6.33702	20.8361	14.363	22.0836	19.7755
				15.6916	6.46342	20.8456	14.2622	22.0817	19.891
				15.6786	6.41535	20.8416	14.6077	22.0913	20.2785
				15.6774	6.32264	20.8511	14.634	22.0924	20.1679
				15.6611	6.54363	20.8338	14.7792	22.0983	20.1547
				15.659	6.23683	20.8489	14.4128	22.1115	20.1595
				15.6603	5.69529	20.841	14.7133	22.1257	20.4676
				15.661	6.06777	20.836	14.5724	22.1352	20.0733
				15.6562	6.16386	20.8342	14.7556	22.1371	20.4425
				15.6483	6.10546	20.7956	14.3206	22.1399	20.527
				15.6424	6.19823	20.8055	14.3288	22.1405	20.5732
				15.6044	6.39851	20.7991	14.3196	22.1495	20.6831
				15.599	6.32455	20.7926	14.1852	22.1567	20.6712
				15.6115	5.78593	20.782	14.2306	22.1528	20.6511
				15.5805	6.39374	20.7795	14.2254	22.1869	20.5094
				15.5947	6.22261	20.7746	14.259	22.1916	20.3947
				15.591	6.17266	20.7726	14.1746	22.1939	20.6195
				15.5879	5.84949	20.771	14.373	22.2023	20.4716
				15.5738	5.90804	20.7517	14.0128	22.1725	20.5166
				15.5671	5.89021	20.7585	13.9418	22.2229	20.4823
				15.5647	6.10857	20.7407	13.983	22.2118	21.0631
				15.5606	6.03021	20.7422	13.7179	22.226	20.8786
				15.5633	6.15705	20.7424	13.9171	22.2134	20.6052
				15.5403	5.85715	20.708	13.6824	22.2244	20.4738
				15.5393	5.66138	20.7191	13.9142	22.217	20.7328
				15.5407	5.88501	20.7297	13.3374	22.2454	20.9381
				15.5398	5.81981	20.7034	13.7568	22.2574	20.3823
				15.5102	5.63513	20.714	13.7022	22.2564	20.4047
				15.5244	5.89082	20.6876	13.7661	22.2648	20.4374
				15.5117	6.02495	20.688	13.377	22.2561	20.4598
				15.5115	5.93258	20.6775	13.5969	22.2902	20.8169
				15.4964	6.2079	20.6768	13.1804	22.2829	20.5091
				15.483	5.9729	20.6792	13.5432	22.3121	20.6837
				15.4801	5.86537	20.6579	13.3546	22.3055	20.9323
				15.4743	5.92267	20.6454	13.5352	22.3185	20.7783
				15.4788	6.11049	20.6428	13.2774	22.3064	20.6833
				15.4479	5.98195	20.6511	13.4673	22.3145	20.5426
				15.4352	5.87394	20.6458	13.4474	22.3329	20.5364
				15.4452	5.77448	20.6271	13.3943	22.3402	20.7481
				15.4347	5.96266	20.6204	13.1203	22.3485	20.526
				15.43	5.75957	20.6123	13.359	22.3331	20.5306
				15.4176	5.89723	20.5976	13.0636	22.3468	21.1184
				15.4114	5.89749	20.5963	13.0157	22.3639	20.8372
				15.3987	5.71594	20.5812	13.2733	22.3632	20.7856
				15.3858	5.87271	20.5784	13.1933	22.3471	20.7819
				15.3807	6.16976	20.5695	13.0442	22.3956	20.7343
				15.3616	5.7607	20.5565	12.8921	22.4043	20.9232
				15.3645	5.90769	20.5365	12.6243	22.3972	20.8751
				15.3562	6.0303	20.5716	13.0354	22.3971	21.0076
				15.3429	5.89989	20.5383	12.929	22.4099	20.8687
				15.3492	5.81486	20.5166	12.6382	22.4273	20.8418
				15.335	5.74867	20.5285	12.6567	22.4246	20.7058
				15.3265	5.66597	20.5298	12.5575	22.4451	20.8839
				15.3268	5.85937	20.5099	12.7675	22.4468	21.1554
				15.3123	5.8549	20.5026	12.4079	22.4399	21.42
				15.317	5.7626	20.5033	12.885	22.4469	21.123
				15.2955	5.50073	20.5045	12.7846	22.4849	21.0435
				15.3028	5.53815	20.4854	12.5282	22.4738	20.9993
				15.2852	5.63298	20.4801	12.7801	22.4593	21.1612
				15.2784	5.73714	20.4889	12.5577	22.4685	21.3068
				15.2806	6.04089	20.472	12.339	22.48	21.3214
				15.2717	5.94444	20.4786	12.4578	22.4804	21.0692
				15.2634	5.93545	20.448	12.3285	22.4846	21.354
				15.2507	5.95327	20.4368	12.5176	22.4788	21.1147
				15.268	5.78218	20.4304	12.4413	22.4874	20.9018
				15.2418	5.99953	20.4325	12.5588	22.5065	21.1065
				15.2322	5.91704	20.4119	12.5404	22.5138	20.9847
				15.2202	5.66276	20.4261	12.2814	22.5245	21.0001
				15.2142	5.63901	20.4069	12.4535	22.5206	21.0767
				15.2167	5.66421	20.4139	12.3187	22.5263	21.1258
				15.2177	5.91742	20.4015	12.3135	22.5398	21.2433
				15.1982	5.74503	20.4046	12.2782	22.5563	20.744
				15.2015	5.67264	20.418	12.5297	22.5673	20.9216
				15.1722	5.87934	20.4138	12.2749	22.58	21.0015
				15.1665	5.82415	20.3864	12.1959	22.5787	20.2707
				15.1747	5.88616	20.369	11.9952	22.602	20.149
				15.1653	5.70092	20.3615	11.9838	22.5833	19.8484
				15.1523	5.59902	20.3534	12.0269	22.5901	20.304
				15.1484	5.42324	20.3581	11.7813	22.5892	20.3223
				15.1493	5.63161	20.3489	12.1423	22.6106	20.3772
				15.1218	5.90209	20.3437	11.7575	22.6174	20.3275
				15.1324	5.46199	20.3091	11.8488	22.621	20.2136
				15.1306	5.48147	20.3269	11.6725	22.637	20.649
				15.1066	5.53574	20.3109	11.8089	22.6267	20.0683
				15.1103	5.77473	20.309	11.8028	22.6446	19.9069
				15.0918	5.57907	20.2976	11.9571	22.6545	20.2136
				15.0902	5.6059	20.2981	11.5427	22.6535	19.9978
				15.0892	5.65543	20.3199	11.607	22.6591	20.1455
				15.0597	5.69156	20.2878	11.7876	22.6623	20.5129
				15.0703	5.61255	20.3045	11.8589	22.6529	20.2379
				15.0534	5.28705	20.2625	11.7252	22.6718	20.561
				15.06	5.55174	20.2746	11.8613	22.6832	20.4422
				15.0343	5.38635	20.2765	11.745	22.6804	20.3402
				15.0417	5.5053	20.2558	11.8804	22.6797	20.6983
				15.0248	5.3447	20.2611	11.8003	22.6781	20.4084
				15.0331	5.46309	20.2479	11.7392	22.6871	20.3701
				15.0258	5.13013	20.23	11.6076	22.6838	20.4616
				15.0172	5.27302	20.2382	11.6804	22.7019	20.4934
				15.0076	5.56457	20.2392	11.6778	22.7104	20.46
				14.9767	5.56706	20.2152	11.6818	22.7168	20.5736
				14.9771	5.21294	20.2139	11.5053	22.7128	20.4859
				14.9707	5.43371	20.1905	11.32	22.7089	20.7896
				14.985	5.24971	20.1947	11.4769	22.7264	20.5586
				14.9702	5.26932	20.1925	11.254	22.7436	21.1052
				14.9565	5.51307	20.1703	11.207	22.7555	21.0234
				14.9558	5.40813	20.1717	11.2603	22.7533	20.9537
				14.9539	5.51285	20.1641	11.1986	22.7765	20.8744
				14.9409	5.38028	20.1665	11.3318	22.7604	21.1451
				14.903	5.32039	20.1356	11.4886	22.7541	21.3049
				14.9339	5.33779	20.1468	11.5578	22.7801	20.9793
				14.904	5.50394	20.1362	11.3451	22.7884	21.3926
				14.8975	5.43729	20.1494	11.0643	22.786	21.1203
				14.9108	5.24215	20.1136	11.0454	22.8063	21.3486
				14.8901	5.50885	20.1051	11.2633	22.7998	21.5706
				14.8877	5.35936	20.1024	11.2358	22.8018	21.6137
				14.8679	5.16858	20.0907	11.1876	22.8088	21.7315
				14.8617	5.13161	20.1116	11.0678	22.8326	21.4191
				14.8556	5.26854	20.0832	11.3466	22.829	21.6626
				14.8575	5.51872	20.0589	10.9727	22.8544	21.8335
				14.8451	5.60365	20.0633	10.8282	22.8419	22.1597
				14.8559	5.52449	20.0599	11.3409	22.8509	21.666
				14.8173	5.39521	20.054	10.9214	22.8651	21.5878
				14.8203	5.63625	20.0424	11.3512	22.886	21.7326
				14.7952	5.52134	20.0211	11.1071	22.88	22.3057
				14.8012	5.24716	20.0329	10.9169	22.8817	21.8453
				14.7898	5.44723	20.0294	10.8573	22.8969	21.698
				14.7754	5.12804	20.011	10.7945	22.9008	21.8708
				14.7824	5.26211	20.0023	10.8422	22.9028	21.7949
				14.7867	5.26813	19.9987	11.0058	22.9142	22.1939
				14.7744	5.25603	20.0074	11.1151	22.9202	22.0826
				14.7602	5.13603	19.9954	10.7522	22.9324	22.0266
				14.7743	4.88794	19.9794	10.8484	22.9351	22.1787
				14.7391	5.29481	19.9555	10.8948	22.9294	22.0038
				14.7434	5.10854	19.9742	10.886	22.9278	21.8968
				14.7148	4.91018	19.9705	11.3843	22.9553	22.1636
				14.7221	5.18477	19.9629	11.0102	22.9607	22.2803
				14.7006	5.27372	19.9419	10.9425	22.9643	22.0259
				14.7005	5.06077	19.9488	11.0723	22.961	22.1405
				14.7002	5.11475	19.9259	11.1273	22.9809	22.2454
				14.6862	4.90981	19.9121	11.2985	22.9902	22.2741
				14.6759	5.21442	19.9136	11.3334	22.984	21.9397
				14.687	5.63789	19.9061	11.0371	22.9736	21.9471
				14.6732	5.25241	19.9029	11.2406	23.0082	22.3689
				14.6754	5.36801	19.8728	11.0352	23.0181	22.3206
				14.6935	4.91197	19.8735	11.1463	23.0184	22.2169
				14.659	5.33582	19.8846	10.8344	22.9941	22.4092
				14.6387	4.9834	19.8869	11.1037	23.0075	22.5357
				14.6399	5.17577	19.8592	11.0225	23.0539	22.6598
				14.6551	5.21149	19.8588	11.1047	23.0451	22.5785
				14.6559	5.17011	19.8467	10.74	23.0577	22.4459
				14.6255	4.66892	19.851	10.4871	23.044	22.7363
				14.6098	5.34347	19.8346	10.9538	23.0674	22.776
				14.6044	4.80745	19.8205	11.0646	23.0656	22.7728
				14.6033	4.85891	19.7995	10.7598	23.0852	22.9137
				14.5842	4.86056	19.7975	11.1024	23.0812	22.5815
				14.5741	4.94152	19.7997	10.941	23.0981	22.5045
				14.5719	4.93136	19.7842	10.7178	23.0744	22.2257
				14.5663	4.96112	19.7854	10.5696	23.0864	22.5041
				14.5637	5.04162	19.7813	10.7001	23.1069	22.3156
				14.5533	5.02472	19.7769	10.5235	23.1214	22.5357
				14.5434	4.89956	19.7654	10.6763	23.1264	22.8432
				14.5346	5.06781	19.7537	10.4238	23.1173	22.7776
				14.5367	4.98637	19.7592	10.6813	23.121	23.2689
				14.5244	4.79866	19.7682	10.816	23.1327	22.8804
				14.5221	4.77357	19.7337	10.7065	23.1248	22.9005
				14.522	4.81278	19.7307	10.4835	23.1277	22.8416
				14.5215	5.1862	19.7439	10.6123	23.1508	23.1145
				14.5174	4.90946	19.7299	10.3772	23.1523	23.254
				14.5016	4.74874	19.7312	10.8609	23.1435	23.0342
				14.4917	4.72976	19.7073	10.7427	23.1528	22.9018
				14.4885	4.8698	19.7096	10.2212	23.1646	22.8681
				14.4871	4.90663	19.7047	10.2962	23.1756	23.0773
				14.4757	4.66038	19.6869	10.4736	23.2165	22.626
				14.4495	5.10884	19.6914	10.3453	23.1759	22.7419
				14.4699	5.01038	19.7057	10.1216	23.1832	22.8366
				14.4811	4.61215	19.6778	10.3455	23.2073	22.8877
				14.4396	4.89772	19.6584	10.6615	23.2035	23.0988
				14.4291	4.60229	19.6749	10.4399	23.2108	22.965
				14.4432	4.7806	19.6683	10.3581	23.2447	22.94
				14.4252	4.56332	19.6606	10.2802	23.2387	22.9265
				14.4244	4.56911	19.6562	10.2783	23.2426	23.1805
				14.4241	4.63972	19.653	10.2538	23.249	23.0684
				14.416	4.78193	19.6295	10.0134	23.2403	23.3511
				14.3845	4.45515	19.6412	10.089	23.2577	23.3854
				14.3981	4.46724	19.628	10.3495	23.2539	23.0258
				14.3898	4.81433	19.6407	10.3152	23.2655	22.9836
				14.3862	4.74763	19.6376	10.1745	23.2937	23.0026
				14.3849	4.81126	19.6354	10.1884	23.2658	22.907
				14.3463	4.77872	19.6028	9.86547	23.3024	23.4077
				14.3424	4.51642	19.5901	10.2259	23.2936	23.5169
				14.3334	4.40543	19.588	9.80878	23.2981	23.5838
				14.353	4.45254	19.567	9.8229	23.3087	23.6472
				14.3423	4.58969	19.5681	9.99147	23.3224	23.5046
				14.3309	4.77409	19.5787	9.47319	23.3482	23.3219
				14.3295	4.51301	19.5704	10.026	23.3313	23.0204
				14.3263	4.61866	19.567	10.0087	23.3631	22.946
				14.3282	4.71244	19.5453	10.4214	23.3672	23.0794
				14.3146	4.23651	19.5559	9.97146	23.3882	22.7653
				14.3119	4.74347	19.5475	9.90662	23.3719	23.0026
				14.2865	4.6542	19.5353	9.89772	23.3979	22.9436
				14.2992	4.28486	19.5264	9.96854	23.3871	22.8027
				14.2976	4.07563	19.513	9.81994	23.3832	22.7425
				14.284	4.34474	19.5071	9.83969	23.4017	22.7715
				14.2561	4.09794	19.5168	9.93192	23.4172	22.7234
				14.249	4.41386	19.517	10.132	23.4293	22.6456
				14.2617	4.36771	19.4911	10.0677	23.4257	22.6379
				14.2481	4.15859	19.4863	9.63674	23.4332	22.6776
				14.2371	4.22895	19.4773	9.74918	23.4402	22.6558
				14.226	4.28322	19.4719	9.84017	23.4557	22.5556
				14.2227	4.52027	19.4817	9.76342	23.4651	22.8252
				14.2311	4.45645	19.4521	9.73573	23.4575	22.7258
				14.206	4.51698	19.439	9.7407	23.4494	23.0541
				14.2231	4.07871	19.4288	9.66477	23.4876	23.3644
				14.2074	4.05476	19.4429	9.69371	23.4772	22.9343
				14.1994	4.00597	19.4413	9.73145	23.4881	23.4692
				14.1798	4.09593	19.4385	9.56109	23.4974	23.1922
				14.1689	4.15692	19.4267	9.83636	23.5036	23.4101
				14.1655	4.2933	19.4147	9.62162	23.5184	23.3856
				14.1744	4.17055	19.4006	9.87991	23.5278	23.4007
				14.1698	4.37736	19.3981	9.60093	23.5483	23.2421
				14.1772	4.03744	19.3883	9.59436	23.5451	23.3147
				14.1403	4.16421	19.3835	9.66767	23.5528	23.3255
				14.1426	4.2376	19.3615	9.77948	23.5555	23.452
				14.1322	4.29344	19.3692	9.75007	23.5768	23.3494
				14.1347	4.14117	19.3584	9.75811	23.5831	23.3447
				14.1236	4.13117	19.3565	9.5774	23.5975	23.5464
				14.0983	4.36262	19.3573	9.44841	23.5855	23.4991
				14.1049	3.9909	19.3493	9.64191	23.5944	23.7393
				14.1011	3.83906	19.3433	9.523	23.603	23.5301
				14.0859	4.10334	19.3197	9.50096	23.6056	23.4993
				14.0776	4.03877	19.3429	9.48307	23.6201	24.0489
				14.0798	4.17985	19.3365	9.81331	23.6293	23.6511
				14.0648	4.20631	19.3329	9.71918	23.6286	23.8769
				14.0775	3.90847	19.3028	9.43481	23.6505	24.2066
				14.0602	4.19357	19.3105	9.23456	23.6341	24.2336
				14.0494	4.03095	19.2977	9.61457	23.6493	24.3264
				14.0404	4.21748	19.2845	9.15382	23.6634	24.2418
				14.0421	3.96988	19.2961	9.17601	23.6642	23.958
				14.0396	4.31826	19.2718	9.28549	23.6602	23.9681
				14.0402	4.25674	19.2641	9.55838	23.675	24.177
				14.0431	3.94969	19.2593	9.26208	23.6667	24.2887
				14.0109	3.72861	19.2704	9.36903	23.6711	24.3454
				14.009	4.2402	19.2778	9.25432	23.6876	24.1379
				13.9861	3.90277	19.2564	9.06945	23.6807	24.4358
				13.9853	3.97165	19.2547	9.386	23.713	24.3912
				13.9791	3.84551	19.2508	9.47873	23.7078	24.4137
				13.987	3.69983	19.2474	9.46826	23.7114	24.3351
				13.97	3.83799	19.2234	9.4009	23.7055	24.2014
				13.9649	3.96834	19.2104	9.23151	23.7183	24.6548
				13.94	3.59384	19.202	9.5542	23.7305	24.832
				13.9403	3.5959	19.1946	9.4316	23.7535	24.7663
				13.9507	3.71871	19.1902	8.99859	23.7494	24.9357
				13.9222	3.78015	19.1837	9.0297	23.7419	25.1421
				13.9111	3.5991	19.1762	9.36503	23.749	25.3576
				13.9238	3.84772	19.1795	9.32276	23.7649	24.8892
				13.8972	3.45949	19.1718	9.3791	23.7672	25.1584
				13.9057	3.47427	19.1648	9.19916	23.7678	24.7667
				13.887	3.53334	19.1464	9.20814	23.7918	25.1086
				13.898	3.65162	19.1451	9.243	23.8065	25.0169
				13.8755	3.69577	19.1289	8.89208	23.7928	25.2487
				13.8712	3.29691	19.1153	8.89444	23.8014	25.408
				13.8702	3.59171	19.1138	8.93542	23.8202	25.2965
				13.8527	3.66519	19.106	8.93269	23.8329	25.473
				13.8528	3.33503	19.1051	9.22419	23.8217	25.2834
				13.8355	3.27923	19.108	8.89228	23.8321	25.2913
				13.8321	3.79164	19.1031	8.95342	23.8354	25.122
				13.818	3.55006	19.0726	8.89456	23.8557	25.8461
				13.8169	3.60362	19.0612	8.93182	23.8501	25.7247
				13.8158	3.48852	19.065	9.19879	23.8638	25.8435
				13.8097	3.3722	19.0496	8.87412	23.8657	25.3633
				13.7956	3.32533	19.059	9.31284	23.8857	25.4657
				13.7976	3.21308	19.0325	8.88186	23.9015	25.2136
				13.7814	3.34173	19.0406	9.15898	23.9021	24.9882
				13.7791	3.36127	19.0237	9.02769	23.9195	24.9675
				13.7558	3.37504	18.9884	9.01418	23.9181	24.7518
				13.7909	3.27067	18.9985	9.06233	23.9433	25.1142
				13.772	3.42458	19.0087	8.73873	23.9357	25.1973
				13.7586	3.66517	19.0051	8.58001	23.951	25.0694
				13.7768	3.25067	19.0195	8.85802	23.9433	25.0123
				13.7414	3.72951	18.9806	8.82225	23.967	25.0239
				13.7517	3.19315	18.9876	8.75341	23.9632	24.9444
				13.7279	3.28048	18.9821	8.90757	23.9632	25.1305
				13.7219	3.32314	18.9646	9.05128	23.9957	24.537
				13.7279	3.21511	18.977	8.65914	23.9871	24.6573
				13.7253	3.28982	18.9527	8.64901	23.9794	24.9198
				13.7195	3.30933	18.9411	8.90899	23.9993	24.5165
				13.6843	3.3594	18.9383	8.99662	24.0135	24.6093
				13.6859	3.12559	18.9296	8.69568	24.0174	24.8127
				13.6689	3.13601	18.9127	8.8662	24.0337	24.998
				13.6672	3.03363	18.9104	8.86915	24.0477	25.0914
				13.664	3.13375	18.9128	8.80883	24.0538	24.7989
				13.6644	3.06054	18.8999	8.70846	24.0561	24.9204
				13.6747	3.31747	18.895	8.66951	24.0535	25.0145
				13.6629	2.95154	18.8809	8.367	24.0784	25.3754
				13.6616	3.02507	18.8852	9.04722	24.0636	25.3232
				13.624	2.97371	18.8621	8.51887	24.0902	25.442
				13.6408	2.52704	18.8769	8.85074	24.1006	25.32
				13.6441	2.86876	18.8638	8.49322	24.1041	25.4578
				13.6252	2.52683	18.8584	8.84612	24.1061	25.4685
				13.6253	3.13349	18.8389	8.6125	24.1123	25.7223
				13.6326	2.72521	18.8348	8.8299	24.111	25.3716
				13.602	2.74713	18.8251	8.74264	24.1243	25.9645
				13.5922	2.63847	18.8353	8.64483	24.1385	25.8408
				13.6014	2.77767	18.8103	8.78304	24.1436	25.991
				13.5822	2.95335	18.8041	8.51444	24.148	26.0068
				13.5758	2.45878	18.7934	8.49716	24.1576	25.9148
				13.5916	2.5691	18.8034	8.51726	24.1511	26.2881
				13.5814	2.70917	18.7864	8.55185	24.1551	26.2019
				13.5592	2.59639	18.7836	8.46213	24.1637	25.9142
				13.5769	2.46006	18.7657	8.50202	24.1814	25.9021
				13.5677	2.55116	18.7605	8.41468	24.1816	26.0313
				13.5495	2.59405	18.7554	8.55189	24.2041	25.8692
				13.55	2.51153	18.745	8.66513	24.204	26.4038
				13.537	2.7229	18.7556	8.6723	24.2175	26.3066
				13.548	2.29069	18.7418	8.719	24.2307	26.1845
				13.5287	2.27978	18.7314	8.53555	24.2135	26.2486
				13.5225	2.27461	18.7102	8.57707	24.2234	26.1471
				13.5356	2.20439	18.7135	8.83618	24.2122	26.0978
				13.5081	2.31685	18.7137	8.66331	24.2356	26.3883
				13.4964	2.43249	18.7159	8.76789	24.2565	26.6563
				13.4979	2.09254	18.6676	8.34024	24.2473	26.5611
				13.5054	2.30976	18.679	8.65775	24.2597	26.7263
				13.4714	2.06994	18.6706	8.20316	24.2475	26.5359
				13.4716	2.45451	18.6603	8.53482	24.2732	26.6351
				13.4625	2.45676	18.6779	8.26085	24.272	26.8874
				13.4613	2.08469	18.6428	8.58445	24.2729	26.9554
				13.4342	1.98593	18.6384	8.4489	24.2728	26.5266
				13.4466	2.11264	18.6321	8.32738	24.3023	26.413
				13.4434	2.35338	18.6198	8.49604	24.3008	26.2725
				13.4487	2.18918	18.6175	8.35558	24.325	26.6847
				13.4481	2.36665	18.6084	8.65014	24.3196	26.5197
				13.3948	1.88998	18.6145	8.16732	24.3329	26.7214
				13.4251	2.29428	18.5845	8.47734	24.3406	26.8605
				13.4164	2.15641	18.5872	8.57162	24.3381	26.5643
				13.4236	1.84604	18.5906	8.40876	24.3462	26.6727
				13.3973	1.99158	18.5688	8.17573	24.3705	26.7262
				13.3675	2.08439	18.5629	8.37138	24.3659	26.4982
				13.3524	2.33068	18.5678	8.37147	24.3586	26.7697
				13.3744	2.24461	18.5627	8.09351	24.3877	26.6123
				13.3594	2.33293	18.5696	8.41056	24.3828	26.3229
				13.3679	1.87136	18.5284	8.28987	24.402	26.5097
				13.3809	1.95687	18.5311	8.15129	24.4116	26.3536
				13.3629	1.73994	18.5328	8.07858	24.4236	26.1501
				13.3688	2.07968	18.5147	8.55046	24.4195	26.1104
				13.3551	1.81181	18.5244	8.51538	24.4546	26.2838
				13.3523	1.63359	18.5231	8.14747	24.4486	26.3876
				13.3271	1.91726	18.4982	8.08434	24.4599	26.7695
				13.3323	1.97678	18.4994	8.0861	24.4564	26.4472
				13.324	1.79529	18.4868	7.94441	24.4622	26.5536
				13.3321	1.8258	18.4905	8.50257	24.4756	26.9146
				13.322	1.64565	18.4641	8.18503	24.4588	26.8618
				13.2841	1.68177	18.4471	7.89177	24.4799	27.0437
				13.3237	1.94061	18.4682	7.82973	24.491	26.6963
				13.3042	1.63757	18.4584	7.89199	24.5095	26.6454
				13.2825	1.82808	18.4531	8.05312	24.5168	26.1503
				13.2807	1.64959	18.4443	8.07611	24.5145	25.9057
				13.2703	1.43803	18.4253	7.90147	24.5406	25.0114
				13.2741	1.63069	18.4323	7.85831	24.5487	25.7191
				13.2653	1.5078	18.3995	8.1214	24.5642	26.0709
				13.2694	1.48472	18.3908	8.12224	24.555	25.7511
				13.262	1.63439	18.3935	7.89955	24.5654	25.8255
				13.2574	1.61662	18.3918	8.05023	24.5633	25.9663
				13.2497	1.6199	18.3852	7.87386	24.5831	26.4179
				13.2315	1.64011	18.3681	7.86114	24.5896	26.1158
				13.2272	1.45552	18.3629	8.13069	24.5903	26.2248
				13.2247	1.52659	18.354	8.05396	24.5941	26.152
				13.2095	1.47689	18.3493	8.10248	24.6215	26.4132
				13.2261	1.73454	18.3406	8.07366	24.6228	26.3987
				13.192	1.75828	18.3419	7.83597	24.6212	26.5367
				13.1954	1.82701	18.3423	7.98923	24.6443	26.2992
				13.1835	1.5903	18.3191	8.08957	24.6315	26.4065
				13.1698	1.78785	18.3148	7.76585	24.6457	26.4515
				13.1856	1.38034	18.3065	7.76249	24.6592	26.4935
				13.1839	1.3856	18.3167	7.8519	24.6473	26.2777
				13.1803	1.32246	18.306	8.02426	24.6563	26.5266
				13.1749	1.2644	18.2919	7.67799	24.6949	26.5671
				13.1514	1.38345	18.2896	7.64283	24.6903	26.4978
				13.131	1.42955	18.2701	7.73728	24.6902	26.3045
				13.1603	1.43423	18.2684	7.98897	24.682	26.2785
				13.1398	1.53648	18.2593	7.75242	24.7221	27.0371
				13.157	1.41205	18.2758	7.87619	24.7112	26.818
				13.1245	1.28431	18.2468	7.80528	24.7359	26.9236
				13.1164	1.41721	18.2374	7.65255	24.7327	26.8703
				13.1295	1.20614	18.2379	7.90247	24.7206	26.8698
				13.1024	1.15062	18.2433	8.13084	24.7198	26.8771
				13.105	1.10925	18.2366	7.74485	24.7345	26.9071
				13.1055	1.1282	18.2014	8.15561	24.7548	26.8537
				13.0818	1.29284	18.2083	7.81745	24.7558	26.7896
				13.0827	1.17912	18.2092	8.24226	24.767	26.9922
				13.0679	1.57965	18.2005	7.85396	24.7744	27.0958
				13.0671	0.98142	18.1869	7.87835	24.7843	27.0772
				13.0593	1.34927	18.1641	7.59543	24.7818	27.1963
				13.0495	1.18408	18.1636	7.58987	24.7924	27.1628
				13.051	1.21712	18.1746	7.70061	24.7792	27.1078
				13.0437	1.22961	18.1779	7.94195	24.7919	26.9312
				13.0345	1.34681	18.1298	7.55045	24.7907	27.2801
				13.0407	1.44203	18.149	7.62984	24.8244	27.4601
				13.0188	1.52719	18.1214	7.42705	24.8126	27.5741
				13.0386	1.52281	18.1252	7.81702	24.8437	27.4997
				13.0149	1.19671	18.1001	7.72171	24.825	27.3866
				13.0058	1.35414	18.0809	7.62734	24.8518	27.1122
				12.9954	1.57869	18.1229	7.71586	24.8648	27.4647
				12.9932	1.30697	18.0982	7.80213	24.8668	27.3862
				13.0007	1.46405	18.1068	7.77774	24.8631	28.026
				12.9824	1.21712	18.0936	7.81292	24.8682	27.4851
				12.9778	1.2883	18.0839	7.82075	24.8852	28.1412
				12.9718	1.47389	18.0713	7.67598	24.8998	27.8289
				12.9543	1.38509	18.0502	7.61199	24.9018	27.669
				12.9611	1.39766	18.0619	7.37778	24.9013	28.0075
				12.9585	1.20945	18.0604	7.52584	24.9181	27.9511
				12.9405	1.13525	18.0232	7.37836	24.9126	27.9254
				12.9305	1.11886	18.0307	7.53732	24.9251	28.0447
				12.9259	1.08489	18.0266	7.71377	24.9358	28.3489
				12.923	1.11309	18.0198	7.62881	24.916	28.0368
				12.9335	1.15905	18.0072	7.58653	24.923	28.102
				12.923	1.10836	18.0095	7.41285	24.9404	28.0763
				12.9164	1.20107	17.9849	7.49001	24.9372	28.4162
				12.9251	1.34229	17.9917	7.90695	24.9458	28.1218
				12.924	1.28487	17.9789	7.6122	24.9445	28.3229
				12.9035	1.30787	17.9704	7.30569	24.9604	28.5175
				12.8825	1.102	17.9647	7.19859	24.9927	28.2885
				12.8826	1.33083	17.9573	7.59156	24.9892	28.3431
				12.8655	1.28125	17.9552	7.4181	24.9632	28.351
				12.8813	1.30028	17.9536	7.57834	24.993	28.2777
[truncated: 7,463 more rows]

## Sheet: Figure 3E
black dataset		red dataset		blue dataset
DNA extension (um)	Force (pN)	DNA extension (um)	Force (pN)	DNA extension (um)	Force (pN)
11.279	0.18205	23.4952	13.3079	28.1138	66.5957
11.2718	0.02539	23.4969	13.5137	28.1181	66.5775
11.2841	0.2645	23.5201	13.8251	28.1233	66.5375
11.2725	0.29788	23.5159	13.3146	28.1367	66.3438
11.278	0.57774	23.5125	13.7334	28.1232	66.7466
11.2464	0.27129	23.4996	13.6895	28.1099	66.7104
11.2522	0.24144	23.5053	13.6424	28.135	66.4423
11.2661	0.42223	23.5136	13.241	28.1262	66.5642
11.2531	0.20132	23.5187	13.6571	28.1289	66.4063
11.2727	0.07343	23.5014	13.6455	28.1436	66.5669
11.2801	0.60852	23.5059	13.5568	28.138	66.761
11.2528	0.56878	23.5076	13.689	28.1388	66.529
11.2687	0.21559	23.5188	13.4316	28.1389	66.3553
11.2758	0.28835	23.5108	13.7667	28.1216	66.2287
11.2713	0.09471	23.4959	13.5922	28.1109	66.2008
11.2762	0.22724	23.5202	13.2851	28.0973	66.0118
11.2758	0.35563	23.514	13.5794	28.0937	66.0565
11.2712	0.29542	23.5246	13.5547	28.0993	65.6783
11.2807	0.52392	23.5411	13.8458	28.0884	65.7266
11.303	0.32514	23.5605	13.7752	28.0947	65.7345
11.3072	0.27502	23.5449	13.6928	28.0714	65.9236
11.3072	0.15807	23.5539	13.6706	28.0894	65.8224
11.2983	0.02406	23.567	13.8431	28.0848	65.3553
11.3395	0.15558	23.5748	13.5642	28.0682	65.0787
11.3275	0.34313	23.5839	13.9194	28.0571	64.8036
11.3477	0.14796	23.5788	13.9437	28.0707	64.8318
11.3356	0.25673	23.5891	13.9844	28.0459	64.6958
11.3348	0.45071	23.5994	14.0213	28.0453	64.4297
11.3491	0.15819	23.6053	14.0639	28.0292	64.4981
11.3726	0.27467	23.6292	14.2282	28.0331	64.461
11.361	0.17336	23.6187	14.1342	28.0317	64.1966
11.3606	0.22431	23.632	14.0357	28.0421	64.3504
11.3774	0.19636	23.6369	14.0372	28.0047	64.0662
11.3749	0.3126	23.628	14.1512	28.0208	63.9432
11.3924	0.23685	23.6273	13.7007	28.0089	63.9995
11.3996	-0.05585	23.6354	14.3713	28.0085	64.0181
11.4082	-0.07893	23.6533	14.349	28.0167	64.0571
11.3933	0.28233	23.6628	14.1815	28.0075	63.8453
11.4105	0.06819	23.6875	14.2079	27.9941	63.4063
11.4032	0.25569	23.6786	14.2674	27.9923	63.3383
11.4422	0.01419	23.7004	14.6075	27.9858	63.2825
11.4402	0.16597	23.6935	14.3692	27.9754	63.2696
11.4518	0.41992	23.6992	14.5575	27.9863	63.1624
11.4529	0.28128	23.686	14.3211	27.9516	62.6987
11.455	0.15865	23.6873	14.2318	27.9715	62.6098
11.4719	0.02039	23.7116	14.3308	27.9725	62.4567
11.473	-0.03915	23.6969	14.3233	27.9536	62.6166
11.4893	0.01525	23.7101	14.4688	27.9436	62.5374
11.4922	0.24958	23.7212	14.3587	27.9369	62.17
11.4867	0.26342	23.7175	14.4115	27.9342	61.9862
11.4764	0.06556	23.7262	14.3986	27.9412	62.2618
11.5065	-0.03949	23.7381	14.4706	27.9258	62.1136
11.5269	-0.05003	23.7476	14.6737	27.9392	62.0082
11.5081	0.08227	23.7722	14.4449	27.938	62.2054
11.5298	0.0771	23.7796	14.6007	27.942	62.0502
11.5201	-0.17798	23.7678	14.675	27.9142	61.6287
11.5476	0.28746	23.7667	14.6423	27.9072	61.3306
11.5518	0.33252	23.7721	14.6373	27.9098	61.2231
11.5605	0.01308	23.7922	14.7674	27.8942	61.2499
11.5746	-0.08491	23.7991	14.8314	27.8943	60.8268
11.5844	0.0068	23.7926	14.7874	27.8833	61.1759
11.581	0.13931	23.8057	14.596	27.9017	60.6836
11.6056	-0.01977	23.8164	14.4658	27.8731	60.8709
11.5859	0.03372	23.8223	14.8478	27.8716	60.7718
11.5729	0.12511	23.8371	14.6564	27.8756	60.5037
11.6249	0.03753	23.8454	14.9011	27.8653	60.1838
11.622	-0.07971	23.8472	15.0091	27.8717	60.4632
11.6285	0.40528	23.8503	15.2394	27.8486	60.3128
11.6295	0.07472	23.8761	15.3299	27.8574	60.246
11.6489	0.05915	23.872	15.1271	27.8531	59.8281
11.6585	0.0696	23.8694	15.0385	27.8472	59.8648
11.6655	0.03726	23.8732	15.1948	27.8299	59.4783
11.653	0.06563	23.8873	15.1821	27.8327	59.6102
11.6863	0.24426	23.8873	15.0477	27.8306	59.5855
11.6843	-0.01883	23.8974	15.3675	27.8288	59.4954
11.6877	0.17854	23.9071	15.3612	27.7979	59.0981
11.6833	0.30749	23.9156	15.4836	27.7941	59.2129
11.6973	0.07033	23.914	15.6459	27.8154	58.7696
11.7145	0.16949	23.9217	15.39	27.8127	58.9994
11.7034	0.3433	23.9405	15.3073	27.823	59.032
11.7122	0.51947	23.935	15.5225	27.7859	58.8095
11.7302	0.0533	23.9464	15.6183	27.784	58.5577
11.7153	0.08146	23.9513	15.3105	27.7691	58.2051
11.7387	0.09859	23.961	15.7281	27.7671	58.1787
11.7495	-0.06818	23.9774	15.6512	27.7515	57.912
11.764	0.22799	23.9871	15.8186	27.7546	57.9345
11.7625	0.19537	23.9771	15.9011	27.7619	57.5579
11.7521	0.14719	23.9809	15.6894	27.7431	57.7077
11.76	0.4772	23.9834	15.6983	27.7462	57.2679
11.7599	0.33899	23.9885	15.4304	27.7294	57.3241
11.7707	0.49829	23.9926	16.0392	27.6975	57.2445
11.7718	0.34486	23.999	15.5916	27.7227	57.1574
11.7696	0.27496	24.0127	15.784	27.7152	56.9712
11.8013	0.09385	24.0185	16.235	27.7107	56.8839
11.8134	0.28004	24.0336	15.7967	27.6934	56.4501
11.8016	0.32835	24.0138	16.129	27.7092	56.6166
11.8367	0.0553	24.0202	15.8781	27.6934	56.9407
11.8267	-0.03986	24.0233	15.7248	27.6795	56.2056
11.8606	0.34362	24.0347	15.8048	27.6759	56.2282
11.836	0.31071	24.0437	15.921	27.6795	56.1901
11.8699	0.54369	24.0736	15.4146	27.6543	55.9123
11.8485	0.36339	24.0796	16.1342	27.6721	56.0701
11.8622	0.51077	24.062	16.2153	27.6511	55.6415
11.8798	0.18053	24.0885	16.3591	27.641	55.8261
11.8556	0.67923	24.0841	16.233	27.6578	55.4889
11.866	0.27625	24.0955	16.4785	27.6477	55.3608
11.9142	0.49006	24.0819	16.0494	27.629	55.3938
11.8999	0.73839	24.1039	16.3584	27.6272	55.2027
11.9123	0.69484	24.1172	16.3526	27.6398	55.5395
11.9251	0.74587	24.1255	16.1612	27.6257	55.1705
11.9389	0.82987	24.1248	16.4179	27.6162	54.922
11.9499	0.3066	24.1347	16.733	27.6207	54.6296
11.935	0.74848	24.1603	16.5858	27.6227	54.7848
11.9719	0.57472	24.161	16.4016	27.6002	54.7977
11.9559	0.51106	24.1652	16.5349	27.6028	54.3918
11.9777	0.74624	24.1624	16.6115	27.5697	54.3839
11.968	0.58958	24.1548	16.454	27.5738	54.1261
11.9985	0.80338	24.1766	16.7296	27.5831	54.2079
11.9941	0.76195	24.1918	16.8886	27.578	54.1981
11.9989	0.82921	24.1942	17.0068	27.585	54.3514
11.9986	0.85757	24.2015	16.7765	27.5657	53.8456
12.0076	0.76391	24.2082	17.0916	27.5456	53.3507
12.0259	0.73189	24.2134	16.8513	27.5299	53.3441
12.0242	0.81891	24.2212	16.5552	27.5219	53.4155
12.024	0.82472	24.235	16.9515	27.5335	53.2587
12.0191	0.68019	24.2398	17.2236	27.5181	52.9215
12.0567	0.7353	24.2434	17.1944	27.5342	52.8852
12.0647	0.74517	24.2431	16.9107	27.5054	52.7392
12.0489	0.90907	24.2537	17.234	27.5157	52.7583
12.0433	0.80387	24.2691	17.2229	27.4829	52.5726
12.092	0.73436	24.2491	17.3251	27.4983	52.5052
12.0758	0.82418	24.2562	17.3676	27.503	52.5141
12.0918	1.1741	24.2635	17.0019	27.4725	52.1762
12.0761	1.17674	24.2803	17.217	27.4589	52.1733
12.1016	1.02942	24.2893	17.221	27.4685	52.1636
12.1044	1.30887	24.2774	17.3399	27.4761	51.7116
12.1088	0.79821	24.2839	17.299	27.4589	51.3317
12.109	0.90998	24.2929	17.4168	27.4563	51.6418
12.1303	0.98547	24.3049	17.5582	27.4355	51.6665
12.1331	1.34917	24.3253	17.412	27.4524	51.3718
12.1478	1.162	24.3311	17.3982	27.4415	51.3031
12.1649	0.77604	24.3435	17.5309	27.4249	51.3904
12.147	1.24803	24.3585	17.5953	27.4434	51.171
12.1798	0.96773	24.3599	17.6964	27.4261	51.1425
12.1743	1.19416	24.3622	17.2168	27.4068	50.9136
12.1864	1.411	24.3681	17.8717	27.4139	51.162
12.1928	1.49715	24.3722	17.7173	27.4186	50.7676
12.2057	1.17437	24.3828	17.9078	27.4031	50.9188
12.1934	1.33288	24.3638	18.0661	27.3979	50.664
12.2025	1.07115	24.4011	18.0125	27.4043	50.5368
12.2092	1.13271	24.4107	18.3437	27.4102	50.6942
12.2258	1.23775	24.4036	18.011	27.4003	50.2402
12.2303	1.32142	24.4087	17.6522	27.3895	50.2102
12.2359	1.05023	24.4206	17.9713	27.375	49.9268
12.2559	1.04348	24.4267	18.0289	27.359	50.1085
12.255	1.43021	24.4287	18.1804	27.3521	49.8095
12.2638	1.08817	24.4493	18.1054	27.3685	50.0871
12.278	1.19961	24.4397	18.1655	27.3558	50.17
12.2774	1.24022	24.4421	18.5422	27.3426	49.6814
12.2795	1.28432	24.4612	18.4092	27.3447	49.5481
12.2869	1.25873	24.4847	18.1774	27.3343	49.5525
12.286	1.21005	24.4601	18.2943	27.3405	49.5671
12.2965	1.11549	24.4864	18.2874	27.3469	49.2846
12.3257	1.5599	24.4995	18.6103	27.3377	49.3863
12.3157	1.41384	24.4939	18.7373	27.3146	49.1295
12.313	1.49836	24.499	18.4262	27.3083	48.8409
12.3192	1.51654	24.522	18.5268	27.3114	49.175
12.3434	1.29763	24.5436	18.7931	27.2945	48.7775
12.3224	1.51337	24.5171	18.7419	27.3116	48.9186
12.351	1.21591	24.5255	18.8175	27.3057	48.8104
12.3555	1.364	24.5285	18.866	27.2792	48.5598
12.3533	1.05925	24.5513	18.9068	27.2993	48.0729
12.3379	1.39381	24.5502	18.7806	27.2969	48.2444
12.3529	1.21013	24.5539	18.7615	27.2759	48.4675
12.3923	1.59655	24.5527	19.0395	27.2981	48.0076
12.3927	1.54277	24.5846	19.0287	27.2692	48.0163
12.4049	1.54128	24.5891	19.1803	27.2621	47.9742
12.3994	1.58727	24.6017	19.0582	27.2455	47.5953
12.4179	1.23006	24.598	19.2212	27.2566	47.5497
12.4024	1.54717	24.6106	19.2769	27.2377	47.3513
12.4225	1.54305	24.6152	18.9729	27.2186	47.5174
12.4372	1.52675	24.6204	19.1591	27.2468	47.6468
12.44	1.84969	24.6277	19.5037	27.2211	47.328
12.4508	1.64484	24.6246	18.9088	27.2549	47.4992
12.4395	1.28007	24.6254	19.5803	27.2036	47.3636
12.4482	1.38819	24.6374	19.4699	27.2216	46.9424
12.4728	1.54146	24.654	19.5335	27.2001	47.2025
12.4969	1.66973	24.6621	19.6269	27.2001	47.041
12.4825	1.38271	24.6615	19.6749	27.1952	47.0653
12.4797	1.54832	24.6779	19.6913	27.1726	46.7099
12.5061	1.53939	24.6695	19.7777	27.1767	46.5509
12.5055	1.58669	24.6711	20.0519	27.1601	46.4308
12.5199	1.54047	24.6674	19.5935	27.1708	46.4242
12.5194	1.97535	24.7027	19.8032	27.1466	46.1363
12.5344	1.64275	24.7157	19.9373	27.1517	46.1297
12.5589	1.79566	24.7075	20.0566	27.1438	46.1259
12.5292	1.89832	24.7249	20.0882	27.1223	46.0849
12.5342	1.86644	24.7281	19.8418	27.1367	45.8483
12.5583	1.74518	24.697	20.3415	27.1238	45.9139
12.5682	1.90864	24.7361	20.0023	27.1238	45.8231
12.554	2.15598	24.74	20.0362	27.1227	45.424
12.5785	1.85674	24.7522	20.5948	27.1108	45.3047
12.566	1.69604	24.7407	19.9642	27.114	45.2167
12.5676	1.8507	24.7602	20.0202	27.0962	45.2191
12.6047	1.94428	24.7725	20.2115	27.0979	44.6642
12.6161	1.74225	24.7681	20.579	27.1052	44.963
12.6276	1.69427	24.7589	20.3248	27.0817	44.7483
12.6361	1.95149	24.7575	20.6035	27.0655	44.5602
12.6208	2.24775	24.7827	20.5681	27.066	44.8503
12.6436	1.78782	24.8082	20.5649	27.0583	44.3637
12.6253	1.99253	24.8	20.437	27.058	44.3446
12.6506	2.12458	24.8246	20.6212	27.0585	44.1454
12.639	2.25974	24.8149	20.5783	27.0568	44.1244
12.6638	2.32735	24.8155	20.2718	27.0473	43.9682
12.6622	2.35641	24.8232	20.5296	27.0457	44.1341
12.7022	2.15148	24.824	20.6064	27.0341	43.6228
12.7057	2.19539	24.8516	20.702	27.0297	43.7778
12.6997	2.23485	24.8596	20.702	27.0385	43.9661
12.6994	2.2999	24.8801	20.943	27.0014	43.623
12.7094	2.21466	24.8614	21.1413	27.0129	43.6518
12.713	2.16526	24.8726	20.9214	27.0043	43.6328
12.7187	2.33953	24.8734	21.3405	26.9918	43.8869
12.7556	2.16049	24.8699	21.4341	27.0094	43.4787
12.7388	2.1573	24.9065	21.1347	26.9978	43.414
12.7641	2.07679	24.9019	21.1346	26.9842	43.1462
12.7531	2.40994	24.8931	21.2277	26.968	42.9875
12.7537	2.76563	24.9012	21.3999	26.9625	42.8164
12.769	2.32272	24.9238	20.9615	26.9661	43.2303
12.7683	2.26296	24.9266	21.4582	26.9678	43.0847
12.7678	2.19533	24.9461	21.8773	26.9634	42.8174
12.7897	2.39874	24.9438	21.616	26.9533	42.4514
12.8001	2.34831	24.9669	21.5472	26.9498	42.6718
12.8208	2.48534	24.9542	21.673	26.931	42.3463
12.8031	2.71325	24.9613	21.7664	26.93	41.9898
12.8192	2.34706	24.9693	21.8345	26.928	42.0928
12.8123	2.39723	24.9663	21.8147	26.9094	42.0526
12.8226	2.45724	24.9825	21.7948	26.8999	42.033
12.8484	2.84015	24.9884	21.7731	26.9097	41.7577
12.8466	2.54418	24.9979	21.8168	26.9074	41.8528
12.852	2.59979	25.001	21.8262	26.9015	41.3377
12.8396	2.7159	25.0294	21.9538	26.8923	41.4954
12.8728	3.2115	25.0257	22.0704	26.8698	41.1211
12.8872	2.58175	25.0195	22.1518	26.8749	41.3911
12.8892	2.84341	25.021	22.0059	26.883	41.1692
12.9005	2.76484	25.0085	22.3633	26.8677	41.322
12.9006	2.92573	25.0247	22.1625	26.854	40.7528
12.9046	3.09869	25.0513	22.4763	26.8483	40.9038
12.9178	2.87864	25.0551	22.2868	26.8446	40.8542
12.9224	2.99616	25.0571	22.246	26.8229	41.0209
12.9414	2.81204	25.0512	22.2845	26.8263	40.8854
12.9379	2.65952	25.0637	22.5581	26.8344	40.1597
12.9558	2.67091	25.0785	22.5205	26.8248	40.2396
12.9722	3.24245	25.0934	22.6097	26.8016	40.1256
12.9509	2.87888	25.1025	22.6466	26.8081	40.2042
12.9682	3.00026	25.1097	22.656	26.8041	40.1081
12.9822	3.13254	25.087	22.8142	26.8142	40.0945
12.9883	3.03618	25.1263	22.603	26.7877	39.8893
12.9954	2.96841	25.1205	22.9651	26.7848	39.981
12.9908	2.99675	25.1139	22.6565	26.7814	39.8641
13.0134	3.0068	25.1416	22.8433	26.7826	39.8926
13.0137	3.34533	25.148	22.9998	26.7696	39.5094
13.023	3.09931	25.1451	23.0156	26.7567	39.5455
13.0127	3.33041	25.144	23.1914	26.7542	39.4865
13.0331	3.54409	25.1618	23.115	26.751	39.0697
13.0397	3.35074	25.1657	23.4955	26.7279	39.021
13.044	3.23889	25.1682	23.3561	26.7353	38.8338
13.0359	3.41077	25.1844	23.2977	26.7275	39.2179
13.0557	3.22572	25.1995	23.4047	26.737	38.8131
13.0472	3.25875	25.2236	22.9697	26.7158	38.8691
13.0696	3.04212	25.2061	23.39	26.7087	38.7079
13.0738	3.45086	25.1888	23.079	26.7052	38.6428
13.066	3.36734	25.2169	23.4046	26.717	38.4412
13.0698	3.37399	25.2365	23.9025	26.6929	38.633
13.0726	3.40462	25.2397	23.6524	26.6917	38.7821
13.0984	3.28342	25.2475	23.5974	26.6869	38.4158
13.0972	3.47352	25.2462	24.0009	26.6709	38.1937
13.1117	3.5926	25.2666	23.8873	26.6475	38.5226
13.0891	3.67692	25.2583	23.7259	26.6523	38.2027
13.1318	3.23306	25.2767	23.9533	26.6481	37.9688
13.1289	3.39264	25.2913	23.7823	26.6531	38.0405
13.1417	3.44441	25.2761	23.839	26.6519	37.8143
13.1545	3.79643	25.2849	23.7989	26.6488	37.8807
13.1417	3.44259	25.278	24.2722	26.6372	37.6185
13.1726	3.7275	25.304	24.3437	26.6368	37.5998
13.169	3.8799	25.3116	24.0632	26.6333	37.7824
13.1624	3.43935	25.3088	24.0088	26.6275	37.5024
13.1642	3.63925	25.3091	24.2388	26.6063	37.3486
13.1815	3.79319	25.3352	24.4877	26.6078	37.2482
13.2013	3.79721	25.3567	24.3071	26.6041	37.1353
13.2086	3.40754	25.3515	24.4535	26.6075	37.1171
13.1913	3.69082	25.3512	24.6265	26.5874	36.8587
13.223	3.67836	25.3527	24.5014	26.586	36.918
13.2289	3.79134	25.363	24.5612	26.5822	37.1555
13.2342	3.69019	25.3658	24.7911	26.5654	36.9387
13.2318	3.93149	25.3606	24.7258	26.5613	36.7469
13.2273	4.1927	25.3715	24.6732	26.5597	36.8885
13.2471	3.99565	25.3858	24.8578	26.5638	36.8147
13.2413	3.86302	25.389	24.7563	26.5433	36.0165
13.2517	3.83693	25.3895	25.0454	26.537	36.3509
13.2425	4.04238	25.397	24.9563	26.5172	36.0931
13.2655	3.9047	25.3909	25.0816	26.5242	36.4957
13.2735	3.95043	25.4076	24.7242	26.5151	36.0765
13.286	4.08944	25.4045	24.922	26.501	35.8157
13.2711	3.88473	25.4139	24.841	26.4968	35.7719
13.2683	4.00202	25.4095	25.0087	26.5	35.8275
13.2857	4.33565	25.4193	25.1266	26.478	35.6665
13.2996	4.12461	25.4379	25.1653	26.4655	35.4586
13.3091	4.23876	25.4413	25.445	26.4844	35.5226
13.3187	3.8955	25.4551	25.2706	26.4893	35.4405
13.3025	4.27912	25.4632	25.5451	26.4524	35.392
13.3122	3.97223	25.4544	25.4742	26.4569	35.3278
13.3288	4.3369	25.4722	25.624	26.453	35.1828
13.3251	4.08801	25.4712	26.089	26.4461	35.3075
13.3531	3.76928	25.4782	25.8927	26.4544	35.3695
13.3353	4.10318	25.4776	25.9481	26.4571	35.1563
13.3515	4.51526	25.4985	25.4125	26.4378	34.9737
13.3594	4.46327	25.506	25.7091	26.4249	34.6077
13.3638	4.58237	25.5018	25.5097	26.4366	34.8653
13.3569	4.92539	25.4969	25.6039	26.4184	34.8556
13.3835	4.36429	25.5254	26.1086	26.4188	34.5123
13.3826	4.7369	25.5309	26.295	26.4002	34.4465
13.3833	4.60778	25.5329	25.8295	26.3981	34.5314
13.4115	4.38802	25.5311	26.0366	26.4019	34.2655
13.4047	4.52227	25.5305	25.8774	26.3748	34.2276
13.4237	4.57291	25.5601	25.9041	26.3681	34.0647
13.4305	4.78311	25.5427	25.9899	26.3701	33.7426
13.425	4.83778	25.5565	26.1547	26.3787	34.1387
13.438	5.08391	25.5554	26.22	26.3757	33.9708
13.4387	5.10194	25.5512	26.2853	26.3572	33.8659
13.4458	5.04655	25.5717	26.4512	26.3431	33.9754
13.4627	5.00312	25.5747	26.2131	26.3449	33.6696
13.4683	5.26097	25.5654	26.4318	26.3459	33.5241
13.4705	5.30189	25.592	26.6852	26.3532	33.7838
13.4741	5.25522	25.5813	26.5954	26.3322	33.6281
13.4712	5.22206	25.6047	26.6562	26.3038	33.6127
13.4913	5.32897	25.5938	26.6517	26.3152	33.3955
13.4898	5.46667	25.5873	26.728	26.2873	33.2383
13.5046	5.18941	25.6047	26.5481	26.3136	33.2543
13.5063	5.27383	25.6121	26.4849	26.3011	33.2932
13.5126	5.36609	25.614	27.0882	26.2922	33.2248
13.521	5.73134	25.6245	26.724	26.2598	32.9248
13.5216	5.59107	25.6406	26.822	26.2704	32.747
13.5209	5.44832	25.6508	27.1311	26.2556	32.5366
13.5427	5.6728	25.6381	27.0955	26.2524	32.8248
13.523	5.40151	25.6652	27.0396	26.241	32.316
13.5322	5.41252	25.659	27.243	26.2219	32.3735
13.5309	5.67218	25.6663	27.0593	26.2163	32.1736
13.5397	5.54751	25.6703	27.3014	26.2274	32.354
13.5707	5.85557	25.6907	27.1772	26.2316	32.5977
13.5693	5.76064	25.6619	27.4324	26.2282	32.3492
13.5661	5.77833	25.686	27.0754	26.2224	32.0101
13.5763	5.88593	25.6788	27.0656	26.2275	32.0195
13.5906	6.00926	25.7058	27.2963	26.2103	31.9529
13.5993	6.01349	25.6983	27.7115	26.21	31.9489
13.6199	5.93046	25.6921	27.5113	26.2048	31.5205
13.6005	6.3302	25.6903	27.3469	26.1793	31.6625
13.6207	6.39782	25.6967	27.5039	26.1925	31.467
13.6189	6.11761	25.7082	27.8882	26.1647	31.5234
13.6385	6.17704	25.7343	27.9429	26.1563	31.6256
13.6254	5.93806	25.7274	27.5675	26.1437	31.2754
13.659	5.79101	25.7189	27.6214	26.1427	31.6307
13.6576	5.98533	25.7464	27.8348	26.1371	31.4957
13.6573	6.21649	25.7518	28.1419	26.1338	31.0516
13.6677	6.25202	25.7469	28.1654	26.1375	31.058
13.6819	6.61697	25.7633	27.9932	26.1258	31.2145
13.6977	6.40057	25.7806	28.1998	26.1386	31.1929
13.6824	6.5774	25.7802	28.0125	26.1171	30.7946
13.6991	6.53208	25.7806	28.3705	26.1056	30.6949
13.7133	6.49645	25.7857	27.9252	26.1096	30.8817
13.7222	6.65734	25.7941	28.2284	26.1322	30.9631
13.7282	6.20139	25.8098	28.3431	26.1211	31.0018
13.7338	6.77398	25.8121	28.641	26.1135	30.973
13.7421	6.72116	25.8127	28.7204	26.1156	30.8893
13.7414	6.98669	25.8161	28.4509	26.1179	31.1095
13.7556	6.49378	25.8217	28.6292	26.123	31.0028
13.7484	6.8272	25.8389	28.9607	26.09	30.9645
13.7834	6.8932	25.8399	28.9807	26.107	30.739
13.7785	6.93226	25.8513	29.1454	26.0801	30.7913
13.7855	6.6801	25.8456	28.7572	26.0578	30.4972
13.7966	6.80036	25.8422	28.8357	26.0524	30.5493
13.7961	6.85103	25.8483	29.1753	26.0604	30.4851
13.7876	6.93203	25.8787	29.3097	26.0538	30.5755
13.7927	6.68412	25.882	29.3012	26.0567	30.3809
13.8091	6.51501	25.8886	29.332	26.0445	30.4167
13.8209	6.68756	25.8986	29.3145	26.0521	30.428
13.844	7.01892	25.9076	29.3075	26.0474	30.4979
13.8377	6.80002	25.8991	29.3809	26.0556	30.3746
13.8627	6.59503	25.9052	29.5409	26.0466	30.2887
13.8539	6.73947	25.8929	29.386	26.053	30.079
13.8562	6.56042	25.9236	29.4436	26.0392	29.9703
13.8573	6.70563	25.9249	29.5617	26.0359	29.7571
13.8613	7.21205	25.9223	29.7282	26.0345	30.0963
13.8995	6.9068	25.9201	29.4333	26.0315	29.9642
13.8899	6.80191	25.9368	29.7868	26.0187	30.2763
13.8977	6.94431	25.9338	30.0447	26.0435	29.635
13.9195	7.31144	25.9429	29.9382	26.0367	29.9421
13.9098	6.98494	25.9573	30.0108	26.0221	29.7685
13.9126	7.34564	25.9583	30.229	26.0072	29.7468
13.9276	7.56392	25.9617	30.3519	25.9995	29.9937
13.9343	7.49297	25.9697	30.3018	25.9887	30.0683
13.9287	7.40851	25.9729	30.4553	26.0012	29.6335
13.9391	7.5628	25.9925	30.327	25.9981	29.7047
13.9473	7.15715	25.9987	30.725	25.9666	29.5929
13.9561	7.02253	26.0034	30.6455	25.9683	29.3231
13.9668	7.45898	26.0121	31.18	25.9679	29.5936
13.9661	7.43468	26.0228	30.5371	25.9667	29.43
13.9609	7.50051	26.0297	30.6179	25.9583	29.4392
13.981	7.62874	26.0469	30.6766	25.9474	28.8382
13.9865	7.67106	26.0383	30.6974	25.9429	28.8905
13.9853	7.93027	26.0479	31.0838	25.9209	29.2396
13.9991	7.52261	26.0702	30.8949	25.927	28.8563
13.9923	7.31514	26.0864	31.1991	25.9315	28.8005
14.0146	7.60188	26.0668	31.1052	25.904	28.974
14.0152	7.60798	26.0714	31.534	25.9167	28.8828
14.0189	7.63737	26.0758	31.4659	25.8846	28.4499
14.0202	7.43669	26.0778	31.6636	25.9146	28.8767
14.0109	7.68165	26.0797	31.6025	25.9067	28.2016
14.0449	7.9823	26.1132	31.4538	25.8939	28.6162
14.0427	7.93364	26.1258	31.8341	25.8803	28.5103
14.0472	7.78189	26.1199	31.8957	25.879	28.3758
14.0448	7.67826	26.1238	32.0386	25.8742	28.3865
14.0586	7.81709	26.1139	31.9977	25.8713	28.0792
14.0705	7.81662	26.1415	31.9553	25.8506	27.9414
14.0761	8.21137	26.1495	31.9592	25.8633	27.8212
14.0861	8.17674	26.1469	32.3519	25.8369	28.0097
14.075	8.02465	26.1659	32.4314	25.8281	27.7036
14.0922	8.26184	26.1729	32.4789	25.8226	27.9742
14.1019	8.44307	26.1514	32.4997	25.835	27.7994
14.1013	8.45335	26.1602	32.5391	25.8145	27.7626
14.1277	8.44966	26.1633	32.3623	25.8027	27.6695
14.1157	8.63423	26.1927	32.4055	25.8195	27.5897
14.123	8.41813	26.1913	32.7954	25.7941	27.8263
14.128	8.39541	26.1958	32.6871	25.8088	27.5579
14.1362	8.5555	26.1714	32.4906	25.7862	27.522
14.1272	8.49386	26.2061	32.7289	25.7884	27.5493
14.1433	8.79922	26.2263	33.1554	25.7777	27.6034
14.1526	8.90323	26.2305	32.9172	25.7765	27.048
14.1517	8.57949	26.2288	33.3583	25.7735	27.2985
14.171	8.45782	26.2318	33.229	25.7518	27.5541
14.1827	8.3908	26.2483	33.2083	25.7733	26.9728
14.1928	8.39613	26.254	33.5117	25.7616	27.3887
14.1671	8.51428	26.2492	33.2519	25.7696	27.3094
14.1972	8.52749	26.2606	33.7035	25.7416	27.244
14.1784	8.42126	26.2546	33.5031	25.7463	27.0827
14.1915	8.7275	26.273	34.0206	25.7207	27.2476
14.1998	8.6373	26.2835	33.642	25.7237	27.0733
14.2187	8.68317	26.2791	33.8113	25.7272	26.7039
14.2226	8.84993	26.2807	33.898	25.7047	27.2316
14.2266	8.6725	26.2953	33.8747	25.7068	26.5967
14.2266	8.83424	26.3083	34.1586	25.6924	26.7583
14.2476	8.60207	26.3179	34.1936	25.709	26.4723
14.2276	8.6908	26.3308	33.9509	25.6704	26.6041
14.237	8.81292	26.3249	34.4827	25.6609	26.3972
14.2374	8.6517	26.3408	34.3139	25.6605	26.5021
14.2534	8.79847	26.3387	34.411	25.6722	26.0632
14.2447	8.82302	26.3368	34.6612	25.6518	26.4396
14.2734	8.8124	26.3577	34.8274	25.6643	26.3691
14.2941	8.90285	26.3546	34.6744	25.6405	26.1121
14.2806	8.96494	26.3727	35.0526	25.6289	26.0177
14.284	8.71574	26.3659	34.9726	25.6309	25.8727
14.2847	8.50423	26.3916	34.8054	25.6024	25.8563
14.3264	8.95431	26.3661	35.1382	25.6134	26.1156
14.3108	8.98828	26.3951	35.2597	25.6016	25.8679
14.3246	9.04782	26.389	35.3655	25.6196	25.7812
14.3358	9.0591	26.3967	35.3865	25.5852	25.8183
14.3507	9.11141	26.4023	35.2946	25.5822	25.9769
14.3313	9.0066	26.4151	35.2948	25.5795	25.4915
14.3507	9.30834	26.429	35.6767	25.5675	25.4931
14.3537	9.35186	26.4422	35.4611	25.5718	25.4709
14.3818	9.16769	26.4512	36.0476	25.5569	25.2206
14.3895	9.34846	26.4107	35.5835	25.5587	25.3033
14.3722	9.67858	26.4333	35.6339	25.5508	25.0952
14.3935	9.88275	26.4405	35.951	25.5591	25.141
14.384	9.78765	26.444	35.9105	25.5545	25.4717
14.404	9.69714	26.4579	36.2013	25.5467	25.1839
14.4108	9.69881	26.4555	35.8031	25.5287	25.2506
14.4033	9.74168	26.4739	36.3192	25.5358	25.2227
14.4335	9.69021	26.4928	36.2572	25.5083	25.0937
14.423	10.1855	26.4812	36.7694	25.5323	24.9806
14.4395	10.0541	26.4894	36.6961	25.5265	24.9835
14.4415	10.1812	26.4914	36.6772	25.5046	24.818
14.4605	9.89997	26.5105	36.7691	25.4938	24.8612
14.4523	10.0237	26.5052	36.7114	25.5019	24.6271
14.4695	10.2999	26.519	36.6771	25.4979	24.8362
14.4778	10.0439	26.5196	36.904	25.4989	24.5473
14.4742	10.1729	26.5294	36.5758	25.4539	25.0434
14.4877	10.0552	26.5146	36.9205	25.4687	24.5994
14.5031	9.99257	26.5213	37.069	25.4466	24.4075
14.5008	10.0635	26.5264	37.0768	25.4535	24.5226
14.5145	9.72415	26.5317	36.8652	25.4403	24.5173
14.5208	9.92277	26.5257	37.0707	25.4224	24.5441
14.5184	10.2847	26.5366	37.416	25.4188	24.2474
14.5224	9.93206	26.5649	37.5697	25.4077	24.2121
14.533	9.92554	26.5556	37.4801	25.3973	24.2692
14.5594	10.2601	26.5803	37.7984	25.3955	24.3706
14.5582	10.2019	26.5761	38.0252	25.3967	23.8986
14.5631	10.5023	26.567	37.7539	25.3984	24.0985
14.5843	10.3045	26.5918	37.9235	25.3817	24.3052
14.595	10.5603	26.5839	38.0849	25.3593	24.0859
14.5803	10.4152	26.5872	38.0741	25.3697	24.2068
14.5862	10.4102	26.6019	38.1903	25.3931	23.7406
14.6005	10.2753	26.6091	38.3558	25.3835	23.8072
14.6033	11.011	26.6061	38.0912	25.3652	23.9138
14.6168	10.8046	26.6171	38.2914	25.3443	23.5891
14.6318	10.6893	26.6084	38.2272	25.3274	23.9514
14.612	10.5261	26.647	38.7195	25.346	23.5711
14.6178	10.6893	26.64	38.9148	25.3454	23.9852
14.6165	11.1048	26.6436	38.667	25.3559	23.6988
14.6308	10.8132	26.6218	38.777	25.3333	23.5664
14.6304	11.0346	26.644	39.1022	25.3309	23.5493
14.6548	11.0196	26.6535	39.0078	25.3116	23.7765
14.6559	10.9149	26.6643	38.7023	25.314	23.3887
14.6645	10.2881	26.6715	38.9747	25.3066	23.6221
14.6847	10.7922	26.6794	39.1039	25.3178	23.5704
14.6976	10.772	26.6803	39.3349	25.328	23.4733
14.6855	10.6083	26.6806	39.3375	25.3027	23.5045
14.7109	10.2827	26.7037	39.4904	25.2963	23.1294
14.7214	10.0889	26.7063	39.5251	25.2978	23.4452
14.7146	9.90265	26.7091	39.7049	25.2844	23.2887
14.7058	10.0585	26.7143	39.618	25.2817	23.3601
14.7075	10.2583	26.7332	40.1668	25.2768	23.1782
14.7335	10.4648	26.7397	40.0149	25.2548	23.3936
14.736	10.547	26.7208	40.1127	25.2681	23.107
14.7277	10.5869	26.7453	40.0702	25.2596	23.2073
14.745	10.3806	26.7498	40.451	25.2559	23.1532
14.741	10.1747	26.7525	40.3888	25.2557	23.2122
14.7561	10.6365	26.7528	40.209	25.2519	22.8743
14.7611	10.5484	26.7586	40.5596	25.2587	22.7808
14.7544	10.356	26.792	40.8262	25.2585	22.9533
14.7576	10.4064	26.7743	40.8341	25.2538	22.6938
14.7536	10.2445	26.787	40.4993	25.2581	23.0161
14.7547	10.5652	26.7949	40.9173	25.2388	22.8547
14.7605	10.3001	26.7923	40.9241	25.2324	23.0018
14.7815	10.5023	26.8193	41.1737	25.2249	22.5437
14.7721	10.4932	26.8002	41.1317	25.215	22.6103
14.7958	10.163	26.8086	41.2773	25.232	22.6867
14.8073	10.005	26.8173	41.5249	25.2112	22.41
14.8178	10.281	26.8029	41.5729	25.2101	22.7984
14.8185	10.7199	26.8346	41.1756	25.2025	22.3845
14.8341	10.785	26.8268	41.4572	25.1926	22.7381
14.8503	10.3383	26.8515	41.6171	25.1688	22.5783
14.8488	10.5868	26.8365	41.6275	25.1711	22.5302
14.8539	10.7573	26.8392	41.4902	25.1763	22.6428
14.8684	10.6458	26.8572	41.7944	25.1644	22.5931
14.872	10.8435	26.8715	41.8946	25.1773	22.4748
14.8761	10.4335	26.8633	41.4985	25.1458	22.397
14.8943	10.7847	26.852	42.0266	25.1495	22.1649
14.8958	10.8299	26.847	41.9578	25.1425	22.137
14.8875	10.6257	26.8846	42.1436	25.148	21.867
14.9004	10.8329	26.8923	42.3405	25.1343	21.9745
14.9056	10.8411	26.8878	42.5534	25.139	21.9376
14.9226	10.9594	26.8749	42.6023	25.1414	22.1607
14.937	11.2567	26.9098	42.8023	25.1311	22.0467
14.9356	11.0372	26.9231	42.7701	25.1264	21.9647
14.943	10.9578	26.9142	42.7383	25.1358	21.953
14.961	10.9218	26.8962	42.7367	25.1312	22.1511
14.9609	10.896	26.939	42.9387	25.1326	21.8493
14.9376	11.199	26.9462	43.261	25.1167	21.8543
14.9626	11.2031	26.945	43.1599	25.102	21.6858
14.9762	11.2136	26.9218	43.5023	25.0743	21.5358
14.9614	11.3215	26.9399	43.4841	25.079	21.7426
14.9662	11.0899	26.9711	43.6333	25.0739	21.7494
14.9608	11.1295	26.9719	43.8409	25.0764	21.8581
14.9809	11.4775	26.9765	44.007	25.0773	21.5959
14.9767	11.368	26.9832	43.941	25.0647	21.8304
14.9966	11.2854	26.9949	43.9481	25.0614	21.688
14.9997	11.3731	26.9864	44.0246	25.0465	21.3742
14.9989	11.3085	26.974	44.1609	25.0491	21.516
15.0054	11.4163	27.0025	44.1574	25.0411	21.5624
15.0125	11.4307	27.0102	44.0442	25.0447	20.9977
15.0245	11.3596	27.011	44.3957	25.0193	21.2223
15.0451	11.1291	27.0133	44.5223	25.0058	21.1848
15.0328	11.3731	27.016	44.636	25.0046	21.2917
15.0473	11.3431	27.0162	44.5349	24.9993	21.1342
15.0608	11.5141	27.041	44.8976	24.9873	20.8238
15.0666	11.5662	27.0315	44.7197	24.9881	21.0852
15.0814	11.5646	27.0357	44.8699	24.9794	21.0293
15.0868	11.5318	27.0256	45.0591	24.9752	20.8205
15.0782	11.32	27.0508	45.3603	24.958	20.8931
15.0981	11.3412	27.0619	45.1015	24.9574	20.7676
15.118	10.9254	27.0634	45.2989	24.936	20.6257
15.1321	11.1111	27.0707	45.0813	24.9404	20.8455
15.1279	11.1347	27.0699	45.5382	24.9439	20.4486
15.1509	11.1505	27.097	45.7603	24.9179	20.5118
15.1453	11.129	27.0939	45.5412	24.9222	20.8231
15.1529	10.8184	27.1052	46.1959	24.9381	20.6145
15.1653	10.9372	27.1171	46.1148	24.9358	20.7573
15.1566	10.9761	27.1165	45.8457	24.929	20.5496
15.18	10.6701	27.1056	46.1918	24.9165	20.6349
15.1804	10.669	27.1312	46.3857	24.9203	20.7091
15.1912	10.5089	27.1271	46.2775	24.9053	20.9028
15.2016	10.5051	27.1178	46.5221	24.9243	20.8723
15.2097	10.5863	27.1403	46.6901	24.9245	20.7972
15.2082	10.7318	27.1441	46.7039	24.9341	20.4169
15.2159	10.7498	27.1484	47.0147	24.9313	20.8974
15.2137	11.1496	27.1428	46.8428	24.925	20.49
15.2188	10.99	27.1643	46.8347	24.9342	20.6245
15.2426	10.8541	27.1555	47.1347	24.9166	20.87
15.2338	10.8036	27.1694	47.5047	24.9309	20.7681
15.245	10.7736	27.1751	47.2067	24.9138	20.8553
15.2582	11.2494	27.1618	47.5114	24.9294	20.6464
15.2716	11.0669	27.1904	47.4246	24.9285	20.6194
15.2746	11.1369	27.1952	47.3461	24.9254	20.5847
15.2706	11.1504	27.1725	47.6699	24.9098	20.7133
15.2721	10.9911	27.1728	47.5891	24.9331	20.5857
15.2691	11.044	27.1729	47.6256	24.9337	20.7433
15.2864	11.5146	27.2271	48.1	24.9288	20.4548
15.2974	11.1075	27.2211	47.9502	24.9387	20.6811
15.3199	11.4522	27.2039	48.249	24.931	20.447
15.3006	11.1757	27.2377	48.1411	24.9315	20.639
15.3123	11.1329	27.2175	48.5553	24.9262	20.8664
15.3372	11.4032	27.2457	48.7796	24.9297	20.8029
15.3359	11.3205	27.2473	48.7519	24.9292	20.9109
15.3366	11.1708	27.2462	48.7074	24.9249	20.8009
15.3565	11.1522	27.2386	48.8031	24.934	20.626
15.3511	11.0554	27.2425	48.7908	24.9362	20.486
15.363	11.0604	27.2745	49.0664	24.9287	20.7327
15.3748	11.0157	27.2739	48.9462	24.9184	20.6841
15.3889	10.9689	27.2736	49.0001	24.9186	20.9275
15.3891	10.7889	27.2756	48.928	24.9173	20.6333
15.395	10.6314	27.2831	49.4997	24.9261	20.8232
15.4041	10.8449	27.2878	49.5546	24.9302	20.8421
15.4142	11.1168	27.3226	49.6877	24.9339	20.3367
15.3967	11.1175	27.3097	49.6701	24.9265	20.8489
15.4286	11.1115	27.2927	49.9668	24.928	20.5563
15.43	10.8914	27.3298	49.7889	24.9079	20.7665
15.4255	10.9233	27.3185	49.9581	24.9378	20.8545
15.4423	11.0225	27.335	50.1144	24.9093	20.8812
15.4482	10.9592	27.3463	50.3371	24.9165	20.7473
15.4608	11.1219	27.3424	50.5099	24.9244	21.0976
15.4753	11.0524	27.3436	50.5801	24.9218	20.8592
15.4774	10.9463	27.3694	50.7922	24.9237	20.7143
15.459	11.0343	27.3583	50.7317	24.9253	20.5547
15.4661	11.1275	27.3733	51.0129	24.9143	20.6944
15.4756	11.2529	27.3895	50.7848	24.8979	20.915
15.4737	11.1417	27.3719	50.7407	24.9279	20.8399
15.4855	11.388	27.3655	50.9699	24.9195	20.9035
15.4992	11.241	27.3751	50.7085	24.9155	20.7367
15.5189	11.1007	27.3683	51.2237	24.931	20.926
15.5077	11.1154	27.3919	51.1416	24.9141	20.8565
15.524	11.085	27.386	51.244	24.923	20.7702
15.5373	10.8819	27.4136	51.4926	24.9296	20.5771
15.5338	10.8616	27.3818	51.5556	24.9153	20.632
15.5482	11.1454	27.4045	51.6307	24.9198	20.7079
15.5573	10.8791	27.4138	51.7092	24.9131	20.8686
15.5615	11.0384	27.3994	51.5276	24.9208	20.741
15.5519	10.8675	27.4287	51.8081	24.9316	20.786
15.5772	11.409	27.4301	51.9426	24.9315	20.5162
15.5869	11.2961	27.4284	52.1099	24.9235	20.8451
15.586	11.3792	27.4405	52.0318	24.9226	20.6739
15.5976	11.6359	27.4253	52.1734	24.9132	20.7147
15.6065	11.1868	27.4367	52.4053	24.9263	20.7484
15.6263	11.243	27.4464	52.7698	24.9126	20.9218
15.6326	11.3143	27.4722	52.6739	24.9131	20.5949
15.6361	11.2737	27.4772	52.6676	24.9298	20.6226
15.6242	11.3176	27.4679	52.7827	24.9268	20.5846
15.6405	11.9522	27.4677	52.717	24.9494	20.6718
15.6608	11.4385	27.4912	52.8088	24.9194	21.042
15.6514	11.3901	27.4881	52.9618	24.9296	20.4727
15.6511	11.7779	27.4943	53.1529	24.9141	20.6155
15.6645	11.8381	27.5035	53.3853	24.9177	20.7484
15.6855	11.8247	27.502	53.4706	24.9168	20.7031
15.6826	11.6067	27.4917	53.5619	24.9243	20.5485
15.6894	11.7218	27.5068	53.6069	24.9176	20.7118
15.6852	11.7488	27.5209	53.5301	24.9198	20.6863
15.7075	11.6091	27.5301	54.0935	24.9356	20.6289
15.7046	11.746	27.5236	53.9307	24.9177	20.7055
15.7156	11.9856	27.537	53.9637	24.9338	20.566
15.7035	12.1776	27.5545	54.0967	24.9198	20.6955
15.7161	12.275	27.5493	54.2615	24.9377	20.4282
15.7312	12.5264	27.5284	53.9926	24.9258	20.4611
15.7204	11.9655	27.5403	54.282	24.9217	20.752
15.7307	11.8303	27.573	54.5579	24.9326	20.7946
15.7395	11.842	27.5767	54.6394	24.9097	20.8845
15.7432	12.06	27.5764	55.0663	24.9264	20.6869
15.7512	12.1756	27.5829	55.1058	24.9255	20.8655
15.7461	12.3804	27.5939	54.9224	24.9241	20.6152
15.7719	12.0228	27.599	55.2435	24.9263	20.3024
15.7438	12.1205	27.6085	55.372	24.9383	20.4308
15.7628	11.7913	27.6097	55.7298	24.9286	20.5326
15.7929	12.1215	27.6105	55.7092	24.9235	20.6557
15.806	12.4078	27.6224	55.6918	24.9271	20.5106
15.7927	12.3401	27.6335	55.7248	24.918	20.7644
15.7992	12.109	27.6311	56.0875	24.915	20.9541
15.7911	12.1524	27.6359	56.0778	24.9277	20.5333
15.8113	12.3275	27.6457	56.3357	24.9335	20.8883
15.8087	12.1216	27.6658	56.0155	24.9267	20.5342
15.8241	12.177	27.658	56.2528	24.9123	20.5757
15.8506	11.8837	27.6437	56.3357	24.9284	20.7492
15.8446	12.194	27.6567	56.3124	24.9227	20.6996
15.8523	11.8183	27.6842	56.5456	24.9264	20.5696
15.8601	11.6847	27.672	56.9476	24.9149	20.6396
15.855	11.5633	27.6853	56.925	24.9328	20.6335
15.8624	11.5535	27.685	56.6352	24.9367	20.5579
15.8854	11.6669	27.694	57.2682	24.9126	20.7507
15.8752	11.4285	27.6848	57.3046	24.9214	20.5998
15.8809	11.5274	27.724	57.5673	24.9112	20.535
15.8978	11.2708	27.7179	57.6809	24.9322	20.818
15.9129	11.4684	27.7252	57.7903	24.9353	20.5794
15.919	11.052	27.7333	57.9519	24.9235	20.8281
15.9444	10.9482	27.7289	58.1761	24.913	20.8513
15.9457	10.9153	27.7439	57.9259	24.9235	20.7219
15.9588	11.2984	27.7452	58.0931	24.9313	20.6769
15.9461	11.0854	27.7423	58.5254	24.9297	20.6011
15.9567	11.0613	27.7357	58.4469	24.9171	20.665
15.9697	11.1403	27.762	58.6053	24.9231	20.7459
15.9895	11.2641	27.7791	58.5655	24.9291	20.7117
15.9749	11.3225	27.7692	59.1363	24.9351	20.4782
16.0034	11.225	27.7813	59.0416	24.9287	20.6556
16.0088	10.8049	27.769	59.4907	24.9343	20.5291
15.9925	10.9747	27.7802	59.2858	24.9238	20.7705
16.0153	10.9915	27.8006	59.5599	24.9238	20.6953
16.0441	10.9496	27.8014	59.6877	24.9338	20.9101
16.0429	10.8392	27.7896	59.7496	24.9321	20.6003
16.0388	10.9939	27.7995	59.5386	24.9223	20.5226
16.0404	11.0025	27.8226	59.6397	24.9173	20.657
16.0322	10.9107	27.8262	59.7508	24.9238	20.4619
16.0605	11.189	27.8206	59.9021	24.9107	20.778
16.062	11.1569	27.8283	59.721	24.9171	20.3623
16.0667	11.1991	27.8124	59.9017	24.9379	20.7567
16.0435	11.3813	27.8438	60.5253	24.9239	20.8728
16.0894	11.1492	27.8408	60.5469	24.9254	20.2046
16.096	11.4281	27.869	60.5541	24.9171	20.8714
16.1123	11.5992	27.8534	60.6988	24.9179	20.5208
16.1096	11.4031	27.8432	60.7704	24.9041	20.6387
16.1062	11.7237	27.8582	60.3308	24.9218	20.5009
16.122	11.521	27.8708	60.9139	24.9381	20.6478
16.1227	11.9124	27.8696	60.9099	24.9276	20.3866
16.1304	11.7143	27.8974	61.1388	24.9285	20.7472
16.1345	11.61	27.8748	61.417	24.9123	20.7552
16.1375	12.0051	27.8694	61.3757	24.9194	20.4889
16.1462	11.9045	27.8901	61.6227	24.9254	20.9869
16.1772	11.97	27.9022	61.8651	24.9219	20.7767
16.1743	12.3345	27.9106	62.0763	24.9247	20.6763
16.1701	12.3273	27.9176	62.4436	24.9165	20.705
16.1796	12.0239	27.9071	62.1883	24.9311	20.7347
16.1883	12.3472	27.9158	62.3162	24.9055	20.6934
16.1874	12.4052	27.9176	62.68	24.9343	20.6395
16.2274	11.8676	27.9308	62.5062	24.9304	20.6744
16.2312	11.8514	27.9338	62.9534	24.9254	20.3198
16.241	11.5952	27.9431	62.8543	24.9306	20.9748
16.2381	11.9446	27.9581	63.0707	24.9265	20.7673
16.2464	11.7792	27.9643	63.1108	24.9192	20.5603
16.2587	11.9196	27.9503	62.9454	24.9268	20.5724
16.2597	11.9886	27.9755	63.3697	24.9102	20.8474
16.2763	12.1301	27.9621	63.263	24.9199	20.5769
16.2643	12.1003	27.9689	63.7581	24.9368	20.8099
16.2819	11.8432	27.9609	63.9381	24.9314	20.7267
16.269	12.1304	27.9748	63.6917	24.9164	20.6112
16.2896	11.9905	28.0091	64.0097	24.9228	20.4941
16.3097	11.8594	27.9959	63.7653	24.9326	20.6157
16.2874	12.121	27.9992	64.0689	24.9241	20.6427
16.3011	12.0153	27.9982	64.1922	24.921	20.6411
16.3206	11.7042	28.0135	64.1386	24.9265	20.5748
16.3392	12.0994	27.9985	64.6026	24.9247	20.6023
16.3241	12.3426	28.0235	64.463	24.9163	20.6783
16.3225	12.6588	28.0343	64.7563	24.9219	20.6795
16.3298	12.6032	28.0279	64.8799	24.9189	20.4671
16.3555	13.0427	28.0302	65.1155	24.9222	20.4849
16.3681	13.0141	28.046	65.0245	24.9219	20.6591
16.3772	12.7256	28.0369	64.8567	24.9158	20.6468
16.3723	12.9935	28.0507	65.4214	24.9391	20.6717
16.3764	12.4999	28.0407	65.5448	24.9256	20.4139
16.3947	12.8521	28.0524	65.4301	24.9316	20.3484
16.3953	12.0603	28.0333	65.3484	24.9318	20.7329
16.4151	12.1541	28.0386	65.4424	24.9261	20.6006
16.4366	12.4727	28.0772	65.6238	24.9197	20.5913
16.4377	12.2817	28.0689	65.7002	24.9245	20.3741
16.4312	12.2929	28.0684	65.7288	24.9391	20.4372
16.4504	12.3826	28.0722	65.8783	24.9281	20.8649
16.4585	12.489	28.0769	65.3379	24.9333	20.7341
16.4683	12.3728	28.0902	65.7636	24.9404	20.6125
16.4773	12.5123	28.0885	66.1798	24.92	20.6658
16.4622	12.497	28.1031	66.2545	24.9289	20.6702
16.4647	12.375	28.0839	66.4898	24.9318	20.587
16.493	12.7563	28.1014	66.4023	24.9139	20.6809
16.4968	12.5018	28.1151	66.6754	24.9162	20.6266
16.5019	13.0358	28.1305	66.7046	24.932	20.6369
16.519	13.0382	28.1086	66.7264	24.9273	20.7188
16.5003	12.9707	28.1179	66.8569	24.9208	20.7545
16.5423	13.157	28.1075	66.7327	24.9357	20.3645
16.5246	13.054	28.1319	66.7973	24.9175	20.5206
16.5595	13.2569			24.9208	20.4414
16.5329	13.0311			24.9178	20.7162
16.5486	13.1449			24.9251	20.5448
16.5436	13.2074			24.9385	20.4095
16.5764	13.1764			24.9327	20.4822
16.5786	13.3293			24.9154	20.3805
16.5764	13.2393			24.9252	20.5658
16.5716	13.0672			24.912	20.6834
16.5911	13.2033			24.9212	20.4038
16.5917	13.5747			24.92	20.4003
16.5932	13.1			24.9232	20.5959
16.5909	13.2854			24.9328	20.6514
16.6046	13.0607			24.9388	20.4208
16.6205	13.2635			24.9168	20.5773
16.6241	13.3668			24.9274	20.7179
16.6314	13.3735			24.9207	20.6123
16.6471	13.3821			24.9226	20.8514
16.6593	13.4616			24.9162	20.8052
16.657	13.7348			24.9296	20.5521
16.6571	13.5992			24.9315	20.5592
16.6692	13.3056			24.9299	20.5246
16.6698	13.2674			24.9184	20.6082
16.6934	13.3658			24.9164	20.5325
16.7145	13.2385			24.9221	20.9438
16.7045	13.5659			24.9191	20.4648
16.7199	13.0189			24.9385	20.6024
16.7257	13.226			24.9334	20.545
16.7232	13.3317			24.9196	20.5238
16.7425	13.2957			24.9332	20.3184
16.7575	13.5317			24.9399	20.7069
16.7673	13.4467			24.9301	20.5415
16.7697	13.6492			24.9213	20.6734
16.7613	13.5762			24.9283	20.6388
16.7763	13.5423			24.9252	20.5284
16.7826	13.7585			24.9266	20.5337
16.7805	13.6551			24.923	20.493
16.8095	13.5779			24.9272	20.5501
16.8058	13.8143			24.918	20.3499
16.8149	13.502			24.93	20.5704
16.8123	13.6323			24.9333	20.5795
16.8309	13.7834			24.922	20.4855
16.8345	13.5061			24.9237	20.7551
16.8455	13.5434			24.9344	20.479
16.8555	13.6102			24.9345	20.3658
16.8453	13.545			24.9076	21.0114
16.8463	13.5351			24.9149	20.8062
16.8841	13.5433			24.9218	20.303
16.8755	13.5988			24.9191	20.7519
16.874	13.846			24.9013	20.5657
16.8699	13.4406			24.9372	20.7587
16.8876	13.7341			24.9229	20.6953
16.9059	13.9894			24.9367	20.4686
16.9066	13.9543			24.9088	20.5926
16.9145	14.0561			24.9131	20.3538
16.9504	13.976			24.9426	20.4544
16.9329	14.0063			24.9344	20.7927
16.9455	14.1662			24.9348	20.6069
16.9339	13.9857			24.9256	20.3493
16.9679	13.7594			24.9409	20.5603
16.9449	13.7807			24.921	20.354
16.938	13.7256			24.9463	20.3667
16.97	14.117			24.9168	20.7656
16.9654	14.0391			24.9293	20.1726
16.9867	14.0647			24.9296	20.3918
16.9851	14.249			24.9393	20.5174
16.9912	14.3329			24.9234	20.6542
16.9952	13.9314			24.92	20.4749
16.9938	14.0559			24.92	20.7563
17.0198	14.1317			24.9315	20.3461
17.0134	14.0637			24.9151	20.3422
17.0186	14.2224			24.9267	20.6571
17.0099	14.2538			24.9168	20.5581
17.0216	14.2054			24.9322	20.7334
17.0282	14.0931			24.9144	20.305
17.046	14.4864			24.9236	20.5045
17.0356	14.2363			24.9134	20.6849
17.0491	14.3835			24.9385	20.8583
17.0451	14.429			24.9241	20.746
17.0613	14.5417			24.9088	20.5928
17.0628	14.4665			24.9096	20.8754
17.075	14.3705			24.94	20.7287
17.072	14.4265			24.9344	20.2258
17.0899	14.6184			24.9306	20.5277
17.0998	14.9431			24.9301	20.4779
17.1009	14.8621			24.9154	20.7505
17.1034	14.6334			24.9267	20.7533
17.09	14.6531			24.9287	20.6241
17.1395	14.4257			24.931	20.6608
17.1431	14.6127			24.9269	20.1762
17.1424	14.7442			24.9159	20.7264
17.1482	14.3482			24.9378	20.7187
17.1395	14.7381			24.9261	20.9523
17.1538	14.4388			24.9256	20.3899
17.1679	14.2129			24.9171	20.6838
17.1815	14.6166			24.9443	20.494
17.1868	14.7951			24.9401	20.3933
17.2007	14.555			24.9224	20.2923
17.1853	14.7516			24.9331	20.5522
17.1918	14.5648			24.9305	20.5549
17.1981	14.479			24.9218	20.7467
17.2157	14.6932			24.9203	20.5694
17.1976	14.5334			24.9234	20.5078
17.2396	14.5765			24.9328	20.4693
17.2409	14.0281			24.9384	20.629
17.2462	14.0297			24.9194	20.4322
17.2423	14.2746			24.9293	20.7026
17.2572	14.429			24.9244	20.6635
17.264	14.302			24.9224	20.7512
17.3082	14.4134			24.9223	20.521
17.2834	14.4643			24.9276	20.7515
17.2783	14.6573			24.9272	20.489
17.3075	14.8015			24.9241	20.5659
17.3077	14.752			24.9295	20.5144
17.3118	15.0136			24.9169	20.5612
17.3072	14.9277			24.9126	20.7378
17.3136	14.6832			24.9188	20.4989
17.3169	15.0517			24.9095	20.4385
17.3344	15.0945			24.9165	20.5522
17.3453	15.0945			24.9165	20.5103
17.3438	15.2533			24.9337	20.4222
17.344	14.9006			24.925	20.3227
17.3796	14.8023			24.9096	20.5484
17.3761	14.8616			24.9307	20.369
17.3947	14.8693			24.9304	20.3846
17.3867	14.8085			24.9246	20.4672
17.3889	14.7404			24.9206	20.4992
17.4126	14.6279			24.928	20.2322
17.4109	14.6569			24.926	20.5705
17.4273	14.321			24.913	20.4332
17.4257	13.9064			24.9227	20.608
17.4383	14.4112			24.9284	20.6744
17.4483	14.4441			24.9219	20.8163
17.4496	14.4707			24.9285	20.6163
17.4537	14.2742			24.9184	20.5354
17.4558	14.4159			24.9014	20.5056
17.4683	14.0894			24.9236	20.6696
17.4744	14.2706			24.9239	20.2623
17.4891	14.8261			24.9271	20.6338
17.4762	14.1733			24.9277	20.6618
17.4967	14.175			24.9318	20.691
17.5157	14.145			24.9366	20.3973
17.5206	14.5481			24.9457	20.5328
17.5286	14.3091			24.9167	20.5664
17.546	14.737			24.9376	20.2725
17.5367	14.3056			24.9199	20.7294
17.564	14.2073			24.9029	20.2904
17.5623	14.5783			24.9367	20.7773
17.5552	14.3468			24.9178	20.3907
17.5586	14.4754			24.9234	20.741
17.5652	14.7268			24.9325	20.3938
17.5845	14.7702			24.9078	20.3897
17.5989	14.6283			24.9311	20.3765
17.5864	15.0747			24.9257	20.912
17.6009	14.7347			24.9173	20.8262
17.6082	14.6819			24.9392	20.3745
17.6091	14.8949			24.9286	20.8555
17.636	15.0367			24.9327	20.6514
17.6186	14.7068			24.9189	20.5428
17.6486	14.5128			24.9198	20.7637
17.6563	14.5941			24.9212	20.6701
17.6569	14.8364			24.9174	20.6913
17.6742	15.0333			24.9261	20.7379
17.6837	14.9068			24.9304	20.5081
17.6926	14.845			24.9191	20.3972
17.6928	14.818			24.9175	20.4795
17.6957	14.6913			24.9181	20.4684
17.6949	14.7686			24.9209	20.8078
17.711	14.9025			24.9168	20.8006
17.7196	14.9041			24.927	20.4627
17.7295	14.636			24.9282	20.2667
17.726	14.3163			24.9273	20.6532
17.7452	14.6155			24.9197	20.6621
17.7576	14.4073			24.928	20.1984
17.7774	14.0816			24.9217	20.8136
17.7872	13.9972			24.9052	20.5833
17.8047	13.7562			24.9257	20.2282
17.7936	13.8386			24.9222	20.5153
17.8163	14.0223			24.9339	20.3227
17.8018	14.259			24.9364	20.3244
17.8012	14.1055			24.9174	20.7351
17.8207	14.4241			24.9125	20.5582
17.8316	14.242			24.9135	20.8278
17.846	14.2979			24.9327	20.3311
17.8377	14.5379			24.9204	20.5152
17.8716	14.3486			24.9117	20.8912
17.8694	14.1971			24.9185	20.3409
17.8859	14.3289			24.9351	20.3452
17.8731	14.4325			24.9317	20.4757
17.8816	14.4513			24.9141	20.3129
17.8682	14.4423			24.9095	20.6598
17.8887	14.5424			24.9449	20.3224
17.9025	14.6515			24.9414	20.7661
17.897	14.6547			24.9273	20.6557
17.9129	14.5354			24.9321	20.5491
17.902	14.8649			24.9445	20.4821
17.9392	14.8693			24.9375	20.414
17.9414	14.6255			24.9324	20.3945
17.9606	14.2206			24.9214	20.3645
17.9576	14.5248			24.9193	20.4335
17.9764	14.5002			24.9287	20.39
17.9714	14.5633			24.9211	20.2222
17.985	14.8656			24.9276	20.6191
17.9858	14.3944			24.9228	20.2659
17.9875	14.3133			24.9141	20.4327
18.0132	14.6483			24.8981	20.4112
18.0104	14.6001			24.9162	20.5963
18.0339	14.5287			24.9253	20.3919
18.0191	14.7417			24.9305	20.5148
18.0536	14.8912			24.9202	20.7543
18.0416	14.6344			24.925	20.4359
18.0316	14.7661			24.9152	20.3255
18.0454	14.4831			24.9341	20.2935
18.0775	14.3039			24.9079	20.3826
18.0636	14.766			24.93	20.6089
18.0926	14.5346			24.9094	20.5938
18.0977	14.7984			24.9254	20.0339
18.0932	14.8802			24.9188	20.4596
18.0952	14.4692			24.923	20.4877
18.0967	14.534			24.9345	20.461
18.1145	14.5983			24.9373	20.4635
18.1182	14.3997			24.9224	20.4789
18.0989	14.6393			24.9332	20.3566
18.1101	14.5726			24.9232	20.7538
18.1367	14.8948			24.9215	20.5296
18.1403	15.1588			24.9186	20.5797
18.1472	14.9445			24.9324	20.3624
18.1403	14.6284			24.9326	20.727
18.1445	14.7213			24.9134	20.6189
18.1628	14.8412			24.909	20.585
18.1582	14.6752			24.9377	20.5943
18.1737	14.9817			24.9302	20.5588
18.1666	14.6674			24.9264	20.6873
18.1784	15.0993			24.9239	20.7387
18.1937	14.7992			24.9175	20.7646
18.1968	14.9065			24.9193	20.66
18.2025	15.285			24.9122	20.5288
18.2159	15.2648			24.9212	20.5285
18.2308	15.2039			24.9149	20.2699
18.2345	14.862			24.9176	20.6187
18.2427	15.1293			24.9265	20.6151
18.2408	15.3341			24.9157	20.7892
18.2459	15.3045			24.9318	20.3483
18.2578	15.5897			24.9393	20.7724
18.2608	15.3954			24.9244	20.8239
18.2713	15.2816			24.9141	20.9497
18.2801	15.4637			24.912	20.816
18.2771	15.3949			24.9089	20.7523
18.3143	15.3485			24.9168	20.6981
18.3012	15.5314			24.9375	20.7373
18.315	15.3338			24.9363	20.4146
18.3141	15.3249			24.9307	20.7584
18.3269	15.3058			24.9146	20.5942
18.3282	15.4474			24.9246	20.6182
18.3416	15.5234			24.9315	20.5605
18.3498	15.1416			24.9199	20.6739
18.3461	15.7307			24.9223	20.6031
18.3645	15.7252			24.9234	20.2069
18.366	15.6454			24.9304	20.7637
18.3735	15.4018			24.9227	20.5779
18.3875	15.6413			24.9279	20.5444
18.3977	15.5515			24.91	20.3602
18.3933	15.3725			24.9287	20.4591
18.4167	14.8897			24.9239	20.6234
18.4065	15.0081			24.9081	21.178
18.4101	15.2815			24.9247	20.3349
18.4458	15.0553			24.919	20.7647
18.4249	15.0484			24.9167	20.4267
18.4369	15.1829			24.9303	20.5829
18.4275	15.0804			24.928	20.562
18.4605	15.4072			24.922	20.4856
18.4444	15.5976			24.9273	20.5661
18.4533	15.1817			24.9246	20.4556
18.4708	15.316			24.9173	20.5498
18.4799	15.2105			24.9278	20.7153
18.4824	15.6238			24.9114	20.5417
18.4982	15.3955			24.9222	20.8281
18.5039	15.352			24.9217	20.6692
18.5022	15.3432			24.9196	20.6114
18.4995	15.5411			24.9237	20.7849
18.5082	15.6159			24.9165	20.8616
18.5354	15.445			24.9312	20.7841
18.5366	15.4621			24.9242	20.4243
18.5558	15.5987			24.9326	20.4829
18.5431	15.7996			24.9152	20.8905
18.5681	15.5945			24.9203	20.5939
18.5697	15.8335			24.9189	20.4034
18.5715	16.0134			24.9261	20.6047
18.575	15.7904			24.9232	20.416
18.5874	15.6651			24.9271	20.7203
18.598	15.9938			24.9205	20.6162
18.5982	16.2027			24.9304	20.8196
18.5933	16.2445			24.9163	20.4194
18.5978	15.8916			24.9314	20.5817
18.624	15.5442			24.9342	20.2664
18.6222	15.7063			24.9231	20.4742
18.625	15.6447			24.9317	20.7511
18.6368	15.5633			24.9226	20.7355
18.6529	15.4799			24.9341	20.4204
18.6458	15.7591			24.9326	20.7375
18.6478	15.6854			24.9291	20.0729
18.6566	15.7211			24.9345	20.5755
18.6532	15.7415			24.9265	20.6023
18.6689	15.229			24.9249	20.2856
18.678	14.8023			24.9264	20.3001
18.6829	15.0717			24.9217	20.5826
18.6835	14.821			24.9324	20.9085
18.6907	15.2719			24.909	20.6807
18.7118	15.1886			24.9197	20.5203
18.71	15.3226			24.9243	20.6123
18.7145	15.6233			24.9172	20.5435
18.7291	15.5534			24.9297	20.7828
18.7362	15.5928			24.9273	20.3183
18.7387	15.1466			24.9345	20.7731
18.7573	15.4023			24.9161	20.3969
18.7611	15.5925			24.9219	20.7001
18.761	15.8049			24.929	20.7784
18.7789	15.7329			24.906	20.6389
18.7829	15.6113			24.9343	20.5144
18.7745	15.3243			24.9196	20.6357
18.7933	15.7845			24.9093	20.6266
18.8	15.5557			24.9315	20.5899
18.7948	15.6996			24.9366	20.7317
18.7961	16.1352			24.9117	20.3772
18.8163	15.9524			24.9076	20.7147
18.825	15.9962			24.921	20.7705
18.8287	16.1256			24.9141	20.6966
18.8468	15.6266			24.9291	20.6124
18.8487	16.2035			24.8966	20.7938
18.8569	16.1121			24.9234	20.8891
18.8709	16.1679			24.9174	20.6854
18.8563	16.1619			24.9287	20.4685
18.8783	16.102			24.9111	20.7468
18.8847	16.1453			24.9343	20.5596
18.888	16.2686			24.9134	20.49
18.8998	16.1757			24.928	20.2904
18.8907	16.324			24.9276	20.4374
18.9139	16.3865			24.9268	20.8101
18.9189	16.2677			24.9127	20.5168
18.9197	15.9831			24.931	20.1499
18.9249	16.2209			24.9145	20.3574
18.9283	16.1735			24.9334	20.7265
18.9375	16.0089			24.9095	20.4955
18.9327	16.6646			24.9287	20.9932
18.9465	16.6174			24.9286	20.65
18.9447	16.2782			24.9197	20.5446
18.9809	16.2968			24.9271	20.6407
18.9816	15.6768			24.928	20.6037
19.0007	15.7067			24.9103	20.8248
19.0107	15.4292			24.919	20.6437
19.0134	15.3793			24.9043	20.8077
19.0201	15.5349			24.9155	20.5197
19.0144	15.5989			24.9211	20.6847
19.0339	15.5994			24.9244	20.82
19.0303	15.7002			24.9308	20.6174
19.0474	15.6188			24.9265	20.5559
19.0503	15.6916			24.9231	20.5634
19.0497	15.8029			24.9221	20.7429
19.043	16.0866			24.9289	20.5133
19.0558	16.2185			24.9135	20.5614
19.0664	16.267			24.9119	20.7911
19.0771	16.1154			24.9216	20.6825
19.0704	15.912			24.9186	20.7276
19.0874	15.633			24.9218	21.0561
19.1046	15.7063			24.9234	20.3815
19.1166	15.6747			24.9193	20.6317
19.1323	15.6616			24.9216	20.5185
19.1077	15.476			24.9206	20.5155
19.1259	15.4692			24.9246	20.5131
19.1175	15.7169			24.9229	20.7249
19.1205	15.4588			24.922	20.9593
19.1329	15.2697			24.9095	20.5893
19.1318	15.3895			24.9211	20.5114
19.1457	15.492			24.9222	20.6395
19.1719	15.6392			24.922	20.4971
19.1615	15.6801			24.9289	20.4825
19.1577	15.5142			24.9291	20.3104
19.1575	15.6794			24.928	20.6
19.191	15.6826			24.9091	20.5346
19.1928	16.0647			24.939	20.2733
19.209	15.7721			24.9307	20.6263
19.2098	15.9395			24.9337	20.8065
19.2167	15.7164			24.9285	20.9548
19.2255	15.9699			24.9168	20.6095
19.2193	15.7437			24.9118	20.5457
19.2289	16.0995			24.9351	20.3885
19.2357	16.1686			24.9101	20.7074
19.2576	15.9352			24.9225	20.3873
19.2644	15.8509			24.9068	20.5114
19.2717	15.7886			24.9356	20.6371
19.2656	15.8661			24.9225	20.53
19.2871	15.4683			24.9184	20.8033
19.2933	15.9211			24.9399	20.745
19.3016	15.5231			24.9229	20.8197
19.2987	15.6028			24.9194	20.7152
19.2894	15.5582			24.9334	20.6409
19.3119	15.6408			24.9262	20.574
19.3205	15.6193			24.9221	20.9053
19.323	15.6662			24.9251	20.4705
19.3426	16.1518			24.9263	20.596
19.355	15.9237			24.922	20.4916
19.3469	15.7598			24.9203	20.4814
19.3581	16.1309			24.9292	20.3109
19.3641	16.2719			24.9131	20.81
19.3721	16.2449			24.9229	20.4079
19.37	15.9834			24.9125	20.1429
19.3954	15.7401			24.9285	20.6783
19.4116	15.6623			24.9361	20.6683
19.3971	15.8232			24.9266	20.7341
19.3988	15.5537			24.9286	20.5068
19.4118	15.4214			24.9355	20.7362
19.4337	15.6713			24.932	20.353
19.4313	15.7558			24.9223	20.686
19.4126	15.6007			24.924	20.5939
19.438	15.9602			24.931	20.6855
19.4578	15.5536			24.9253	20.5361
19.4614	15.7451			24.9336	20.4844
19.4779	15.8103			24.9206	20.354
19.4758	16.0264			24.9281	20.4724
19.4889	15.9346			24.9232	20.552
19.498	15.7314			24.913	20.5758
19.4965	16.0234			24.9199	20.5083
19.5125	15.704			24.9259	20.5377
19.5055	16.2609			24.9355	20.268
19.5251	16.3111			24.9407	20.0533
19.529	16.1014			24.9282	20.4566
19.5459	16.0112			24.9354	20.4125
19.5463	16.5601			24.9242	20.5111
19.5584	16.3815			24.9245	20.513
19.568	16.6421			24.916	20.6794
19.5634	16.6308			24.9179	20.3195
19.5673	16.5174			24.9155	20.5349
19.592	16.0656			24.9255	20.3616
19.5946	16.3488			24.8921	20.7759
19.6142	16.3186			24.9162	20.7827
19.6132	16.0856			24.9211	20.4567
19.6253	16.2335			24.9171	20.7315
19.639	16.2758			24.9315	20.9372
19.631	16.3154			24.9178	20.7027
19.631	16.6797			24.9286	20.7643
19.6466	16.1898			24.9164	20.7359
19.6474	16.4549			24.9375	20.386
19.6396	16.3333			24.9189	20.5444
19.6641	16.4474			24.9202	20.5162
19.6592	16.6627			24.9215	20.2595
19.6666	16.6447			24.9235	20.4028
19.682	16.3182			24.9226	20.2877
19.6877	16.2771			24.9062	20.4922
19.7086	16.9137			24.9149	20.5456
19.7105	16.7903			24.922	20.7473
19.702	16.9298			24.9232	20.3508
19.7115	16.3239			24.9347	20.5179
19.7329	16.574			24.9327	20.4519
19.7448	16.7005			24.9155	20.4779
19.7479	16.9239			24.9523	20.432
19.7516	16.668			24.9241	20.5644
19.7671	16.681			24.9263	20.58
19.7724	16.4645			24.9351	20.3407
19.7811	16.545			24.9172	20.5618
19.7899	16.617			24.9171	20.5755
19.7921	16.3644			24.9172	20.4698
19.8171	16.4757			24.9253	20.1606
19.8139	16.7214			24.9365	20.3656
19.8194	16.339			24.9282	20.3872
19.832	16.4554			24.9193	20.3754
19.8399	16.9406			24.9238	20.5112
19.8488	16.72			24.9159	20.7179
19.8445	16.6793			24.9239	20.407
19.8544	16.6908			24.9195	20.3462
19.8637	16.6097			24.9142	20.5282
19.8863	16.7077			24.9239	20.4306
19.8729	17.0449			24.933	20.3787
19.8836	17.0005			24.922	20.6163
19.8873	17.0471			24.9219	20.3199
19.8876	16.8693			24.9202	20.6926
19.9008	16.5663			24.9198	20.6085
19.9032	16.8759			24.9211	20.4315
19.9125	16.8842			24.9248	20.5757
19.9334	16.6784			24.9309	20.3442
19.935	16.2248			24.9111	20.4358
19.9516	16.4645			24.9378	20.7405
19.9404	16.3168			24.915	20.4709
19.9358	16.3365			24.9239	20.6414
19.9517	16.3641			24.9191	20.6717
19.9464	16.5605			24.9097	20.5763
19.9941	16.4954			24.9281	20.6964
19.9698	16.7028			24.9197	20.1756
19.9874	16.3154			24.9236	20.5961
19.9883	16.7551			24.9108	20.5137
19.9997	17.182			24.9264	20.3769
19.9988	16.509			24.9234	20.0295
19.9954	16.4721			24.9374	20.3849
19.9937	16.7275			24.9175	20.2046
20.0113	16.7451			24.9268	20.1718
20.0295	16.8531			24.916	20.4372
20.0239	16.8772			24.9194	20.5183
20.0365	16.8229			24.9329	20.1097
20.0424	16.8385			24.9324	20.4391
20.0379	16.748			24.9248	20.2827
20.0514	16.7267			24.9206	20.5266
20.0545	16.9043			24.92	20.4633
20.0508	16.6329			24.9366	20.362
20.0632	16.3287			24.9168	20.694
20.0802	16.7362			24.9142	20.4574
20.0816	16.6007			24.937	20.4542
20.0871	16.8693			24.9267	20.2548
20.1024	16.7503			24.9188	20.5311
20.1057	16.8234			24.9297	20.7034
20.1084	16.7222			24.9134	20.5271
20.1035	16.3293			24.9354	20.4464
20.1152	16.5258			24.9117	20.7061
20.1151	16.6852			24.9196	20.5541
20.1477	16.6942			24.9123	20.492
20.1493	16.4728			24.9348	20.5163
20.1399	16.791			24.9228	20.4442
20.1622	16.9833			24.9194	20.6913
20.1544	17.1018			24.9289	20.4897
20.1678	16.8823			24.9142	20.5435
20.1734	16.9519			24.9317	20.4426
20.1779	17.0215			24.9241	20.4801
20.186	17.0631			24.918	20.9942
20.1928	16.961			24.9176	20.6258
20.1844	16.9915			24.9206	20.8731
20.2005	17.301			24.9156	20.5782
20.2133	17.4063			24.912	20.6889
20.2288	17.2227			24.923	20.3053
20.2125	17.2838			24.9312	20.3675
20.2061	17.6444			24.9204	20.6695
20.2474	17.2384			24.9216	20.4178
20.2561	17.4294			24.929	20.2544
20.2545	17.2499			24.9273	20.6946
20.2724	17.4449			24.9184	20.5839
20.2834	17.58			24.9245	20.7361
20.2801	17.578			24.9212	20.5096
20.2906	17.6286			24.9221	20.5051
20.3025	17.4821			24.935	20.2409
20.3041	17.4448			24.9163	20.6755
20.3214	17.3786			24.93	20.3309
20.3389	17.6512			24.9266	20.7978
20.3315	17.6642			24.9223	20.2783
20.3423	17.6157			24.9306	20.6705
20.3494	18.0983			24.917	20.6134
20.3541	17.8308			24.9213	20.7795
20.3507	18.0554			24.9226	20.5304
20.3651	17.7121			24.9197	20.6784
20.3712	18.0842			24.933	20.6063
20.3655	17.9977			24.9078	20.4844
20.3626	18.0431			24.9317	20.7325
20.3785	17.7604			24.9218	20.8128
20.3792	17.7206			24.9282	20.5939
20.3874	17.997			24.908	20.7016
20.3982	17.7686			24.9328	20.6133
20.3937	17.5077			24.9148	20.8491
20.4124	17.771			24.9254	20.5282
20.4278	17.8816			24.9183	20.6138
20.4422	17.6045			24.9163	20.7259
20.4341	17.5129			24.9175	20.7198
20.4323	17.8949			24.9229	20.4063
20.4536	17.9093			24.9241	20.6111
20.4644	18.0227			24.924	20.6508
20.4701	17.7807			24.9193	20.2763
20.4725	17.6574			24.9215	20.3408
20.4795	18.0916			24.9309	20.6031
20.4983	17.8477			24.9227	20.6203
20.4976	18.0294			24.9246	20.7681
20.5217	17.9582			24.9206	20.5676
20.5308	17.8256			24.918	20.4796
20.5268	17.8449			24.9143	21.0124
20.5442	17.6446			24.9266	20.7768
20.5461	17.541			24.9345	20.6123
20.5454	17.5504			24.9233	20.6332
20.5731	17.8715			24.9249	20.3527
20.5692	17.6019			24.9201	20.7169
20.5889	17.9031			24.9166	20.5796
20.5922	17.5329			24.9126	20.5948
20.5991	17.2977			24.9271	20.7561
20.6181	17.4645			24.9424	20.7143
20.6035	17.5691			24.9281	20.6143
20.6189	17.7718			24.9319	20.8732
20.6299	17.3569			24.9167	20.6419
20.6383	17.708			24.9254	20.3648
20.6467	17.5033			24.9305	20.7056
20.6547	17.7865			24.9217	20.477
20.6604	17.6043			24.9523	20.4077
20.659	18.207			24.936	20.541
20.6671	17.6512			24.9243	20.8145
20.6583	17.7392			24.9296	20.4715
20.6712	17.6554			24.9254	20.9492
20.6847	18.1685			24.9331	20.8504
20.6942	18.1027			24.9173	20.8102
20.6809	18.0466			24.9198	20.4839
20.7129	17.8087			24.9111	20.7879
20.6999	17.8677			24.9302	20.5578
20.7136	17.8406			24.9169	20.8062
20.7022	17.5412			24.9263	20.8135
20.7039	17.8837			24.9188	20.627
20.7287	18.0195			24.9109	20.7983
20.7183	17.9736			24.9084	20.337
20.7329	17.7488			24.9263	20.6448
20.7322	18.3461			24.9271	20.6122
20.7484	18.2973			24.9264	20.6848
20.7466	18.4532			24.9133	20.8308
20.7575	18.2877			24.9238	20.6226
20.7557	18.3974			24.9212	20.5114
20.7811	18.7251			24.9174	20.8141
20.7956	18.3027			24.9238	20.7522
20.7833	18.3811			24.9191	20.7537
20.7844	18.3732			24.9347	20.8059
20.8019	18.0243			24.9202	20.7115
20.8205	18.246			24.9217	20.6758
20.8165	18.3882			24.9225	20.5898
20.8095	18.4478			24.9176	20.4636
20.8106	18.4074			24.9286	20.7079
20.8232	18.0728			24.9198	20.5177
20.8292	18.3743			24.9179	20.716
20.8325	18.5856			24.9266	20.6627
20.841	18.4984			24.9121	20.7473
20.8656	18.4064			24.9241	20.7508
20.8431	18.9416			24.936	20.7473
20.8786	18.6408			24.9137	20.6156
20.8772	18.6905			24.9225	20.6407
20.8953	18.8912			24.9109	20.7011
20.8785	18.7487			24.92	20.6255
20.8775	18.8477			24.9178	20.8945
20.8953	18.6518			24.9293	20.6107
20.9121	18.7262			24.9316	20.6859
20.9206	18.8943			24.9173	20.7384
20.9123	18.4408			24.9145	20.5919
20.9349	18.7583			24.9261	20.6438
20.9454	18.8599			24.939	20.5361
20.9374	18.621			24.9251	20.5368
20.9431	18.7362			24.9297	20.6503
20.9328	18.6723			24.9325	20.5275
20.9564	18.7004			24.9335	20.3639
20.9514	18.6318			24.9143	20.7767
20.9658	18.9313			24.921	20.6117
20.9614	19.1327			24.9342	20.7141
20.9923	19.0406			24.9184	20.6154
21.0046	19.0444			24.9351	20.9088
21.0073	19.5418			24.9278	20.473
20.9993	19.1967			24.9067	20.6156
21.008	19.7094			24.9233	20.5507
21.0232	19.5186			24.9293	21.0263
21.0282	19.4029			24.9132	20.5231
21.0422	19.5081			24.9199	20.5987
21.0351	19.4987			24.9235	20.6215
21.0325	19.6385			24.9193	20.7825
21.0473	19.7271			24.9327	20.4086
21.0517	19.5649			24.9349	20.9082
21.0682	19.7596			24.9244	20.5632
21.0496	19.4562			24.9183	20.6822
21.0699	19.8844			24.9242	20.6512
21.0875	19.7028			24.9232	20.496
21.0953	19.9412			24.9249	20.5764
21.0802	20.1994			24.9137	20.573
21.115	19.6993			24.9267	20.8445
21.0926	20.0146			24.9389	20.506
21.0818	19.8197			24.9186	20.6812
21.0833	20.0086			24.9315	20.5568
21.1299	19.833			24.9347	20.5893
21.1229	19.5119			24.9093	20.863
21.1467	19.7314			24.9251	20.433
21.1486	19.9204			24.9164	20.6767
21.1558	20.0419			24.9281	20.7751
21.1522	20.0089			24.9203	20.6811
21.1623	19.6301			24.9321	20.4334
21.1583	19.9549			24.9089	20.7185
21.1594	20.0737			24.925	20.8042
21.1814	19.5784			24.9117	20.7966
21.1854	19.4645			24.9134	20.9038
21.2008	19.4539			24.9125	21.0414
21.2082	19.4254			24.9267	20.411
21.207	19.316			24.9306	20.3444
21.2202	18.9491			24.9226	20.5465
21.2111	18.9978			24.9265	20.9107
21.2233	19.2117			24.9177	20.9011
21.2463	19.3137			24.9299	20.8793
21.2388	19.625			24.9199	20.7508
21.242	19.1841			24.9108	20.7521
21.2456	19.4877			24.916	20.5314
21.2641	19.7222			24.94	20.8071
21.2406	19.4475			24.9224	20.6611
21.2792	19.5429			24.919	20.5726
21.2738	19.6667			24.9355	20.5565
21.2741	19.948			24.9253	20.8601
21.286	19.5064			24.9187	20.8254
21.2904	19.6478			24.9333	20.3939
21.2951	19.8326			24.9297	20.592
21.3133	19.3951			24.9205	20.5178
21.3282	19.8741			24.9398	20.4831
21.3405	19.7112			24.9256	20.6971
21.3159	19.6266			24.9083	20.8955
21.3263	19.9182			24.9222	20.6775
21.3312	20.0257			24.926	20.7859
21.3493	19.57			24.9261	20.5452
21.3558	19.8108			24.9256	20.5979
21.358	19.9454			24.9209	21.1285
21.362	19.562			24.9204	20.6392
21.3724	19.467			24.9136	20.75
21.3965	19.3158			24.9172	20.6813
21.3983	19.5822			24.9062	21.0872
21.388	19.7734			24.9378	20.7222
21.3927	19.1276			24.9266	20.4235
21.4016	19.5159			24.9329	20.4605
21.3981	19.6565			24.9228	20.63
21.419	19.7941			24.9315	20.7935
21.4311	19.5209			24.9228	20.8462
21.4396	19.6733			24.9121	20.5802
21.4351	19.6135			24.9167	20.6645
21.4497	19.6889			24.9179	20.3702
21.4385	19.8616			24.9141	20.4653
21.4656	20.139			24.9122	20.9077
21.4761	20.2106			24.9154	20.8351
21.4584	19.6646			24.9297	20.9134
21.4747	19.9156			24.9184	20.6638
21.4873	20.4924			24.9077	20.7126
21.5043	20.5238			24.9266	20.8405
21.5175	20.3449			24.9265	20.8284
21.5201	20.3233			24.9208	20.6653
21.5342	20.2538			24.9211	20.7446
21.5264	20.2748			24.9283	20.8903
21.5517	20.4543			24.9182	20.5352
21.5404	20.4442			24.919	20.5219
21.5575	20.514			24.9222	20.8539
21.549	20.317			24.9271	20.6335
21.5557	20.6601			24.9168	20.9937
21.5651	20.5989			24.9187	20.756
21.5728	20.7329			24.9302	20.8729
21.6114	20.7852			24.9208	20.7604
21.6053	20.8447			24.9048	20.3724
21.597	20.8386			24.9346	20.6853
21.6124	21.3654			24.9166	20.4269
21.6139	20.9424			24.9363	20.7406
21.6184	21.2671			24.9208	20.6961
21.6368	20.9548			24.9126	21.1298
21.6491	21.4436			24.9302	21.1971
21.6354	21.1099			24.9243	20.8412
21.6619	20.9852			24.9206	21.0441
21.6733	21.2246			24.9291	21.0282
21.6621	21.3517			24.9293	20.9211
21.6806	21.062			24.9245	20.8691
21.6816	21.6713			24.9038	20.6655
21.6833	21.6146			24.9168	20.6624
21.7087	21.3773			24.9324	20.5641
21.7081	21.3896			24.9423	20.6242
21.6992	20.9462			24.9154	20.7737
21.7043	21.55			24.9242	20.5028
21.731	21.4489			24.9328	20.5799
21.7166	21.3879			24.9518	20.9046
21.7183	21.3527			24.9115	20.7798
21.7289	21.3653			24.9347	21.0148
21.7291	21.7046			24.9244	20.9218
21.7652	21.6044			24.9244	20.8664
21.7555	21.6926			24.9153	20.7777
21.7662	21.646			24.9243	20.7894
21.7562	21.5595			24.9188	20.4046
21.781	21.8985			24.9141	20.5034
21.7746	21.8675			24.9223	20.6089
21.7688	21.7039			24.9296	20.5592
21.7957	21.9031			24.9204	20.6974
21.7981	21.563			24.9232	20.7225
21.8144	21.9644			24.9289	20.5558
21.8155	21.4688			24.9205	20.6946
21.8147	21.7788			24.9173	20.5106
21.8514	21.7523			24.9431	20.6139
21.8397	21.9366			24.9209	20.5319
21.8547	21.9555			24.9095	20.689
21.8674	21.8497			24.9067	21.0942
21.8518	21.6916			24.9072	20.7215
21.8544	21.4497			24.9296	20.817
21.8819	21.2086			24.9241	20.6851
21.8866	21.2495			24.9205	20.9091
21.9016	21.3324			24.9276	20.9225
21.906	21.3539			24.9131	20.607
21.9151	20.9365			24.925	20.9363
21.9172	21.0376			24.9248	20.787
21.9247	20.8755			24.9122	20.9851
21.9436	21.3833			24.929	20.7396
21.9379	21.444			24.921	20.5795
21.9539	21.0493			24.9361	20.5878
21.9432	20.4862			24.9236	20.7691
21.9681	20.98			24.9318	20.8654
21.9875	20.5301			24.9297	21.051
21.9879	20.3149			24.9015	20.7137
21.9994	20.0564			24.9191	20.8706
22.001	20.2303			24.916	20.8639
22.0199	20.2957			24.9134	20.7551
22.0446	20.6057			24.902	20.7237
22.0344	20.7583			24.9244	20.7269
22.0428	20.5608			24.9242	21.0359
22.0601	20.48			24.9134	20.5736
22.0577	19.7581			24.9149	20.6398
22.0733	19.8975			24.9218	20.5146
22.0836	19.7755			24.9389	20.6487
22.0817	19.891			24.9347	20.8083
22.0913	20.2785			24.9286	20.6951
22.0924	20.1679			24.9282	20.5809
22.0983	20.1547			24.9078	20.5478
22.1115	20.1595			24.919	20.469
22.1257	20.4676			24.9147	20.5155
22.1352	20.0733			24.9241	20.5859
22.1371	20.4425			24.9363	20.7796
22.1399	20.527			24.9263	20.6707
22.1405	20.5732			24.9009	20.7469
22.1495	20.6831			24.9255	20.379
22.1567	20.6712			24.9218	20.7958
22.1528	20.6511			24.9193	20.6463
22.1869	20.5094			24.919	20.3952
22.1916	20.3947			24.9246	20.7662
22.1939	20.6195			24.9205	20.6994
22.2023	20.4716			24.9254	20.7983
22.1725	20.5166			24.9275	20.5245
22.2229	20.4823			24.9326	20.8139
22.2118	21.0631			24.9226	20.4767
22.226	20.8786			24.9205	20.4748
22.2134	20.6052			24.9104	20.5054
22.2244	20.4738			24.9118	20.6851
22.217	20.7328			24.9227	20.3988
22.2454	20.9381			24.9322	20.6339
22.2574	20.3823			24.9077	20.513
22.2564	20.4047			24.9226	20.6862
22.2648	20.4374			24.9297	20.3013
22.2561	20.4598			24.9338	20.6614
22.2902	20.8169			24.9245	20.9226
22.2829	20.5091			24.9246	20.6451
22.3121	20.6837			24.9314	20.2567
22.3055	20.9323			24.9349	20.5681
22.3185	20.7783			24.9246	20.8034
22.3064	20.6833			24.9183	20.4607
22.3145	20.5426			24.9069	20.3957
22.3329	20.5364			24.9223	20.4887
22.3402	20.7481			24.9206	20.4388
22.3485	20.526			24.9275	20.4757
22.3331	20.5306			24.9209	20.6766
22.3468	21.1184			24.9223	20.6104
22.3639	20.8372			24.9321	20.2757
22.3632	20.7856			24.9321	20.6325
22.3471	20.7819			24.9232	20.4588
22.3956	20.7343			24.9211	20.697
22.4043	20.9232			24.9444	20.6254
22.3972	20.8751			24.9247	20.629
22.3971	21.0076			24.9242	20.865
22.4099	20.8687			24.927	20.506
22.4273	20.8418			24.9196	20.7422
22.4246	20.7058			24.9183	20.4696
22.4451	20.8839			24.913	20.4526
22.4468	21.1554			24.9256	20.7442
22.4399	21.42			24.9284	20.5393
22.4469	21.123			24.9344	20.5961
22.4849	21.0435			24.9355	20.419
22.4738	20.9993			24.9328	20.6785
22.4593	21.1612			24.9414	20.8033
22.4685	21.3068			24.9227	20.6819
22.48	21.3214			24.9195	20.5084
22.4804	21.0692			24.9205	20.5275
22.4846	21.354			24.9275	20.5369
22.4788	21.1147			24.9258	20.8849
22.4874	20.9018			24.9336	20.5139
22.5065	21.1065			24.9056	20.5818
22.5138	20.9847			24.9321	20.8373
22.5245	21.0001			24.9149	20.7652
22.5206	21.0767			24.9278	20.5808
22.5263	21.1258			24.9305	20.507
22.5398	21.2433			24.9216	20.7355
22.5563	20.744			24.9167	20.8547
22.5673	20.9216			24.925	20.5448
22.58	21.0015			24.9232	20.6971
22.5787	20.2707			24.9228	20.7251
22.602	20.149			24.9181	20.4663
22.5833	19.8484			24.9379	20.462
22.5901	20.304			24.9217	20.6209
22.5892	20.3223			24.9278	20.7442
22.6106	20.3772			24.9145	20.5421
22.6174	20.3275			24.929	20.7059
22.621	20.2136			24.92	20.4509
22.637	20.649			24.9261	20.6935
22.6267	20.0683			24.9224	20.5265
22.6446	19.9069			24.9121	20.7055
22.6545	20.2136			24.9188	20.2064
22.6535	19.9978			24.9328	20.5736
22.6591	20.1455			24.9282	20.7217
22.6623	20.5129			24.9253	20.8255
22.6529	20.2379			24.916	20.7188
22.6718	20.561			24.9273	20.6055
22.6832	20.4422			24.9259	20.516
22.6804	20.3402			24.9245	20.7682
22.6797	20.6983			24.9135	20.7893
22.6781	20.4084			24.9131	20.5853
22.6871	20.3701			24.9141	20.7521
22.6838	20.4616			24.924	20.4337
22.7019	20.4934			24.9166	20.463
22.7104	20.46			24.9224	20.7101
22.7168	20.5736			24.9186	20.734
22.7128	20.4859			24.9055	20.7662
22.7089	20.7896			24.9216	20.3781
22.7264	20.5586			24.9224	20.358
22.7436	21.1052			24.9255	20.4683
22.7555	21.0234			24.9157	20.2121
22.7533	20.9537			24.9136	20.47
22.7765	20.8744			24.9354	20.7448
22.7604	21.1451			24.9304	20.7179
22.7541	21.3049			24.9204	20.4277
22.7801	20.9793			24.9102	20.4236
22.7884	21.3926			24.9237	20.6566
22.786	21.1203			24.9106	20.7356
22.8063	21.3486			24.9342	20.6025
22.7998	21.5706			24.9297	20.6126
22.8018	21.6137			24.9238	20.2877
22.8088	21.7315			24.9085	20.6805
22.8326	21.4191			24.9303	20.6881
22.829	21.6626			24.9183	20.3152
22.8544	21.8335			24.9173	20.8159
22.8419	22.1597			24.9333	20.8165
22.8509	21.666			24.9218	20.8642
22.8651	21.5878			24.9314	20.8302
22.886	21.7326			24.9235	20.5734
22.88	22.3057			24.918	20.5098
22.8817	21.8453			24.9226	20.536
22.8969	21.698			24.9218	20.4682
22.9008	21.8708			24.9233	20.659
22.9028	21.7949			24.9194	20.5312
22.9142	22.1939			24.9147	20.7037
22.9202	22.0826			24.9241	20.7296
22.9324	22.0266			24.918	20.804
22.9351	22.1787			24.9318	20.4484
22.9294	22.0038			24.8978	20.2334
22.9278	21.8968			24.9165	20.4718
22.9553	22.1636			24.9195	20.2275
22.9607	22.2803			24.9246	20.4724
22.9643	22.0259			24.9261	20.2789
22.961	22.1405			24.9343	20.2547
22.9809	22.2454			24.9345	20.4414
22.9902	22.2741			24.927	20.6255
22.984	21.9397			24.9117	20.5266
22.9736	21.9471			24.9265	20.2244
23.0082	22.3689			24.916	20.7351
23.0181	22.3206			24.9305	20.3506
23.0184	22.2169			24.9338	20.759
22.9941	22.4092			24.9234	20.6611
23.0075	22.5357			24.9239	20.3258
23.0539	22.6598			24.9261	20.6959
23.0451	22.5785			24.9388	20.7289
23.0577	22.4459			24.9376	20.4107
23.044	22.7363			24.9355	20.4459
23.0674	22.776			24.9121	20.5735
23.0656	22.7728			24.9096	20.6621
23.0852	22.9137			24.921	20.7296
23.0812	22.5815			24.9307	20.4543
23.0981	22.5045			24.9079	20.5991
23.0744	22.2257			24.9237	20.8039
23.0864	22.5041			24.93	20.4509
23.1069	22.3156			24.9259	20.5724
23.1214	22.5357			24.9024	20.3735
23.1264	22.8432			24.9268	20.6099
23.1173	22.7776			24.9171	20.4617
23.121	23.2689			24.9155	20.6486
23.1327	22.8804			24.9308	20.3536
23.1248	22.9005			24.9185	20.4479
23.1277	22.8416			24.9334	20.5731
23.1508	23.1145			24.9257	20.6022
23.1523	23.254			24.9296	20.195
23.1435	23.0342			24.9246	20.6556
23.1528	22.9018			24.9227	20.6425
23.1646	22.8681			24.9231	20.3801
23.1756	23.0773			24.9179	20.4571
23.2165	22.626			24.9327	20.5205
23.1759	22.7419			24.9189	20.5493
23.1832	22.8366			24.9353	20.7025
23.2073	22.8877			24.911	20.3675
23.2035	23.0988			24.9177	20.5455
23.2108	22.965			24.9183	20.7277
23.2447	22.94			24.9218	20.4023
23.2387	22.9265			24.9102	20.4594
23.2426	23.1805			24.9163	20.7354
23.249	23.0684			24.925	20.2928
23.2403	23.3511			24.9249	20.5362
23.2577	23.3854			24.9263	20.499
23.2539	23.0258			24.9084	20.6613
23.2655	22.9836			24.9234	20.3985
23.2937	23.0026			24.9167	20.4194
23.2658	22.907			24.9311	20.792
23.3024	23.4077			24.9036	20.6236
23.2936	23.5169			24.8975	20.3404
23.2981	23.5838			24.9208	20.5906
23.3087	23.6472			24.921	20.7456
23.3224	23.5046			24.9171	20.8643
23.3482	23.3219			24.913	20.5313
23.3313	23.0204			24.925	20.4235
23.3631	22.946			24.9158	20.5791
23.3672	23.0794			24.9177	20.739
23.3882	22.7653			24.9209	20.5744
23.3719	23.0026			24.9176	20.4501
23.3979	22.9436			24.9153	20.7586
23.3871	22.8027			24.9071	20.5125
23.3832	22.7425			24.9242	20.5097
23.4017	22.7715			24.9375	20.3286
23.4172	22.7234			24.9343	20.515
23.4293	22.6456			24.913	20.7366
23.4257	22.6379			24.9051	20.4125
23.4332	22.6776			24.9201	20.3025
23.4402	22.6558			24.9266	20.7109
23.4557	22.5556			24.9024	20.5647
23.4651	22.8252			24.9287	20.7161
23.4575	22.7258			24.9405	20.3511
23.4494	23.0541			24.9208	20.4144
23.4876	23.3644			24.9327	20.3655
23.4772	22.9343			24.9149	20.5022
23.4881	23.4692			24.911	20.6041
23.4974	23.1922			24.8987	20.6848
23.5036	23.4101			24.9191	20.8298
23.5184	23.3856			24.9316	20.5186
23.5278	23.4007			24.921	20.4837
23.5483	23.2421			24.9183	20.6328
23.5451	23.3147			24.9277	20.4765
23.5528	23.3255			24.9301	20.2963
23.5555	23.452			24.933	20.7526
23.5768	23.3494			24.9165	20.7115
23.5831	23.3447			24.9172	20.4323
23.5975	23.5464			24.9415	20.3444
23.5855	23.4991			24.923	20.5957
23.5944	23.7393			24.9165	20.3072
23.603	23.5301			24.9233	20.4489
23.6056	23.4993			24.9256	20.4729
23.6201	24.0489			24.9411	20.5789
23.6293	23.6511			24.9267	20.6489
23.6286	23.8769			24.9381	20.5638
23.6505	24.2066			24.9271	20.1456
23.6341	24.2336			24.9087	20.2262
23.6493	24.3264			24.9145	20.5952
23.6634	24.2418			24.9355	20.4776
23.6642	23.958			24.9082	20.3152
23.6602	23.9681			24.9349	20.2373
23.675	24.177			24.9198	20.7443
23.6667	24.2887			24.9296	20.4659
23.6711	24.3454			24.9203	20.0868
23.6876	24.1379			24.9288	20.5531
23.6807	24.4358			24.9282	20.5213
23.713	24.3912			24.919	20.7572
23.7078	24.4137			24.9154	20.3654
23.7114	24.3351			24.9151	20.4542
23.7055	24.2014			24.9119	20.5477
23.7183	24.6548			24.9185	20.6333
23.7305	24.832			24.916	20.5424
23.7535	24.7663			24.9232	20.631
23.7494	24.9357			24.9331	20.4857
23.7419	25.1421			24.909	20.39
23.749	25.3576			24.9282	20.5542
23.7649	24.8892			24.9091	20.5911
23.7672	25.1584			24.92	20.3963
23.7678	24.7667			24.9404	20.3681
23.7918	25.1086			24.9134	20.0969
23.8065	25.0169			24.9233	20.323
23.7928	25.2487			24.9104	20.3119
23.8014	25.408			24.9224	20.1851
23.8202	25.2965			24.9261	20.4291
23.8329	25.473			24.9149	20.544
23.8217	25.2834			24.9235	20.2152
23.8321	25.2913			24.9257	20.4581
23.8354	25.122			24.9183	20.5399
23.8557	25.8461			24.9236	20.3628
23.8501	25.7247			24.9334	20.4821
23.8638	25.8435			24.9194	20.5425
23.8657	25.3633			24.9216	20.6158
23.8857	25.4657			24.9291	20.4551
23.9015	25.2136			24.9175	20.4109
23.9021	24.9882			24.9298	20.4497
23.9195	24.9675			24.9235	20.3928
23.9181	24.7518			24.9232	20.2779
23.9433	25.1142			24.9283	20.2964
23.9357	25.1973			24.9286	20.1381
23.951	25.0694			24.922	20.5329
23.9433	25.0123			24.9206	20.2706
23.967	25.0239			24.9211	20.515
23.9632	24.9444			24.9209	20.5442
23.9632	25.1305			24.9196	20.5152
23.9957	24.537			24.919	20.5336
23.9871	24.6573			24.9217	20.5356
23.9794	24.9198			24.9328	20.2843
23.9993	24.5165			24.9232	20.249
24.0135	24.6093			24.9399	20.1935
24.0174	24.8127			24.9406	20.7643
24.0337	24.998			24.9237	20.2387
24.0477	25.0914			24.9122	20.4511
24.0538	24.7989			24.9252	20.4068
24.0561	24.9204			24.9268	20.4011
24.0535	25.0145			24.9299	20.4109
24.0784	25.3754			24.9317	20.4676
24.0636	25.3232			24.9218	20.5864
24.0902	25.442			24.9238	20.3875
24.1006	25.32			24.9274	20.5109
24.1041	25.4578			24.9261	20.2871
24.1061	25.4685			24.929	20.255
24.1123	25.7223			24.9223	20.2156
24.111	25.3716			24.9226	20.1769
24.1243	25.9645			24.9334	20.3498
24.1385	25.8408			24.9227	20.3028
24.1436	25.991			24.9365	20.4537
24.148	26.0068			24.9339	20.2066
24.1576	25.9148			24.9165	20.5362
24.1511	26.2881			24.9255	20.3791
24.1551	26.2019			24.9161	20.3259
24.1637	25.9142			24.9088	20.3911
24.1814	25.9021			24.9288	20.2035
24.1816	26.0313			24.9196	20.6408
24.2041	25.8692			24.9445	20.5103
24.204	26.4038			24.929	20.4479
24.2175	26.3066			24.9197	20.7369
24.2307	26.1845			24.9303	20.5224
24.2135	26.2486			24.9235	20.4081
24.2234	26.1471			24.9161	20.3174
24.2122	26.0978			24.9126	20.3184
24.2356	26.3883			24.9276	20.5937
24.2565	26.6563			24.9284	20.4918
24.2473	26.5611			24.9285	20.6533
24.2597	26.7263			24.9229	20.6626
24.2475	26.5359			24.9145	20.8266
24.2732	26.6351			24.9168	20.4898
24.272	26.8874			24.9283	20.7329
24.2729	26.9554			24.9197	20.2019
24.2728	26.5266			24.9135	20.4587
24.3023	26.413			24.9217	20.3201
24.3008	26.2725			24.9031	20.5441
24.325	26.6847			24.9339	20.49
24.3196	26.5197			24.9265	20.4281
24.3329	26.7214			24.9086	20.6277
24.3406	26.8605			24.9349	20.4033
24.3381	26.5643			24.9075	20.7248
24.3462	26.6727			24.9259	20.1822
24.3705	26.7262			24.9288	20.5438
24.3659	26.4982			24.9268	20.4653
24.3586	26.7697			24.9293	20.507
24.3877	26.6123			24.9074	20.3209
24.3828	26.3229			24.9229	20.4568
24.402	26.5097			24.9307	20.5362
24.4116	26.3536			24.9276	20.4035
24.4236	26.1501			24.9203	20.4039
24.4195	26.1104			24.9212	20.3459
24.4546	26.2838			24.9194	20.462
24.4486	26.3876			24.9218	20.5804
24.4599	26.7695			24.9186	20.8736
24.4564	26.4472			24.9285	20.3932
24.4622	26.5536			24.9217	20.4198
24.4756	26.9146			24.9306	20.3066
24.4588	26.8618			24.9133	20.6023
24.4799	27.0437			24.9295	20.6053
24.491	26.6963			24.9297	20.2982
24.5095	26.6454			24.9164	20.3887
24.5168	26.1503			24.9238	20.4899
24.5145	25.9057			24.9135	20.523
24.5406	25.0114			24.9168	20.8393
24.5487	25.7191			24.9368	20.4343
24.5642	26.0709			24.9431	20.4884
24.555	25.7511			24.9177	20.6531
24.5654	25.8255			24.9147	20.5859
24.5633	25.9663			24.9351	20.5028
24.5831	26.4179			24.9251	20.1488
24.5896	26.1158			24.9108	20.245
24.5903	26.2248			24.9226	20.4776
24.5941	26.152			24.9168	20.3109
24.6215	26.4132			24.9302	20.4632
24.6228	26.3987			24.9284	20.0803
24.6212	26.5367			24.9275	20.1709
24.6443	26.2992			24.9205	20.0922
24.6315	26.4065			24.9169	20.4993
24.6457	26.4515			24.9196	20.6876
24.6592	26.4935			24.9076	20.4476
24.6473	26.2777			24.9315	20.3441
24.6563	26.5266			24.9307	20.7072
24.6949	26.5671			24.9153	20.5546
24.6903	26.4978			24.913	20.4348
24.6902	26.3045			24.912	20.5313
24.682	26.2785			24.9069	20.319
24.7221	27.0371			24.929	20.3615
24.7112	26.818			24.9323	20.3604
24.7359	26.9236			24.934	20.5866
24.7327	26.8703			24.9233	20.241
24.7206	26.8698			24.9264	20.6928
24.7198	26.8771			24.9178	20.8808
24.7345	26.9071			24.9101	20.5384
24.7548	26.8537			24.9163	20.5591
24.7558	26.7896			24.9138	20.7367
24.767	26.9922			24.9169	20.3933
24.7744	27.0958			24.9275	20.5172
24.7843	27.0772			24.9093	20.3551
24.7818	27.1963			24.9142	20.3695
24.7924	27.1628			24.9166	20.3166
24.7792	27.1078			24.9302	20.243
24.7919	26.9312			24.9093	20.5419
24.7907	27.2801			24.9262	20.368
24.8244	27.4601			24.9139	20.4071
24.8126	27.5741			24.9244	20.5578
24.8437	27.4997			24.9134	20.2292
24.825	27.3866			24.9362	20.5158
24.8518	27.1122			24.9285	20.662
24.8648	27.4647			24.9158	20.1609
24.8668	27.3862			24.9334	20.3009
24.8631	28.026			24.9342	20.5553
24.8682	27.4851			24.8989	20.4658
24.8852	28.1412			24.9339	20.4417
24.8998	27.8289			24.9195	20.694
24.9018	27.669			24.9226	20.1301
24.9013	28.0075			24.9393	20.4382
24.9181	27.9511			24.9224	20.5482
24.9126	27.9254			24.9206	20.4211
24.9251	28.0447			24.9332	20.362
24.9358	28.3489			24.9272	20.5919
24.916	28.0368			24.9311	20.6336
24.923	28.102			24.9179	20.3872
24.9404	28.0763			24.9179	20.2837
24.9372	28.4162			24.9268	20.2462
24.9458	28.1218			24.9194	20.4545
24.9445	28.3229			24.9237	20.1453
24.9604	28.5175			24.9286	20.4587
24.9927	28.2885			24.9303	20.3349
24.9892	28.3431			24.9208	20.1989
24.9632	28.351			24.9096	20.2603
24.993	28.2777			24.9253	20.3009
[truncated: 2,132 more rows]

## Sheet: Figure 3F
Black dataset		Red/Blue datasets	Red dataset	Blue fit	Green fit
DNA extension (um)	Force (pN)	DNA extension (um)	Lc (um)	Lc (um)	DNA extension (um)	Force (pN)
11.3251	0.08239	13.8792	17.517	17.537	-29.3003	0.1
11.3131	0.45902	13.8873	17.556	17.537	-12.2222	0.2
11.3168	-0.16058	13.9007	17.708	17.748	-4.65532	0.3
11.3155	0.1623	13.9087	17.756	17.748	-0.14382	0.4
11.3234	0.15266	13.9215	17.82	17.748	2.93556	0.5
11.3114	-0.01744	13.9577	17.835	17.748	5.20913	0.6
11.3217	-0.074	13.9575	17.716	17.748	6.97656	0.7
11.3209	-0.21759	13.9748	17.714	17.748	8.40159	0.8
11.3181	0.43427	13.9829	17.672	17.748	9.58228	0.9
11.3223	0.2924	14.0008	17.715	17.748	10.5814	1
11.3029	0.50174	14.0154	17.762	17.748	11.4412	1.1
11.3116	0.13502	14.019	17.778	17.748	12.1914	1.2
11.3044	-0.04625	14.0492	17.84	17.926	12.8535	1.3
11.3198	0.18715	14.05	18.01	17.926	13.4435	1.4
11.317	0.23339	14.0803	17.994	17.926	13.9737	1.5
11.315	0.14928	14.09	17.952	17.926	14.4535	1.6
11.3141	0.2401	14.1049	17.886	17.926	14.8905	1.7
11.3233	0.12242	14.1262	17.843	17.926	15.2907	1.8
11.3171	0.28722	14.1392	17.957	17.926	15.659	1.9
11.3236	0.3523	14.1535	17.956	17.926	15.9995	2
11.3169	0.26832	14.1492	17.895	17.926	16.3155	2.1
11.3216	0.48712	14.172	17.958	17.926	16.6098	2.2
11.3142	0.04932	14.1647	17.905	17.926	16.8849	2.3
11.3159	0.30736	14.1834	17.912	17.926	17.1426	2.4
11.3128	0.14219	14.2076	18.151	18.155	17.3849	2.5
11.3133	0.14524	14.2151	18.202	18.155	17.6132	2.6
11.3087	0.52289	14.2275	18.177	18.155	17.8287	2.7
11.3152	-0.1134	14.2412	18.118	18.155	18.0327	2.8
11.3164	0.2352	14.2488	18.144	18.155	18.2262	2.9
11.3132	0.13645	14.2723	18.219	18.155	18.4099	3
11.3214	0.03192	14.2906	18.158	18.155	18.5848	3.1
11.3211	0.25787	14.3038	18.156	18.155	18.7516	3.2
11.324	0.32577	14.3187	18.177	18.155	18.9108	3.3
11.3162	0.09517	14.3363	18.131	18.155	19.0629	3.4
11.3154	0.35561	14.3408	18.199	18.155	19.2086	3.5
11.3249	0.21849	14.3432	18.089	18.155	19.3483	3.6
11.3157	0.28817	14.3593	18.092	18.155	19.4823	3.7
11.3154	0.32475	14.3705	18.169	18.155	19.6111	3.8
11.32	0.20177	14.3834	18.139	18.155	19.7349	3.9
11.324	0.21902	14.3855	18.089	18.058	19.8542	4
11.3183	0.21631	14.3978	18.04	18.058	19.9691	4.1
11.3233	0.25109	14.4013	18.089	18.058	20.08	4.2
11.3168	0.072	14.4173	18.013	18.058	20.187	4.3
11.3164	-0.02713	14.429	18.202	18.234	20.2904	4.4
11.3208	0.21198	14.4555	18.219	18.234	20.3904	4.5
11.3215	0.31132	14.47	18.28	18.234	20.4872	4.6
11.3272	0.27376	14.49	18.17	18.152	20.581	4.7
11.3235	0.56979	14.4806	18.15	18.152	20.6719	4.8
11.3421	0.86681	14.5058	18.174	18.152	20.76	4.9
11.352	0.45191	14.5171	18.142	18.152	20.8455	5
11.3807	0.37372	14.528	18.142	18.152	20.9286	5.1
11.3869	0.67383	14.537	18.135	18.152	21.0093	5.2
11.3848	0.80533	14.5523	18.081	18.076	21.0877	5.3
11.4089	0.95685	14.5634	18.075	18.076	21.164	5.4
11.4181	0.93691	14.5835	18.08	18.076	21.2383	5.5
11.4414	0.68724	14.5965	18.033	18.076	21.3106	5.6
11.4528	0.87623	14.6267	18.111	18.076	21.3811	5.7
11.4531	1.29601	14.6353	18.284	18.243	21.4497	5.8
11.483	1.24958	14.6479	18.228	18.243	21.5167	5.9
11.4918	1.33421	14.6594	18.237	18.243	21.582	6
11.5122	1.3029	14.6888	18.225	18.243	21.6458	6.1
11.5136	1.34379	14.6863	18.136	18.146	21.7081	6.2
11.5046	1.41515	14.7162	18.142	18.146	21.7689	6.3
11.5474	1.35105	14.7217	18.154	18.146	21.8283	6.4
11.561	1.06849	14.7359	18.151	18.146	21.8864	6.5
11.5698	1.39165	14.7507	18.124	18.107	21.9432	6.6
11.5594	1.56417	14.7651	18.095	18.107	21.9988	6.7
11.5768	1.78204	14.7838	18.146	18.107	22.0531	6.8
11.5895	1.42481	14.7826	18.039	18.107	22.1064	6.9
11.6048	1.80501	14.7977	18.118	18.107	22.1585	7
11.6079	1.59343	14.8083	18.123	18.107	22.2096	7.1
11.6259	1.53569	14.8221	18.191	18.2	22.2596	7.2
11.6514	1.74064	14.8423	18.21	18.2	22.3087	7.3
11.6674	1.74096	14.8406	18.275	18.309	22.3567	7.4
11.6734	1.76129	14.8589	18.244	18.309	22.4039	7.5
11.6941	1.90253	14.8705	18.297	18.309	22.4501	7.6
11.6854	2.03027	14.889	18.346	18.309	22.4955	7.7
11.7076	2.10691	14.9093	18.319	18.309	22.5401	7.8
11.7123	2.00767	14.9181	18.338	18.309	22.5838	7.9
11.7296	2.24412	14.9444	18.324	18.309	22.6267	8
11.735	2.15271	14.9444	18.327	18.309	22.6689	8.1
11.7609	2.3691	14.9388	18.222	18.225	22.7103	8.2
11.772	2.5437	14.9712	18.228	18.225	22.751	8.3
11.7887	2.57375	15.0002	18.198	18.188	22.7911	8.4
11.8065	2.50528	15.0083	18.185	18.188	22.8304	8.5
11.8209	2.54511	15.017	18.22	18.188	22.8691	8.6
11.8357	2.50331	15.019	18.173	18.188	22.9071	8.7
11.8444	2.57445	15.0224	18.166	18.188	22.9446	8.8
11.8667	2.46865	15.0433	18.136	18.096	22.9814	8.9
11.8794	2.562	15.0514	18.104	18.096	23.0176	9
11.8867	2.65654	15.0678	18.129	18.096	23.0533	9.1
11.8965	2.90915	15.0775	18.113	18.096	23.0884	9.2
11.9123	3.13296	15.0913	18.174	18.096	23.123	9.3
11.9186	2.95466	15.109	18.119	18.096	23.1571	9.4
11.9344	2.88554	15.116	18.109	18.096	23.1906	9.5
11.946	2.73022	15.1342	18.105	18.096	23.2237	9.6
11.9577	2.80149	15.1399	18.093	18.096	23.2562	9.7
11.989	3.01632	15.1562	18.046	18.096	23.2883	9.8
11.9788	2.89718	15.1758	18.022	18.096	23.32	9.9
11.9946	2.90873	15.1853	18.031	18.096	23.3512	10
12.0181	2.96902	15.1962	18.081	18.096	23.3819	10.1
12.0232	3.2227	15.2108	18.08	18.096	23.4122	10.2
12.0495	3.37293	15.2283	18.142	18.139	23.4421	10.3
12.0595	3.2293	15.2326	18.136	18.139	23.4716	10.4
12.0653	3.10287	15.2805	18.195	18.207	23.5007	10.5
12.0858	3.3138	15.2789	18.24	18.207	23.5294	10.6
12.0969	3.13014	15.3044	18.29	18.207	23.5578	10.7
12.116	3.4906	15.3026	18.227	18.207	23.5858	10.8
12.1046	3.37128	15.3023	18.201	18.207	23.6134	10.9
12.1389	3.42075	15.3318	18.185	18.207	23.6406	11
12.1555	3.51081	15.3339	18.195	18.207	23.6675	11.1
12.1583	3.60584	15.3488	18.189	18.207	23.6941	11.2
12.1777	3.40928	15.3454	18.203	18.207	23.7203	11.3
12.1606	3.54331	15.3712	18.177	18.207	23.7463	11.4
12.1755	3.71286	15.3815	18.147	18.207	23.7719	11.5
12.1981	3.80346	15.3915	18.23	18.207	23.7972	11.6
12.2	3.6078	15.4076	18.212	18.207	23.8222	11.7
12.2395	3.62588	15.4336	18.268	18.295	23.8469	11.8
12.255	3.64977	15.4556	18.304	18.295	23.8713	11.9
12.2651	4.00528	15.4593	18.313	18.295	23.8954	12
12.2722	3.77775	15.4767	18.404	18.449	23.9193	12.1
12.2819	3.82755	15.4997	18.457	18.449	23.9428	12.2
12.2986	3.86187	15.5126	18.428	18.449	23.9661	12.3
12.3222	3.76698	15.5447	18.444	18.449	23.9892	12.4
12.339	4.0265	15.5539	18.453	18.449	24.012	12.5
12.3451	3.96144	15.5674	18.483	18.449	24.0345	12.6
12.3685	4.03779	15.5828	18.474	18.449	24.0569	12.7
12.3872	3.84239	15.5985	18.518	18.552	24.0789	12.8
12.4069	4.33259	15.6152	18.573	18.552	24.1007	12.9
12.4152	4.2136	15.6314	18.564	18.552	24.1223	13
12.433	4.27165	15.6295	18.578	18.552	24.1437	13.1
12.4527	4.46908	15.6446	18.592	18.552	24.1649	13.2
12.4699	4.72976	15.6602	18.537	18.552	24.1858	13.3
12.4624	4.53108	15.6569	18.499	18.552	24.2065	13.4
12.4773	4.41829	15.689	18.586	18.608	24.227	13.5
12.4793	4.39119	15.6965	18.631	18.608	24.2473	13.6
12.4914	4.39784	15.7077	18.649	18.678	24.2674	13.7
12.5257	4.60051	15.7085	18.687	18.678	24.2873	13.8
12.525	4.32543	15.7424	18.717	18.678	24.307	13.9
12.5519	4.68904	15.7536	18.666	18.678	24.3265	14
12.5639	4.4709	15.7733	18.683	18.678	24.3458	14.1
12.5846	4.35441	15.7722	18.653	18.678	24.3649	14.2
12.5892	4.21502	15.7979	18.688	18.678	24.3839	14.3
12.6212	4.40592	15.813	18.73	18.726	24.4027	14.4
12.6472	4.31718	15.821	18.722	18.726	24.4213	14.5
12.6522	4.46035	15.8386	18.835	18.808	24.4397	14.6
12.6666	4.51255	15.8579	18.834	18.808	24.4579	14.7
12.6627	4.59465	15.865	18.822	18.808	24.476	14.8
12.6857	4.69691	15.8868	18.835	18.808	24.4939	14.9
12.7049	4.83214	15.8651	18.795	18.808	24.5117	15
12.7145	4.81491	15.9019	18.783	18.808	24.5293	15.1
12.7308	4.84241	15.8989	18.774	18.808	24.5467	15.2
12.7309	4.92283	15.9254	18.814	18.808	24.564	15.3
12.7762	4.81096	15.9401	18.784	18.808	24.5812	15.4
12.7638	5.04295	15.9613	18.875	18.864	24.5982	15.5
12.8002	5.14776	15.9739	18.864	18.864	24.615	15.6
12.8108	5.12319	15.985	18.835	18.864	24.6317	15.7
12.8179	5.32589	16.0005	18.882	18.864	24.6483	15.8
12.8223	5.39417	16.0108	18.866	18.864	24.6647	15.9
12.8452	5.24405	16.0262	18.915	18.948	24.681	16
12.8552	5.29581	16.0398	18.956	18.948	24.6971	16.1
12.8818	5.63195	16.0467	18.947	18.948	24.7132	16.2
12.8877	5.25948	16.064	18.976	18.948	24.7291	16.3
12.8892	5.48663	16.0839	19.071	19.08	24.7448	16.4
12.9096	5.31993	16.1039	19.093	19.08	24.7604	16.5
12.9273	5.32749	16.1156	19.077	19.08	24.7759	16.6
12.9294	5.28222	16.1302	19.254	19.244	24.7913	16.7
12.9482	5.32862	16.1471	19.21	19.244	24.8066	16.8
12.9466	5.34152	16.1565	19.245	19.244	24.8217	16.9
12.9744	5.39418	16.1789	19.239	19.244	24.8367	17
12.9848	5.53893	16.2051	19.272	19.244	24.8517	17.1
12.9844	5.12925	16.216	19.339	19.346	24.8665	17.2
12.9871	5.31306	16.2294	19.339	19.346	24.8811	17.3
13.0184	5.38704	16.2484	19.34	19.346	24.8957	17.4
13.029	5.42955	16.2607	19.366	19.346	24.9102	17.5
13.0357	5.68593	16.2705	19.433	19.418	24.9245	17.6
13.0363	5.82926	16.2688	19.458	19.418	24.9388	17.7
13.0878	5.72755	16.2867	19.433	19.418	24.9529	17.8
13.0872	5.89667	16.3096	19.414	19.418	24.9669	17.9
13.1044	6.02651	16.3137	19.426	19.418	24.9809	18
13.1265	5.91755	16.3349	19.44	19.418	24.9947	18.1
13.1191	6.0607	16.3589	19.414	19.418	25.0084	18.2
13.145	6.03704	16.3579	19.397	19.418	25.0221	18.3
13.1611	6.22426	16.3658	19.378	19.418	25.0356	18.4
13.1701	6.23382	16.3704	19.392	19.418	25.0491	18.5
13.1661	5.98082	16.3985	19.418	19.418	25.0624	18.6
13.1818	6.05342	16.4059	19.408	19.418	25.0757	18.7
13.2027	6.12013	16.4358	19.513	19.51	25.0888	18.8
13.2095	6.04215	16.4404	19.507	19.51	25.1019	18.9
13.2099	6.18646	16.4437	19.558	19.584	25.1149	19
13.2424	6.22809	16.4697	19.583	19.584	25.1278	19.1
13.2326	6.29185	16.473	19.65	19.584	25.1406	19.2
13.252	6.52712	16.501	19.614	19.584	25.1533	19.3
13.2609	6.36893	16.5044	19.582	19.584	25.166	19.4
13.287	6.18695	16.534	19.581	19.584	25.1786	19.5
13.3	6.32235	16.5526	19.594	19.584	25.191	19.6
13.326	6.00239	16.5607	19.588	19.584	25.2034	19.7
13.3314	6.11491	16.5798	19.577	19.584	25.2157	19.8
13.3581	6.09544	16.5869	19.554	19.584	25.228	19.9
13.3594	5.94927	16.601	19.562	19.584	25.2401	20
13.3629	6.09158	16.6092	19.575	19.584	25.2522	20.1
13.3783	6.27999	16.6236	19.557	19.584	25.2642	20.2
13.3971	6.18392	16.6199	19.588	19.584	25.2762	20.3
13.4082	6.17836	16.6519	19.595	19.584	25.288	20.4
13.4035	6.32754	16.6447	19.556	19.584	25.2998	20.5
13.4199	6.33569	16.6921	19.591	19.584	25.3115	20.6
13.441	6.5572	16.6977	19.608	19.584	25.3231	20.7
13.4448	6.50911	16.7205	19.675	19.652	25.3347	20.8
13.4766	6.93712	16.712	19.639	19.652	25.3462	20.9
13.467	6.84339	16.7326	19.636	19.652	25.3576	21
13.4839	6.9321	16.7563	19.658	19.652	25.369	21.1
13.5027	7.18645	16.7611	19.699	19.715	25.3803	21.2
13.5234	7.37232	16.7731	19.717	19.715	25.3915	21.3
13.529	7.61514	16.7914	19.721	19.715	25.4027	21.4
13.542	7.07268	16.8039	19.777	19.715	25.4138	21.5
13.5589	7.42319	16.8036	19.705	19.715	25.4248	21.6
13.5702	7.26571	16.8243	19.687	19.715	25.4357	21.7
13.6002	7.38198	16.8403	19.744	19.715	25.4467	21.8
13.6121	7.52467	16.8433	19.675	19.715	25.4575	21.9
13.6196	7.49574	16.8515	19.709	19.715	25.4683	22
13.6355	7.33412	16.8715	19.786	19.796	25.479	22.1
13.6526	7.27391	16.8588	19.823	19.796	25.4896	22.2
13.6719	7.56615	16.907	19.833	19.796	25.5002	22.3
13.6884	7.68174	16.8983	19.764	19.796	25.5108	22.4
13.6944	7.75	16.9398	19.794	19.796	25.5213	22.5
13.7051	7.7185	16.9442	19.804	19.796	25.5317	22.6
13.701	7.62906	16.9547	19.828	19.796	25.542	22.7
13.7084	8.26558	16.9452	19.78	19.796	25.5524	22.8
13.7257	8.15991	16.9742	19.792	19.796	25.5626	22.9
13.7418	8.32312	16.9765	19.771	19.796	25.5728	23
13.7603	8.70484	16.9892	19.801	19.796	25.583	23.1
13.7535	8.71375	17.0133	19.805	19.796	25.593	23.2
13.7792	8.47531	17.0121	19.765	19.796	25.6031	23.3
13.7883	8.52262	17.0275	19.854	19.869	25.6131	23.4
13.8017	8.71758	17.0395	19.887	19.869	25.623	23.5
13.8228	8.70494	17.0547	19.849	19.869	25.6329	23.6
13.8358	8.88615	17.0491	19.884	19.869	25.6427	23.7
13.8555	8.96356	17.0811	19.951	19.948	25.6525	23.8
13.8775	9.12776	17.1034	19.923	19.948	25.6622	23.9
13.8792	9.26432	17.1036	19.977	19.948	25.6719	24
13.8873	9.15919	17.1254	19.953	19.948	25.6815	24.1
13.9007	8.70896	17.1292	19.958	19.948	25.6911	24.2
13.9087	8.58844	17.1405	19.944	19.948	25.7006	24.3
13.9215	8.44264	17.1439	19.9	19.948	25.7101	24.4
13.9577	8.5389	17.1639	19.938	19.948	25.7196	24.5
13.9575	8.91661	17.1859	19.928	19.948	25.729	24.6
13.9748	8.99807	17.2063	19.969	19.948	25.7383	24.7
13.9829	9.17851	17.2221	19.961	19.948	25.7476	24.8
14.0008	9.10779	17.2323	19.974	19.948	25.7569	24.9
14.0154	9.00988	17.2272	20.023	20.041	25.7661	25
14.019	8.9696	17.2545	20.036	20.041	25.7752	25.1
14.0492	8.89238	17.2691	20.061	20.041	25.7843	25.2
14.05	8.3665	17.2595	20.042	20.041	25.7934	25.3
14.0803	8.53137	17.2831	20.12	20.188	25.8025	25.4
14.09	8.69931	17.294	20.17	20.188	25.8115	25.5
14.1049	8.97615	17.3228	20.173	20.188	25.8204	25.6
14.1262	9.21404	17.3374	20.203	20.188	25.8293	25.7
14.1392	8.88325	17.345	20.141	20.188	25.8382	25.8
14.1535	8.94593	17.3496	20.196	20.188	25.847	25.9
14.1492	9.13318	17.3827	20.234	20.188	25.8558	26
14.172	9.01967	17.3836	20.209	20.188	25.8646	26.1
14.1647	9.16627	17.4105	20.207	20.188	25.8732	26.2
14.1834	9.224	17.4239	20.224	20.188	25.8819	26.3
14.2076	8.54808	17.4435	20.264	20.316	25.8906	26.4
14.2151	8.42502	17.4662	20.293	20.316	25.8991	26.5
14.2275	8.54508	17.4826	20.29	20.316	25.9077	26.6
14.2412	8.78219	17.5017	20.337	20.316	25.9162	26.7
14.2488	8.7331	17.5123	20.347	20.316	25.9247	26.8
14.2723	8.59117	17.5216	20.323	20.316	25.9331	26.9
14.2906	8.85516	17.5355	20.356	20.316	25.9415	27
14.3038	8.91492	17.5458	20.429	20.451	25.9499	27.1
14.3187	8.90873	17.5506	20.425	20.451	25.9582	27.2
14.3363	9.13491	17.5864	20.465	20.451	25.9665	27.3
14.3408	8.92795	17.6092	20.487	20.451	25.9748	27.4
14.3432	9.31209	17.6171	20.526	20.565	25.983	27.5
14.3593	9.36989	17.6412	20.597	20.565	25.9912	27.6
14.3705	9.1528	17.6381	20.572	20.565	25.9993	27.7
14.3834	9.31403	17.6787	20.635	20.668	26.0075	27.8
14.3855	9.5009	17.6796	20.701	20.668	26.0156	27.9
14.3978	9.73934	17.7048	20.755	20.767	26.0236	28
14.4013	9.57301	17.7273	20.785	20.767	26.0316	28.1
14.4173	9.93718	17.746	20.761	20.767	26.0396	28.2
14.429	9.29455	17.7577	20.818	20.875	26.0476	28.3
14.4555	9.35118	17.7684	20.877	20.875	26.0555	28.4
14.47	9.20355	17.7978	20.905	20.875	26.0634	28.5
14.49	9.68225	17.8093	20.876	20.875	26.0712	28.6
14.4806	9.7145	17.8167	20.862	20.875	26.079	28.7
14.5058	9.74378	17.8387	20.89	20.875	26.0868	28.8
14.5171	9.91754	17.8517	20.885	20.875	26.0946	28.9
14.528	9.9719	17.8556	20.875	20.875	26.1023	29
14.537	10.043	17.8671	20.862	20.875	26.11	29.1
14.5523	10.3391	17.8799	20.883	20.875	26.1177	29.2
14.5634	10.4226	17.9002	20.899	20.875	26.1254	29.3
14.5835	10.5062	17.922	20.9	20.875	26.133	29.4
14.5965	10.7805	17.9101	20.848	20.875	26.1405	29.5
14.6267	10.6041	17.9315	20.87	20.875	26.1481	29.6
14.6353	9.94181	17.9397	20.911	20.924	26.1556	29.7
14.6479	10.2255	17.9543	20.924	20.924	26.1631	29.8
14.6594	10.2463	17.9847	20.936	20.924	26.1706	29.9
14.6888	10.444	17.9944	20.987	20.993	26.178	30
14.6863	10.8143	18.0151	20.992	20.993	26.1854	30.1
14.7162	10.9523	18.0372	21	20.993	26.1928	30.2
14.7217	10.9295	18.0331	21.062	21.075	26.2002	30.3
14.7359	11.0215	18.0677	21.089	21.075	26.2075	30.4
14.7507	11.2341	18.0617	21.08	21.075	26.2148	30.5
14.7651	11.4569	18.0994	21.074	21.075	26.2221	30.6
14.7838	11.3208	18.119	21.071	21.075	26.2293	30.7
14.7826	11.8443	18.1333	21.096	21.075	26.2365	30.8
14.7977	11.5386	18.1445	21.069	21.075	26.2437	30.9
14.8083	11.5826	18.1406	21.08	21.075	26.2509	31
14.8221	11.3299	18.1624	21.056	21.075	26.258	31.1
14.8423	11.3591	18.1792	21.047	21.075	26.2651	31.2
14.8406	11.0442	18.1862	21.069	21.075	26.2722	31.3
14.8589	11.2954	18.1839	21.042	21.075	26.2793	31.4
14.8705	11.1125	18.1992	21.116	21.075	26.2863	31.5
14.889	10.9947	18.2142	21.096	21.075	26.2934	31.6
14.9093	11.2352	18.2157	21.137	21.18	26.3004	31.7
14.9181	11.195	18.2391	21.17	21.18	26.3073	31.8
14.9444	11.4131	18.2661	21.232	21.18	26.3143	31.9
14.9444	11.4007	18.2679	21.286	21.293	26.3212	32
14.9388	11.8844	18.2785	21.3	21.293	26.3281	32.1
14.9712	12.0594	18.297	21.361	21.389	26.3349	32.2
15.0002	12.4105	18.3156	21.429	21.389	26.3418	32.3
15.0083	12.5386	18.3242	21.422	21.389	26.3486	32.4
15.017	12.4033	18.3494	21.457	21.389	26.3554	32.5
15.019	12.6743	18.3477	21.41	21.389	26.3622	32.6
15.0224	12.7409	18.3355	21.375	21.389	26.3689	32.7
15.0433	13.0659	18.3731	21.428	21.389	26.3757	32.8
15.0514	13.3169	18.3897	21.382	21.389	26.3824	32.9
15.0678	13.2828	18.3897	21.388	21.389	26.3891	33
15.0775	13.4556	18.4207	21.368	21.389	26.3957	33.1
15.0913	13.184	18.4201	21.388	21.389	26.4024	33.2
15.109	13.6579	18.4445	21.381	21.389	26.409	33.3
15.116	13.7762	18.4508	21.36	21.389	26.4156	33.4
15.1342	13.9438	18.4615	21.354	21.389	26.4222	33.5
15.1399	14.0716	18.4826	21.346	21.389	26.4287	33.6
15.1562	14.5291	18.4813	21.382	21.389	26.4353	33.7
15.1758	14.8658	18.498	21.469	21.475	26.4418	33.8
15.1853	14.8824	18.4929	21.44	21.475	26.4483	33.9
15.1962	14.617	18.5115	21.469	21.475	26.4548	34
15.2108	14.7453	18.5292	21.498	21.475	26.4612	34.1
15.2283	14.4538	18.5428	21.498	21.475	26.4676	34.2
15.2326	14.5327	18.5595	21.585	21.615	26.4741	34.3
15.2805	14.5171	18.57	21.568	21.615	26.4805	34.4
15.2789	14.1954	18.6027	21.62	21.615	26.4868	34.5
15.3044	14.0682	18.6212	21.594	21.615	26.4932	34.6
15.3026	14.4839	18.6234	21.602	21.615	26.4995	34.7
15.3023	14.6633	18.6493	21.619	21.615	26.5058	34.8
15.3318	15.0314	18.6543	21.603	21.615	26.5121	34.9
15.3339	14.9761	18.6625	21.608	21.615	26.5184	35
15.3488	15.1465	18.664	21.603	21.615	26.5247	35.1
15.3454	15.0133	18.6878	21.644	21.615	26.5309	35.2
15.3712	15.4441	18.6925	21.589	21.615	26.5371	35.3
15.3815	15.7705	18.7112	21.618	21.615	26.5433	35.4
15.3915	15.2195	18.7154	21.614	21.615	26.5495	35.5
15.4076	15.5017	18.7382	21.645	21.615	26.5556	35.6
15.4336	15.308	18.7543	21.633	21.615	26.5618	35.7
15.4556	15.2367	18.7552	21.647	21.615	26.5679	35.8
15.4593	15.2025	18.7561	21.621	21.615	26.574	35.9
15.4767	14.6895	18.7769	21.66	21.615	26.5801	36
15.4997	14.5153	18.7934	21.728	21.727	26.5862	36.1
15.5126	14.8254	18.8153	21.703	21.727	26.5922	36.2
15.5447	14.9797	18.8346	21.714	21.727	26.5983	36.3
15.5539	14.9939	18.845	21.742	21.727	26.6043	36.4
15.5674	14.899	18.8592	21.713	21.727	26.6103	36.5
15.5828	15.0923	18.8717	21.76	21.727	26.6163	36.6
15.5985	14.9126	18.8904	21.782	21.813	26.6223	36.7
15.6152	14.6593	18.9043	21.802	21.813	26.6282	36.8
15.6314	14.8573	18.9064	21.805	21.813	26.6341	36.9
15.6295	14.7486	18.9238	21.822	21.813	26.6401	37
15.6446	14.7756	18.9286	21.808	21.813	26.646	37.1
15.6602	15.3031	18.9465	21.802	21.813	26.6518	37.2
15.6569	15.5647	18.965	21.791	21.813	26.6577	37.3
15.689	15.1958	18.9788	21.822	21.813	26.6636	37.4
15.6965	14.9319	18.9942	21.805	21.813	26.6694	37.5
15.7077	14.9018	19.0003	21.849	21.813	26.6752	37.6
15.7085	14.641	18.999	21.856	21.813	26.681	37.7
15.7424	14.7124	19.0292	21.934	21.926	26.6868	37.8
15.7536	15.1682	19.0337	21.918	21.926	26.6926	37.9
15.7733	15.2177	19.056	21.955	21.994	26.6983	38
15.7722	15.4292	19.0602	22.011	21.994	26.7041	38.1
15.7979	15.3914	19.0853	22.017	21.994	26.7098	38.2
15.813	15.2146	19.1205	22.043	22.065	26.7155	38.3
15.821	15.3451	19.1242	22.073	22.065	26.7212	38.4
15.8386	14.6877	19.1393	22.058	22.065	26.7269	38.5
15.8579	14.8554	19.1438	22.069	22.065	26.7326	38.6
15.865	14.9961	19.1645	22.082	22.065	26.7382	38.7
15.8868	15.0904	19.1681	22.06	22.065	26.7438	38.8
15.8651	15.1905	19.1672	22.071	22.065	26.7495	38.9
15.9019	15.604	19.1894	22.166	22.187	26.7551	39
15.8989	15.6463	19.2103	22.187	22.187	26.7607	39.1
15.9254	15.5813	19.2092	22.155	22.187	26.7662	39.2
15.9401	15.9433	19.2334	22.163	22.187	26.7718	39.3
15.9613	15.4432	19.2309	22.146	22.187	26.7773	39.4
15.9739	15.6298	19.2547	22.183	22.187	26.7829	39.5
15.985	15.9562	19.2764	22.186	22.187	26.7884	39.6
16.0005	15.7378	19.2954	22.194	22.187	26.7939	39.7
16.0108	15.95	19.3094	22.216	22.187	26.7994	39.8
16.0262	15.7106	19.3185	22.2	22.187	26.8049	39.9
16.0398	15.5281	19.336	22.258	22.187	26.8103	40
16.0467	15.6583	19.353	22.305	22.355	26.8158	40.1
16.064	15.5915	19.3747	22.307	22.355	26.8212	40.2
16.0839	15.0713	19.3912	22.374	22.355	26.8267	40.3
16.1039	15.0844	19.3949	22.385	22.355	26.8321	40.4
16.1156	15.2988	19.4115	22.397	22.355	26.8375	40.5
16.1302	14.21	19.4122	22.363	22.355	26.8428	40.6
16.1471	14.6321	19.4253	22.427	22.43	26.8482	40.7
16.1565	14.475	19.4467	22.44	22.43	26.8536	40.8
16.1789	14.6942	19.4687	22.443	22.43	26.8589	40.9
16.2051	14.6798	19.4741	22.45	22.43	26.8642	41
16.216	14.3244	19.4963	22.418	22.43	26.8696	41.1
16.2294	14.4262	19.492	22.413	22.43	26.8749	41.2
16.2484	14.573	19.5242	22.46	22.43	26.8802	41.3
16.2607	14.4924	19.5311	22.422	22.43	26.8854	41.4
16.2705	14.1381	19.5476	22.442	22.43	26.8907	41.5
16.2688	13.9705	19.5465	22.428	22.43	26.896	41.6
16.2867	14.265	19.5626	22.399	22.43	26.9012	41.7
16.3096	14.5613	19.5773	22.405	22.43	26.9064	41.8
16.3137	14.5151	19.5968	22.429	22.43	26.9117	41.9
16.3349	14.5886	19.6124	22.435	22.43	26.9169	42
16.3589	14.9576	19.6153	22.433	22.43	26.9221	42.1
16.3579	15.0645	19.6426	22.451	22.47	26.9273	42.2
16.3658	15.2652	19.6502	22.461	22.47	26.9324	42.3
16.3704	15.2018	19.666	22.454	22.47	26.9376	42.4
16.3985	15.2543	19.6743	22.516	22.47	26.9427	42.5
16.4059	15.3848	19.6847	22.487	22.47	26.9479	42.6
16.4358	14.9018	19.6767	22.438	22.47	26.953	42.7
16.4404	14.9782	19.7179	22.474	22.47	26.9581	42.8
16.4437	14.6648	19.7237	22.472	22.47	26.9632	42.9
16.4697	14.7032	19.7432	22.472	22.47	26.9683	43
16.473	14.2979	19.7419	22.466	22.47	26.9734	43.1
16.501	14.7445	19.7492	22.479	22.47	26.9784	43.2
16.5044	14.9893	19.7701	22.558	22.557	26.9835	43.3
16.534	15.2349	19.773	22.533	22.557	26.9885	43.4
16.5526	15.2978	19.7873	22.541	22.557	26.9936	43.5
16.5607	15.4122	19.8014	22.565	22.557	26.9986	43.6
16.5798	15.6495	19.8123	22.553	22.557	27.0036	43.7
16.5869	15.8785	19.8315	22.594	22.557	27.0086	43.8
16.601	15.9468	19.8372	22.74	22.751	27.0136	43.9
16.6092	15.9213	19.8673	22.733	22.751	27.0186	44
16.6236	16.1878	19.8722	22.736	22.751	27.0235	44.1
16.6199	15.9173	19.9022	22.769	22.751	27.0285	44.2
16.6519	16.1503	19.9029	22.746	22.751	27.0334	44.3
16.6447	16.3868	19.9211	22.764	22.751	27.0384	44.4
16.6921	16.5438	19.9278	22.735	22.751	27.0433	44.5
16.6977	16.464	19.9403	22.736	22.751	27.0482	44.6
16.7205	16.1524	19.9523	22.735	22.751	27.0531	44.7
16.712	16.3559	19.9637	22.713	22.751	27.058	44.8
16.7326	16.5695	19.9831	22.714	22.751	27.0629	44.9
16.7563	16.61	19.99	22.744	22.751	27.0678	45
16.7611	16.3376	20.0108	22.761	22.751	27.0726	45.1
16.7731	16.3102	20.0206	22.74	22.751	27.0775	45.2
16.7914	16.439	20.0437	22.782	22.751	27.0823	45.3
16.8039	16.1248	20.0567	22.768	22.751	27.0871	45.4
16.8036	16.6837	20.0797	22.774	22.751	27.092	45.5
16.8243	17.0234	20.0887	22.82	22.751	27.0968	45.6
16.8403	16.7136	20.0937	23.001	23.096	27.1016	45.7
16.8433	17.3057	20.1209	23.088	23.096	27.1064	45.8
16.8515	17.1043	20.1489	23.097	23.096	27.1111	45.9
16.8715	16.6711	20.1531	23.103	23.096	27.1159	46
16.8588	16.268	20.1894	23.163	23.096	27.1207	46.1
16.907	16.6248	20.183	23.092	23.096	27.1254	46.2
16.8983	17.1002	20.198	23.115	23.096	27.1302	46.3
16.9398	17.2517	20.2127	23.109	23.096	27.1349	46.4
16.9442	17.2098	20.2165	23.096	23.096	27.1396	46.5
16.9547	17.1113	20.2462	23.14	23.165	27.1444	46.6
16.9452	17.4169	20.261	23.148	23.165	27.1491	46.7
16.9742	17.6063	20.2765	23.185	23.165	27.1538	46.8
16.9765	17.813	20.2869	23.186	23.165	27.1584	46.9
16.9892	17.6803	20.3146	23.262	23.274	27.1631	47
17.0133	17.887	20.3005	23.212	23.274	27.1678	47.1
17.0121	18.23	20.3295	23.258	23.274	27.1725	47.2
17.0275	17.6055	20.3587	23.29	23.274	27.1771	47.3
17.0395	17.4473	20.3689	23.264	23.274	27.1818	47.4
17.0547	17.925	20.3687	23.238	23.274	27.1864	47.5
17.0491	17.5689	20.3782	23.263	23.274	27.191	47.6
17.0811	17.3187	20.3927	23.279	23.274	27.1956	47.7
17.1034	17.7732	20.4024	23.279	23.274	27.2002	47.8
17.1036	17.324	20.4265	23.318	23.274	27.2048	47.9
17.1254	17.7366	20.4286	23.29	23.274	27.2094	48
17.1291	17.7305	20.4552	23.331	23.274	27.214	48.1
17.1405	17.9688	20.4786	23.416	23.452	27.2186	48.2
17.1439	18.3936	20.4949	23.488	23.452	27.2232	48.3
17.1639	18.2597	20.5148	23.525	23.512	27.2277	48.4
17.1859	18.5825	20.5296	23.507	23.512	27.2323	48.5
17.2063	18.4263	20.5499	23.519	23.512	27.2368	48.6
17.2221	18.6596	20.5504	23.498	23.512	27.2413	48.7
17.2323	18.6505	20.5694	23.502	23.512	27.2458	48.8
17.2272	18.1573	20.5818	23.505	23.512	27.2504	48.9
17.2545	18.3243	20.6026	23.511	23.512	27.2549	49
17.2691	18.2523	20.6164	23.522	23.512	27.2594	49.1
17.2595	18.3278	20.6212	23.508	23.512	27.2638	49.2
17.2831	17.8765	20.6286	23.504	23.512	27.2683	49.3
17.294	17.5601	20.6383	23.503	23.512	27.2728	49.4
17.3228	17.8257	20.6578	23.539	23.512	27.2773	49.5
17.3374	17.7089	20.6565	23.486	23.512	27.2817	49.6
17.345	18.3249	20.6539	23.504	23.512	27.2862	49.7
17.3496	17.8908	20.6874	23.542	23.512	27.2906	49.8
17.3827	17.8993	20.6907	23.585	23.609	27.295	49.9
17.3836	18.1226	20.7221	23.602	23.609	27.2995	50
17.4105	18.412	20.7421	23.625	23.609	27.3039	50.1
17.4239	18.4057	20.744	23.619	23.609	27.3083	50.2
17.4435	18.2517	20.7731	23.64	23.609	27.3127	50.3
17.4662	18.2249	20.7642	23.607	23.609	27.3171	50.4
17.4826	18.4229	20.7789	23.604	23.609	27.3215	50.5
17.5017	18.2	20.7876	23.601	23.609	27.3258	50.6
17.5123	18.2253	20.8057	23.583	23.609	27.3302	50.7
17.5216	18.5276	20.8176	23.594	23.609	27.3346	50.8
17.5355	18.3811	20.8328	23.575	23.609	27.3389	50.9
17.5458	17.8536	20.8417	23.593	23.609	27.3433	51
17.5506	17.9346	20.8528	23.6	23.609	27.3476	51.1
17.5864	17.948	20.8676	23.692	23.609	27.352	51.2
17.6092	17.9885	20.8889	23.785	23.792	27.3563	51.3
17.6171	17.7348	20.9137	23.799	23.792	27.3606	51.4
17.6412	17.3866	20.9129	23.861	23.898	27.3649	51.5
17.6381	17.5559	20.9532	23.92	23.898	27.3692	51.6
17.6787	17.4296	20.9594	23.912	23.898	27.3735	51.7
17.6796	16.9215	20.991	23.958	23.955	27.3778	51.8
17.7048	16.7335	20.9923	23.947	23.955	27.3821	51.9
17.7273	16.7001	21.0039	23.97	23.955	27.3864	52
17.746	17.058	21.0124	23.934	23.955	27.3906	52.1
17.7577	16.7221	21.0248	23.958	23.955	27.3949	52.2
17.7684	16.3764	21.0418	23.955	23.955	27.3992	52.3
17.7978	16.4299	21.0498	23.966	23.955	27.4034	52.4
17.8093	16.744	21.0885	24.037	24.041	27.4076	52.5
17.8167	16.9177	21.088	24.056	24.041	27.4119	52.6
17.8387	16.9014	21.0905	24.054	24.041	27.4161	52.7
17.8517	17.0539	21.1331	24.027	24.041	27.4203	52.8
17.8556	17.1642	21.146	24.03	24.041	27.4245	52.9
17.8671	17.3715	21.1562	24.041	24.041	27.4287	53
17.8799	17.3295	21.1726	24.068	24.041	27.4329	53.1
17.9002	17.3839	21.1883	24.045	24.041	27.4371	53.2
17.922	17.5864	21.1887	24.025	24.041	27.4413	53.3
17.9101	17.8947	21.2009	24.042	24.041	27.4455	53.4
17.9315	17.919	21.2231	24.031	24.041	27.4497	53.5
17.9397	17.6636	21.2266	24.042	24.041	27.4538	53.6
17.9543	17.6968	21.2557	24.036	24.041	27.458	53.7
17.9847	17.8855	21.2792	24.094	24.146	27.4622	53.8
17.9944	17.5652	21.2629	24.13	24.146	27.4663	53.9
18.0151	17.7195	21.3051	24.133	24.146	27.4704	54
18.0372	17.8618	21.3092	24.15	24.146	27.4746	54.1
18.0331	17.3233	21.3324	24.134	24.146	27.4787	54.2
18.0677	17.4312	21.3464	24.16	24.146	27.4828	54.3
18.0617	17.4508	21.3574	24.148	24.146	27.4869	54.4
18.0994	17.8494	21.3594	24.131	24.146	27.491	54.5
18.119	18.0594	21.3788	24.183	24.146	27.4951	54.6
18.1333	17.9922	21.3849	24.168	24.146	27.4992	54.7
18.1445	18.33	21.3939	24.147	24.146	27.5033	54.8
18.1406	18.196	21.4054	24.142	24.146	27.5074	54.9
18.1624	18.6205	21.4255	24.154	24.146	27.5115	55
18.1792	18.8727	21.4381	24.156	24.146	27.5156	55.1
18.1862	18.7437	21.4362	24.15	24.146	27.5196	55.2
18.1839	18.966	21.4613	24.146	24.146	27.5237	55.3
18.1992	18.4684	21.4535	24.125	24.146	27.5277	55.4
18.2142	18.7927	21.4854	24.153	24.146	27.5318	55.5
18.2157	18.4535	21.496	24.171	24.146	27.5358	55.6
18.2391	18.4051	21.5154	24.264	24.274	27.5399	55.7
18.2661	18.1497	21.5201	24.258	24.274	27.5439	55.8
18.2679	17.7184	21.5433	24.267	24.274	27.5479	55.9
18.2785	17.7116	21.5516	24.28	24.274	27.5519	56
18.297	17.3939	21.553	24.299	24.274	27.5559	56.1
18.3156	17.0431	21.5735	24.364	24.372	27.5599	56.2
18.3242	17.1712	21.5645	24.355	24.372	27.5639	56.3
18.3494	17.1289	21.5975	24.397	24.372	27.5679	56.4
18.3477	17.4745	21.6192	24.491	24.487	27.5719	56.5
18.3355	17.6433	21.6072	24.478	24.487	27.5759	56.6
18.3731	17.565	21.6414	24.491	24.487	27.5799	56.7
18.3897	18.0943	21.6503	24.563	24.565	27.5838	56.8
18.3897	18.047	21.6681	24.556	24.565	27.5878	56.9
18.4207	18.5154	21.6745	24.546	24.565	27.5918	57
18.4201	18.3388	21.7155	24.577	24.565	27.5957	57.1
18.4445	18.633	21.7082	24.543	24.565	27.5997	57.2
18.4508	18.8837	21.7295	24.578	24.565	27.6036	57.3
18.4615	19.0426	21.7255	24.549	24.565	27.6075	57.4
18.4826	19.3331	21.7438	24.556	24.565	27.6115	57.5
18.4813	19.0004	21.7488	24.529	24.565	27.6154	57.6
18.498	18.4122	21.7668	24.573	24.565	27.6193	57.7
18.4929	18.6103	21.7766	24.572	24.565	27.6232	57.8
18.5115	18.5502	21.7973	24.585	24.565	27.6271	57.9
18.5292	18.4762	21.804	24.6	24.565	27.631	58
18.5428	18.6147	21.82	24.604	24.565	27.6349	58.1
18.5595	18.0489	21.8261	24.557	24.565	27.6388	58.2
18.57	18.2907	21.828	24.549	24.565	27.6427	58.3
18.6027	18.1744	21.8588	24.647	24.66	27.6466	58.4
18.6212	18.5675	21.8677	24.614	24.66	27.6505	58.5
18.6234	18.5233	21.8713	24.628	24.66	27.6544	58.6
18.6493	18.6314	21.8932	24.751	24.66	27.6582	58.7
18.6543	18.8163	21.9001	24.858	24.873	27.6621	58.8
18.6625	18.8591	21.9239	24.858	24.873	27.6659	58.9
18.664	18.917	21.9524	24.865	24.873	27.6698	59
18.6878	18.7977	21.9563	24.875	24.873	27.6736	59.1
18.6925	19.3265	21.9825	24.843	24.873	27.6775	59.2
18.7112	19.2656	21.9806	24.856	24.873	27.6813	59.3
18.7154	19.344	21.9874	24.821	24.873	27.6851	59.4
18.7382	19.3036	22.0121	24.835	24.873	27.689	59.5
18.7543	19.5749	22.0216	24.84	24.873	27.6928	59.6
18.7552	19.4581	22.0254	24.868	24.873	27.6966	59.7
18.7561	19.7025	22.0537	24.895	24.873	27.7004	59.8
18.7769	19.5706	22.0724	24.884	24.873	27.7042	59.9
18.7934	19.1283	22.0814	24.899	24.873	27.708	60
18.8153	19.5819	22.0845	24.908	24.873	27.7118	60.1
18.8346	19.681	22.0875	24.893	24.873	27.7156	60.2
18.845	19.5366	22.1039	24.901	24.873	27.7194	60.3
18.8592	19.9504	22.1126	24.871	24.873	27.7232	60.4
18.8717	19.6514	22.1164	24.881	24.873	27.7269	60.5
18.8904	19.647	22.1595	24.932	24.873	27.7307	60.6
18.9043	19.6103	22.1548	24.998	25.003	27.7345	60.7
18.9064	19.6096	22.1918	25.012	25.003	27.7382	60.8
18.9238	19.6386	22.203	25.006	25.003	27.742	60.9
18.9286	19.8101	22.1989	25.009	25.003	27.7457	61
18.9465	20.0576	22.2316	25.023	25.003	27.7495	61.1
18.965	20.3628	22.2314	25.017	25.003	27.7532	61.2
18.9788	20.2189	22.2516	25.006	25.003	27.757	61.3
18.9942	20.5531	22.2679	25.007	25.003	27.7607	61.4
19.0003	20.1997	22.2759	25.006	25.003	27.7644	61.5
18.999	20.1238	22.2921	25.002	25.003	27.7681	61.6
19.0292	19.7232	22.2996	24.991	25.003	27.7719	61.7
19.0337	19.911	22.3259	24.997	25.003	27.7756	61.8
19.056	19.8115	22.3235	24.974	25.003	27.7793	61.9
19.0602	19.3521	22.3372	24.994	25.003	27.783	62
19.0853	19.554	22.3462	25.078	25.059	27.7867	62.1
19.1205	19.6843	22.3761	25.054	25.059	27.7904	62.2
19.1242	19.4544	22.3767	25.058	25.059	27.7941	62.3
19.1393	19.7453	22.4017	25.054	25.059	27.7978	62.4
19.1438	19.6993	22.3926	25.051	25.059	27.8014	62.5
19.1645	19.7928	22.4298	25.079	25.12	27.8051	62.6
19.1681	20.0308	22.4532	25.08	25.12	27.8088	62.7
19.1672	19.9266	22.4649	25.098	25.12	27.8124	62.8
19.1894	19.3044	22.4782	25.108	25.12	27.8161	62.9
19.2103	19.33	22.4855	25.091	25.12	27.8198	63
19.2092	19.5971	22.5012	25.129	25.12	27.8234	63.1
19.2334	19.7773	22.5047	25.116	25.12	27.8271	63.2
19.2309	19.9108	22.5324	25.172	25.12	27.8307	63.3
19.2547	19.8225	22.5487	25.137	25.12	27.8344	63.4
19.2764	20.0217	22.5384	25.122	25.12	27.838	63.5
19.2954	20.1483	22.5796	25.143	25.12	27.8416	63.6
19.3094	20.0938	22.5785	25.168	25.12	27.8453	63.7
19.3185	20.3409	22.6018	25.269	25.293	27.8489	63.8
19.336	19.9904	22.6264	25.317	25.293	27.8525	63.9
19.353	19.7423	22.6574	25.352	25.358	27.8561	64
19.3747	19.9468	22.6556	25.345	25.358	27.8597	64.1
19.3912	19.5171	22.6892	25.379	25.358	27.8634	64.2
19.3949	19.4584	22.7008	25.358	25.358	27.8669	64.3
19.4115	19.5281	22.6953	25.331	25.358	27.8706	64.4
19.4122	19.8298	22.7318	25.367	25.358	27.8742	64.5
19.4253	19.4025	22.7326	25.337	25.358	27.8777	64.6
19.4467	19.5034	22.742	25.344	25.358	27.8813	64.7
19.4687	19.6988	22.763	25.36	25.358	27.8849	64.8
19.4741	19.6936	22.778	25.35	25.358	27.8885	64.9
19.4963	20.2088	22.796	25.353	25.358	27.8921	65
19.492	20.2091	22.8066	25.379	25.358	27.8956	65.1
19.5242	20.1236	22.8202	25.364	25.358	27.8992	65.2
19.5311	20.5441	22.8347	25.375	25.358	27.9028	65.3
19.5476	20.5379	22.8479	25.383	25.358	27.9063	65.4
19.5465	20.6578	22.8601	25.408	25.415	27.9099	65.5
19.5626	21.1123	22.8717	25.422	25.415	27.9134	65.6
19.5773	21.2161	22.8979	25.519	25.505	27.917	65.7
19.5968	21.2065	22.9011	25.491	25.505	27.9205	65.8
19.6124	21.3242	22.9237	25.54	25.624	27.9241	65.9
19.6153	21.3696	22.9441	25.603	25.624	27.9276	66
19.6426	21.5074	22.9536	25.619	25.624	27.9311	66.1
19.6502	21.4912	22.9898	25.647	25.624	27.9347	66.2
19.666	21.7445	23.0043	25.655	25.624	27.9382	66.3
19.6743	21.2183	23.0158	25.655	25.624	27.9417	66.4
19.6848	21.6238	23.0291	25.648	25.624	27.9452	66.5
19.6767	22.0302	23.0419	25.711	25.706	27.9487	66.6
19.7179	22.1446	23.0608	25.701	25.706	27.9522	66.7
19.7237	22.2389	23.074	25.678	25.706	27.9557	66.8
19.7432	22.4664	23.0987	25.699	25.706	27.9592	66.9
19.7419	22.5146	23.1131	25.709	25.706	27.9627	67
19.7492	22.4628	23.1201	25.708	25.706	27.9662	67.1
19.7701	21.8943	23.1329	25.721	25.706	27.9697	67.2
19.773	22.1879	23.1524	25.723	25.706	27.9732	67.3
19.7873	22.2757	23.169	25.768	25.798	27.9767	67.4
19.8014	22.1922	23.1743	25.778	25.798	27.9801	67.5
19.8123	22.442	23.2	25.794	25.798	27.9836	67.6
19.8315	22.2485	23.2261	25.797	25.798	27.9871	67.7
19.8372	20.8545	23.2183	25.805	25.798	27.9906	67.8
19.8673	21.2549	23.2438	25.801	25.798	27.994	67.9
19.8722	21.2807	23.2435	25.798	25.798	27.9975	68
19.9022	21.2987	23.279	25.802	25.798	28.0009	68.1
19.9029	21.5309	23.287	25.815	25.798	28.0044	68.2
19.9211	21.5585	23.2996	25.826	25.798	28.0078	68.3
19.9278	21.9271	23.3194	25.905	25.945	28.0113	68.4
19.9403	22.062	23.3382	25.928	25.945	28.0147	68.5
19.9523	22.2063	23.3375	25.93	25.945	28.0182	68.6
19.9637	22.5732	23.3537	25.916	25.945	28.0216	68.7
19.9831	22.7953	23.3624	25.925	25.945	28.025	68.8
19.99	22.5675	23.3815	25.927	25.945	28.0285	68.9
20.0108	22.6378	23.3816	25.964	25.945	28.0319	69
20.0206	22.9821	23.4082	25.976	25.945	28.0353	69.1
20.0437	22.81	23.4142	25.955	25.945	28.0387	69.2
20.0567	23.1192	23.4412	25.954	25.945	28.0421	69.3
20.0797	23.3338	23.4505	26.018	25.945	28.0455	69.4
20.0887	22.9424	23.4692	26.089	26.106	28.049	69.5
20.0937	21.1737	23.4786	26.078	26.106	28.0524	69.6
20.1209	20.645	23.49	26.112	26.106	28.0557	69.7
20.1489	20.8652	23.5048	26.136	26.106	28.0591	69.8
20.1531	20.855	23.507	26.118	26.106	28.0625	69.9
20.1894	20.6859	23.5172	26.1	26.106	28.0659	70
20.183	21.28	23.5391	26.104	26.106	28.0693	70.1
20.198	21.2201	23.5487	26.114	26.106	28.0727	70.2
20.2127	21.4442	23.5609	26.116	26.106	28.0761	70.3
20.2165	21.6087	23.5747	26.093	26.106	28.0795	70.4
20.2462	21.5107	23.5977	26.117	26.106	28.0828	70.5
20.261	21.5948	23.5991	26.089	26.106	28.0862	70.6
20.2765	21.4136	23.6131	26.103	26.106	28.0896	70.7
20.2869	21.5188	23.6328	26.114	26.106	28.0929	70.8
20.3146	21.0906	23.637	26.095	26.106	28.0963	70.9
20.3005	21.4167	23.658	26.103	26.106	28.0996	71
20.3295	21.2972	23.6708	26.111	26.106	28.103	71.1
20.3587	21.3045	23.6787	26.123	26.106	28.1063	71.2
20.3689	21.6728	23.6953	26.097	26.106	28.1097	71.3
20.3687	21.9242	23.6934	26.114	26.106	28.113	71.4
20.3782	21.7879	23.7176	26.19	26.233	28.1164	71.5
20.3927	21.7855	23.7257	26.193	26.233	28.1197	71.6
20.4024	21.8983	23.7676	26.233	26.233	28.123	71.7
20.4265	21.7886	23.7793	26.314	26.233	28.1264	71.8
20.4286	22.0833	23.7798	26.369	26.433	28.1297	71.9
20.4552	21.9776	23.8248	26.43	26.433	28.133	72
20.4786	21.4096	23.8366	26.444	26.433	28.1363	72.1
20.4949	20.9151	23.8585	26.455	26.433	28.1397	72.2
20.5148	20.788	23.8712	26.448	26.433	28.143	72.3
20.5296	21.1019	23.8685	26.429	26.433	28.1463	72.4
20.5499	21.214	23.8869	26.441	26.433	28.1496	72.5
20.5504	21.4093	23.8962	26.444	26.433	28.1529	72.6
20.5694	21.5851	23.9127	26.433	26.433	28.1562	72.7
20.5818	21.6959	23.929	26.438	26.433	28.1595	72.8
20.6026	21.8638	23.9427	26.469	26.49	28.1628	72.9
20.6164	21.908	23.9551	26.465	26.49	28.1661	73
20.6212	22.1007	23.9804	26.489	26.49	28.1694	73.1
20.6286	22.2279	23.9731	26.467	26.49	28.1727	73.2
20.6383	22.3441	23.9946	26.5	26.49	28.176	73.3
20.6578	22.2119	24.0135	26.486	26.49	28.1792	73.4
20.6565	22.7286	24.0156	26.485	26.49	28.1825	73.5
20.6539	22.5165	24.021	26.48	26.49	28.1858	73.6
20.6874	22.5206	24.0521	26.497	26.49	28.1891	73.7
20.6907	22.1226	24.0568	26.504	26.49	28.1923	73.8
20.7221	22.3102	24.0677	26.496	26.49	28.1956	73.9
20.7421	22.3048	24.0795	26.5	26.49	28.1989	74
20.744	22.3865	24.0948	26.505	26.49	28.2021	74.1
20.7731	22.5085	24.0885	26.488	26.49	28.2054	74.2
20.7642	22.7397	24.1144	26.489	26.49	28.2086	74.3
20.7789	22.9484	24.135	26.518	26.49	28.2119	74.4
20.7876	23.0838	24.1505	26.554	26.574	28.2151	74.5
20.8057	23.4934	24.1534	26.548	26.574	28.2184	74.6
20.8176	23.5144	24.1681	26.56	26.574	28.2216	74.7
20.8328	23.907	24.1882	26.561	26.574	28.2249	74.8
20.8417	23.8291	24.1977	26.597	26.574	28.2281	74.9
20.8528	23.8846	24.1918	26.583	26.574	28.2313	75
20.8676	23.0793	24.2146	26.618	26.574	28.2346	75.1
20.8889	22.3798	24.239	26.678	26.699	28.2378	75.2
20.9137	22.5188	24.2413	26.666	26.699	28.241	75.3
20.9129	21.9049	24.2586	26.684	26.699	28.2442	75.4
20.9532	21.7745	24.2699	26.685	26.699	28.2475	75.5
20.9594	21.9246	24.2946	26.724	26.699	28.2507	75.6
20.991	21.831	24.307	26.755	26.699	28.2539	75.7
20.9923	21.9499	24.3245	26.825	26.853	28.2571	75.8
21.0039	21.8533	24.3466	26.848	26.853	28.2603	75.9
21.0124	22.2966	24.3731	26.86	26.853	28.2635	76
21.0248	22.1956	24.381	26.849	26.853	28.2667	76.1
21.0418	22.4195	24.3969	26.848	26.853	28.2699	76.2
21.0498	22.3995	24.4143	26.855	26.853	28.2731	76.3
21.0885	22.1408	24.4194	26.848	26.853	28.2763	76.4
21.088	21.9485	24.4286	26.86	26.853	28.2795	76.5
21.0905	21.9988	24.4318	26.886	26.853	28.2827	76.6
21.1331	22.7397	24.4615	26.98	26.972	28.2859	76.7
21.146	22.8589	24.4631	26.954	26.972	28.2891	76.8
21.1562	22.8647	24.4728	26.973	26.972	28.2923	76.9
21.1726	22.7788	24.4992	26.983	26.972	28.2954	77
21.1883	23.1991	24.5035	26.959	26.972	28.2986	77.1
21.1887	23.4057	24.5298	26.985	26.972	28.3018	77.2
21.2009	23.3744	24.546	27.053	27.076	28.305	77.3
21.2231	23.7588	24.5532	27.082	27.076	28.3081	77.4
21.2266	23.6863	24.5727	27.075	27.076	28.3113	77.5
21.2557	24.1058	24.5892	27.066	27.076	28.3145	77.6
21.2792	23.761	24.5993	27.056	27.076	28.3176	77.7
21.2629	23.1967	24.613	27.08	27.076	28.3208	77.8
21.3051	23.6615	24.6289	27.09	27.076	28.3239	77.9
21.3092	23.5257	24.6499	27.086	27.076	28.3271	78
21.3324	23.9775	24.6468	27.078	27.076	28.3302	78.1
21.3464	23.8754	24.6461	27.063	27.076	28.3334	78.2
21.3574	24.1338	24.6649	27.092	27.076	28.3365	78.3
21.3594	24.344	24.6718	27.09	27.076	28.3397	78.4
21.3788	24.0193	24.7002	27.131	27.11	28.3428	78.5
21.3849	24.2511	24.7107	27.101	27.11	28.3459	78.6
21.3939	24.6004	24.7138	27.098	27.11	28.3491	78.7
21.4054	24.7999	24.7351	27.149	27.164	28.3522	78.8
21.4255	24.9257	24.7453	27.147	27.164	28.3554	78.9
21.4381	25.0602	24.7605	27.151	27.164	28.3585	79
21.4362	25.11	24.7844	27.156	27.164	28.3616	79.1
21.4613	25.4724	24.7976	27.16	27.164	28.3647	79.2
21.4535	25.6236	24.8101	27.158	27.164	28.3678	79.3
21.4854	25.7177	24.8231	27.168	27.164	28.371	79.4
21.496	25.6411	24.833	27.154	27.164	28.3741	79.5
21.5154	24.8254	24.8379	27.162	27.164	28.3772	79.6
21.5201	24.9513	24.8382	27.145	27.164	28.3803	79.7
21.5433	25.143	24.8648	27.165	27.164	28.3834	79.8
21.5516	25.1102	24.8721	27.158	27.164	28.3865	79.9
21.553	24.9104	24.8787	27.165	27.164	28.3896	80
21.5735	24.4423	24.8926	27.149	27.164	28.3927	80.1
21.5645	24.4243	24.9244	27.195	27.164	28.3958	80.2
21.5975	24.3841	24.9192	27.175	27.164	28.3989	80.3
21.6192	23.6421	24.9233	27.177	27.164	28.402	80.4
21.6072	23.6366	24.9367	27.166	27.164	28.4051	80.5
21.6414	23.8976	24.9411	27.166	27.164	28.4082	80.6
21.6503	23.2601	24.9622	27.157	27.164	28.4113	80.7
21.6681	23.5345	24.9779	27.229	27.164	28.4143	80.8
21.6745	23.7141	24.991	27.289	27.365	28.4174	80.9
21.7155	23.876	25.009	27.333	27.365	28.4205	81
21.7082	24.1554	25.0508	27.357	27.365	28.4236	81.1
21.7295	24.0381	25.0614	27.356	27.365	28.4267	81.2
21.7255	24.3034	25.0648	27.337	27.365	28.4297	81.3
21.7438	24.4428	25.0729	27.335	27.365	28.4328	81.4
21.7488	24.8073	25.0929	27.375	27.365	28.4359	81.5
21.7668	24.5458	25.1092	27.378	27.365	28.4389	81.6
21.7766	24.6808	25.1036	27.363	27.365	28.442	81.7
21.7973	24.7858	25.1229	27.369	27.365	28.4451	81.8
21.804	24.7055	25.1298	27.355	27.365	28.4481	81.9
21.82	24.866	25.1472	27.391	27.365	28.4512	82
21.8261	25.4736	25.1624	27.38	27.365	28.4542	82.1
21.828	25.5848	25.1612	27.361	27.365	28.4573	82.2
21.8588	24.8758	25.1883	27.403	27.365	28.4603	82.3
21.8677	25.3542	25.1867	27.405	27.365	28.4634	82.4
21.8713	25.2374	25.224	27.421	27.365	28.4664	82.5
21.8932	24.1609	25.2397	27.441	27.46	28.4695	82.6
21.9001	23.141	25.2447	27.453	27.46	28.4725	82.7
21.9239	23.415	25.2562	27.446	27.46	28.4755	82.8
21.9524	23.6768	25.278	27.47	27.46	28.4786	82.9
21.9563	23.6111	25.2897	27.492	27.46	28.4816	83
21.9825	24.2574	25.2922	27.511	27.54	28.4846	83.1
21.9806	24.0973	25.3272	27.543	27.54	28.4877	83.2
21.9874	24.5516	25.3409	27.566	27.54	28.4907	83.3
22.0121	24.7029	25.3644	27.646	27.685	28.4937	83.4
22.0216	24.7703	25.3851	27.681	27.685	28.4968	83.5
22.0254	24.5065	25.4082	27.698	27.685	28.4998	83.6
22.0537	24.5591	25.4217	27.715	27.685	28.5028	83.7
22.0724	24.9115	25.4446	27.824	27.848	28.5058	83.8
22.0814	24.8589	25.4635	27.854	27.848	28.5088	83.9
22.0845	24.8032	25.4793	27.843	27.848	28.5118	84
22.0875	25.0027	25.487	27.845	27.848	28.5148	84.1
22.1039	25.121	25.5041	27.874	27.848	28.5178	84.2
22.1126	25.5661	25.5171	27.901	27.914	28.5209	84.3
22.1164	25.4987	25.5401	27.895	27.914	28.5239	84.4
22.1595	25.4743	25.5611	27.917	27.914	28.5269	84.5
22.1548	24.6867	25.5654	27.926	27.914	28.5299	84.6
22.1918	24.9815	25.5907	27.926	27.914	28.5329	84.7
22.203	25.1895	25.6017	27.921	27.914	28.5359	84.8
22.1989	25.1095	25.6022	27.916	27.914	28.5389	84.9
22.2316	25.3655	25.6072	27.915	27.914	28.5418	85
22.2314	25.4214	25.6245	27.909	27.914	28.5448	85.1
22.2516	25.8046	25.6254	27.896	27.914	28.5478	85.2
22.2679	26.0057	25.635	27.884	27.914	28.5508	85.3
22.2759	26.1276	25.6532	27.885	27.914	28.5538	85.4
22.2921	26.3884	25.6703	27.904	27.914	28.5568	85.5
22.2995	26.615	25.6877	27.948	27.914	28.5597	85.6
22.3259	26.8969	25.6986	27.92	27.914	28.5627	85.7
22.3235	27.1383	25.7122	27.942	27.914	28.5657	85.8
22.3372	27.0867	25.7079	27.909	27.914	28.5687	85.9
22.3462	26.2055	25.7206	27.913	27.914	28.5716	86
22.3761	26.8876	25.7405	27.925	27.914	28.5746	86.1
22.3767	26.8441	25.7522	27.92	27.914	28.5776	86.2
22.4017	27.2337	25.7723	27.938	27.914	28.5805	86.3
22.3926	27.1505	25.7696	27.92	27.914	28.5835	86.4
22.4298	27.3129	25.7744	27.899	27.914	28.5865	86.5
22.4532	27.6219	25.7909	27.906	27.914	28.5894	86.6
22.4649	27.5617	25.7971	27.91	27.914	28.5924	86.7
22.4782	27.6303	25.8084	27.902	27.914	28.5953	86.8
22.4855	27.9373	25.8264	27.917	27.914	28.5983	86.9
22.5012	27.6851	25.8363	27.932	27.914	28.6012	87
22.5047	27.8903	25.8606	27.951	27.961	28.6042	87.1
22.5324	27.5772	25.8706	27.963	27.961	28.6071	87.2
22.5487	28.2566	25.8892	27.966	27.961	28.6101	87.3
22.5384	28.2963	25.8813	27.951	27.961	28.613	87.4
22.5796	28.6245	25.8998	27.962	27.961	28.616	87.5
22.5785	28.2782	25.8994	27.972	27.961	28.6189	87.6
22.6018	27.3379	25.9344	28.014	28.002	28.6218	87.7
22.6264	27.1011	25.9337	27.989	28.002	28.6248	87.8
22.6574	27.0927	25.972	28.062	28.065	28.6277	87.9
22.6556	27.1547	25.965	28.046	28.065	28.6306	88
22.6892	27.1894	25.9903	28.072	28.065	28.6336	88.1
22.7008	27.6092	25.9977	28.072	28.065	28.6365	88.2
22.6953	27.8646	26.0072	28.056	28.065	28.6394	88.3
22.7318	27.9294	26.0173	28.072	28.065	28.6423	88.4
22.7326	28.3237	26.0288	28.068	28.065	28.6453	88.5
22.742	28.3637	26.0345	28.054	28.065	28.6482	88.6
22.763	28.4594	26.0495	28.051	28.065	28.6511	88.7
22.778	28.7977	26.077	28.072	28.065	28.654	88.8
22.796	29.0217	26.0821	28.073	28.065	28.6569	88.9
22.8066	28.8413	26.1001	28.08	28.065	28.6598	89
22.8202	29.2406	26.1086	28.072	28.065	28.6627	89.1
22.8347	29.3013	26.1138	28.06	28.065	28.6657	89.2
22.8479	29.3933	26.1173	28.089	28.119	28.6686	89.3
22.8601	29.2371	26.1246	28.098	28.119	28.6715	89.4
22.8717	29.22	26.1395	28.116	28.119	28.6744	89.5
22.8979	28.3447	26.1658	28.113	28.119	28.6773	89.6
22.9011	28.7549	26.1721	28.114	28.119	28.6802	89.7
22.9237	28.4449	26.1938	28.108	28.119	28.6831	89.8
22.9441	27.9398	26.2007	28.108	28.119	28.686	89.9
22.9536	27.8769	26.2189	28.118	28.119	28.6889	90
22.9898	28.0236	26.2257	28.099	28.119	28.6918	90.1
23.0043	28.128	26.2502	28.122	28.119	28.6946	90.2
23.0158	28.2843	26.2532	28.112	28.119	28.6975	90.3
23.0291	28.5663	26.2675	28.131	28.119	28.7004	90.4
23.0419	27.9533	26.2701	28.14	28.119	28.7033	90.5
23.0608	28.3433	26.272	28.143	28.119	28.7062	90.6
23.074	28.8171	26.2893	28.168	28.119	28.7091	90.7
23.0987	28.902	26.2981	28.282	28.323	28.712	90.8
23.1131	28.98	26.325	28.296	28.323	28.7148	90.9
23.1201	29.0992	26.3475	28.31	28.323	28.7177	91
23.1329	29.1169	26.3708	28.334	28.323	28.7206	91.1
23.1524	29.3684	26.3829	28.32	28.323	28.7235	91.2
23.169	29.0201	26.3746	28.306	28.323	28.7263	91.3
23.1743	28.974	26.4009	28.331	28.323	28.7292	91.4
23.2	29.1266	26.4031	28.316	28.323	28.7321	91.5
23.2261	29.4731	26.4205	28.31	28.323	28.7349	91.6
23.2183	29.2559	26.4278	28.318	28.323	28.7378	91.7
23.2438	29.673	26.4308	28.302	28.323	28.7407	91.8
23.2435	29.719	26.4615	28.33	28.323	28.7435	91.9
23.279	30.188	26.4653	28.31	28.323	28.7464	92
23.287	30.14	26.4795	28.304	28.323	28.7492	92.1
23.2996	30.1765	26.4941	28.318	28.323	28.7521	92.2
23.3194	29.4105	26.5021	28.311	28.323	28.755	92.3
23.3382	29.3854	26.5157	28.308	28.323	28.7578	92.4
23.3375	29.348	26.5191	28.303	28.323	28.7606	92.5
23.3537	29.7734	26.5428	28.304	28.323	28.7635	92.6
23.3624	29.7773	26.5467	28.334	28.323	28.7663	92.7
23.3815	30.0322	26.5683	28.343	28.323	28.7692	92.8
23.3816	29.5403	26.5746	28.351	28.323	28.772	92.9
23.4082	29.7837	26.5863	28.346	28.323	28.7749	93
23.4142	30.1507	26.5853	28.325	28.323	28.7777	93.1
23.4412	30.5663	26.6052	28.339	28.323	28.7806	93.2
23.4505	29.8493	26.609	28.336	28.323	28.7834	93.3
23.4692	29.189	26.6328	28.358	28.323	28.7862	93.4
23.4786	29.4663	26.6318	28.347	28.323	28.7891	93.5
23.49	29.1834	26.6354	28.335	28.323	28.7919	93.6
23.5048	29.0919	26.6465	28.313	28.323	28.7947	93.7
23.507	29.3503	26.6582	28.32	28.323	28.7976	93.8
23.5172	29.7353	26.6881	28.342	28.323	28.8004	93.9
23.5391	30.0104	26.6901	28.329	28.323	28.8032	94
23.5487	30.0139	26.6934	28.356	28.323	28.806	94.1
23.5609	30.1718	26.7299	28.402	28.427	28.8089	94.2
23.5747	30.6899	26.7346	28.396	28.427	28.8117	94.3
23.5977	30.7077	26.7573	28.406	28.427	28.8145	94.4
23.5991	31.1128	26.7691	28.425	28.427	28.8173	94.5
23.6131	31.1295	26.7747	28.429	28.427	28.8201	94.6
23.6328	31.2915	26.7843	28.429	28.427	28.8229	94.7
23.637	31.6238	26.7889	28.416	28.427	28.8258	94.8
23.658	31.834	26.8138	28.449	28.427	28.8286	94.9
23.6708	31.9256	26.8158	28.434	28.427	28.8314	95
23.6787	31.8709	26.8233	28.423	28.427	28.8342	95.1
23.6953	32.5213	26.8551	28.445	28.427	28.837	95.2
23.6934	32.242	26.852	28.429	28.427	28.8398	95.3
23.7176	31.5317	26.8654	28.418	28.427	28.8426	95.4
23.7257	31.6135	26.8851	28.431	28.427	28.8454	95.5
23.7676	31.7068	26.9091	28.442	28.427	28.8482	95.6
23.7793	30.7607	26.9095	28.425	28.427	28.851	95.7
23.7798	30.0345	26.9287	28.437	28.427	28.8538	95.8
23.8248	29.8806	26.935	28.43	28.427	28.8566	95.9
23.8366	29.8762	26.9445	28.45	28.427	28.8594	96
23.8585	30.0479	26.959	28.475	28.475	28.8622	96.1
23.8712	30.3277	26.9768	28.475	28.475	28.865	96.2
23.8685	30.538	26.9767	28.487	28.475	28.8678	96.3
23.8869	30.6521	26.9782	28.454	28.475	28.8706	96.4
23.8962	30.7518	26.9939	28.48	28.475	28.8733	96.5
23.9127	31.1563	27.0122	28.482	28.475	28.8761	96.6
23.929	31.3286	27.0165	28.474	28.475	28.8789	96.7
23.9427	31.1087	27.0251	28.472	28.475	28.8817	96.8
23.9551	31.3638	27.0389	28.488	28.475	28.8845	96.9
23.9804	31.4093	27.0344	28.469	28.475	28.8873	97
23.9731	31.6013	27.05	28.479	28.475	28.89	97.1
23.9946	31.4814	27.0465	28.454	28.475	28.8928	97.2
24.0135	31.9648	27.0675	28.466	28.475	28.8956	97.3
24.0156	32.0081	27.0898	28.481	28.475	28.8984	97.4
24.021	32.173	27.0961	28.472	28.475	28.9011	97.5
24.0521	32.4121	27.1192	28.485	28.475	28.9039	97.6
24.0568	32.3965	27.1249	28.477	28.475	28.9067	97.7
24.0677	32.6766	27.1354	28.479	28.475	28.9094	97.8
24.0795	32.8091	27.1592	28.539	28.551	28.9122	97.9
24.0948	32.9864	27.1676	28.533	28.551	28.915	98
24.0885	33.1282	27.1923	28.547	28.551	28.9177	98.1
24.1144	33.5368	27.2081	28.544	28.551	28.9205	98.2
24.135	33.4507	27.2113	28.556	28.551	28.9232	98.3
24.1505	33.1632	27.2172	28.558	28.551	28.926	98.4
24.1534	33.3041	27.2205	28.583	28.551	28.9288	98.5
24.1681	33.3688	27.261	28.637	28.673	28.9315	98.6
24.1882	33.6817	27.2762	28.629	28.673	28.9343	98.7
24.1977	33.2943	27.2999	28.65	28.673	28.937	98.8
24.1918	33.4122	27.3175	28.668	28.673	28.9398	98.9
24.2146	33.2557	27.3224	28.65	28.673	28.9425	99
24.239	32.7786	27.3139	28.638	28.673	28.9453	99.1
24.2413	32.9871	27.3328	28.653	28.673	28.948	99.2
24.2586	33.0042	27.345	28.662	28.673	28.9508	99.3
24.2699	33.1706	27.3493	28.669	28.673	28.9535	99.4
24.2946	33.0007	27.3569	28.659	28.673	28.9563	99.5
24.307	32.74	27.379	28.665	28.673	28.959	99.6
24.3245	32.0242	27.3884	28.661	28.673	28.9617	99.7
24.3466	32.0416	27.4006	28.667	28.673	28.9645	99.8
24.3731	32.2827	27.405	28.673	28.673	28.9672	99.9
24.381	32.5616	27.4061	28.658	28.673	28.97	100
24.3969	32.8289	27.4288	28.677	28.673	--	--
24.4143	33.003	27.4379	28.676	28.673	--	--
24.4194	33.1855	27.4324	28.664	28.673	--	--
24.4286	33.1622	27.4581	28.674	28.673	--	--
24.4318	32.8399	27.4605	28.66	28.673	--	--
24.4615	31.9689	27.4819	28.664	28.673	--	--
24.4631	32.3587	27.4941	28.666	28.673	--	--
24.4728	32.234	27.5107	28.68	28.673	--	--
24.4992	32.5103	27.5178	28.682	28.673	--	--
24.5035	32.9256	27.5272	28.683	28.673	--	--
24.5298	32.9672	27.5329	28.68	28.673	--	--
24.546	32.251	27.5363	28.681	28.673	--	--
24.5532	31.9516	27.566	28.691	28.673	--	--
24.5727	32.3502	27.5497	28.667	28.673	--	--
24.5892	32.7342	27.5674	28.672	28.673	--	--
24.5993	33.0371	27.5686	28.667	28.673	--	--
24.613	32.9097	27.6007	28.692	28.673	--	--
24.6289	33.0169	27.599	28.683	28.673	--	--
24.6499	33.415	27.6133	28.679	28.673	--	--
24.6468	33.4806	27.6206	28.687	28.673	--	--
24.6461	33.6862	27.6202	28.666	28.673	--	--
24.6649	33.5606	27.6328	28.681	28.673	--	--
24.6718	33.7077	27.656	28.684	28.673	--	--
24.7002	33.5565	27.6598	28.682	28.673	--	--
24.7107	34.1756	27.6722	28.685	28.673	--	--
24.7138	34.2726	27.6823	28.69	28.673	--	--
24.7351	33.8687	27.69	28.684	28.673	--	--
24.7453	34.0611	27.7113	28.687	28.673	--	--
24.7605	34.252	27.712	28.681	28.673	--	--
24.7844	34.5621	27.7341	28.702	28.673	--	--
24.7976	34.7325	27.7501	28.711	28.673	--	--
24.8101	34.9706	27.74	28.7	28.673	--	--
24.8231	35.0297				--	--
24.833	35.4129				--	--
24.8379	35.3831				--	--
24.8382	35.6495				--	--
24.8648	35.794				--	--
24.8721	36.0276				--	--
24.8787	36.0396				--	--
24.8926	36.5325				--	--
24.9244	36.3447				--	--
24.9192	36.5811				--	--
24.9233	36.6198				--	--
24.9367	37.0349				--	--
24.9411	37.127				--	--
24.9622	37.6439				--	--
24.9779	36.7449				--	--
24.991	36.0028				--	--
25.009	35.6264				--	--
25.0508	35.9599				--	--
25.0614	36.1626				--	--
25.0648	36.5306				--	--
25.0729	36.7091				--	--
25.0929	36.417				--	--
25.1092	36.6501				--	--
25.1036	36.7897				--	--
25.1229	37.0374				--	--
25.1298	37.3922				--	--
25.1472	37.112				--	--
25.1624	37.5657				--	--
25.1612	37.8629				--	--
25.1883	37.6501				--	--
25.1867	37.582				--	--
25.224	37.9935				--	--
25.2397	37.9384				--	--
25.2447	37.8424				--	--
25.2562	38.1579				--	--
25.278	38.1575				--	--
25.2897	38.009				--	--
25.2922	37.7261				--	--
25.3272	37.8274				--	--
25.3409	37.6915				--	--
25.3644	36.8101				--	--
25.3851	36.611				--	--
25.4082	36.7385				--	--
25.4217	36.7165				--	--
25.4446	35.3919				--	--
25.4635	35.2644				--	--
25.4793	35.6814				--	--
25.487	35.7832				--	--
25.5041	35.6367				--	--
25.5171	35.4281				--	--
25.5401	35.9162				--	--
25.5611	35.9331				--	--
25.5654	35.8576				--	--
25.5907	36.2937				--	--
25.6017	36.5519				--	--
25.6022	36.6371				--	--
25.6072	36.7463				--	--
25.6245	37.1404				--	--
25.6254	37.3595				--	--
25.635	37.7232				--	--
25.6532	38.0395				--	--
25.6703	38.0372				--	--
25.6877	37.629				--	--
25.6986	38.2729				--	--
25.7122	38.1509				--	--
25.7079	38.6212				--	--
25.7206	38.7933				--	--
25.7405	38.9525				--	--
25.7522	39.2471				--	--
25.7723	39.3279				--	--
25.7696	39.5781				--	--
25.7744	40.0321				--	--
25.7909	40.2118				--	--
25.7971	40.2595				--	--
25.8084	40.6241				--	--
25.8264	40.705				--	--
25.8363	40.6362				--	--
25.8606	40.7536				--	--
25.8706	40.7321				--	--
25.8892	41.0421				--	--
25.8813	41.1638				--	--
25.8998	41.3174				--	--
25.8994	41.1305				--	--
25.9344	41.0463				--	--
25.9337	41.4857				--	--
25.972	40.9159				--	--
25.965	41.0811				--	--
25.9903	41.093				--	--
25.9977	41.2433				--	--
26.0072	41.7131				--	--
26.0173	41.6258				--	--
26.0288	41.9242				--	--
26.0345	42.292				--	--
26.0495	42.6336				--	--
26.077	42.7983				--	--
26.0821	42.8827				--	--
26.1001	43.1182				--	--
26.1086	43.4396				--	--
26.1138	43.7764				--	--
26.1173	43.2984				--	--
26.1246	43.2824				--	--
26.1395	43.2343				--	--
26.1658	43.8386				--	--
26.1721	43.9479				--	--
26.1938	44.5094				--	--
26.2007	44.6393				--	--
26.2189	44.8337				--	--
26.2257	45.3584				--	--
26.2502	45.4087				--	--
26.2532	45.6774				--	--
26.2675	45.6071				--	--
26.2701	45.489				--	--
26.272	45.468				--	--
26.2893	45.3304				--	--
26.2981	43.322				--	--
26.325	43.5973				--	--
26.3475	43.7916				--	--
26.3708	43.8128				--	--
26.3829	44.3385				--	--
26.3746	44.4214				--	--
26.4009	44.489				--	--
26.4031	44.8192				--	--
26.4205	45.306				--	--
26.4278	45.3028				--	--
26.4308	45.6815				--	--
26.4615	45.7744				--	--
26.4653	46.2608				--	--
26.4795	46.6834				--	--
26.4941	46.7184				--	--
26.5021	47.0256				--	--
26.5157	47.3985				--	--
26.5191	47.5612				--	--
26.5428	48.075				--	--
26.5467	47.5298				--	--
26.5683	47.822				--	--
26.5746	47.7997				--	--
26.5863	48.1695				--	--
26.5853	48.572				--	--
26.6052	48.7262				--	--
26.609	48.8803				--	--
26.6328	48.9585				--	--
26.6318	49.1612				--	--
26.6354	49.5081				--	--
26.6465	50.2248				--	--
26.6582	50.3558				--	--
26.6881	50.5697				--	--
26.6901	50.8836				--	--
26.6934	50.3807				--	--
26.7299	50.2215				--	--
26.7346	50.4612				--	--
26.7573	50.7634				--	--
26.7691	50.6366				--	--
26.7747	50.6745				--	--
26.7843	50.8832				--	--
26.7889	51.2765				--	--
26.8138	51.1467				--	--
26.8158	51.5288				--	--
26.8233	51.9456				--	--
26.8551	52.1982				--	--
26.852	52.4952				--	--
26.8654	53.0528				--	--
26.8851	53.2403				--	--
26.9091	53.5677				--	--
26.9095	53.9682				--	--
26.9287	54.1568				--	--
26.935	54.4741				--	--
26.9445	54.2401				--	--
26.959	54.0171				--	--
26.9768	54.4566				--	--
26.9767	54.1925				--	--
26.9782	55.0026				--	--
26.9939	54.7683				--	--
27.0122	55.1782				--	--
27.0165	55.4724				--	--
27.0251	55.7334				--	--
27.0389	55.6993				--	--
27.0344	56.0316				--	--
27.05	56.1908				--	--
27.0465	56.7116				--	--
27.0675	56.9454				--	--
27.0898	57.1591				--	--
27.0961	57.534				--	--
27.1192	57.8287				--	--
27.1249	58.1682				--	--
27.1354	58.4036				--	--
27.1592	57.538				--	--
27.1676	57.8811				--	--
27.1923	58.1765				--	--
27.2081	58.665				--	--
27.2113	58.458				--	--
27.2172	58.5696				--	--
27.2205	58.0399				--	--
27.261	57.749				--	--
27.2762	58.3456				--	--
27.2999	58.4432				--	--
27.3175	58.4421				--	--
27.3224	59.0139				--	--
27.3139	59.0906				--	--
27.3328	59.2123				--	--
27.345	59.316				--	--
27.3493	59.2458				--	--
27.3569	59.7093				--	--
27.379	60.1481				--	--
27.3884	60.4876				--	--
27.4006	60.6555				--	--
27.405	60.6343				--	--
27.4061	61.0341				--	--
27.4288	61.164				--	--
27.4379	61.4255				--	--
27.4324	61.5894				--	--
27.4581	62.0433				--	--
27.4605	62.466				--	--
27.4819	62.9417				--	--
27.4941	63.2287				--	--
27.5107	63.3215				--	--
27.5178	63.4577				--	--
27.5272	63.6977				--	--
27.5329	63.9304				--	--
27.5363	64.0104				--	--
27.566	64.5483				--	--
27.5497	64.7405				--	--
27.5674	65.111				--	--
27.5686	65.2909				--	--
27.6007	65.5195				--	--
27.599	65.6996				--	--
27.6133	66.2129				--	--
27.6206	66.2119				--	--
27.6202	66.7897				--	--
27.6328	66.7201				--	--
27.656	67.3075				--	--
27.6598	67.4882				--	--
27.6722	67.7557				--	--
27.6823	67.9227				--	--
27.69	68.2993				--	--
27.7113	68.8316				--	--
27.712	69.0361				--	--
27.7341	69.1003				--	--
27.7501	69.2892				--	--
27.74	69.3255				--	--
27.7449	69.1536				--	--
27.7377	69.3712				--	--
27.7498	69.4804				--	--
27.7433	69.3535				--	--
27.7526	69.4095				--	--
27.7475	69.4672				--	--
27.7477	69.4661				--	--
27.7515	69.4295				--	--
27.7459	68.9776				--	--
27.7528	69.2248				--	--
27.7689	69.078				--	--
27.758	68.9775				--	--
27.7609	69.0729				--	--
27.7573	68.9693				--	--
27.7645	69.156				--	--
27.7571	69.1809				--	--
27.7648	69.0655				--	--
27.7628	69.3049				--	--
27.7654	69.2319				--	--
27.7617	69.2722				--	--
27.7648	69.1704				--	--
27.7766	69.0055				--	--
27.7615	69.4845				--	--
27.7673	69.3421				--	--
27.7697	69.2872				--	--
27.7635	69.2764				--	--
27.7639	69.2458				--	--
27.7686	69.4477				--	--
27.7692	69.4345				--	--
27.7676	69.4298				--	--
27.7725	69.5862				--	--
27.7762	69.5041				--	--
27.7782	69.4341				--	--
27.7732	69.2114				--	--
27.7744	69.2459				--	--
27.7684	69.4123				--	--
27.7805	69.5339				--	--
27.7787	69.5107				--	--
27.7841	69.5227				--	--
27.7737	69.4727				--	--
27.7669	69.552				--	--
27.7803	68.7493				--	--
27.7668	65.9711				--	--
27.7818	65.8414				--	--
27.8198	65.9188				--	--
27.824	65.8455				--	--
27.8182	65.8416				--	--
27.8262	65.7766				--	--
27.823	65.8028				--	--
27.8179	65.9291				--	--
27.8239	65.8329				--	--
27.8245	65.3004				--	--
27.8036	65.0742				--	--
27.7938	64.8077				--	--
27.795	64.4644				--	--
27.7834	64.0414				--	--
27.765	63.6794				--	--
27.7568	63.5099				--	--
27.7509	63.1037				--	--
27.7315	62.8047				--	--
27.7124	62.364				--	--
27.7101	62.1288				--	--
27.699	61.886				--	--
27.6945	61.9791				--	--
27.6789	61.4648				--	--
27.6773	61.3465				--	--
27.669	60.9653				--	--
27.6417	60.7052				--	--
27.632	60.4399				--	--
27.6198	59.8589				--	--
27.6123	59.9837				--	--
27.6019	59.6247				--	--
27.5883	59.2719				--	--
27.5942	58.6767				--	--
27.5742	58.7335				--	--
27.5512	58.3308				--	--
27.5573	58.3468				--	--
27.5258	57.6312				--	--
27.5308	57.3034				--	--
27.5036	57.1142				--	--
27.4951	56.9234				--	--
27.4896	56.5428				--	--
27.4872	56.4434				--	--
27.4672	55.7274				--	--
27.4684	55.237				--	--
27.4298	55.4239				--	--
27.4135	55.0208				--	--
27.4169	55.0251				--	--
27.4036	54.6117				--	--
27.3974	54.225				--	--
27.3815	53.9053				--	--
27.3743	53.6963				--	--
27.3621	53.5171				--	--
27.348	53.3126				--	--
27.3313	52.7569				--	--
27.3188	52.5785				--	--
27.3078	52.2968				--	--
27.2849	51.9235				--	--
27.2738	51.8014				--	--
27.2731	51.4975				--	--
27.2641	51.2049				--	--
27.2521	51.1241				--	--
27.2332	50.833				--	--
27.2345	50.4708				--	--
27.2174	50.3468				--	--
27.2129	50.0346				--	--
27.1997	49.7473				--	--
27.1794	49.2846				--	--
27.1778	49.2647				--	--
27.1558	48.9212				--	--
27.1411	48.3647				--	--
27.1284	48.3028				--	--
27.1185	48.1728				--	--
27.1017	47.8624				--	--
27.1	47.8051				--	--
27.0946	47.4978				--	--
27.0794	47.3753				--	--
27.0788	47.2717				--	--
27.0684	46.9791				--	--
27.0647	46.7512				--	--
27.0449	46.8101				--	--
27.0326	46.3878				--	--
27.0285	45.9435				--	--
27.0114	45.6299				--	--
27.0012	45.4543				--	--
26.9816	45.4612				--	--
26.9688	45.1677				--	--
26.9693	44.816				--	--
26.94	44.433				--	--
26.9333	44.1769				--	--
26.9335	44.2459				--	--
26.9034	43.9707				--	--
26.8977	43.4749				--	--
26.8817	43.6059				--	--
26.8612	42.9011				--	--
26.853	43.1455				--	--
26.849	42.9297				--	--
26.8457	42.5392				--	--
26.849	42.3602				--	--
26.8187	42.4511				--	--
26.8221	42.1853				--	--
26.8039	41.7155				--	--
26.7931	41.4921				--	--
26.7791	41.1291				--	--
26.7658	41.1454				--	--
26.7515	40.7114				--	--
26.7461	40.4752				--	--
26.7412	40.4205				--	--
26.7284	40.0952				--	--
26.7056	39.7601				--	--
26.6952	39.6186				--	--
26.6802	39.3251				--	--
26.6593	39.2951				--	--
26.6548	38.9179				--	--
26.6549	38.9666				--	--
26.6217	38.5956				--	--
26.6216	38.4234				--	--
26.5998	37.8723				--	--
26.5807	37.6978				--	--
26.5838	37.8332				--	--
26.5756	37.4163				--	--
26.5628	37.1099				--	--
26.5222	37.1643				--	--
26.528	37.1749				--	--
26.5119	36.7963				--	--
26.5089	36.4158				--	--
26.5017	36.1979				--	--
26.475	36.0458				--	--
26.4711	35.6776				--	--
26.4614	35.7457				--	--
26.4404	35.4278				--	--
26.418	35.465				--	--
26.4355	34.9024				--	--
26.4311	34.9174				--	--
26.4011	34.5519				--	--
26.3961	34.294				--	--
26.3656	34.4491				--	--
26.3535	34.4554				--	--
26.3554	33.9128				--	--
26.3389	33.8598				--	--
26.3329	33.6472				--	--
26.3084	33.4193				--	--
26.3144	33.1008				--	--
26.2918	33.0505				--	--
26.2932	32.8921				--	--
26.2744	32.4725				--	--
26.2653	32.6194				--	--
26.2362	32.2159				--	--
26.2539	31.8576				--	--
26.2017	32.0759				--	--
26.1971	31.7388				--	--
26.1935	31.4178				--	--
26.1725	31.2146				--	--
26.1742	30.8457				--	--
26.1375	30.8349				--	--
26.1351	30.8007				--	--
26.1199	30.8275				--	--
26.1136	30.6241				--	--
26.093	30.3106				--	--
26.0908	29.9187				--	--
26.0713	30.0969				--	--
26.0589	29.8076				--	--
26.0397	29.617				--	--
26.0256	29.0958				--	--
26.0146	29.0429				--	--
26.01	28.9705				--	--
26.0026	29.0907				--	--
25.9851	28.7587				--	--
25.9729	28.6311				--	--
25.9626	28.2864				--	--
25.9626	28.2985				--	--
25.9321	28.1224				--	--
25.9352	28.0547				--	--
25.9065	27.7846				--	--
25.8962	27.5185				--	--
25.8751	27.4729				--	--
25.8547	27.1363				--	--
25.8494	27.0867				--	--
25.84	26.8741				--	--
25.8245	26.7787				--	--
25.816	26.6136				--	--
25.8021	26.7119				--	--
25.802	26.7622				--	--
25.794	26.4756				--	--
25.7677	26.4347				--	--
25.7588	25.933				--	--
25.7499	25.9513				--	--
25.7374	25.7317				--	--
25.7141	25.7418				--	--
25.7043	25.2836				--	--
25.7082	25.5451				--	--
25.6781	25.2255				--	--
25.672	25.1184				--	--
25.6653	24.5294				--	--
25.6504	24.9214				--	--
25.6419	24.7358				--	--
25.6456	24.656				--	--
25.6236	24.6308				--	--
25.608	24.3795				--	--
25.6052	24.4413				--	--
25.5725	24.1027				--	--
25.574	23.9375				--	--
25.5515	23.6754				--	--
25.5372	23.7467				--	--
25.5347	23.4741				--	--
25.5059	23.4399				--	--
25.4994	23.2867				--	--
25.4874	23.082				--	--
25.4863	23.1542				--	--
25.4607	22.8124				--	--
25.4514	22.6139				--	--
25.4507	22.5884				--	--
25.4208	22.4832				--	--
25.4036	22.2868				--	--
25.3954	22.2627				--	--
25.3733	22.2019				--	--
25.3732	21.9305				--	--
25.342	21.899				--	--
25.3282	21.6705				--	--
25.3351	21.7241				--	--
25.3156	21.2326				--	--
25.2955	21.3428				--	--
25.2765	21.3479				--	--
25.2926	21.073				--	--
25.2652	20.821				--	--
25.2612	20.8889				--	--
25.2546	20.6012				--	--
25.2518	21.0225				--	--
25.2193	20.6987				--	--
25.2152	20.5467				--	--
25.1826	20.4746				--	--
25.197	20.2085				--	--
25.1619	20.1995				--	--
25.1518	19.9523				--	--
25.1284	19.7377				--	--
25.1146	19.6857				--	--
25.1152	19.6733				--	--
25.1012	19.5323				--	--
25.0842	19.6202				--	--
25.0854	19.3702				--	--
25.0691	18.9701				--	--
25.0573	19.2319				--	--
25.0336	19.0262				--	--
25.0209	19.0784				--	--
25.0239	19.0926				--	--
25.0066	18.6892				--	--
25.0143	18.7334				--	--
24.9774	18.6077				--	--
24.972	18.1223				--	--
24.9489	18.3546				--	--
24.9276	18.224				--	--
24.9247	17.9772				--	--
24.9191	17.9465				--	--
24.8892	17.9283				--	--
24.8827	17.8037				--	--
24.8694	17.8279				--	--
24.8503	17.7203				--	--
24.8517	17.6954				--	--
24.8278	17.3789				--	--
24.8192	17.3842				--	--
24.8041	17.208				--	--
24.7862	17.1198				--	--
24.7779	17.3823				--	--
24.7774	17.3662				--	--
24.7696	16.8267				--	--
24.7576	16.8998				--	--
24.7307	16.6385				--	--
24.742	16.5288				--	--
24.7173	16.6688				--	--
24.6958	16.7458				--	--
24.6842	16.4				--	--
24.657	16.3847				--	--
24.6473	16.1772				--	--
24.6338	16.0194				--	--
24.6195	16.1811				--	--
24.6021	15.9121				--	--
24.5859	15.6565				--	--
24.5741	15.8457				--	--
24.5579	15.561				--	--
24.5501	15.8065				--	--
24.5458	15.645				--	--
24.5395	15.6549				--	--
24.5196	15.1933				--	--
24.5172	15.3511				--	--
24.4926	15.1148				--	--
24.4921	15.279				--	--
24.4647	15.1639				--	--
24.459	14.7106				--	--
24.4235	14.8058				--	--
24.4191	14.7188				--	--
24.3885	14.6096				--	--
24.3897	14.4579				--	--
24.3653	14.3591				--	--
24.3584	14.5531				--	--
24.3523	13.9987				--	--
24.3192	14.2705				--	--
24.316	14.3235				--	--
24.2944	14.0617				--	--
24.2952	14.0535				--	--
24.2617	13.8455				--	--
24.2458	14.1582				--	--
24.2541	14.1295				--	--
24.2263	13.9179				--	--
24.2148	13.7915				--	--
24.2096	14.0576				--	--
24.2044	13.928				--	--
24.2023	13.8091				--	--
24.198	14.0834				--	--
24.1972	13.5003				--	--
24.2031	13.8449				--	--
24.199	13.8035				--	--
24.2117	13.7177				--	--
24.2024	14.0351				--	--
24.198	13.9911				--	--
24.1925	13.6756				--	--
24.204	13.7176				--	--
24.2024	14.0465				--	--
24.2022	13.7548				--	--
24.1991	13.7008				--	--
24.1984	13.8351				--	--
24.1983	13.9158				--	--
24.1968	14.0665				--	--
24.1933	13.7888				--	--
24.1961	14.114				--	--
24.2011	13.8852				--	--
24.1933	13.8274				--	--
24.1922	14.0156				--	--
24.1992	14.0701				--	--
24.2011	14.0534				--	--
24.1957	13.8847				--	--
24.2057	14.0607				--	--
24.1966	13.9303				--	--
24.1995	14.1022				--	--
24.1935	14.0744				--	--
24.1963	13.9635				--	--
24.2015	14.0507				--	--
24.2018	14.2282				--	--
24.2012	14.3038				--	--
24.2046	14.1753				--	--
24.1967	13.968				--	--
24.2018	13.9457				--	--
24.1983	13.9975				--	--
24.1912	14.0715				--	--
24.1986	14.2472				--	--
24.1906	14.1899				--	--
24.1892	13.8115				--	--
24.196	13.8175				--	--
24.194	14.5013				--	--
24.2037	14.2747				--	--
24.1936	14.0264				--	--
24.1976	13.9921				--	--
24.2056	14.0425				--	--
24.1908	13.9554				--	--
24.1925	14.2512				--	--
24.194	14.1288				--	--
24.1928	13.9456				--	--
24.1894	14.2924				--	--
24.2006	14.1724				--	--
24.1939	14.3112				--	--
24.1819	13.9621				--	--
24.1863	13.8505				--	--
24.2112	13.9254				--	--
24.2078	13.8328				--	--
24.2067	14.0538				--	--
24.2006	14.0742				--	--
24.1968	14.0248				--	--
24.1948	13.9602				--	--
24.1972	13.9163				--	--
24.1952	13.8846				--	--
24.202	13.8739				--	--
24.1974	13.9282				--	--
24.1976	13.945				--	--
24.1981	13.8824				--	--
24.1983	13.9425				--	--
24.1977	14.1624				--	--
24.1954	14.1091				--	--
24.1969	13.9223				--	--
24.19	14.0646				--	--
24.1945	13.9421				--	--
24.1956	13.878				--	--
24.2009	13.9				--	--
24.1931	14.08				--	--
24.1999	13.9657				--	--
24.2082	14.0471				--	--
24.2005	14.0684				--	--
24.1972	13.9808				--	--
24.1965	13.8727				--	--
24.1994	14.1672				--	--
24.1968	14.0835				--	--
24.202	13.9248				--	--
24.1933	14.1154				--	--
24.197	13.9327				--	--
24.1921	13.954				--	--
24.1942	14.0041				--	--
24.2011	14.0189				--	--
24.1982	13.9373				--	--
24.1906	13.9366				--	--
24.1999	13.9494				--	--
24.198	13.9215				--	--
24.206	13.92				--	--
24.1996	14.0703				--	--
24.2009	14.1114				--	--
24.1956	14.3221				--	--
24.1932	14.1345				--	--
24.1974	13.867				--	--
24.1987	14.1695				--	--
24.1996	14.2629				--	--
24.2038	13.9707				--	--
24.1891	13.9205				--	--
24.198	13.9129				--	--
24.1833	13.9236				--	--
24.1788	13.6852				--	--
24.1504	13.6822				--	--
24.1457	13.3977				--	--
24.1373	13.1651				--	--
24.1287	13.6718				--	--
24.1177	13.0335				--	--
24.0952	13.2272				--	--
24.0922	13.131				--	--
24.0904	13.2788				--	--
24.05	13.1152				--	--
24.0525	13.0309				--	--
24.0283	13.033				--	--
24.0233	12.8673				--	--
24.0107	13.1734				--	--
24.0109	12.776				--	--
23.9907	12.7927				--	--
23.9751	12.6313				--	--
23.9679	12.7851				--	--
23.9784	12.7371				--	--
23.9643	12.6144				--	--
23.9455	12.2458				--	--
23.949	12.1355				--	--
23.9259	12.5207				--	--
23.9164	12.4705				--	--
23.893	12.1447				--	--
23.8742	12.2725				--	--
23.8699	12.0154				--	--
23.8545	12.0286				--	--
23.8318	11.6302				--	--
23.8341	11.862				--	--
23.8253	11.5146				--	--
23.8002	11.9869				--	--
23.8031	11.8708				--	--
23.7748	11.683				--	--
23.7669	11.6652				--	--
23.7544	11.3497				--	--
23.7458	11.5412				--	--
23.7436	11.2217				--	--
23.7412	11.3033				--	--
23.7048	11.5081				--	--
23.6842	11.2869				--	--
23.6709	11.0184				--	--
23.6739	11.2039				--	--
23.6573	11.101				--	--
23.65	11.0017				--	--
23.627	11.0292				--	--
23.6138	10.7906				--	--
23.6048	10.6501				--	--
23.5929	10.8042				--	--
23.5748	10.7314				--	--
23.5527	10.4972				--	--
23.5391	10.3942				--	--
23.5364	10.6422				--	--
23.5131	10.5222				--	--
23.5019	10.5762				--	--
23.4855	10.2803				--	--
23.4985	10.5486				--	--
23.4634	10.5813				--	--
23.4477	10.4401				--	--
23.4539	10.3985				--	--
23.4246	10.4586				--	--
23.4268	10.5145				--	--
23.4181	10.3033				--	--
23.3994	10.4032				--	--
23.3936	10.3581				--	--
23.3645	10.1202				--	--
23.3609	10.0172				--	--
23.3383	10.0576				--	--
23.3314	10.1458				--	--
23.3326	10.0156				--	--
23.3161	9.78038				--	--
23.3134	9.93073				--	--
23.3063	9.87869				--	--
23.2899	9.97749				--	--
23.262	9.62021				--	--
23.2765	9.71306				--	--
23.2488	9.48237				--	--
23.2332	9.54938				--	--
23.2099	9.70954				--	--
23.2079	9.53278				--	--
23.1931	9.40196				--	--
23.1838	9.34104				--	--
23.1817	9.45805				--	--
23.1636	9.43462				--	--
23.1458	9.49486				--	--
23.1474	9.41647				--	--
23.1463	9.3045				--	--
23.1173	9.38869				--	--
23.0998	9.05525				--	--
23.0895	9.21286				--	--
23.0707	9.01895				--	--
23.067	9.07485				--	--
23.0439	9.02578				--	--
23.0375	9.22118				--	--
23.0214	9.05407				--	--
22.9998	8.75631				--	--
22.9889	8.76784				--	--
22.9834	8.59675				--	--
22.9619	8.43934				--	--
22.9525	8.38977				--	--
22.9362	8.5381				--	--
22.9129	8.55687				--	--
22.9067	8.57459				--	--
22.8915	8.54818				--	--
22.8731	8.37531				--	--
22.8757	8.51561				--	--
22.8447	8.55508				--	--
22.8388	8.45385				--	--
22.82	8.32004				--	--
22.821	8.19438				--	--
22.8167	8.42642				--	--
22.7932	8.31381				--	--
22.7802	8.0337				--	--
22.7548	8.13177				--	--
22.7467	8.10879				--	--
22.7307	8.07741				--	--
22.721	7.97692				--	--
22.696	7.91174				--	--
22.6866	8.18276				--	--
22.678	7.92697				--	--
22.6658	7.7582				--	--
22.6521	7.75484				--	--
22.6276	7.7695				--	--
22.6137	7.75317				--	--
22.6097	7.92832				--	--
22.5921	7.64224				--	--
22.5658	7.81903				--	--
22.5561	7.57543				--	--
22.5458	7.53659				--	--
22.5231	7.73713				--	--
22.5144	7.62964				--	--
22.508	7.63878				--	--
22.5028	7.51935				--	--
22.4803	7.43209				--	--
22.4774	7.43522				--	--
22.4587	7.3982				--	--
22.4292	7.66601				--	--
22.4235	7.34274				--	--
22.4109	7.17255				--	--
22.3877	7.30584				--	--
22.3911	7.24587				--	--
22.3594	7.4049				--	--
22.3483	7.02608				--	--
22.3368	7.38067				--	--
22.3152	7.13864				--	--
22.285	7.09033				--	--
22.2984	7.1719				--	--
22.2911	7.25818				--	--
22.2765	7.55066				--	--
22.277	7.18422				--	--
22.2337	7.31631				--	--
22.2356	7.11178				--	--
22.224	7.06076				--	--
22.1989	7.19659				--	--
22.1919	7.05502				--	--
22.1755	6.98291				--	--
22.1739	6.79387				--	--
22.16	6.9488				--	--
22.1455	6.99593				--	--
22.1238	6.88685				--	--
22.116	6.70619				--	--
22.0908	6.81681				--	--
22.0822	6.43411				--	--
22.0719	6.80822				--	--
22.0663	6.60307				--	--
22.0492	6.59864				--	--
22.0229	6.77253				--	--
22.0311	6.86589				--	--
21.9994	6.68603				--	--
22.0079	6.78678				--	--
21.9732	6.62823				--	--
21.9476	6.5837				--	--
21.9599	6.46461				--	--
21.9416	6.33081				--	--
21.9244	6.68886				--	--
21.9214	6.4268				--	--
21.9113	6.36781				--	--
21.8794	6.53963				--	--
21.8972	6.5287				--	--
21.871	6.32985				--	--
21.8555	6.53032				--	--
21.8404	6.32001				--	--
21.8254	6.25081				--	--
21.8096	6.12359				--	--
21.8121	6.47078				--	--
21.7999	6.16014				--	--
21.7733	6.26327				--	--
21.7796	6.07979				--	--
21.7514	5.89187				--	--
21.717	6.3751				--	--
21.7136	6.25227				--	--
21.674	6.02313				--	--
21.6786	6.21621				--	--
21.6631	6.17089				--	--
21.6646	5.98777				--	--
21.6333	5.99141				--	--
21.6223	6.15737				--	--
21.6271	6.0729				--	--
21.6006	6.04631				--	--
21.5946	5.69249				--	--
21.5933	6.27322				--	--
21.5761	6.16068				--	--
21.551	5.91015				--	--
21.5611	5.72865				--	--
21.5367	5.95452				--	--
21.5419	5.92318				--	--
21.499	5.60909				--	--
21.5031	6.18095				--	--
21.4807	5.50077				--	--
21.4666	5.71019				--	--
21.4612	5.76217				--	--
21.4424	5.73038				--	--
21.4385	5.93914				--	--
21.4193	5.66823				--	--
21.4081	5.54213				--	--
21.4015	5.64981				--	--
21.3843	5.68558				--	--
21.3802	5.59369				--	--
21.3753	5.5628				--	--
21.355	5.72937				--	--
21.3354	5.61935				--	--
21.3214	5.64835				--	--
21.3144	5.76458				--	--
21.2885	5.65654				--	--
21.2859	5.66264				--	--
21.2733	5.79261				--	--
21.2484	5.83163				--	--
21.2426	5.69033				--	--
21.2278	5.46093				--	--
21.1966	5.4828				--	--
21.1893	5.4954				--	--
21.1802	5.53524				--	--
21.1669	5.49389				--	--
21.1694	5.62576				--	--
21.1588	5.52385				--	--
21.1327	5.49183				--	--
21.1187	5.21505				--	--
21.0975	5.43754				--	--
21.0967	5.411				--	--
21.0708	5.40744				--	--
21.0755	5.31634				--	--
21.045	5.3248				--	--
21.0337	5.16937				--	--
21.0212	5.39838				--	--
21.0057	5.1947				--	--
20.9861	5.06334				--	--
20.9609	5.02795				--	--
20.9534	4.97968				--	--
20.9324	5.25304				--	--
20.9428	5.24379				--	--
20.9125	5.19789				--	--
20.9025	5.33084				--	--
20.8847	5.07876				--	--
20.8634	5.01584				--	--
20.8522	4.99208				--	--
20.8367	4.86046				--	--
20.8223	5.21334				--	--
20.8226	5.39528				--	--
20.8149	4.82596				--	--
20.7909	5.13994				--	--
20.7922	5.01756				--	--
20.7564	5.12634				--	--
20.7582	5.06988				--	--
20.7238	5.16284				--	--
20.704	5.06718				--	--
20.6945	5.05538				--	--
20.6892	4.83307				--	--
20.6707	5.01435				--	--
20.669	5.00355				--	--
20.6475	4.80981				--	--
20.6284	5.01036				--	--
20.626	4.96109				--	--
20.6075	4.95869				--	--
20.5956	4.81866				--	--
20.5912	4.78025				--	--
20.5579	4.83154				--	--
[truncated: 726 more rows]

## Sheet: Figure 3G
black dataset		grey dataset
DNA extension (um)	Force (pN)	DNA extension (um)	Force (pN)
11.332	-0.27729	7.16988	-0.40935
11.3217	-0.23316	7.16962	-0.00054424
11.3314	-0.11932	7.16872	-0.09528
11.3399	-0.08685	7.17001	-0.09215
11.3178	-0.2818	7.1597	-0.19482
11.3226	-0.34133	7.15827	0.000624218
11.3262	-0.10309	7.16466	-0.17186
11.335	-0.10433	7.16829	-0.20984
11.3287	0.01309	7.16521	-0.26675
11.3331	-0.01758	7.16344	-0.18784
11.3334	-0.08804	7.16671	-0.36599
11.3513	0.29041	7.15628	-0.41116
11.3622	0.27102	7.17873	-0.05868
11.3705	0.46699	7.19356	-0.05354
11.3805	0.37964	7.19761	-0.08939
11.3757	0.26251	7.20901	-0.26975
11.3962	0.18816	7.2407	-0.02554
11.3878	0.75375	7.25168	-0.12504
11.4286	0.76306	7.24021	-0.09153
11.4341	0.44185	7.26698	-0.11671
11.4408	0.50431	7.26566	0.2038
11.4712	0.52088	7.28266	0.16294
11.4792	0.60901	7.2852	-0.036
11.4696	0.57368	7.30762	-0.000649122
11.4783	0.08248	7.32735	0.00413
11.4878	0.42451	7.34015	0.08119
11.4955	0.75731	7.37544	-0.11293
11.5277	0.69196	7.35949	0.16117
11.5441	0.74941	7.38109	-0.03808
11.5369	0.82929	7.39675	0.0932
11.5654	1.18345	7.41396	-0.00152
11.5573	1.09334	7.42362	0.09146
11.5828	1.24717	7.43607	0.0452
11.5901	1.27545	7.43744	0.02703
11.5987	1.14726	7.4445	0.01083
11.6072	1.19039	7.47897	-0.07651
11.6241	1.24162	7.49437	-0.02225
11.6404	1.356	7.50745	0.0064
11.6599	1.60114	7.52595	0.17024
11.6468	1.18917	7.54509	0.25653
11.6756	1.52516	7.55459	0.14192
11.6954	1.51453	7.57729	0.03072
11.6984	1.41576	7.5865	0.14365
11.7173	1.67391	7.59896	0.18286
11.7465	1.78689	7.61547	0.48719
11.7553	1.60824	7.63902	0.13628
11.7696	2.11872	7.62786	0.36719
11.7927	2.09979	7.65586	0.01502
11.8017	2.23089	7.66031	0.08316
11.8057	2.12667	7.68646	0.22028
11.8123	1.9792	7.68899	0.25157
11.816	2.07098	7.71455	0.39982
11.8291	2.27173	7.72353	0.39463
11.8344	2.23257	7.7305	0.0378
11.8722	2.32015	7.74819	0.21383
11.8876	2.43644	7.76823	0.4116
11.8885	2.16128	7.78376	0.45373
11.8987	2.59548	7.7791	0.23489
11.8951	2.80532	7.78196	0.47708
11.9247	2.64476	7.80634	0.4283
11.9478	2.63487	7.81421	0.26508
11.9446	2.90548	7.841	0.56999
11.9713	2.88641	7.86591	0.48778
11.9735	2.66293	7.87192	0.50144
11.9823	2.90674	7.87497	0.47077
12.0062	3.37513	7.87998	0.14447
12.0198	2.94021	7.89681	0.38346
12.0257	3.09716	7.8937	0.20353
12.0241	2.93505	7.93139	0.46484
12.0448	3.03571	7.94143	0.28545
12.0404	2.97292	7.93389	0.05274
12.0787	3.38773	7.96044	0.40414
12.0978	3.35533	7.9886	0.30377
12.0988	3.35361	7.99597	0.21005
12.1263	3.11874	8.00308	0.31445
12.1248	3.40362	8.03398	0.35672
12.1333	3.52808	8.0239	0.44255
12.1517	3.76055	8.04238	0.46546
12.1634	3.6044	8.04245	0.26367
12.1747	3.76077	8.06777	0.2647
12.184	3.56429	8.05255	0.36082
12.2014	3.81238	8.07703	0.41524
12.2131	4.0542	8.08214	0.34116
12.2268	3.7779	8.10507	0.57082
12.2322	3.73001	8.10915	0.60178
12.2517	3.71074	8.14531	0.69807
12.2661	3.84315	8.15665	0.5208
12.2725	3.59425	8.17258	0.71136
12.2683	4.13541	8.17166	0.4799
12.2759	4.18614	8.19707	0.40165
12.3104	4.02538	8.21746	0.67489
12.315	4.17219	8.22465	0.5997
12.3219	4.03459	8.24913	0.21325
12.3469	4.08102	8.26551	0.4019
12.3358	4.3096	8.28173	0.51825
12.3811	4.11663	8.2992	0.65324
12.3645	4.18809	8.2959	0.79403
12.3823	4.1856	8.31842	0.68303
12.4139	4.40315	8.32693	0.37049
12.426	4.30682	8.34622	0.63434
12.441	4.39959	8.34778	0.75379
12.4552	4.3157	8.36705	0.72281
12.473	4.14389	8.38087	0.49527
12.4954	4.40206	8.38824	0.51595
12.4915	4.08931	8.41269	0.72635
12.5172	4.23094	8.43012	0.6378
12.5212	4.29455	8.45449	0.65075
12.5367	4.67103	8.46608	0.78151
12.5624	4.43598	8.48731	0.66502
12.5618	4.00434	8.49695	0.71263
12.5947	4.70276	8.50107	0.63446
12.6059	4.30577	8.52372	0.78142
12.6323	4.48463	8.54484	0.68633
12.6465	4.45601	8.55481	0.87156
12.6389	4.52902	8.55888	0.56088
12.6525	4.39583	8.57591	0.78603
12.6592	4.25722	8.58398	0.70486
12.6838	4.40964	8.59474	0.80241
12.6709	4.56226	8.60005	0.88368
12.673	4.81808	8.60426	1.08869
12.6868	4.68474	8.61399	0.83555
12.7092	4.82388	8.65059	0.82125
12.7218	4.76424	8.66877	1.03529
12.7399	4.82653	8.68194	0.96583
12.7377	4.67015	8.69676	1.15783
12.757	4.88054	8.69415	0.8901
12.7534	4.75092	8.71417	0.65157
12.7889	4.76028	8.72699	0.81185
12.8027	4.85968	8.73059	0.97635
12.8003	4.81692	8.73539	0.81921
12.8295	4.88752	8.73781	0.85911
12.841	4.7164	8.77274	0.79947
12.8513	4.87134	8.78059	0.98057
12.8599	4.9899	8.79803	0.84534
12.879	5.1007	8.80487	1.01671
12.8948	5.08175	8.83211	0.68488
12.9029	4.99037	8.83493	0.85491
12.9258	4.98616	8.86288	0.80321
12.9219	5.00013	8.86323	1.02711
12.9608	4.91195	8.86946	1.02561
12.9695	4.96376	8.89355	0.88224
12.9748	4.85233	8.92883	1.00111
12.9964	4.78465	8.93254	1.00697
12.9979	4.88757	8.93548	1.02727
13.0102	5.13377	8.96467	1.07458
13.0258	4.97298	8.96817	1.07735
13.0419	5.11935	9.00317	1.03774
13.0642	5.17985	9.01759	0.93232
13.0755	4.94262	9.00772	1.29859
13.0962	4.96708	9.03054	1.14144
13.1001	5.09075	9.0438	1.02915
13.1083	4.83808	9.06971	1.17429
13.1214	4.88482	9.08223	1.03935
13.1263	4.98149	9.09548	1.02261
13.1507	4.97594	9.09613	0.94113
13.1594	5.15762	9.11881	0.892
13.1755	5.19871	9.13743	0.9711
13.1798	5.04502	9.15142	1.26265
13.2083	5.08798	9.16639	1.06416
13.2218	5.02856	9.17649	1.17958
13.2212	5.11183	9.18342	1.15608
13.269	4.97424	9.18978	0.76194
13.2636	5.19202	9.20387	1.1684
13.2731	4.70484	9.22593	1.08522
13.2836	5.19974	9.23513	1.01283
13.295	4.83538	9.2473	1.18454
13.3072	4.81491	9.24882	1.06033
13.3143	4.93442	9.25355	0.96626
13.3201	5.13579	9.26868	0.95885
13.3225	4.83825	9.29275	1.03935
13.3621	5.1496	9.30089	1.07772
13.3555	5.08142	9.31783	1.11158
13.3731	4.938	9.30626	0.994
13.4021	5.15473	9.33663	1.15278
13.4123	4.79757	9.34913	1.03501
13.4222	5.00689	9.36483	1.20212
13.4498	4.71746	9.38611	1.3023
13.4516	5.09909	9.39307	1.06204
13.4612	4.98663	9.41909	0.69012
13.4635	4.66016	9.43123	1.16063
13.494	4.86597	9.45552	0.8351
13.5023	4.87577	9.46108	1.04373
13.5287	5.19728	9.48796	1.13718
13.5452	5.29159	9.50593	1.23125
13.5303	5.36143	9.51884	1.1273
13.54	4.8529	9.5288	0.98606
13.5592	4.86402	9.53401	1.10853
13.5696	5.28403	9.55636	1.07702
13.5969	4.93441	9.57548	1.0213
13.6006	5.08146	9.59345	1.1255
13.6139	5.14624	9.60211	1.00349
13.6417	5.03093	9.60315	0.98588
13.641	5.21063	9.64662	0.98677
13.6492	5.09987	9.63963	0.91489
13.6833	5.12031	9.67567	1.23783
13.696	5.26229	9.68384	1.09403
13.6927	5.23761	9.69818	1.09117
13.723	4.88548	9.71861	0.96719
13.7254	5.21155	9.72998	1.32652
13.7544	5.17944	9.75208	1.09861
13.7717	5.38183	9.75347	1.0832
13.7869	5.47244	9.76973	1.04109
13.7895	5.40362	9.79753	1.01991
13.8185	5.17187	9.80348	0.85706
13.8277	5.48228	9.82159	0.94836
13.846	5.48765	9.82749	1.12821
13.8616	5.27358	9.82661	1.08844
13.8661	5.50939	9.85371	0.97334
13.885	5.21534	9.87669	1.02355
13.8942	5.68085	9.88057	1.06837
13.9197	5.51653	9.90558	1.00747
13.9301	5.83837	9.90938	1.15884
13.9524	5.49885	9.92411	0.92956
13.9568	5.78288	9.94086	0.97932
13.981	5.57847	9.95528	1.08472
13.9772	5.67983	9.96445	0.62781
14.0011	5.74805	9.98737	0.85808
14.0339	5.60516	9.99568	1.08043
14.0199	5.94895	10.0088	0.89591
14.0387	5.71661	10.0247	1.0898
14.0669	5.95761	10.0463	0.93822
14.0658	5.82827	10.0689	0.84353
14.1013	5.74377	10.0854	1.24221
14.1166	5.86947	10.0844	1.06005
14.1146	5.92344	10.1082	1.20036
14.1432	5.63999	10.124	0.65882
14.1661	5.67044	10.1438	1.2472
14.1793	5.69837	10.1513	0.80323
14.1987	5.57649	10.1433	1.13097
14.1984	5.60487	10.1592	0.90799
14.229	6.0934	10.1763	0.83592
14.2358	5.70624	10.2013	1.02503
14.2516	5.90936	10.2093	0.72554
14.2676	5.87672	10.2334	0.84077
14.2721	6.05398	10.2276	1.1259
14.301	6.03705	10.2528	0.79273
14.3004	6.04121	10.2652	0.9322
14.3058	5.95962	10.2763	0.72271
14.3182	6.0724	10.2976	1.08256
14.3339	6.06224	10.3017	0.91775
14.3394	6.25088	10.3361	0.92613
14.3627	6.02845	10.3467	0.91261
14.3778	5.98713	10.3574	0.98066
14.4037	6.2661	10.3707	1.09932
14.4211	6.19413	10.3839	0.83578
14.4267	6.25439	10.3923	1.15544
14.4351	5.97447	10.3927	0.98159
14.4428	6.12549	10.435	0.9698
14.4646	6.3131	10.4293	0.97342
14.4833	6.21134	10.4544	0.81149
14.4942	6.15583	10.4652	1.10744
14.4827	6.2381	10.4724	1.15281
14.5349	6.16	10.5045	0.98616
14.5301	6.20412	10.513	0.92704
14.567	6.0733	10.5202	0.8826
14.5916	6.1246	10.5399	1.1204
14.6099	6.15358	10.5512	0.90176
14.6238	6.32576	10.5614	0.92334
14.6265	6.17085	10.5828	1.13777
14.6479	6.06997	10.6026	1.04749
14.6576	6.21525	10.6117	1.15348
14.6713	6.23368	10.6081	1.03421
14.6866	6.2541	10.6287	1.10222
14.6951	6.24277	10.6546	1.09928
14.7271	6.3107	10.6472	1.16034
14.7389	6.21781	10.6837	1.36657
14.7573	6.31327	10.6792	1.22296
14.767	6.36641	10.7007	1.38119
14.7722	6.40014	10.7143	1.08863
14.7846	6.47604	10.7227	1.13951
14.8042	6.17599	10.7414	1.12477
14.8104	6.37403	10.7543	1.14198
14.837	6.5506	10.7725	1.09975
14.8455	6.55021	10.789	1.36114
14.8593	6.31763	10.7916	1.09209
14.8666	6.25944	10.8239	1.35085
14.8925	6.30276	10.8373	1.51127
14.9026	6.59367	10.8551	1.23371
14.8998	6.25844	10.8693	1.19389
14.9159	6.28506	10.8759	1.71166
14.9384	6.33849	10.8998	1.49793
14.9381	6.41855	10.9136	1.35423
14.9503	6.28119	10.9229	1.43521
14.9671	6.44391	10.9517	1.39256
14.987	6.40028	10.9492	1.25392
15.0106	6.50738	10.9768	1.2942
15.01	6.40472	10.9871	1.44133
15.0205	6.29422	11.0084	1.43553
15.0303	6.22768	11.0108	1.40262
15.0613	6.52949	11.0473	1.40257
15.0577	6.25972	11.0597	1.45059
15.0704	6.34129	11.0711	1.50166
15.0913	6.40957	11.0916	1.31859
15.1146	6.55016	11.1031	1.7637
15.1232	6.48404	11.1222	1.5413
15.1446	6.43554	11.1307	1.38297
15.1591	6.28482	11.1545	1.68286
15.1792	6.40478	11.1685	1.53305
15.2035	6.61544	11.1895	1.57995
15.2072	6.32913	11.2033	1.50468
15.2075	6.61127	11.2039	1.34437
15.2276	6.47696	11.212	1.56348
15.2534	6.33336	11.2515	1.5789
15.2565	6.38801	11.2439	1.62646
15.2789	6.40071	11.2752	1.75011
15.2946	6.61228	11.2994	1.64792
15.3075	6.59014	11.3142	1.55944
15.3127	6.34885	11.3256	1.71028
15.3178	6.35055	11.3483	1.64917
15.341	6.47601	11.3589	1.71941
15.3567	6.45527	11.3546	1.68956
15.3817	6.5617	11.3878	1.43106
15.4042	6.51626	11.4056	1.63164
15.4042	6.31991	11.4065	1.62523
15.4119	6.26835	11.4169	1.47357
15.4368	6.47007	11.4391	1.59048
15.4366	6.498	11.4622	1.6451
15.4526	6.53714	11.4643	1.65804
15.4748	6.39017	11.4735	1.82612
15.4779	6.5112	11.4719	1.61377
15.4869	6.48216	11.5103	1.54001
15.5002	6.53378	11.5199	1.51165
15.4994	6.30839	11.5492	1.58788
15.5032	6.3918	11.5555	1.63607
15.5273	6.31347	11.5707	1.61044
15.5273	6.69289	11.5765	1.73946
15.5401	6.47261	11.6033	1.59795
15.575	6.38622	11.6141	1.68381
15.5745	6.71464	11.6187	1.71523
15.6041	6.48777	11.6288	1.71038
15.6199	6.57116	11.6468	1.75703
15.6017	6.46003	11.6534	1.67053
15.6426	6.82314	11.6626	1.61272
15.6461	6.53035	11.6804	1.50556
15.6392	6.55745	11.7037	1.48757
15.6834	6.49092	11.6961	1.59576
15.6963	6.64936	11.7138	1.83376
15.7053	6.6678	11.7136	1.55541
15.7232	6.4983	11.7496	1.67352
15.7259	6.55874	11.7615	1.60827
15.7576	6.49958	11.776	1.76024
15.7575	6.5472	11.7908	1.67133
15.7709	6.58524	11.7879	1.63714
15.7812	6.62727	11.8058	1.55963
15.7875	6.81767	11.8332	1.55839
15.8117	6.72516	11.8422	1.44994
15.8243	6.60936	11.8724	1.61424
15.8266	6.34272	11.8584	1.74082
15.8436	6.60544	11.8749	1.34648
15.8644	6.5463	11.877	1.51719
15.8822	6.37353	11.9032	1.4639
15.8947	6.76755	11.9216	1.63005
15.8964	6.72029	11.9446	1.68233
15.9091	6.87973	11.9495	1.46236
15.9274	6.57391	11.9401	1.5737
15.9358	6.52734	11.9524	1.51057
15.9354	6.64589	11.9671	1.55832
15.9722	6.54747	11.9848	1.60123
15.9672	6.46461	11.9911	1.69027
15.9787	6.73754	12.0171	1.71774
16.0128	6.56486	12.0145	1.52311
16.0013	6.74383	12.0407	1.65366
16.0376	6.51083	12.0582	1.69297
16.0348	6.69834	12.0608	1.7372
16.0726	6.27256	12.0827	1.60392
16.0839	6.55911	12.0848	1.74519
16.0921	6.74603	12.0999	1.75861
16.0941	6.63804	12.1076	1.88256
16.1159	6.88914	12.1352	1.74973
16.1335	6.49441	12.1535	1.50525
16.1423	6.64615	12.1674	1.60864
16.1589	6.53989	12.1737	1.79151
16.1683	6.69045	12.2027	1.72679
16.1991	6.37279	12.1983	1.77624
16.2018	6.25733	12.2047	1.89678
16.2338	6.40369	12.2467	1.92912
16.2402	6.56148	12.2355	1.81397
16.2649	6.30879	12.2548	1.90848
16.2634	6.55751	12.27	1.82749
16.2837	6.47792	12.278	1.68314
16.3085	6.36686	12.2878	1.94541
16.3108	6.62413	12.2945	1.65941
16.3239	6.46101	12.3111	2.01661
16.3404	6.6766	12.3427	2.01467
16.3602	6.74889	12.3456	1.96844
16.3823	6.63446	12.3642	1.83087
16.3837	6.55345	12.3866	2.07029
16.4107	6.69703	12.3991	1.91821
16.4273	6.73106	12.3948	2.04405
16.4266	6.74463	12.4317	1.95325
16.46	6.62255	12.4487	1.96074
16.4752	6.78528	12.458	2.03766
16.4789	6.54593	12.465	1.95522
16.4982	6.65801	12.4919	1.96827
16.4962	6.73182	12.4868	2.03974
16.5138	6.57635	12.5176	1.99455
16.5315	6.4809	12.5316	2.03405
16.5495	6.6453	12.5491	1.9563
16.548	6.75675	12.563	2.16072
16.5893	6.74323	12.5789	2.34254
16.5737	6.77214	12.5944	2.015
16.5956	6.6532	12.6056	2.07523
16.6049	6.8347	12.63	1.94117
16.6362	6.66918	12.6273	2.11887
16.6353	6.6802	12.6485	2.00412
16.649	6.39586	12.6576	2.3779
16.6654	6.65958	12.6748	2.53818
16.6833	6.72134	12.6914	2.37666
16.6924	6.7608	12.7139	2.13605
16.7141	6.92447	12.723	2.3569
16.7369	6.85819	12.746	2.34125
16.7336	6.74098	12.7466	2.31187
16.7622	6.59799	12.7679	2.38915
16.7758	6.80234	12.7855	2.32828
16.7881	6.59243	12.7837	2.24909
16.7853	6.81058	12.8021	2.32675
16.8077	6.67076	12.8211	2.16357
16.8014	6.70844	12.8085	2.42291
16.838	6.7578	12.8481	2.22924
16.8439	6.84941	12.86	2.45345
16.8562	6.88242	12.867	2.24198
16.8627	6.91201	12.8751	2.25552
16.8816	7.05	12.8938	2.29527
16.8993	6.86816	12.9181	2.2187
16.9065	7.18019	12.9094	2.34545
16.9103	6.85063	12.9173	2.32144
16.9302	7.04678	12.9338	2.31834
16.9568	7.01467	12.9389	2.53488
16.964	6.9865	12.9628	2.31263
16.9771	7.08548	12.9674	2.37455
16.9994	6.86138	12.9843	2.30847
17.0219	7.13837	12.9792	2.25011
17.0365	6.79706	13.0053	2.35483
17.0438	6.96397	13.0182	2.41294
17.053	7.2499	13.0306	2.24131
17.0419	6.93051	13.0383	2.40807
17.0884	7.14617	13.0721	2.15251
17.0889	7.14429	13.0756	2.34725
17.0997	7.05391	13.0938	2.08543
17.0916	7.3163	13.1139	2.383
17.1232	7.05768	13.123	2.03963
17.1307	7.07377	13.1415	2.3224
17.1412	7.23116	13.1463	2.18178
17.145	6.76525	13.1473	2.34384
17.1545	7.04922	13.1588	2.46765
17.1644	7.15232	13.1792	2.37336
17.2007	7.13365	13.1854	2.18481
17.2082	7.20315	13.2036	2.18064
17.2262	7.07855	13.2039	2.26081
17.241	7.53012	13.2419	2.39621
17.2593	7.25273	13.2376	2.29115
17.2674	7.377	13.2459	2.1067
17.2854	7.35251	13.2629	2.29532
17.302	7.33676	13.2672	2.45188
17.3052	6.9794	13.2917	2.48452
17.3499	7.28715	13.3145	2.12532
17.3526	7.46777	13.3324	2.36039
17.3322	7.32969	13.3487	2.44721
17.3641	7.43752	13.3706	2.17574
17.3747	7.08619	13.3806	2.26678
17.399	7.1714	13.3901	2.61004
17.4125	7.52901	13.4084	2.41352
17.429	7.34706	13.4081	2.21284
17.4358	7.32388	13.4296	2.34043
17.4418	7.35932	13.4387	2.39148
17.4617	7.24758	13.4506	2.35815
17.4711	7.37181	13.4592	2.44097
17.4751	7.27667	13.495	2.37673
17.4898	7.30356	13.4933	2.25267
17.5038	7.46239	13.4974	2.29833
17.5187	7.42544	13.5146	2.38992
17.5434	7.497	13.5376	2.3381
17.5563	7.29666	13.5384	2.49638
17.5766	7.42304	13.553	2.47535
17.5768	7.25434	13.5724	2.4029
17.5892	7.38948	13.5716	2.49145
17.6176	7.36112	13.5987	2.40648
17.6417	7.38132	13.6171	2.17746
17.6259	7.39253	13.6309	2.39527
17.6523	7.2355	13.6245	2.48443
17.659	7.31613	13.638	2.46483
17.6752	7.59936	13.6491	2.5216
17.684	7.6921	13.6494	2.36376
17.6989	7.52192	13.6962	2.27798
17.7094	7.47438	13.6934	2.31679
17.7122	7.55264	13.7156	2.32188
17.7271	7.34702	13.7183	2.38508
17.7466	7.39113	13.7246	2.20967
17.7666	7.64465	13.7501	2.50585
17.7613	7.41585	13.7554	2.39945
17.77	7.54317	13.7773	2.25271
17.7868	7.5471	13.7814	2.4761
17.8056	7.46288	13.7947	2.56807
17.8132	7.68053	13.8093	2.55749
17.8356	7.69551	13.8218	2.39031
17.8393	7.54162	13.8465	2.69464
17.8685	7.58078	13.8683	2.48791
17.8876	8.13053	13.8769	2.71659
17.9048	7.91065	13.8925	2.44578
17.916	7.69134	13.9097	2.71406
17.9163	7.72745	13.9332	2.39558
17.9488	7.77419	13.9411	2.52119
17.9705	7.78176	13.9418	2.66594
17.9776	7.6676	13.9464	2.68922
17.9769	7.75371	13.9689	2.85496
17.9999	7.60135	13.9809	2.66219
18.0208	7.79274	13.9967	2.55419
18.0348	7.82212	14.018	2.49246
18.0505	7.75814	14.0149	2.72237
18.0659	7.66555	14.0269	2.57358
18.0599	7.66737	14.0291	2.54043
18.0941	7.86708	14.0485	2.78179
18.1108	7.86369	14.0645	2.5761
18.1195	7.84357	14.0665	2.70249
18.1355	7.77791	14.0787	2.55304
18.1376	8.05147	14.0919	2.76934
18.1583	7.99505	14.0992	2.67034
18.1719	7.83531	14.12	2.48192
18.1935	7.87185	14.1383	2.6266
18.1911	7.77355	14.1477	2.64209
18.2115	7.73882	14.1738	2.84409
18.2228	8.16192	14.1603	2.60208
18.2102	7.69684	14.2019	2.66016
18.2568	7.92892	14.2002	2.71519
18.273	8.02749	14.237	2.798
18.2854	8.08779	14.2549	2.90205
18.277	7.82648	14.2598	2.94482
18.286	7.75828	14.2775	2.59725
18.3193	7.78056	14.3004	2.63542
18.3216	7.71263	14.3142	2.78715
18.3371	8.0844	14.3234	2.94101
18.3534	8.15986	14.337	2.88029
18.3541	7.79347	14.3522	3.01507
18.3751	7.85665	14.3541	2.97338
18.3899	8.08926	14.3744	2.98816
18.4141	8.09592	14.3831	2.96907
18.4193	7.99957	14.4019	3.20871
18.4428	8.26367	14.4101	3.21731
18.4505	7.77205	14.4171	2.92563
18.4741	8.09335	14.4533	3.12195
18.4815	7.97133	14.4479	3.1424
18.4961	8.17379	14.4864	3.02551
18.5219	8.23115	14.505	3.05948
18.535	8.30252	14.5112	3.15223
18.5433	8.03478	14.5167	3.17601
[truncated: 2,148 more rows]

## Sheet: Figure 3H
Red dataset		Blue fit
[truncated: 4,531 more rows]

## Sheet: Figure 3I
Time (s)	Hysteresis area (pN um)
[truncated: 71 more rows]
