# Supplementary material for: Two distinct conformational states define the interaction of human RAD51‐ATP with single‐stranded DNA
Source: EMBO J. 2018 Mar 5;37(7):e98162. doi: 10.15252/embj.201798162 (PMC5881629; doi:10.15252/embj.201798162)
Supplement: Supplementary file 5 — Source Data for Expanded View and Appendix [file EMBJ-37-e98162-s008.zip › EMBOJ_98162_SourceData_EVfigures/EMBOJ_98162_SourceData_figEV2.xlsx]

## Sheet: Figure EV2B
Data				Fit
Time (s)	1 mM MgCl2	100 mM KCl, 1 mM MgCl2	100 mM KCl, 10 mM MgCl2	Time (s)	1 mM MgCl2	100 mM KCl, 1 mM MgCl2	100 mM KCl, 10 mM MgCl2
0	0.99815	0.9686	0.93164	0	1	1	1
30	1.01619	0.9293	0.93373	1	0.99911	0.99922	0.99923
60	0.97132	0.89401	0.9114	2	0.99821	0.99845	0.99845
90	0.94628	0.89113	0.90916	3	0.99732	0.99767	0.99768
120	0.85065	0.88091	0.87084	4	0.99643	0.9969	0.9969
150	0.79376	0.86967	0.81497	5	0.99554	0.99613	0.99613
180	0.7874	0.86498	0.82465	6	0.99465	0.99535	0.99536
210	0.75825	0.83491	0.81962	7	0.99377	0.99458	0.99458
240	0.71898	0.81438	0.79958	8	0.99288	0.99381	0.99381
270	0.74381	0.80908	0.78029	9	0.99199	0.99304	0.99304
300	0.70064	0.78965	0.77249	10	0.99111	0.99227	0.99227
330	0.72264	0.75521	0.7381	11	0.99022	0.9915	0.9915
360	0.73503	0.75432	0.72577	12	0.98934	0.99073	0.99073
390	0.71104	0.72375	0.69461	13	0.98845	0.98996	0.98997
420	0.70556	0.73252	0.69549	14	0.98757	0.98919	0.9892
450	0.6694	0.7234	0.69391	15	0.98669	0.98842	0.98843
480	0.62191	0.69333	0.67345	16	0.98581	0.98766	0.98766
510	0.59068	0.68189	0.65347	17	0.98493	0.98689	0.9869
540	0.55253	0.64585	0.63746	18	0.98405	0.98612	0.98613
570	0.58084	0.63307	0.59697	19	0.98317	0.98536	0.98537
600	0.5764	0.62534	0.60344	20	0.98229	0.9846	0.9846
630	0.55843	0.61637	0.5936	21	0.98141	0.98383	0.98384
660	0.5377	0.60126	0.58149	22	0.98054	0.98307	0.98308
690	0.54459	0.5874	0.56676	23	0.97966	0.98231	0.98232
720	0.52392	0.57297	0.5465	24	0.97879	0.98154	0.98155
750	0.5062	0.55588	0.54104	25	0.97791	0.98078	0.98079
780	0.51091	0.52866	0.52399	26	0.97704	0.98002	0.98003
810	0.48372	0.51505	0.522	27	0.97617	0.97926	0.97927
840	0.46328	0.50162	0.49431	28	0.9753	0.9785	0.97851
870	0.44491	0.47804	0.48121	29	0.97442	0.97774	0.97775
900	0.42248	0.47414	0.45766	30	0.97355	0.97698	0.977
930	0.43297	0.46593	0.46862	31	0.97268	0.97622	0.97624
960	0.40629	0.46355	0.453	32	0.97182	0.97547	0.97548
990	0.40103	0.45043	0.43203	33	0.97095	0.97471	0.97472
1020	0.40326	0.42377	0.42186	34	0.97008	0.97395	0.97397
1050	0.36898	0.41377	0.4172	35	0.96921	0.9732	0.97321
1080	0.3752	0.40386	0.39131	36	0.96835	0.97244	0.97246
1110	0.38414	0.38728	0.39111	37	0.96748	0.97169	0.9717
1140	0.36144	0.3858	0.3961	38	0.96662	0.97093	0.97095
1170	0.3435	0.36057	0.37971	39	0.96576	0.97018	0.9702
1200	0.33403	0.36688	0.37393	40	0.96489	0.96943	0.96945
1230	0.31392	0.35485	0.36183	41	0.96403	0.96868	0.96869
1260	0.30742	0.35508	0.35764	42	0.96317	0.96792	0.96794
1290	0.31327	0.34288	0.34103	43	0.96231	0.96717	0.96719
1320	0.30109	0.34216	0.33578	44	0.96145	0.96642	0.96644
1350	0.28336	0.33148	0.32989	45	0.96059	0.96567	0.96569
1380	0.29281	0.32524	0.33199	46	0.95974	0.96492	0.96494
1410	0.27729	0.32246	0.32217	47	0.95888	0.96417	0.96419
1440	0.2624	0.31547	0.30964	48	0.95802	0.96343	0.96345
1470	0.25373	0.31115	0.29672	49	0.95717	0.96268	0.9627
1500	0.2569	0.30974	0.28893	50	0.95631	0.96193	0.96195
1530	0.24532	0.295	0.2882	51	0.95546	0.96119	0.96121
1560	0.24061	0.30389	0.2841	52	0.95461	0.96044	0.96046
1590	0.23526	0.29028	0.25987	53	0.95375	0.95969	0.95972
1620	0.23369	0.28459	0.27229	54	0.9529	0.95895	0.95897
1650	0.22719	0.28062	0.26151	55	0.95205	0.95821	0.95823
1680	0.21549	0.27581	0.25114	56	0.9512	0.95746	0.95749
1710	0.22215	0.27019	0.25199	57	0.95035	0.95672	0.95674
1740	0.20804	0.2622	0.25543	58	0.9495	0.95598	0.956
1770	0.20813	0.25872	0.24778	59	0.94865	0.95523	0.95526
1800	0.1982	0.25345	0.2527	60	0.94781	0.95449	0.95452
1830	0.18925	0.24816	0.24388	61	0.94696	0.95375	0.95378
1860	0.18672	0.23458	0.23478	62	0.94612	0.95301	0.95304
1890	0.19131	0.22411	0.23715	63	0.94527	0.95227	0.9523
1920	0.16075	0.22107	0.21988	64	0.94443	0.95153	0.95156
1950	0.16615	0.22013	0.2223	65	0.94358	0.9508	0.95082
1980	0.1649	0.21464	0.2121	66	0.94274	0.95006	0.95009
2010	0.17457	0.21196	0.21207	67	0.9419	0.94932	0.94935
2040	0.16081	0.2048	0.20556	68	0.94106	0.94858	0.94861
2070	0.15953	0.20313	0.19961	69	0.94022	0.94785	0.94788
2100	0.14968	0.19653	0.18332	70	0.93938	0.94711	0.94714
2130	0.15882	0.19207	0.17527	71	0.93854	0.94638	0.94641
2160	0.1484	0.182	0.16925	72	0.9377	0.94564	0.94567
2190	0.1412	0.17931	0.16798	73	0.93686	0.94491	0.94494
2220	0.12627	0.16607	0.16644	74	0.93603	0.94418	0.94421
2250	0.13069	0.16091	0.15832	75	0.93519	0.94344	0.94348
	0.12226		--	76	0.93436	0.94271	0.94274
	0.12407		--	77	0.93352	0.94198	0.94201
	0.11708		--	78	0.93269	0.94125	0.94128
	0.11261		--	79	0.93185	0.94052	0.94055
	0.11991		--	80	0.93102	0.93979	0.93982
	0.11366		--	81	0.93019	0.93906	0.93909
	0.10752		--	82	0.92936	0.93833	0.93837
	0.11308		--	83	0.92853	0.9376	0.93764
	0.10584		--	84	0.9277	0.93688	0.93691
	0.09555		--	85	0.92687	0.93615	0.93618
	0.0972		--	86	0.92605	0.93542	0.93546
	0.08341		--	87	0.92522	0.9347	0.93473
	0.07908		--	88	0.92439	0.93397	0.93401
	0.08648		--	89	0.92357	0.93325	0.93328
	0.08555		--	90	0.92274	0.93252	0.93256
	0.08182		--	91	0.92192	0.9318	0.93184
	0.08945		--	92	0.92109	0.93108	0.93111
	0.07512		--	93	0.92027	0.93035	0.93039
	0.08742		--	94	0.91945	0.92963	0.92967
	0.07855		--	95	0.91863	0.92891	0.92895
	0.0707		--	96	0.91781	0.92819	0.92823
	0.06899		--	97	0.91699	0.92747	0.92751
	0.06196		--	98	0.91617	0.92675	0.92679
	0.05673		--	99	0.91535	0.92603	0.92607
	0.06061			100	0.91453	0.92531	0.92535
	0.06265			101	0.91372	0.92459	0.92464
				102	0.9129	0.92388	0.92392
				103	0.91209	0.92316	0.9232
				104	0.91127	0.92244	0.92249
				105	0.91046	0.92173	0.92177
				106	0.90965	0.92101	0.92106
				107	0.90883	0.9203	0.92034
				108	0.90802	0.91958	0.91963
				109	0.90721	0.91887	0.91891
				110	0.9064	0.91816	0.9182
				111	0.90559	0.91745	0.91749
				112	0.90478	0.91673	0.91678
				113	0.90397	0.91602	0.91607
				114	0.90317	0.91531	0.91536
				115	0.90236	0.9146	0.91465
				116	0.90155	0.91389	0.91394
				117	0.90075	0.91318	0.91323
				118	0.89995	0.91247	0.91252
				119	0.89914	0.91177	0.91181
				120	0.89834	0.91106	0.91111
				121	0.89754	0.91035	0.9104
				122	0.89674	0.90965	0.90969
				123	0.89593	0.90894	0.90899
				124	0.89513	0.90823	0.90828
				125	0.89433	0.90753	0.90758
				126	0.89354	0.90683	0.90687
				127	0.89274	0.90612	0.90617
				128	0.89194	0.90542	0.90547
				129	0.89114	0.90472	0.90477
				130	0.89035	0.90401	0.90407
				131	0.88955	0.90331	0.90336
				132	0.88876	0.90261	0.90266
				133	0.88797	0.90191	0.90196
				134	0.88717	0.90121	0.90126
				135	0.88638	0.90051	0.90056
				136	0.88559	0.89981	0.89987
				137	0.8848	0.89912	0.89917
				138	0.88401	0.89842	0.89847
				139	0.88322	0.89772	0.89777
				140	0.88243	0.89702	0.89708
				141	0.88164	0.89633	0.89638
				142	0.88085	0.89563	0.89569
				143	0.88007	0.89494	0.89499
				144	0.87928	0.89424	0.8943
				145	0.8785	0.89355	0.89361
				146	0.87771	0.89286	0.89291
				147	0.87693	0.89216	0.89222
				148	0.87615	0.89147	0.89153
				149	0.87536	0.89078	0.89084
				150	0.87458	0.89009	0.89015
				151	0.8738	0.8894	0.88946
				152	0.87302	0.88871	0.88877
				153	0.87224	0.88802	0.88808
				154	0.87146	0.88733	0.88739
				155	0.87068	0.88664	0.8867
				156	0.86991	0.88595	0.88601
				157	0.86913	0.88526	0.88532
				158	0.86835	0.88458	0.88464
				159	0.86758	0.88389	0.88395
				160	0.8668	0.88321	0.88327
				161	0.86603	0.88252	0.88258
				162	0.86526	0.88184	0.8819
				163	0.86448	0.88115	0.88121
				164	0.86371	0.88047	0.88053
				165	0.86294	0.87978	0.87985
				166	0.86217	0.8791	0.87916
				167	0.8614	0.87842	0.87848
				168	0.86063	0.87774	0.8778
				169	0.85986	0.87706	0.87712
				170	0.85909	0.87638	0.87644
				171	0.85833	0.8757	0.87576
				172	0.85756	0.87502	0.87508
				173	0.85679	0.87434	0.8744
				174	0.85603	0.87366	0.87373
				175	0.85526	0.87298	0.87305
				176	0.8545	0.8723	0.87237
				177	0.85374	0.87163	0.87169
				178	0.85297	0.87095	0.87102
				179	0.85221	0.87027	0.87034
				180	0.85145	0.8696	0.86967
				181	0.85069	0.86892	0.86899
				182	0.84993	0.86825	0.86832
				183	0.84917	0.86758	0.86765
				184	0.84841	0.8669	0.86697
				185	0.84766	0.86623	0.8663
				186	0.8469	0.86556	0.86563
				187	0.84614	0.86489	0.86496
				188	0.84539	0.86422	0.86429
				189	0.84463	0.86355	0.86362
				190	0.84388	0.86288	0.86295
				191	0.84313	0.86221	0.86228
				192	0.84237	0.86154	0.86161
				193	0.84162	0.86087	0.86094
				194	0.84087	0.8602	0.86027
				195	0.84012	0.85953	0.85961
				196	0.83937	0.85887	0.85894
				197	0.83862	0.8582	0.85827
				198	0.83787	0.85753	0.85761
				199	0.83712	0.85687	0.85694
				200	0.83637	0.8562	0.85628
				201	0.83563	0.85554	0.85561
				202	0.83488	0.85488	0.85495
				203	0.83413	0.85421	0.85429
				204	0.83339	0.85355	0.85362
				205	0.83265	0.85289	0.85296
				206	0.8319	0.85223	0.8523
				207	0.83116	0.85156	0.85164
				208	0.83042	0.8509	0.85098
				209	0.82968	0.85024	0.85032
				210	0.82893	0.84958	0.84966
				211	0.82819	0.84892	0.849
				212	0.82745	0.84827	0.84834
				213	0.82672	0.84761	0.84769
				214	0.82598	0.84695	0.84703
				215	0.82524	0.84629	0.84637
				216	0.8245	0.84564	0.84571
				217	0.82377	0.84498	0.84506
				218	0.82303	0.84432	0.8444
				219	0.8223	0.84367	0.84375
				220	0.82156	0.84301	0.84309
				221	0.82083	0.84236	0.84244
				222	0.8201	0.84171	0.84179
				223	0.81936	0.84105	0.84113
				224	0.81863	0.8404	0.84048
				225	0.8179	0.83975	0.83983
				226	0.81717	0.8391	0.83918
				227	0.81644	0.83845	0.83853
				228	0.81571	0.8378	0.83788
				229	0.81498	0.83714	0.83723
				230	0.81425	0.8365	0.83658
				231	0.81353	0.83585	0.83593
				232	0.8128	0.8352	0.83528
				233	0.81208	0.83455	0.83463
				234	0.81135	0.8339	0.83399
				235	0.81063	0.83326	0.83334
				236	0.8099	0.83261	0.83269
				237	0.80918	0.83196	0.83205
				238	0.80846	0.83132	0.8314
				239	0.80773	0.83067	0.83076
				240	0.80701	0.83003	0.83011
				241	0.80629	0.82938	0.82947
				242	0.80557	0.82874	0.82883
				243	0.80485	0.8281	0.82818
				244	0.80413	0.82745	0.82754
				245	0.80342	0.82681	0.8269
				246	0.8027	0.82617	0.82626
				247	0.80198	0.82553	0.82562
				248	0.80127	0.82489	0.82498
				249	0.80055	0.82425	0.82434
				250	0.79983	0.82361	0.8237
				251	0.79912	0.82297	0.82306
				252	0.79841	0.82233	0.82242
				253	0.79769	0.82169	0.82178
				254	0.79698	0.82106	0.82115
				255	0.79627	0.82042	0.82051
				256	0.79556	0.81978	0.81987
				257	0.79485	0.81915	0.81924
				258	0.79414	0.81851	0.8186
				259	0.79343	0.81788	0.81797
				260	0.79272	0.81724	0.81733
				261	0.79201	0.81661	0.8167
				262	0.79131	0.81597	0.81607
				263	0.7906	0.81534	0.81543
				264	0.78989	0.81471	0.8148
				265	0.78919	0.81408	0.81417
				266	0.78848	0.81344	0.81354
				267	0.78778	0.81281	0.81291
				268	0.78708	0.81218	0.81228
				269	0.78637	0.81155	0.81165
				270	0.78567	0.81092	0.81102
				271	0.78497	0.81029	0.81039
				272	0.78427	0.80966	0.80976
				273	0.78357	0.80904	0.80913
				274	0.78287	0.80841	0.8085
				275	0.78217	0.80778	0.80788
				276	0.78147	0.80715	0.80725
				277	0.78077	0.80653	0.80662
				278	0.78008	0.8059	0.806
				279	0.77938	0.80528	0.80537
				280	0.77868	0.80465	0.80475
				281	0.77799	0.80403	0.80413
				282	0.77729	0.8034	0.8035
				283	0.7766	0.80278	0.80288
				284	0.7759	0.80216	0.80226
				285	0.77521	0.80153	0.80163
				286	0.77452	0.80091	0.80101
				287	0.77383	0.80029	0.80039
				288	0.77314	0.79967	0.79977
				289	0.77245	0.79905	0.79915
				290	0.77176	0.79843	0.79853
				291	0.77107	0.79781	0.79791
				292	0.77038	0.79719	0.79729
				293	0.76969	0.79657	0.79667
				294	0.769	0.79595	0.79606
				295	0.76832	0.79534	0.79544
				296	0.76763	0.79472	0.79482
				297	0.76695	0.7941	0.79421
				298	0.76626	0.79349	0.79359
				299	0.76558	0.79287	0.79297
				300	0.76489	0.79226	0.79236
				301	0.76421	0.79164	0.79174
				302	0.76353	0.79103	0.79113
				303	0.76285	0.79041	0.79052
				304	0.76216	0.7898	0.7899
				305	0.76148	0.78919	0.78929
				306	0.7608	0.78857	0.78868
				307	0.76012	0.78796	0.78807
				308	0.75945	0.78735	0.78746
				309	0.75877	0.78674	0.78685
				310	0.75809	0.78613	0.78624
				311	0.75741	0.78552	0.78563
				312	0.75674	0.78491	0.78502
				313	0.75606	0.7843	0.78441
				314	0.75539	0.78369	0.7838
				315	0.75471	0.78308	0.78319
				316	0.75404	0.78248	0.78258
				317	0.75336	0.78187	0.78198
				318	0.75269	0.78126	0.78137
				319	0.75202	0.78066	0.78077
				320	0.75135	0.78005	0.78016
				321	0.75068	0.77945	0.77955
				322	0.75001	0.77884	0.77895
				323	0.74934	0.77824	0.77835
				324	0.74867	0.77763	0.77774
				325	0.748	0.77703	0.77714
				326	0.74733	0.77643	0.77654
				327	0.74666	0.77582	0.77593
				328	0.746	0.77522	0.77533
				329	0.74533	0.77462	0.77473
				330	0.74466	0.77402	0.77413
				331	0.744	0.77342	0.77353
				332	0.74333	0.77282	0.77293
				333	0.74267	0.77222	0.77233
				334	0.74201	0.77162	0.77173
				335	0.74135	0.77102	0.77113
				336	0.74068	0.77042	0.77054
				337	0.74002	0.76983	0.76994
				338	0.73936	0.76923	0.76934
				339	0.7387	0.76863	0.76874
				340	0.73804	0.76803	0.76815
				341	0.73738	0.76744	0.76755
				342	0.73672	0.76684	0.76696
				343	0.73607	0.76625	0.76636
				344	0.73541	0.76565	0.76577
				345	0.73475	0.76506	0.76517
				346	0.7341	0.76447	0.76458
				347	0.73344	0.76387	0.76399
				348	0.73278	0.76328	0.7634
				349	0.73213	0.76269	0.7628
				350	0.73148	0.7621	0.76221
				351	0.73082	0.7615	0.76162
				352	0.73017	0.76091	0.76103
				353	0.72952	0.76032	0.76044
				354	0.72887	0.75973	0.75985
				355	0.72822	0.75914	0.75926
				356	0.72757	0.75855	0.75867
				357	0.72692	0.75797	0.75808
				358	0.72627	0.75738	0.7575
				359	0.72562	0.75679	0.75691
				360	0.72497	0.7562	0.75632
				361	0.72432	0.75562	0.75573
				362	0.72368	0.75503	0.75515
				363	0.72303	0.75444	0.75456
				364	0.72238	0.75386	0.75398
				365	0.72174	0.75327	0.75339
				366	0.72109	0.75269	0.75281
				367	0.72045	0.75211	0.75223
				368	0.71981	0.75152	0.75164
				369	0.71916	0.75094	0.75106
				370	0.71852	0.75036	0.75048
				371	0.71788	0.74977	0.74989
				372	0.71724	0.74919	0.74931
				373	0.7166	0.74861	0.74873
				374	0.71596	0.74803	0.74815
				375	0.71532	0.74745	0.74757
				376	0.71468	0.74687	0.74699
				377	0.71404	0.74629	0.74641
				378	0.71341	0.74571	0.74583
				379	0.71277	0.74513	0.74525
				380	0.71213	0.74455	0.74468
				381	0.7115	0.74398	0.7441
				382	0.71086	0.7434	0.74352
				383	0.71023	0.74282	0.74295
				384	0.70959	0.74225	0.74237
				385	0.70896	0.74167	0.74179
				386	0.70832	0.74109	0.74122
				387	0.70769	0.74052	0.74064
				388	0.70706	0.73994	0.74007
				389	0.70643	0.73937	0.7395
				390	0.7058	0.7388	0.73892
				391	0.70517	0.73822	0.73835
				392	0.70454	0.73765	0.73778
				393	0.70391	0.73708	0.7372
				394	0.70328	0.73651	0.73663
				395	0.70265	0.73594	0.73606
				396	0.70202	0.73536	0.73549
				397	0.7014	0.73479	0.73492
				398	0.70077	0.73422	0.73435
				399	0.70015	0.73365	0.73378
				400	0.69952	0.73308	0.73321
				401	0.6989	0.73252	0.73264
				402	0.69827	0.73195	0.73207
				403	0.69765	0.73138	0.73151
				404	0.69703	0.73081	0.73094
				405	0.6964	0.73024	0.73037
				406	0.69578	0.72968	0.72981
				407	0.69516	0.72911	0.72924
				408	0.69454	0.72855	0.72867
				409	0.69392	0.72798	0.72811
				410	0.6933	0.72742	0.72755
				411	0.69268	0.72685	0.72698
				412	0.69206	0.72629	0.72642
				413	0.69144	0.72572	0.72585
				414	0.69083	0.72516	0.72529
				415	0.69021	0.7246	0.72473
				416	0.68959	0.72404	0.72417
				417	0.68898	0.72347	0.7236
				418	0.68836	0.72291	0.72304
				419	0.68775	0.72235	0.72248
				420	0.68713	0.72179	0.72192
				421	0.68652	0.72123	0.72136
				422	0.68591	0.72067	0.7208
				423	0.68529	0.72011	0.72024
				424	0.68468	0.71955	0.71969
				425	0.68407	0.719	0.71913
				426	0.68346	0.71844	0.71857
				427	0.68285	0.71788	0.71801
				428	0.68224	0.71732	0.71746
				429	0.68163	0.71677	0.7169
				430	0.68102	0.71621	0.71634
				431	0.68041	0.71565	0.71579
				432	0.67981	0.7151	0.71523
				433	0.6792	0.71454	0.71468
				434	0.67859	0.71399	0.71412
				435	0.67799	0.71344	0.71357
				436	0.67738	0.71288	0.71302
				437	0.67678	0.71233	0.71246
				438	0.67617	0.71178	0.71191
				439	0.67557	0.71122	0.71136
				440	0.67496	0.71067	0.71081
				441	0.67436	0.71012	0.71026
				442	0.67376	0.70957	0.70971
				443	0.67316	0.70902	0.70916
				444	0.67256	0.70847	0.70861
				445	0.67196	0.70792	0.70806
				446	0.67136	0.70737	0.70751
				447	0.67076	0.70682	0.70696
				448	0.67016	0.70627	0.70641
				449	0.66956	0.70572	0.70586
				450	0.66896	0.70518	0.70531
				451	0.66836	0.70463	0.70477
				452	0.66777	0.70408	0.70422
				453	0.66717	0.70354	0.70367
				454	0.66657	0.70299	0.70313
				455	0.66598	0.70245	0.70258
				456	0.66538	0.7019	0.70204
				457	0.66479	0.70136	0.70149
				458	0.6642	0.70081	0.70095
				459	0.6636	0.70027	0.70041
				460	0.66301	0.69972	0.69986
				461	0.66242	0.69918	0.69932
				462	0.66183	0.69864	0.69878
				463	0.66124	0.6981	0.69824
				464	0.66065	0.69756	0.6977
				465	0.66006	0.69701	0.69715
				466	0.65947	0.69647	0.69661
				467	0.65888	0.69593	0.69607
				468	0.65829	0.69539	0.69553
				469	0.6577	0.69485	0.69499
				470	0.65711	0.69431	0.69446
				471	0.65653	0.69378	0.69392
				472	0.65594	0.69324	0.69338
				473	0.65536	0.6927	0.69284
				474	0.65477	0.69216	0.6923
				475	0.65419	0.69162	0.69177
				476	0.6536	0.69109	0.69123
				477	0.65302	0.69055	0.69069
				478	0.65243	0.69002	0.69016
				479	0.65185	0.68948	0.68962
				480	0.65127	0.68895	0.68909
				481	0.65069	0.68841	0.68855
				482	0.65011	0.68788	0.68802
				483	0.64953	0.68734	0.68749
				484	0.64895	0.68681	0.68695
				485	0.64837	0.68628	0.68642
				486	0.64779	0.68574	0.68589
				487	0.64721	0.68521	0.68536
				488	0.64663	0.68468	0.68482
				489	0.64605	0.68415	0.68429
				490	0.64548	0.68362	0.68376
				491	0.6449	0.68309	0.68323
				492	0.64432	0.68256	0.6827
				493	0.64375	0.68203	0.68217
				494	0.64317	0.6815	0.68164
				495	0.6426	0.68097	0.68112
				496	0.64203	0.68044	0.68059
				497	0.64145	0.67991	0.68006
				498	0.64088	0.67939	0.67953
				499	0.64031	0.67886	0.67901
				500	0.63974	0.67833	0.67848
				501	0.63916	0.67781	0.67795
				502	0.63859	0.67728	0.67743
				503	0.63802	0.67675	0.6769
				504	0.63745	0.67623	0.67638
				505	0.63688	0.6757	0.67585
				506	0.63632	0.67518	0.67533
				507	0.63575	0.67466	0.6748
				508	0.63518	0.67413	0.67428
				509	0.63461	0.67361	0.67376
				510	0.63405	0.67309	0.67324
				511	0.63348	0.67256	0.67271
				512	0.63291	0.67204	0.67219
				513	0.63235	0.67152	0.67167
				514	0.63178	0.671	0.67115
				515	0.63122	0.67048	0.67063
				516	0.63066	0.66996	0.67011
				517	0.63009	0.66944	0.66959
				518	0.62953	0.66892	0.66907
				519	0.62897	0.6684	0.66855
				520	0.62841	0.66788	0.66803
				521	0.62785	0.66736	0.66751
				522	0.62728	0.66685	0.667
				523	0.62672	0.66633	0.66648
				524	0.62616	0.66581	0.66596
				525	0.62561	0.6653	0.66545
				526	0.62505	0.66478	0.66493
				527	0.62449	0.66426	0.66441
				528	0.62393	0.66375	0.6639
				529	0.62337	0.66323	0.66338
				530	0.62282	0.66272	0.66287
				531	0.62226	0.6622	0.66236
				532	0.62171	0.66169	0.66184
				533	0.62115	0.66118	0.66133
				534	0.6206	0.66066	0.66082
				535	0.62004	0.66015	0.6603
				536	0.61949	0.65964	0.65979
				537	0.61893	0.65913	0.65928
				538	0.61838	0.65862	0.65877
				539	0.61783	0.6581	0.65826
				540	0.61728	0.65759	0.65775
				541	0.61673	0.65708	0.65724
				542	0.61618	0.65657	0.65673
				543	0.61563	0.65606	0.65622
				544	0.61508	0.65556	0.65571
				545	0.61453	0.65505	0.6552
				546	0.61398	0.65454	0.65469
				547	0.61343	0.65403	0.65419
				548	0.61288	0.65352	0.65368
				549	0.61233	0.65302	0.65317
				550	0.61179	0.65251	0.65266
				551	0.61124	0.652	0.65216
				552	0.6107	0.6515	0.65165
				553	0.61015	0.65099	0.65115
				554	0.60961	0.65049	0.65064
				555	0.60906	0.64998	0.65014
				556	0.60852	0.64948	0.64963
				557	0.60797	0.64897	0.64913
				558	0.60743	0.64847	0.64863
				559	0.60689	0.64797	0.64812
				560	0.60635	0.64746	0.64762
				561	0.6058	0.64696	0.64712
				562	0.60526	0.64646	0.64662
				563	0.60472	0.64596	0.64612
				564	0.60418	0.64546	0.64561
				565	0.60364	0.64496	0.64511
				566	0.6031	0.64446	0.64461
				567	0.60257	0.64396	0.64411
				568	0.60203	0.64346	0.64361
				569	0.60149	0.64296	0.64311
				570	0.60095	0.64246	0.64262
				571	0.60042	0.64196	0.64212
				572	0.59988	0.64146	0.64162
				573	0.59934	0.64096	0.64112
				574	0.59881	0.64047	0.64062
				575	0.59827	0.63997	0.64013
				576	0.59774	0.63947	0.63963
				577	0.59721	0.63898	0.63914
				578	0.59667	0.63848	0.63864
				579	0.59614	0.63798	0.63814
				580	0.59561	0.63749	0.63765
				581	0.59508	0.637	0.63716
				582	0.59455	0.6365	0.63666
				583	0.59401	0.63601	0.63617
				584	0.59348	0.63551	0.63567
				585	0.59295	0.63502	0.63518
				586	0.59242	0.63453	0.63469
				587	0.5919	0.63404	0.6342
				588	0.59137	0.63354	0.6337
				589	0.59084	0.63305	0.63321
				590	0.59031	0.63256	0.63272
				591	0.58978	0.63207	0.63223
				592	0.58926	0.63158	0.63174
				593	0.58873	0.63109	0.63125
				594	0.58821	0.6306	0.63076
				595	0.58768	0.63011	0.63027
				596	0.58716	0.62962	0.62978
				597	0.58663	0.62913	0.6293
				598	0.58611	0.62864	0.62881
				599	0.58558	0.62816	0.62832
				600	0.58506	0.62767	0.62783
				601	0.58454	0.62718	0.62735
				602	0.58402	0.6267	0.62686
				603	0.58349	0.62621	0.62637
				604	0.58297	0.62572	0.62589
				605	0.58245	0.62524	0.6254
				606	0.58193	0.62475	0.62492
				607	0.58141	0.62427	0.62443
				608	0.58089	0.62378	0.62395
				609	0.58038	0.6233	0.62346
				610	0.57986	0.62282	0.62298
				611	0.57934	0.62233	0.6225
				612	0.57882	0.62185	0.62201
				613	0.5783	0.62137	0.62153
				614	0.57779	0.62089	0.62105
				615	0.57727	0.6204	0.62057
				616	0.57676	0.61992	0.62009
				617	0.57624	0.61944	0.61961
				618	0.57573	0.61896	0.61913
				619	0.57521	0.61848	0.61865
				620	0.5747	0.618	0.61817
				621	0.57419	0.61752	0.61769
				622	0.57367	0.61704	0.61721
				623	0.57316	0.61656	0.61673
				624	0.57265	0.61608	0.61625
				625	0.57214	0.61561	0.61577
				626	0.57163	0.61513	0.6153
				627	0.57112	0.61465	0.61482
				628	0.57061	0.61417	0.61434
				629	0.5701	0.6137	0.61386
				630	0.56959	0.61322	0.61339
				631	0.56908	0.61275	0.61291
				632	0.56857	0.61227	0.61244
				633	0.56806	0.6118	0.61196
				634	0.56756	0.61132	0.61149
				635	0.56705	0.61085	0.61101
				636	0.56654	0.61037	0.61054
				637	0.56604	0.6099	0.61007
				638	0.56553	0.60943	0.60959
				639	0.56503	0.60895	0.60912
				640	0.56452	0.60848	0.60865
				641	0.56402	0.60801	0.60818
				642	0.56351	0.60754	0.6077
				643	0.56301	0.60706	0.60723
				644	0.56251	0.60659	0.60676
				645	0.56201	0.60612	0.60629
				646	0.5615	0.60565	0.60582
				647	0.561	0.60518	0.60535
				648	0.5605	0.60471	0.60488
				649	0.56	0.60424	0.60441
				650	0.5595	0.60378	0.60394
				651	0.559	0.60331	0.60348
				652	0.5585	0.60284	0.60301
				653	0.558	0.60237	0.60254
				654	0.55751	0.6019	0.60207
				655	0.55701	0.60144	0.60161
				656	0.55651	0.60097	0.60114
				657	0.55601	0.6005	0.60067
				658	0.55552	0.60004	0.60021
				659	0.55502	0.59957	0.59974
				660	0.55452	0.59911	0.59928
				661	0.55403	0.59864	0.59881
				662	0.55353	0.59818	0.59835
				663	0.55304	0.59771	0.59788
				664	0.55255	0.59725	0.59742
				665	0.55205	0.59679	0.59696
				666	0.55156	0.59632	0.59649
				667	0.55107	0.59586	0.59603
				668	0.55058	0.5954	0.59557
				669	0.55008	0.59494	0.59511
				670	0.54959	0.59447	0.59465
				671	0.5491	0.59401	0.59419
				672	0.54861	0.59355	0.59372
				673	0.54812	0.59309	0.59326
				674	0.54763	0.59263	0.5928
				675	0.54714	0.59217	0.59234
				676	0.54665	0.59171	0.59188
				677	0.54617	0.59125	0.59143
				678	0.54568	0.59079	0.59097
				679	0.54519	0.59034	0.59051
				680	0.5447	0.58988	0.59005
				681	0.54422	0.58942	0.58959
				682	0.54373	0.58896	0.58914
				683	0.54325	0.58851	0.58868
				684	0.54276	0.58805	0.58822
				685	0.54228	0.58759	0.58777
				686	0.54179	0.58714	0.58731
				687	0.54131	0.58668	0.58686
				688	0.54083	0.58623	0.5864
				689	0.54034	0.58577	0.58595
				690	0.53986	0.58532	0.58549
				691	0.53938	0.58486	0.58504
				692	0.5389	0.58441	0.58458
				693	0.53841	0.58395	0.58413
				694	0.53793	0.5835	0.58368
				695	0.53745	0.58305	0.58322
				696	0.53697	0.5826	0.58277
				697	0.53649	0.58214	0.58232
				698	0.53601	0.58169	0.58187
				699	0.53554	0.58124	0.58142
				700	0.53506	0.58079	0.58097
				701	0.53458	0.58034	0.58052
				702	0.5341	0.57989	0.58007
				703	0.53363	0.57944	0.57962
				704	0.53315	0.57899	0.57917
				705	0.53267	0.57854	0.57872
				706	0.5322	0.57809	0.57827
				707	0.53172	0.57764	0.57782
				708	0.53125	0.5772	0.57737
				709	0.53077	0.57675	0.57692
				710	0.5303	0.5763	0.57648
				711	0.52983	0.57585	0.57603
				712	0.52935	0.57541	0.57558
				713	0.52888	0.57496	0.57514
				714	0.52841	0.57451	0.57469
				715	0.52794	0.57407	0.57424
				716	0.52746	0.57362	0.5738
				717	0.52699	0.57318	0.57335
				718	0.52652	0.57273	0.57291
				719	0.52605	0.57229	0.57247
				720	0.52558	0.57184	0.57202
				721	0.52511	0.5714	0.57158
				722	0.52464	0.57096	0.57113
				723	0.52418	0.57051	0.57069
				724	0.52371	0.57007	0.57025
				725	0.52324	0.56963	0.56981
				726	0.52277	0.56919	0.56936
				727	0.52231	0.56874	0.56892
				728	0.52184	0.5683	0.56848
				729	0.52137	0.56786	0.56804
				730	0.52091	0.56742	0.5676
				731	0.52044	0.56698	0.56716
				732	0.51998	0.56654	0.56672
				733	0.51951	0.5661	0.56628
				734	0.51905	0.56566	0.56584
				735	0.51859	0.56522	0.5654
				736	0.51812	0.56479	0.56496
				737	0.51766	0.56435	0.56453
				738	0.5172	0.56391	0.56409
				739	0.51674	0.56347	0.56365
				740	0.51627	0.56303	0.56321
				741	0.51581	0.5626	0.56278
				742	0.51535	0.56216	0.56234
				743	0.51489	0.56172	0.56191
				744	0.51443	0.56129	0.56147
				745	0.51397	0.56085	0.56103
				746	0.51351	0.56042	0.5606
				747	0.51306	0.55998	0.56016
				748	0.5126	0.55955	0.55973
				749	0.51214	0.55911	0.5593
				750	0.51168	0.55868	0.55886
				751	0.51123	0.55825	0.55843
				752	0.51077	0.55781	0.558
				753	0.51031	0.55738	0.55756
				754	0.50986	0.55695	0.55713
				755	0.5094	0.55652	0.5567
				756	0.50895	0.55608	0.55627
				757	0.50849	0.55565	0.55584
				758	0.50804	0.55522	0.5554
				759	0.50759	0.55479	0.55497
				760	0.50713	0.55436	0.55454
				761	0.50668	0.55393	0.55411
				762	0.50623	0.5535	0.55368
				763	0.50577	0.55307	0.55325
				764	0.50532	0.55264	0.55282
				765	0.50487	0.55221	0.5524
				766	0.50442	0.55179	0.55197
				767	0.50397	0.55136	0.55154
				768	0.50352	0.55093	0.55111
				769	0.50307	0.5505	0.55068
				770	0.50262	0.55007	0.55026
				771	0.50217	0.54965	0.54983
				772	0.50172	0.54922	0.5494
				773	0.50128	0.54879	0.54898
				774	0.50083	0.54837	0.54855
				775	0.50038	0.54794	0.54813
				776	0.49993	0.54752	0.5477
				777	0.49949	0.54709	0.54728
				778	0.49904	0.54667	0.54685
				779	0.4986	0.54624	0.54643
				780	0.49815	0.54582	0.546
				781	0.49771	0.5454	0.54558
				782	0.49726	0.54497	0.54516
				783	0.49682	0.54455	0.54474
				784	0.49637	0.54413	0.54431
				785	0.49593	0.54371	0.54389
				786	0.49549	0.54328	0.54347
				787	0.49505	0.54286	0.54305
				788	0.4946	0.54244	0.54263
				789	0.49416	0.54202	0.54221
				790	0.49372	0.5416	0.54179
				791	0.49328	0.54118	0.54137
				792	0.49284	0.54076	0.54095
				793	0.4924	0.54034	0.54053
				794	0.49196	0.53992	0.54011
				795	0.49152	0.5395	0.53969
				796	0.49108	0.53908	0.53927
				797	0.49064	0.53867	0.53885
				798	0.4902	0.53825	0.53843
				799	0.48977	0.53783	0.53802
				800	0.48933	0.53741	0.5376
				801	0.48889	0.537	0.53718
				802	0.48846	0.53658	0.53677
				803	0.48802	0.53616	0.53635
				804	0.48758	0.53575	0.53593
				805	0.48715	0.53533	0.53552
				806	0.48671	0.53492	0.5351
				807	0.48628	0.5345	0.53469
				808	0.48584	0.53409	0.53427
				809	0.48541	0.53367	0.53386
				810	0.48498	0.53326	0.53344
				811	0.48454	0.53284	0.53303
				812	0.48411	0.53243	0.53262
				813	0.48368	0.53202	0.5322
				814	0.48325	0.5316	0.53179
				815	0.48282	0.53119	0.53138
				816	0.48238	0.53078	0.53097
				817	0.48195	0.53037	0.53055
				818	0.48152	0.52996	0.53014
				819	0.48109	0.52954	0.52973
				820	0.48066	0.52913	0.52932
				821	0.48023	0.52872	0.52891
				822	0.47981	0.52831	0.5285
				823	0.47938	0.5279	0.52809
				824	0.47895	0.52749	0.52768
				825	0.47852	0.52708	0.52727
				826	0.47809	0.52668	0.52686
				827	0.47767	0.52627	0.52645
				828	0.47724	0.52586	0.52605
				829	0.47681	0.52545	0.52564
				830	0.47639	0.52504	0.52523
				831	0.47596	0.52464	0.52482
				832	0.47554	0.52423	0.52442
				833	0.47511	0.52382	0.52401
				834	0.47469	0.52341	0.5236
				835	0.47427	0.52301	0.5232
				836	0.47384	0.5226	0.52279
				837	0.47342	0.5222	0.52239
				838	0.473	0.52179	0.52198
				839	0.47257	0.52139	0.52158
				840	0.47215	0.52098	0.52117
				841	0.47173	0.52058	0.52077
				842	0.47131	0.52017	0.52036
				843	0.47089	0.51977	0.51996
				844	0.47047	0.51937	0.51956
				845	0.47005	0.51896	0.51915
				846	0.46963	0.51856	0.51875
				847	0.46921	0.51816	0.51835
				848	0.46879	0.51776	0.51795
				849	0.46837	0.51736	0.51755
				850	0.46795	0.51695	0.51714
				851	0.46753	0.51655	0.51674
				852	0.46712	0.51615	0.51634
				853	0.4667	0.51575	0.51594
				854	0.46628	0.51535	0.51554
				855	0.46587	0.51495	0.51514
				856	0.46545	0.51455	0.51474
				857	0.46503	0.51415	0.51434
				858	0.46462	0.51375	0.51394
				859	0.4642	0.51336	0.51355
				860	0.46379	0.51296	0.51315
				861	0.46338	0.51256	0.51275
				862	0.46296	0.51216	0.51235
				863	0.46255	0.51176	0.51195
				864	0.46214	0.51137	0.51156
				865	0.46172	0.51097	0.51116
				866	0.46131	0.51057	0.51076
				867	0.4609	0.51018	0.51037
				868	0.46049	0.50978	0.50997
				869	0.46008	0.50939	0.50958
				870	0.45966	0.50899	0.50918
				871	0.45925	0.5086	0.50879
				872	0.45884	0.5082	0.50839
				873	0.45843	0.50781	0.508
				874	0.45802	0.50741	0.5076
				875	0.45762	0.50702	0.50721
				876	0.45721	0.50663	0.50682
				877	0.4568	0.50623	0.50642
				878	0.45639	0.50584	0.50603
				879	0.45598	0.50545	0.50564
				880	0.45558	0.50506	0.50525
				881	0.45517	0.50466	0.50486
				882	0.45476	0.50427	0.50446
				883	0.45436	0.50388	0.50407
				884	0.45395	0.50349	0.50368
				885	0.45355	0.5031	0.50329
				886	0.45314	0.50271	0.5029
				887	0.45274	0.50232	0.50251
				888	0.45233	0.50193	0.50212
				889	0.45193	0.50154	0.50173
				890	0.45152	0.50115	0.50134
				891	0.45112	0.50076	0.50095
				892	0.45072	0.50037	0.50057
				893	0.45032	0.49998	0.50018
				894	0.44991	0.4996	0.49979
				895	0.44951	0.49921	0.4994
				896	0.44911	0.49882	0.49901
				897	0.44871	0.49843	0.49863
				898	0.44831	0.49805	0.49824
				899	0.44791	0.49766	0.49785
				900	0.44751	0.49727	0.49747
				901	0.44711	0.49689	0.49708
				902	0.44671	0.4965	0.4967
				903	0.44631	0.49612	0.49631
				904	0.44591	0.49573	0.49593
				905	0.44551	0.49535	0.49554
				906	0.44512	0.49496	0.49516
				907	0.44472	0.49458	0.49477
				908	0.44432	0.4942	0.49439
				909	0.44392	0.49381	0.49401
				910	0.44353	0.49343	0.49362
				911	0.44313	0.49305	0.49324
				912	0.44274	0.49266	0.49286
				913	0.44234	0.49228	0.49248
				914	0.44195	0.4919	0.49209
				915	0.44155	0.49152	0.49171
				916	0.44116	0.49114	0.49133
				917	0.44076	0.49076	0.49095
				918	0.44037	0.49038	0.49057
				919	0.43998	0.48999	0.49019
				920	0.43958	0.48961	0.48981
				921	0.43919	0.48923	0.48943
				922	0.4388	0.48885	0.48905
				923	0.43841	0.48848	0.48867
				924	0.43802	0.4881	0.48829
				925	0.43762	0.48772	0.48791
				926	0.43723	0.48734	0.48753
				927	0.43684	0.48696	0.48716
				928	0.43645	0.48658	0.48678
				929	0.43606	0.48621	0.4864
				930	0.43567	0.48583	0.48602
				931	0.43528	0.48545	0.48565
				932	0.4349	0.48507	0.48527
				933	0.43451	0.4847	0.48489
				934	0.43412	0.48432	0.48452
				935	0.43373	0.48395	0.48414
				936	0.43334	0.48357	0.48377
				937	0.43296	0.4832	0.48339
				938	0.43257	0.48282	0.48302
				939	0.43218	0.48245	0.48264
				940	0.4318	0.48207	0.48227
				941	0.43141	0.4817	0.48189
				942	0.43103	0.48132	0.48152
				943	0.43064	0.48095	0.48115
				944	0.43026	0.48058	0.48077
				945	0.42987	0.4802	0.4804
				946	0.42949	0.47983	0.48003
				947	0.42911	0.47946	0.47966
				948	0.42872	0.47909	0.47928
				949	0.42834	0.47872	0.47891
				950	0.42796	0.47834	0.47854
				951	0.42758	0.47797	0.47817
				952	0.42719	0.4776	0.4778
				953	0.42681	0.47723	0.47743
				954	0.42643	0.47686	0.47706
				955	0.42605	0.47649	0.47669
				956	0.42567	0.47612	0.47632
				957	0.42529	0.47575	0.47595
				958	0.42491	0.47538	0.47558
				959	0.42453	0.47501	0.47521
				960	0.42415	0.47465	0.47484
				961	0.42377	0.47428	0.47447
				962	0.42339	0.47391	0.47411
				963	0.42302	0.47354	0.47374
				964	0.42264	0.47317	0.47337
				965	0.42226	0.47281	0.473
				966	0.42188	0.47244	0.47264
				967	0.42151	0.47207	0.47227
				968	0.42113	0.47171	0.4719
				969	0.42075	0.47134	0.47154
				970	0.42038	0.47098	0.47117
				971	0.42	0.47061	0.47081
				972	0.41963	0.47025	0.47044
				973	0.41925	0.46988	0.47008
				974	0.41888	0.46952	0.46971
				975	0.41851	0.46915	0.46935
				976	0.41813	0.46879	0.46898
				977	0.41776	0.46842	0.46862
				978	0.41739	0.46806	0.46826
				979	0.41701	0.4677	0.46789
				980	0.41664	0.46733	0.46753
				981	0.41627	0.46697	0.46717
				982	0.4159	0.46661	0.46681
				983	0.41553	0.46625	0.46644
				984	0.41515	0.46589	0.46608
				985	0.41478	0.46552	0.46572
				986	0.41441	0.46516	0.46536
				987	0.41404	0.4648	0.465
				988	0.41367	0.46444	0.46464
				989	0.4133	0.46408	0.46428
				990	0.41293	0.46372	0.46392
				991	0.41257	0.46336	0.46356
				992	0.4122	0.463	0.4632
				993	0.41183	0.46264	0.46284
				994	0.41146	0.46228	0.46248
				995	0.41109	0.46192	0.46212
				996	0.41073	0.46157	0.46176
				997	0.41036	0.46121	0.46141
				998	0.40999	0.46085	0.46105
				999	0.40963	0.46049	0.46069
				1000	0.40926	0.46013	0.46033
				1001	0.4089	0.45978	0.45998
				1002	0.40853	0.45942	0.45962
				1003	0.40817	0.45906	0.45926
				1004	0.4078	0.45871	0.45891
				1005	0.40744	0.45835	0.45855
				1006	0.40707	0.458	0.4582
				1007	0.40671	0.45764	0.45784
				1008	0.40635	0.45729	0.45749
				1009	0.40598	0.45693	0.45713
				1010	0.40562	0.45658	0.45678
				1011	0.40526	0.45622	0.45642
				1012	0.4049	0.45587	0.45607
				1013	0.40454	0.45551	0.45571
				1014	0.40417	0.45516	0.45536
				1015	0.40381	0.45481	0.45501
				1016	0.40345	0.45446	0.45465
				1017	0.40309	0.4541	0.4543
				1018	0.40273	0.45375	0.45395
				1019	0.40237	0.4534	0.4536
				1020	0.40201	0.45305	0.45325
				1021	0.40166	0.45269	0.45289
				1022	0.4013	0.45234	0.45254
				1023	0.40094	0.45199	0.45219
				1024	0.40058	0.45164	0.45184
				1025	0.40022	0.45129	0.45149
				1026	0.39986	0.45094	0.45114
				1027	0.39951	0.45059	0.45079
				1028	0.39915	0.45024	0.45044
				1029	0.39879	0.44989	0.45009
				1030	0.39844	0.44954	0.44974
				1031	0.39808	0.44919	0.44939
				1032	0.39773	0.44885	0.44905
				1033	0.39737	0.4485	0.4487
				1034	0.39702	0.44815	0.44835
				1035	0.39666	0.4478	0.448
				1036	0.39631	0.44745	0.44765
				1037	0.39595	0.44711	0.44731
				1038	0.3956	0.44676	0.44696
				1039	0.39525	0.44641	0.44661
				1040	0.39489	0.44607	0.44627
				1041	0.39454	0.44572	0.44592
				1042	0.39419	0.44538	0.44558
				1043	0.39384	0.44503	0.44523
				1044	0.39349	0.44468	0.44488
				1045	0.39313	0.44434	0.44454
				1046	0.39278	0.44399	0.4442
				1047	0.39243	0.44365	0.44385
				1048	0.39208	0.44331	0.44351
				1049	0.39173	0.44296	0.44316
				1050	0.39138	0.44262	0.44282
				1051	0.39103	0.44227	0.44248
				1052	0.39068	0.44193	0.44213
				1053	0.39033	0.44159	0.44179
				1054	0.38999	0.44125	0.44145
				1055	0.38964	0.4409	0.4411
				1056	0.38929	0.44056	0.44076
				1057	0.38894	0.44022	0.44042
				1058	0.3886	0.43988	0.44008
				1059	0.38825	0.43954	0.43974
				1060	0.3879	0.4392	0.4394
				1061	0.38756	0.43885	0.43906
				1062	0.38721	0.43851	0.43872
				1063	0.38686	0.43817	0.43838
				1064	0.38652	0.43783	0.43804
				1065	0.38617	0.43749	0.4377
				1066	0.38583	0.43715	0.43736
				1067	0.38548	0.43682	0.43702
				1068	0.38514	0.43648	0.43668
				1069	0.38479	0.43614	0.43634
				1070	0.38445	0.4358	0.436
				1071	0.38411	0.43546	0.43566
				1072	0.38377	0.43512	0.43533
				1073	0.38342	0.43479	0.43499
				1074	0.38308	0.43445	0.43465
				1075	0.38274	0.43411	0.43431
				1076	0.3824	0.43377	0.43398
				1077	0.38205	0.43344	0.43364
				1078	0.38171	0.4331	0.4333
				1079	0.38137	0.43277	0.43297
				1080	0.38103	0.43243	0.43263
				1081	0.38069	0.43209	0.4323
				1082	0.38035	0.43176	0.43196
				1083	0.38001	0.43142	0.43163
				1084	0.37967	0.43109	0.43129
				1085	0.37933	0.43075	0.43096
				1086	0.37899	0.43042	0.43062
				1087	0.37866	0.43009	0.43029
				1088	0.37832	0.42975	0.42995
				1089	0.37798	0.42942	0.42962
				1090	0.37764	0.42909	0.42929
				1091	0.37731	0.42875	0.42896
				1092	0.37697	0.42842	0.42862
				1093	0.37663	0.42809	0.42829
				1094	0.3763	0.42776	0.42796
				1095	0.37596	0.42742	0.42763
				1096	0.37562	0.42709	0.42729
				1097	0.37529	0.42676	0.42696
				1098	0.37495	0.42643	0.42663
				1099	0.37462	0.4261	0.4263
				1100	0.37428	0.42577	0.42597
				1101	0.37395	0.42544	0.42564
				1102	0.37362	0.42511	0.42531
				1103	0.37328	0.42478	0.42498
				1104	0.37295	0.42445	0.42465
				1105	0.37262	0.42412	0.42432
				1106	0.37228	0.42379	0.42399
				1107	0.37195	0.42346	0.42366
				1108	0.37162	0.42313	0.42334
				1109	0.37129	0.4228	0.42301
				1110	0.37096	0.42248	0.42268
				1111	0.37062	0.42215	0.42235
				1112	0.37029	0.42182	0.42202
				1113	0.36996	0.42149	0.4217
				1114	0.36963	0.42117	0.42137
				1115	0.3693	0.42084	0.42104
				1116	0.36897	0.42051	0.42072
				1117	0.36864	0.42019	0.42039
				1118	0.36831	0.41986	0.42006
				1119	0.36798	0.41954	0.41974
				1120	0.36766	0.41921	0.41941
				1121	0.36733	0.41888	0.41909
				1122	0.367	0.41856	0.41876
				1123	0.36667	0.41823	0.41844
				1124	0.36634	0.41791	0.41811
				1125	0.36602	0.41759	0.41779
				1126	0.36569	0.41726	0.41746
				1127	0.36536	0.41694	0.41714
				1128	0.36504	0.41661	0.41682
				1129	0.36471	0.41629	0.41649
				1130	0.36439	0.41597	0.41617
				1131	0.36406	0.41565	0.41585
				1132	0.36374	0.41532	0.41553
				1133	0.36341	0.415	0.4152
				1134	0.36309	0.41468	0.41488
				1135	0.36276	0.41436	0.41456
				1136	0.36244	0.41404	0.41424
				1137	0.36211	0.41371	0.41392
				1138	0.36179	0.41339	0.4136
				1139	0.36147	0.41307	0.41328
				1140	0.36114	0.41275	0.41295
				1141	0.36082	0.41243	0.41263
				1142	0.3605	0.41211	0.41231
				1143	0.36018	0.41179	0.41199
				1144	0.35986	0.41147	0.41168
				1145	0.35954	0.41115	0.41136
				1146	0.35921	0.41083	0.41104
				1147	0.35889	0.41052	0.41072
				1148	0.35857	0.4102	0.4104
				1149	0.35825	0.40988	0.41008
				1150	0.35793	0.40956	0.40976
				1151	0.35761	0.40924	0.40945
				1152	0.35729	0.40892	0.40913
				1153	0.35697	0.40861	0.40881
				1154	0.35666	0.40829	0.40849
				1155	0.35634	0.40797	0.40818
				1156	0.35602	0.40766	0.40786
				1157	0.3557	0.40734	0.40754
				1158	0.35538	0.40702	0.40723
				1159	0.35507	0.40671	0.40691
				1160	0.35475	0.40639	0.4066
				1161	0.35443	0.40608	0.40628
				1162	0.35412	0.40576	0.40597
				1163	0.3538	0.40545	0.40565
				1164	0.35348	0.40513	0.40534
				1165	0.35317	0.40482	0.40502
				1166	0.35285	0.40451	0.40471
				1167	0.35254	0.40419	0.40439
				1168	0.35222	0.40388	0.40408
				1169	0.35191	0.40356	0.40377
				1170	0.35159	0.40325	0.40345
				1171	0.35128	0.40294	0.40314
				1172	0.35097	0.40263	0.40283
				1173	0.35065	0.40231	0.40252
				1174	0.35034	0.402	0.4022
				1175	0.35003	0.40169	0.40189
				1176	0.34971	0.40138	0.40158
				1177	0.3494	0.40107	0.40127
				1178	0.34909	0.40075	0.40096
				1179	0.34878	0.40044	0.40065
				1180	0.34847	0.40013	0.40034
				1181	0.34816	0.39982	0.40003
				1182	0.34784	0.39951	0.39972
				1183	0.34753	0.3992	0.39941
				1184	0.34722	0.39889	0.3991
				1185	0.34691	0.39858	0.39879
				1186	0.3466	0.39827	0.39848
				1187	0.34629	0.39796	0.39817
				1188	0.34599	0.39766	0.39786
				1189	0.34568	0.39735	0.39755
				1190	0.34537	0.39704	0.39724
				1191	0.34506	0.39673	0.39693
				1192	0.34475	0.39642	0.39663
				1193	0.34444	0.39612	0.39632
				1194	0.34414	0.39581	0.39601
				1195	0.34383	0.3955	0.39571
				1196	0.34352	0.39519	0.3954
				1197	0.34321	0.39489	0.39509
				1198	0.34291	0.39458	0.39479
				1199	0.3426	0.39427	0.39448
				1200	0.3423	0.39397	0.39417
				1201	0.34199	0.39366	0.39387
				1202	0.34168	0.39336	0.39356
				1203	0.34138	0.39305	0.39326
				1204	0.34107	0.39275	0.39295
				1205	0.34077	0.39244	0.39265
				1206	0.34047	0.39214	0.39234
				1207	0.34016	0.39183	0.39204
				1208	0.33986	0.39153	0.39173
				1209	0.33955	0.39123	0.39143
				1210	0.33925	0.39092	0.39113
				1211	0.33895	0.39062	0.39082
				1212	0.33865	0.39032	0.39052
				1213	0.33834	0.39001	0.39022
				1214	0.33804	0.38971	0.38991
				1215	0.33774	0.38941	0.38961
				1216	0.33744	0.38911	0.38931
				1217	0.33714	0.3888	0.38901
				1218	0.33684	0.3885	0.38871
				1219	0.33653	0.3882	0.38841
				1220	0.33623	0.3879	0.3881
				1221	0.33593	0.3876	0.3878
				1222	0.33563	0.3873	0.3875
				1223	0.33533	0.387	0.3872
				1224	0.33503	0.3867	0.3869
				1225	0.33474	0.3864	0.3866
				1226	0.33444	0.3861	0.3863
				1227	0.33414	0.3858	0.386
				1228	0.33384	0.3855	0.3857
				1229	0.33354	0.3852	0.3854
				1230	0.33324	0.3849	0.3851
				1231	0.33295	0.3846	0.38481
				1232	0.33265	0.3843	0.38451
				1233	0.33235	0.38401	0.38421
				1234	0.33205	0.38371	0.38391
				1235	0.33176	0.38341	0.38361
				1236	0.33146	0.38311	0.38332
				1237	0.33117	0.38281	0.38302
				1238	0.33087	0.38252	0.38272
				1239	0.33057	0.38222	0.38243
				1240	0.33028	0.38192	0.38213
				1241	0.32998	0.38163	0.38183
				1242	0.32969	0.38133	0.38154
				1243	0.3294	0.38104	0.38124
				1244	0.3291	0.38074	0.38094
				1245	0.32881	0.38044	0.38065
				1246	0.32851	0.38015	0.38035
				1247	0.32822	0.37985	0.38006
				1248	0.32793	0.37956	0.37976
				1249	0.32763	0.37927	0.37947
				1250	0.32734	0.37897	0.37918
				1251	0.32705	0.37868	0.37888
				1252	0.32676	0.37838	0.37859
				1253	0.32647	0.37809	0.37829
				1254	0.32617	0.3778	0.378
				1255	0.32588	0.3775	0.37771
				1256	0.32559	0.37721	0.37741
				1257	0.3253	0.37692	0.37712
				1258	0.32501	0.37663	0.37683
				1259	0.32472	0.37633	0.37654
				1260	0.32443	0.37604	0.37625
				1261	0.32414	0.37575	0.37595
				1262	0.32385	0.37546	0.37566
				1263	0.32356	0.37517	0.37537
				1264	0.32327	0.37488	0.37508
				1265	0.32298	0.37458	0.37479
				1266	0.3227	0.37429	0.3745
				1267	0.32241	0.374	0.37421
				1268	0.32212	0.37371	0.37392
				1269	0.32183	0.37342	0.37363
				1270	0.32154	0.37313	0.37334
				1271	0.32126	0.37284	0.37305
				1272	0.32097	0.37255	0.37276
				1273	0.32068	0.37227	0.37247
				1274	0.3204	0.37198	0.37218
				1275	0.32011	0.37169	0.37189
				1276	0.31983	0.3714	0.3716
				1277	0.31954	0.37111	0.37132
				1278	0.31925	0.37082	0.37103
				1279	0.31897	0.37054	0.37074
				1280	0.31869	0.37025	0.37045
				1281	0.3184	0.36996	0.37017
				1282	0.31812	0.36967	0.36988
				1283	0.31783	0.36939	0.36959
				1284	0.31755	0.3691	0.3693
				1285	0.31726	0.36881	0.36902
				1286	0.31698	0.36853	0.36873
				1287	0.3167	0.36824	0.36845
				1288	0.31642	0.36796	0.36816
				1289	0.31613	0.36767	0.36788
				1290	0.31585	0.36739	0.36759
				1291	0.31557	0.3671	0.3673
				1292	0.31529	0.36682	0.36702
				1293	0.31501	0.36653	0.36674
				1294	0.31472	0.36625	0.36645
				1295	0.31444	0.36596	0.36617
				1296	0.31416	0.36568	0.36588
				1297	0.31388	0.36539	0.3656
				1298	0.3136	0.36511	0.36532
				1299	0.31332	0.36483	0.36503
				1300	0.31304	0.36454	0.36475
				1301	0.31276	0.36426	0.36447
				1302	0.31248	0.36398	0.36418
				1303	0.3122	0.3637	0.3639
				1304	0.31192	0.36341	0.36362
				1305	0.31165	0.36313	0.36334
				1306	0.31137	0.36285	0.36306
				1307	0.31109	0.36257	0.36277
				1308	0.31081	0.36229	0.36249
				1309	0.31053	0.36201	0.36221
				1310	0.31026	0.36173	0.36193
				1311	0.30998	0.36144	0.36165
				1312	0.3097	0.36116	0.36137
				1313	0.30943	0.36088	0.36109
				1314	0.30915	0.3606	0.36081
				1315	0.30887	0.36032	0.36053
				1316	0.3086	0.36004	0.36025
				1317	0.30832	0.35977	0.35997
				1318	0.30805	0.35949	0.35969
				1319	0.30777	0.35921	0.35941
				1320	0.3075	0.35893	0.35913
				1321	0.30722	0.35865	0.35885
				1322	0.30695	0.35837	0.35858
				1323	0.30667	0.35809	0.3583
				1324	0.3064	0.35782	0.35802
				1325	0.30613	0.35754	0.35774
				1326	0.30585	0.35726	0.35747
				1327	0.30558	0.35698	0.35719
				1328	0.30531	0.35671	0.35691
				1329	0.30504	0.35643	0.35663
				1330	0.30476	0.35615	0.35636
				1331	0.30449	0.35588	0.35608
				1332	0.30422	0.3556	0.35581
				1333	0.30395	0.35532	0.35553
				1334	0.30368	0.35505	0.35525
				1335	0.3034	0.35477	0.35498
				1336	0.30313	0.3545	0.3547
				1337	0.30286	0.35422	0.35443
				1338	0.30259	0.35395	0.35415
				1339	0.30232	0.35367	0.35388
				1340	0.30205	0.3534	0.3536
				1341	0.30178	0.35313	0.35333
				1342	0.30151	0.35285	0.35306
				1343	0.30124	0.35258	0.35278
				1344	0.30097	0.3523	0.35251
				1345	0.30071	0.35203	0.35223
				1346	0.30044	0.35176	0.35196
				1347	0.30017	0.35148	0.35169
				1348	0.2999	0.35121	0.35142
				1349	0.29963	0.35094	0.35114
				1350	0.29937	0.35067	0.35087
				1351	0.2991	0.35039	0.3506
				1352	0.29883	0.35012	0.35033
				1353	0.29856	0.34985	0.35006
				1354	0.2983	0.34958	0.34978
				1355	0.29803	0.34931	0.34951
				1356	0.29777	0.34904	0.34924
				1357	0.2975	0.34877	0.34897
				1358	0.29723	0.3485	0.3487
				1359	0.29697	0.34823	0.34843
				1360	0.2967	0.34796	0.34816
				1361	0.29644	0.34769	0.34789
				1362	0.29617	0.34742	0.34762
				1363	0.29591	0.34715	0.34735
				1364	0.29564	0.34688	0.34708
				1365	0.29538	0.34661	0.34681
				1366	0.29512	0.34634	0.34654
				1367	0.29485	0.34607	0.34627
				1368	0.29459	0.3458	0.34601
				1369	0.29433	0.34553	0.34574
				1370	0.29406	0.34526	0.34547
				1371	0.2938	0.345	0.3452
				1372	0.29354	0.34473	0.34493
				1373	0.29328	0.34446	0.34467
				1374	0.29301	0.34419	0.3444
				1375	0.29275	0.34393	0.34413
				1376	0.29249	0.34366	0.34386
				1377	0.29223	0.34339	0.3436
				1378	0.29197	0.34313	0.34333
				1379	0.29171	0.34286	0.34307
				1380	0.29145	0.3426	0.3428
				1381	0.29119	0.34233	0.34253
				1382	0.29093	0.34206	0.34227
				1383	0.29067	0.3418	0.342
				1384	0.29041	0.34153	0.34174
				1385	0.29015	0.34127	0.34147
				1386	0.28989	0.341	0.34121
				1387	0.28963	0.34074	0.34094
				1388	0.28937	0.34047	0.34068
				1389	0.28911	0.34021	0.34041
				1390	0.28886	0.33995	0.34015
				1391	0.2886	0.33968	0.33989
				1392	0.28834	0.33942	0.33962
				1393	0.28808	0.33916	0.33936
				1394	0.28783	0.33889	0.3391
				1395	0.28757	0.33863	0.33883
				1396	0.28731	0.33837	0.33857
				1397	0.28706	0.3381	0.33831
				1398	0.2868	0.33784	0.33805
				1399	0.28654	0.33758	0.33778
				1400	0.28629	0.33732	0.33752
				1401	0.28603	0.33706	0.33726
				1402	0.28578	0.33679	0.337
				1403	0.28552	0.33653	0.33674
				1404	0.28527	0.33627	0.33648
				1405	0.28501	0.33601	0.33621
				1406	0.28476	0.33575	0.33595
				1407	0.2845	0.33549	0.33569
				1408	0.28425	0.33523	0.33543
				1409	0.28399	0.33497	0.33517
				1410	0.28374	0.33471	0.33491
				1411	0.28349	0.33445	0.33465
				1412	0.28323	0.33419	0.33439
				1413	0.28298	0.33393	0.33413
				1414	0.28273	0.33367	0.33388
				1415	0.28248	0.33341	0.33362
				1416	0.28222	0.33315	0.33336
				1417	0.28197	0.3329	0.3331
				1418	0.28172	0.33264	0.33284
				1419	0.28147	0.33238	0.33258
				1420	0.28122	0.33212	0.33232
				1421	0.28097	0.33186	0.33207
				1422	0.28072	0.33161	0.33181
				1423	0.28046	0.33135	0.33155
				1424	0.28021	0.33109	0.3313
				1425	0.27996	0.33083	0.33104
				1426	0.27971	0.33058	0.33078
				1427	0.27946	0.33032	0.33052
				1428	0.27921	0.33007	0.33027
				1429	0.27897	0.32981	0.33001
				1430	0.27872	0.32955	0.32976
				1431	0.27847	0.3293	0.3295
				1432	0.27822	0.32904	0.32925
				1433	0.27797	0.32879	0.32899
				1434	0.27772	0.32853	0.32873
				1435	0.27747	0.32828	0.32848
				1436	0.27723	0.32802	0.32823
				1437	0.27698	0.32777	0.32797
				1438	0.27673	0.32751	0.32772
				1439	0.27648	0.32726	0.32746
				1440	0.27624	0.327	0.32721
				1441	0.27599	0.32675	0.32695
				1442	0.27574	0.3265	0.3267
				1443	0.2755	0.32624	0.32645
				1444	0.27525	0.32599	0.32619
				1445	0.27501	0.32574	0.32594
				1446	0.27476	0.32549	0.32569
				1447	0.27451	0.32523	0.32544
				1448	0.27427	0.32498	0.32518
				1449	0.27402	0.32473	0.32493
				1450	0.27378	0.32448	0.32468
				1451	0.27354	0.32422	0.32443
				1452	0.27329	0.32397	0.32418
				1453	0.27305	0.32372	0.32392
				1454	0.2728	0.32347	0.32367
				1455	0.27256	0.32322	0.32342
				1456	0.27232	0.32297	0.32317
				1457	0.27207	0.32272	0.32292
				1458	0.27183	0.32247	0.32267
				1459	0.27159	0.32222	0.32242
				1460	0.27135	0.32197	0.32217
				1461	0.2711	0.32172	0.32192
				1462	0.27086	0.32147	0.32167
				1463	0.27062	0.32122	0.32142
				1464	0.27038	0.32097	0.32117
				1465	0.27014	0.32072	0.32092
				1466	0.26989	0.32047	0.32067
				1467	0.26965	0.32022	0.32043
				1468	0.26941	0.31997	0.32018
				1469	0.26917	0.31973	0.31993
				1470	0.26893	0.31948	0.31968
				1471	0.26869	0.31923	0.31943
				1472	0.26845	0.31898	0.31919
				1473	0.26821	0.31873	0.31894
				1474	0.26797	0.31849	0.31869
				1475	0.26773	0.31824	0.31844
				1476	0.26749	0.31799	0.3182
				1477	0.26726	0.31775	0.31795
				1478	0.26702	0.3175	0.3177
				1479	0.26678	0.31725	0.31746
				1480	0.26654	0.31701	0.31721
				1481	0.2663	0.31676	0.31696
				1482	0.26606	0.31652	0.31672
				1483	0.26583	0.31627	0.31647
				1484	0.26559	0.31602	0.31623
				1485	0.26535	0.31578	0.31598
				1486	0.26511	0.31553	0.31574
				1487	0.26488	0.31529	0.31549
				1488	0.26464	0.31505	0.31525
				1489	0.26441	0.3148	0.315
				1490	0.26417	0.31456	0.31476
				1491	0.26393	0.31431	0.31451
				1492	0.2637	0.31407	0.31427
				1493	0.26346	0.31382	0.31403
				1494	0.26323	0.31358	0.31378
				1495	0.26299	0.31334	0.31354
				1496	0.26276	0.31309	0.3133
				1497	0.26252	0.31285	0.31305
				1498	0.26229	0.31261	0.31281
				1499	0.26205	0.31237	0.31257
				1500	0.26182	0.31212	0.31233
				1501	0.26159	0.31188	0.31208
				1502	0.26135	0.31164	0.31184
				1503	0.26112	0.3114	0.3116
				1504	0.26089	0.31116	0.31136
				1505	0.26065	0.31092	0.31112
				1506	0.26042	0.31067	0.31088
				1507	0.26019	0.31043	0.31063
				1508	0.25995	0.31019	0.31039
				1509	0.25972	0.30995	0.31015
				1510	0.25949	0.30971	0.30991
				1511	0.25926	0.30947	0.30967
				1512	0.25903	0.30923	0.30943
				1513	0.2588	0.30899	0.30919
				1514	0.25857	0.30875	0.30895
				1515	0.25833	0.30851	0.30871
				1516	0.2581	0.30827	0.30847
				1517	0.25787	0.30803	0.30823
				1518	0.25764	0.30779	0.308
				1519	0.25741	0.30755	0.30776
				1520	0.25718	0.30732	0.30752
				1521	0.25695	0.30708	0.30728
				1522	0.25672	0.30684	0.30704
				1523	0.25649	0.3066	0.3068
				1524	0.25627	0.30636	0.30656
				1525	0.25604	0.30613	0.30633
				1526	0.25581	0.30589	0.30609
				1527	0.25558	0.30565	0.30585
				1528	0.25535	0.30541	0.30561
				1529	0.25512	0.30518	0.30538
				1530	0.2549	0.30494	0.30514
				1531	0.25467	0.3047	0.3049
				1532	0.25444	0.30447	0.30467
				1533	0.25421	0.30423	0.30443
				1534	0.25399	0.30399	0.3042
				1535	0.25376	0.30376	0.30396
				1536	0.25353	0.30352	0.30372
				1537	0.25331	0.30329	0.30349
				1538	0.25308	0.30305	0.30325
				1539	0.25285	0.30282	0.30302
				1540	0.25263	0.30258	0.30278
				1541	0.2524	0.30235	0.30255
				1542	0.25218	0.30211	0.30231
				1543	0.25195	0.30188	0.30208
				1544	0.25173	0.30164	0.30184
				1545	0.2515	0.30141	0.30161
				1546	0.25128	0.30118	0.30138
				1547	0.25105	0.30094	0.30114
				1548	0.25083	0.30071	0.30091
				1549	0.25061	0.30048	0.30068
				1550	0.25038	0.30024	0.30044
				1551	0.25016	0.30001	0.30021
				1552	0.24993	0.29978	0.29998
				1553	0.24971	0.29954	0.29974
				1554	0.24949	0.29931	0.29951
				1555	0.24927	0.29908	0.29928
				1556	0.24904	0.29885	0.29905
				1557	0.24882	0.29862	0.29882
				1558	0.2486	0.29838	0.29858
				1559	0.24838	0.29815	0.29835
				1560	0.24815	0.29792	0.29812
				1561	0.24793	0.29769	0.29789
				1562	0.24771	0.29746	0.29766
				1563	0.24749	0.29723	0.29743
				1564	0.24727	0.297	0.2972
				1565	0.24705	0.29677	0.29697
				1566	0.24683	0.29654	0.29674
				1567	0.24661	0.29631	0.29651
				1568	0.24639	0.29608	0.29628
				1569	0.24617	0.29585	0.29605
				1570	0.24595	0.29562	0.29582
				1571	0.24573	0.29539	0.29559
				1572	0.24551	0.29516	0.29536
				1573	0.24529	0.29493	0.29513
				1574	0.24507	0.2947	0.2949
				1575	0.24485	0.29447	0.29467
				1576	0.24463	0.29424	0.29444
				1577	0.24441	0.29402	0.29422
				1578	0.2442	0.29379	0.29399
				1579	0.24398	0.29356	0.29376
				1580	0.24376	0.29333	0.29353
				1581	0.24354	0.2931	0.2933
				1582	0.24332	0.29288	0.29308
				1583	0.24311	0.29265	0.29285
				1584	0.24289	0.29242	0.29262
				1585	0.24267	0.29219	0.29239
				1586	0.24246	0.29197	0.29217
				1587	0.24224	0.29174	0.29194
				1588	0.24202	0.29152	0.29172
				1589	0.24181	0.29129	0.29149
				1590	0.24159	0.29106	0.29126
				1591	0.24138	0.29084	0.29104
				1592	0.24116	0.29061	0.29081
				1593	0.24095	0.29039	0.29059
				1594	0.24073	0.29016	0.29036
				1595	0.24051	0.28994	0.29014
				1596	0.2403	0.28971	0.28991
				1597	0.24009	0.28949	0.28969
				1598	0.23987	0.28926	0.28946
				1599	0.23966	0.28904	0.28924
				1600	0.23944	0.28881	0.28901
				1601	0.23923	0.28859	0.28879
				1602	0.23902	0.28836	0.28856
				1603	0.2388	0.28814	0.28834
				1604	0.23859	0.28792	0.28812
				1605	0.23838	0.28769	0.28789
				1606	0.23816	0.28747	0.28767
				1607	0.23795	0.28725	0.28745
				1608	0.23774	0.28702	0.28722
				1609	0.23753	0.2868	0.287
				1610	0.23731	0.28658	0.28678
				1611	0.2371	0.28636	0.28656
				1612	0.23689	0.28613	0.28633
				1613	0.23668	0.28591	0.28611
				1614	0.23647	0.28569	0.28589
				1615	0.23626	0.28547	0.28567
				1616	0.23604	0.28525	0.28545
				1617	0.23583	0.28503	0.28523
				1618	0.23562	0.28481	0.285
				1619	0.23541	0.28458	0.28478
				1620	0.2352	0.28436	0.28456
				1621	0.23499	0.28414	0.28434
				1622	0.23478	0.28392	0.28412
				1623	0.23457	0.2837	0.2839
				1624	0.23436	0.28348	0.28368
				1625	0.23415	0.28326	0.28346
				1626	0.23395	0.28304	0.28324
				1627	0.23374	0.28282	0.28302
				1628	0.23353	0.2826	0.2828
				1629	0.23332	0.28238	0.28258
				1630	0.23311	0.28216	0.28236
				1631	0.2329	0.28195	0.28214
				1632	0.23269	0.28173	0.28193
				1633	0.23249	0.28151	0.28171
				1634	0.23228	0.28129	0.28149
				1635	0.23207	0.28107	0.28127
				1636	0.23186	0.28085	0.28105
				1637	0.23166	0.28064	0.28083
				1638	0.23145	0.28042	0.28062
				1639	0.23124	0.2802	0.2804
				1640	0.23104	0.27998	0.28018
				1641	0.23083	0.27977	0.27996
				1642	0.23062	0.27955	0.27975
				1643	0.23042	0.27933	0.27953
				1644	0.23021	0.27911	0.27931
				1645	0.23001	0.2789	0.2791
				1646	0.2298	0.27868	0.27888
				1647	0.2296	0.27847	0.27866
				1648	0.22939	0.27825	0.27845
				1649	0.22919	0.27803	0.27823
				1650	0.22898	0.27782	0.27802
				1651	0.22878	0.2776	0.2778
				1652	0.22857	0.27739	0.27758
				1653	0.22837	0.27717	0.27737
				1654	0.22817	0.27696	0.27715
				1655	0.22796	0.27674	0.27694
				1656	0.22776	0.27653	0.27672
				1657	0.22755	0.27631	0.27651
				1658	0.22735	0.2761	0.2763
				1659	0.22715	0.27588	0.27608
				1660	0.22695	0.27567	0.27587
				1661	0.22674	0.27546	0.27565
				1662	0.22654	0.27524	0.27544
				1663	0.22634	0.27503	0.27523
				1664	0.22614	0.27482	0.27501
				1665	0.22593	0.2746	0.2748
				1666	0.22573	0.27439	0.27459
				1667	0.22553	0.27418	0.27437
				1668	0.22533	0.27396	0.27416
				1669	0.22513	0.27375	0.27395
				1670	0.22493	0.27354	0.27374
				1671	0.22473	0.27333	0.27352
				1672	0.22453	0.27311	0.27331
				1673	0.22433	0.2729	0.2731
				1674	0.22412	0.27269	0.27289
				1675	0.22392	0.27248	0.27268
				1676	0.22372	0.27227	0.27246
				1677	0.22353	0.27206	0.27225
				1678	0.22333	0.27184	0.27204
				1679	0.22313	0.27163	0.27183
				1680	0.22293	0.27142	0.27162
				1681	0.22273	0.27121	0.27141
				1682	0.22253	0.271	0.2712
				1683	0.22233	0.27079	0.27099
				1684	0.22213	0.27058	0.27078
				1685	0.22193	0.27037	0.27057
				1686	0.22173	0.27016	0.27036
				1687	0.22154	0.26995	0.27015
				1688	0.22134	0.26974	0.26994
				1689	0.22114	0.26953	0.26973
				1690	0.22094	0.26932	0.26952
				1691	0.22075	0.26912	0.26931
				1692	0.22055	0.26891	0.2691
				1693	0.22035	0.2687	0.26889
				1694	0.22016	0.26849	0.26869
				1695	0.21996	0.26828	0.26848
				1696	0.21976	0.26807	0.26827
				1697	0.21957	0.26786	0.26806
				1698	0.21937	0.26766	0.26785
				1699	0.21917	0.26745	0.26765
				1700	0.21898	0.26724	0.26744
				1701	0.21878	0.26703	0.26723
				1702	0.21859	0.26683	0.26702
				1703	0.21839	0.26662	0.26682
				1704	0.2182	0.26641	0.26661
				1705	0.218	0.26621	0.2664
				1706	0.21781	0.266	0.2662
				1707	0.21761	0.26579	0.26599
				1708	0.21742	0.26559	0.26578
				1709	0.21723	0.26538	0.26558
				1710	0.21703	0.26518	0.26537
				1711	0.21684	0.26497	0.26517
				1712	0.21664	0.26476	0.26496
				1713	0.21645	0.26456	0.26475
				1714	0.21626	0.26435	0.26455
				1715	0.21606	0.26415	0.26434
				1716	0.21587	0.26394	0.26414
				1717	0.21568	0.26374	0.26393
				1718	0.21549	0.26353	0.26373
				1719	0.21529	0.26333	0.26352
				1720	0.2151	0.26313	0.26332
				1721	0.21491	0.26292	0.26312
				1722	0.21472	0.26272	0.26291
				1723	0.21453	0.26251	0.26271
				1724	0.21433	0.26231	0.2625
				1725	0.21414	0.26211	0.2623
				1726	0.21395	0.2619	0.2621
				1727	0.21376	0.2617	0.26189
				1728	0.21357	0.2615	0.26169
				1729	0.21338	0.26129	0.26149
				1730	0.21319	0.26109	0.26129
				1731	0.213	0.26089	0.26108
				1732	0.21281	0.26069	0.26088
				1733	0.21262	0.26048	0.26068
				1734	0.21243	0.26028	0.26048
				1735	0.21224	0.26008	0.26027
				1736	0.21205	0.25988	0.26007
				1737	0.21186	0.25968	0.25987
				1738	0.21167	0.25947	0.25967
				1739	0.21148	0.25927	0.25947
				1740	0.21129	0.25907	0.25927
				1741	0.2111	0.25887	0.25907
				1742	0.21091	0.25867	0.25886
				1743	0.21073	0.25847	0.25866
				1744	0.21054	0.25827	0.25846
				1745	0.21035	0.25807	0.25826
				1746	0.21016	0.25787	0.25806
				1747	0.20997	0.25767	0.25786
				1748	0.20979	0.25747	0.25766
				1749	0.2096	0.25727	0.25746
				1750	0.20941	0.25707	0.25726
				1751	0.20923	0.25687	0.25706
				1752	0.20904	0.25667	0.25686
				1753	0.20885	0.25647	0.25666
				1754	0.20867	0.25627	0.25647
				1755	0.20848	0.25607	0.25627
				1756	0.20829	0.25587	0.25607
				1757	0.20811	0.25568	0.25587
				1758	0.20792	0.25548	0.25567
				1759	0.20774	0.25528	0.25547
				1760	0.20755	0.25508	0.25527
				1761	0.20736	0.25488	0.25508
				1762	0.20718	0.25468	0.25488
				1763	0.20699	0.25449	0.25468
				1764	0.20681	0.25429	0.25448
				1765	0.20662	0.25409	0.25429
				1766	0.20644	0.2539	0.25409
				1767	0.20626	0.2537	0.25389
				1768	0.20607	0.2535	0.2537
				1769	0.20589	0.2533	0.2535
				1770	0.2057	0.25311	0.2533
				1771	0.20552	0.25291	0.25311
				1772	0.20534	0.25272	0.25291
				1773	0.20515	0.25252	0.25271
				1774	0.20497	0.25232	0.25252
				1775	0.20479	0.25213	0.25232
				1776	0.2046	0.25193	0.25213
				1777	0.20442	0.25174	0.25193
				1778	0.20424	0.25154	0.25173
				1779	0.20406	0.25135	0.25154
				1780	0.20387	0.25115	0.25134
				1781	0.20369	0.25096	0.25115
				1782	0.20351	0.25076	0.25095
				1783	0.20333	0.25057	0.25076
				1784	0.20315	0.25037	0.25057
				1785	0.20297	0.25018	0.25037
				1786	0.20278	0.24998	0.25018
				1787	0.2026	0.24979	0.24998
				1788	0.20242	0.2496	0.24979
				1789	0.20224	0.2494	0.2496
				1790	0.20206	0.24921	0.2494
				1791	0.20188	0.24902	0.24921
				1792	0.2017	0.24882	0.24902
				1793	0.20152	0.24863	0.24882
				1794	0.20134	0.24844	0.24863
				1795	0.20116	0.24824	0.24844
				1796	0.20098	0.24805	0.24824
				1797	0.2008	0.24786	0.24805
				1798	0.20062	0.24767	0.24786
				1799	0.20044	0.24747	0.24767
				1800	0.20026	0.24728	0.24747
				1801	0.20008	0.24709	0.24728
				1802	0.19991	0.2469	0.24709
				1803	0.19973	0.24671	0.2469
				1804	0.19955	0.24652	0.24671
				1805	0.19937	0.24632	0.24652
				1806	0.19919	0.24613	0.24633
				1807	0.19902	0.24594	0.24613
				1808	0.19884	0.24575	0.24594
				1809	0.19866	0.24556	0.24575
				1810	0.19848	0.24537	0.24556
				1811	0.19831	0.24518	0.24537
				1812	0.19813	0.24499	0.24518
				1813	0.19795	0.2448	0.24499
				1814	0.19777	0.24461	0.2448
				1815	0.1976	0.24442	0.24461
				1816	0.19742	0.24423	0.24442
				1817	0.19725	0.24404	0.24423
				1818	0.19707	0.24385	0.24404
				1819	0.19689	0.24366	0.24385
				1820	0.19672	0.24347	0.24366
				1821	0.19654	0.24328	0.24348
				1822	0.19637	0.2431	0.24329
				1823	0.19619	0.24291	0.2431
				1824	0.19602	0.24272	0.24291
				1825	0.19584	0.24253	0.24272
				1826	0.19567	0.24234	0.24253
				1827	0.19549	0.24215	0.24234
				1828	0.19532	0.24197	0.24216
				1829	0.19514	0.24178	0.24197
				1830	0.19497	0.24159	0.24178
				1831	0.19479	0.2414	0.24159
				1832	0.19462	0.24122	0.24141
				1833	0.19445	0.24103	0.24122
				1834	0.19427	0.24084	0.24103
				1835	0.1941	0.24065	0.24085
				1836	0.19393	0.24047	0.24066
				1837	0.19375	0.24028	0.24047
				1838	0.19358	0.24009	0.24029
				1839	0.19341	0.23991	0.2401
				1840	0.19323	0.23972	0.23991
				1841	0.19306	0.23954	0.23973
				1842	0.19289	0.23935	0.23954
				1843	0.19272	0.23916	0.23935
				1844	0.19254	0.23898	0.23917
				1845	0.19237	0.23879	0.23898
				1846	0.1922	0.23861	0.2388
				1847	0.19203	0.23842	0.23861
				1848	0.19186	0.23824	0.23843
				1849	0.19169	0.23805	0.23824
				1850	0.19151	0.23787	0.23806
				1851	0.19134	0.23768	0.23787
				1852	0.19117	0.2375	0.23769
				1853	0.191	0.23732	0.23751
				1854	0.19083	0.23713	0.23732
				1855	0.19066	0.23695	0.23714
				1856	0.19049	0.23676	0.23695
				1857	0.19032	0.23658	0.23677
				1858	0.19015	0.2364	0.23659
				1859	0.18998	0.23621	0.2364
				1860	0.18981	0.23603	0.23622
				1861	0.18964	0.23585	0.23604
				1862	0.18947	0.23566	0.23585
				1863	0.1893	0.23548	0.23567
				1864	0.18913	0.2353	0.23549
				1865	0.18897	0.23512	0.2353
				1866	0.1888	0.23493	0.23512
				1867	0.18863	0.23475	0.23494
				1868	0.18846	0.23457	0.23476
				1869	0.18829	0.23439	0.23458
				1870	0.18812	0.2342	0.23439
				1871	0.18796	0.23402	0.23421
				1872	0.18779	0.23384	0.23403
				1873	0.18762	0.23366	0.23385
				1874	0.18745	0.23348	0.23367
				1875	0.18728	0.2333	0.23349
				1876	0.18712	0.23312	0.2333
				1877	0.18695	0.23294	0.23312
				1878	0.18678	0.23275	0.23294
				1879	0.18662	0.23257	0.23276
				1880	0.18645	0.23239	0.23258
				1881	0.18628	0.23221	0.2324
				1882	0.18612	0.23203	0.23222
				1883	0.18595	0.23185	0.23204
				1884	0.18578	0.23167	0.23186
				1885	0.18562	0.23149	0.23168
				1886	0.18545	0.23131	0.2315
				1887	0.18529	0.23113	0.23132
				1888	0.18512	0.23095	0.23114
				1889	0.18496	0.23078	0.23096
				1890	0.18479	0.2306	0.23078
				1891	0.18463	0.23042	0.23061
				1892	0.18446	0.23024	0.23043
				1893	0.1843	0.23006	0.23025
				1894	0.18413	0.22988	0.23007
				1895	0.18397	0.2297	0.22989
				1896	0.1838	0.22952	0.22971
				1897	0.18364	0.22935	0.22953
				1898	0.18348	0.22917	0.22936
				1899	0.18331	0.22899	0.22918
				1900	0.18315	0.22881	0.229
				1901	0.18298	0.22864	0.22882
				1902	0.18282	0.22846	0.22865
				1903	0.18266	0.22828	0.22847
				1904	0.18249	0.2281	0.22829
				1905	0.18233	0.22793	0.22811
				1906	0.18217	0.22775	0.22794
				1907	0.18201	0.22757	0.22776
				1908	0.18184	0.2274	0.22758
				1909	0.18168	0.22722	0.22741
				1910	0.18152	0.22704	0.22723
				1911	0.18136	0.22687	0.22706
				1912	0.1812	0.22669	0.22688
				1913	0.18103	0.22652	0.2267
				1914	0.18087	0.22634	0.22653
				1915	0.18071	0.22616	0.22635
				1916	0.18055	0.22599	0.22618
				1917	0.18039	0.22581	0.226
				1918	0.18023	0.22564	0.22583
				1919	0.18007	0.22546	0.22565
				1920	0.1799	0.22529	0.22548
				1921	0.17974	0.22511	0.2253
				1922	0.17958	0.22494	0.22513
				1923	0.17942	0.22476	0.22495
				1924	0.17926	0.22459	0.22478
				1925	0.1791	0.22442	0.2246
				1926	0.17894	0.22424	0.22443
				1927	0.17878	0.22407	0.22425
				1928	0.17862	0.22389	0.22408
				1929	0.17846	0.22372	0.22391
				1930	0.1783	0.22355	0.22373
				1931	0.17815	0.22337	0.22356
				1932	0.17799	0.2232	0.22339
				1933	0.17783	0.22303	0.22321
				1934	0.17767	0.22285	0.22304
				1935	0.17751	0.22268	0.22287
				1936	0.17735	0.22251	0.22269
				1937	0.17719	0.22234	0.22252
				1938	0.17703	0.22216	0.22235
				1939	0.17688	0.22199	0.22218
				1940	0.17672	0.22182	0.222
				1941	0.17656	0.22165	0.22183
				1942	0.1764	0.22147	0.22166
				1943	0.17625	0.2213	0.22149
				1944	0.17609	0.22113	0.22132
				1945	0.17593	0.22096	0.22114
				1946	0.17577	0.22079	0.22097
				1947	0.17562	0.22062	0.2208
				1948	0.17546	0.22044	0.22063
				1949	0.1753	0.22027	0.22046
				1950	0.17515	0.2201	0.22029
				1951	0.17499	0.21993	0.22012
				1952	0.17483	0.21976	0.21995
				1953	0.17468	0.21959	0.21978
				1954	0.17452	0.21942	0.21961
				1955	0.17437	0.21925	0.21944
				1956	0.17421	0.21908	0.21927
				1957	0.17406	0.21891	0.2191
				1958	0.1739	0.21874	0.21893
				1959	0.17374	0.21857	0.21876
				1960	0.17359	0.2184	0.21859
				1961	0.17343	0.21823	0.21842
				1962	0.17328	0.21806	0.21825
				1963	0.17312	0.21789	0.21808
				1964	0.17297	0.21772	0.21791
				1965	0.17282	0.21755	0.21774
				1966	0.17266	0.21739	0.21757
				1967	0.17251	0.21722	0.2174
				1968	0.17235	0.21705	0.21723
				1969	0.1722	0.21688	0.21706
				1970	0.17205	0.21671	0.2169
				1971	0.17189	0.21654	0.21673
				1972	0.17174	0.21638	0.21656
				1973	0.17158	0.21621	0.21639
				1974	0.17143	0.21604	0.21622
				1975	0.17128	0.21587	0.21606
				1976	0.17113	0.21571	0.21589
				1977	0.17097	0.21554	0.21572
				1978	0.17082	0.21537	0.21555
				1979	0.17067	0.2152	0.21539
				1980	0.17052	0.21504	0.21522
				1981	0.17036	0.21487	0.21505
				1982	0.17021	0.2147	0.21489
				1983	0.17006	0.21454	0.21472
				1984	0.16991	0.21437	0.21455
				1985	0.16976	0.2142	0.21439
				1986	0.1696	0.21404	0.21422
				1987	0.16945	0.21387	0.21405
				1988	0.1693	0.21371	0.21389
				1989	0.16915	0.21354	0.21372
				1990	0.169	0.21337	0.21356
				1991	0.16885	0.21321	0.21339
				1992	0.1687	0.21304	0.21323
				1993	0.16855	0.21288	0.21306
				1994	0.1684	0.21271	0.2129
				1995	0.16825	0.21255	0.21273
				1996	0.16809	0.21238	0.21257
				1997	0.16794	0.21222	0.2124
[truncated: 1,003 more rows]

## Sheet: Figure EV2C
	Disassembly rate (s-1)	error
1 mM MgCl2	0.000794814	0.000121005
100 mM KCl, 1 mM MgCl2	0.000804988	0.000107021
100 mM KCl, 10 mM MgCl2	0.000685888	0.000155771
