# Supplementary material for: Two distinct conformational states define the interaction of human RAD51‐ATP with single‐stranded DNA
Source: EMBO J. 2018 Mar 5;37(7):e98162. doi: 10.15252/embj.201798162 (PMC5881629; doi:10.15252/embj.201798162)
Supplement: Supplementary file 5 — Source Data for Expanded View and Appendix [file EMBJ-37-e98162-s008.zip › EMBOJ_98162_SourceData_EVfigures/EMBOJ_98162_SourceData_figEV3.xlsx]

## Sheet: Figure EV3A
ATP and Ca2+		ATP, Ca2+ and Mg2+		ADP, Ca2+ and Mg2+		Ca2+ and Mg2+ without ATP/ADP
DNA extension (um)	Force (pN)	DNA extension (um)	Force (pN)	DNA extension (um)	Force (pN)	DNA extension (um)	Force (pN)
27.8245	65.3004	29.4072	106.217	28.0648	59.8708	28.0369	64.8534
27.8036	65.0742	29.3931	106.018	28.0611	59.7303	28.0328	64.9612
27.7938	64.8077	29.3918	106.092	28.06	59.8852	28.0252	64.4387
27.795	64.4644	29.3987	106.105	28.0705	59.7769	28.025	64.4267
27.7834	64.0414	29.392	106.022	28.0632	59.9585	27.9987	64.1289
27.765	63.6794	29.3905	105.723	28.0667	59.7338	28.0027	64.2783
27.7568	63.5099	29.393	106.36	28.0683	59.7899	27.992	64.2047
27.7509	63.1037	29.4008	106.28	28.062	59.6975	27.9888	63.6846
27.7315	62.8047	29.396	106.267	28.0745	59.8046	27.9801	63.757
27.7124	62.364	29.3936	106.143	28.0694	59.8934	27.9583	63.7398
27.7101	62.1288	29.3926	106.444	28.0649	59.6707	27.9717	63.6277
27.699	61.886	29.3751	105.835	28.0637	59.9271	27.9512	63.1516
27.6945	61.9791	29.3883	105.956	28.0583	59.5654	27.9592	63.2133
27.6789	61.4648	29.3897	105.679	28.0608	59.8721	27.9725	63.1398
27.6773	61.3465	29.3727	105.446	28.0697	59.854	27.9554	63.1779
27.669	60.9653	29.3754	105.318	28.0663	59.8927	27.95	63.066
27.6417	60.7052	29.3913	105.187	28.0633	59.6275	27.9377	62.404
27.632	60.4399	29.3557	105.082	28.0649	59.8353	27.9385	62.8654
27.6198	59.8589	29.3587	104.718	28.0596	59.7415	27.9274	62.5265
27.6123	59.9837	29.3539	104.468	28.0601	59.6525	27.9316	62.5219
27.6019	59.6247	29.3681	104.595	28.058	59.7181	27.9267	62.1762
27.5883	59.2719	29.3612	104.065	28.0684	59.8445	27.9075	62.0788
27.5942	58.6767	29.3761	103.608	28.0641	59.7259	27.8992	61.956
27.5742	58.7335	29.3395	103.752	28.0633	59.7161	27.9128	61.6643
27.5512	58.3308	29.3308	103.342	28.0591	59.666	27.8929	61.8948
27.5573	58.3468	29.3293	103.602	28.0577	59.6573	27.8905	61.997
27.5258	57.6312	29.3215	103.021	28.0665	59.7524	27.8729	61.755
27.5308	57.3034	29.3199	102.587	28.0645	59.7546	27.8849	61.6215
27.5036	57.1142	29.3144	102.799	28.0702	59.6647	27.8886	61.6093
27.4951	56.9234	29.3179	103.092	28.0802	59.6917	27.8712	61.3908
27.4896	56.5428	29.3177	102.804	28.0761	59.6816	27.8685	61.4597
27.4872	56.4434	29.3325	102.104	28.066	59.8582	27.8554	61.4283
27.4672	55.7274	29.3088	102.499	28.0596	59.97	27.8584	61.1467
27.4684	55.237	29.3121	102.418	28.0689	59.6988	27.8632	60.8247
27.4298	55.4239	29.3101	102.426	28.0689	59.8708	27.861	60.8891
27.4135	55.0208	29.3055	101.946	28.0606	59.7782	27.8499	60.9476
27.4169	55.0251	29.3008	101.803	28.0668	59.5224	27.8349	61.0092
27.4036	54.6117	29.304	101.978	28.0703	59.7359	27.8428	60.4977
27.3974	54.225	29.2928	101.88	28.0759	59.7866	27.8483	60.2738
27.3815	53.9053	29.2954	101.68	28.0669	59.8746	27.8209	60.3991
27.3743	53.6963	29.2778	101.555	28.062	60.0002	27.8297	60.2054
27.3621	53.5171	29.2902	101.353	28.069	59.6681	27.8035	60.0779
27.348	53.3126	29.2885	101.085	28.066	59.7057	27.8155	59.8665
27.3313	52.7569	29.2818	101.117	28.0652	59.8953	27.7975	59.8421
27.3188	52.5785	29.2844	101.205	28.0712	59.8471	27.8009	59.4965
27.3078	52.2968	29.2674	100.686	28.07	59.5985	27.8085	59.6538
27.2849	51.9235	29.2604	101.095	28.0637	59.8243	27.7819	59.2421
27.2738	51.8014	29.2557	100.917	28.0715	59.7809	27.7807	59.2131
27.2731	51.4975	29.2496	100.272	28.0602	59.8257	27.7767	59.0493
27.2641	51.2049	29.2489	100.311	28.0703	59.866	27.7625	59.1426
27.2521	51.1241	29.2358	100.352	28.0707	59.6931	27.759	58.876
27.2332	50.833	29.2483	100.395	28.0568	59.8647	27.7499	58.6757
27.2345	50.4708	29.2439	99.7994	28.0627	60.0008	27.7642	58.5015
27.2174	50.3468	29.2298	99.7892	28.0591	59.5819	27.7559	58.5589
27.2129	50.0346	29.2413	99.9056	28.0623	59.4567	27.7319	58.316
27.1997	49.7473	29.2423	99.7627	28.067	59.2577	27.7409	58.0587
27.1794	49.2846	29.2256	99.5513	28.0544	58.7449	27.7229	58.0456
27.1778	49.2647	29.2133	99.2832	28.0371	58.9576	27.699	57.7861
27.1558	48.9212	29.2232	99.465	28.0149	58.7738	27.7158	58.0985
27.1411	48.3647	29.2381	98.9993	28.0125	58.3956	27.6981	57.856
27.1284	48.3028	29.2381	99.1159	28	58.3452	27.7064	57.7176
27.1185	48.1728	29.2301	98.9458	27.9813	58.2556	27.6987	57.629
27.1017	47.8624	29.2354	98.9778	27.9774	58.0794	27.6975	57.2335
27.1	47.8051	29.2253	99.0629	27.964	57.6467	27.6747	57.3898
27.0946	47.4978	29.2277	98.9678	27.9639	57.4756	27.6724	57.4763
27.0794	47.3753	29.2196	98.3636	27.9544	57.3272	27.6789	57.3752
27.0788	47.2717	29.1949	98.1839	27.9411	57.1608	27.6769	57.1417
27.0684	46.9791	29.214	98.1026	27.9357	57.0001	27.6661	56.9341
27.0647	46.7512	29.2121	98.2027	27.9082	56.6286	27.6557	57.0112
27.0449	46.8101	29.2102	98.0121	27.9168	56.3816	27.645	56.9839
27.0326	46.3878	29.2113	97.2371	27.8842	56.3528	27.6691	56.4873
27.0285	45.9435	29.2126	97.105	27.8685	56.0889	27.6399	56.1787
27.0114	45.6299	29.1741	97.0522	27.8521	55.7998	27.6306	56.2426
27.0012	45.4543	29.1694	96.9291	27.8348	55.394	27.6164	56.2941
26.9816	45.4612	29.1604	96.6908	27.8316	55.305	27.6345	56.1834
26.9688	45.1677	29.1458	96.9202	27.8044	55.1386	27.6286	56.051
26.9693	44.816	29.1502	96.4192	27.8145	55.2193	27.6031	55.9932
26.94	44.433	29.1603	95.8924	27.8025	55.2598	27.6027	55.7308
26.9333	44.1769	29.1538	95.9201	27.8014	55.0136	27.5991	55.3862
26.9335	44.2459	29.1398	95.4676	27.7895	54.8696	27.5958	55.3019
26.9034	43.9707	29.1255	95.2979	27.802	54.4861	27.5691	55.2536
26.8977	43.4749	29.116	94.8712	27.7717	54.245	27.5673	55.5175
26.8817	43.6059	29.1191	94.7583	27.7623	54.1759	27.5777	55.1672
26.8612	42.9011	29.1129	94.4229	27.7328	53.7721	27.5686	55.2817
26.853	43.1455	29.1174	94.5203	27.7366	53.7897	27.5579	55.1822
26.849	42.9297	29.1074	94.4601	27.7264	53.7663	27.5818	54.9528
26.8457	42.5392	29.1018	94.7152	27.7198	53.6921	27.5428	54.9045
26.849	42.3602	29.102	93.9702	27.708	53.4193	27.561	54.714
26.8187	42.4511	29.1018	93.8998	27.7064	53.1849	27.5436	54.6173
26.8221	42.1853	29.0923	93.589	27.6789	53.3441	27.5381	54.3989
26.8039	41.7155	29.0789	93.301	27.6784	52.6838	27.527	54.3687
26.7931	41.4921	29.0687	93.3071	27.6666	52.6537	27.527	54.4259
26.7791	41.1291	29.0854	93.2645	27.653	52.2519	27.5051	54.0059
26.7658	41.1454	29.0679	93.271	27.6456	52.1326	27.5233	53.826
26.7515	40.7114	29.0548	93.2747	27.6323	52.0008	27.5146	53.6749
26.7461	40.4752	29.0501	92.776	27.6068	51.8071	27.5048	53.8916
26.7412	40.4205	29.0783	92.8137	27.613	51.7999	27.4999	53.7895
26.7284	40.0952	29.0702	92.5277	27.6035	51.344	27.4961	53.8144
26.7056	39.7601	29.0658	92.2404	27.575	51.1646	27.4749	53.6907
26.6952	39.6186	29.0681	92.2882	27.5715	50.8177	27.4716	53.3453
26.6802	39.3251	29.0556	92.5079	27.5646	50.7683	27.4872	53.0025
26.6593	39.2951	29.0414	92.4942	27.5544	50.688	27.4631	53.1115
26.6548	38.9179	29.0505	91.6439	27.5272	50.3606	27.4655	52.9707
26.6549	38.9666	29.0522	91.4704	27.5213	50.1292	27.4457	52.8608
26.6217	38.5956	29.0366	91.5588	27.5118	49.9729	27.4568	53.0499
26.6216	38.4234	29.0221	91.5074	27.5161	49.9335	27.4456	52.7787
26.5998	37.8723	29.0238	90.7017	27.4649	49.7872	27.4506	52.8112
26.5807	37.6978	29.016	90.7493	27.4827	49.4834	27.4485	52.7845
26.5838	37.8332	29.0139	90.3816	27.4698	49.5338	27.4257	52.7594
26.5756	37.4163	29.0004	90.5139	27.449	48.8772	27.4396	52.7544
26.5628	37.1099	29.0004	90.1129	27.4357	49.0041	27.4319	52.1966
26.5222	37.1643	28.9956	90.2972	27.4414	48.8441	27.4323	52.4828
26.528	37.1749	28.9912	90.1676	27.4251	48.6636	27.4074	52.5013
26.5119	36.7963	28.9801	89.6207	27.4186	48.5983	27.4148	52.3653
26.5089	36.4158	28.9876	89.7965	27.3897	48.4767	27.4101	51.8822
26.5017	36.1979	28.9556	89.4522	27.3935	48.1765	27.3938	51.6501
26.475	36.0458	28.9833	89.5118	27.3663	48.1027	27.376	51.6931
26.4711	35.6776	28.9565	89.383	27.3587	47.9936	27.3772	51.6565
26.4614	35.7457	28.9427	89.5394	27.3588	47.7748	27.3736	52.0056
26.4404	35.4278	28.9777	89.2766	27.3353	47.6815	27.3697	51.4928
26.418	35.465	28.9753	89.4523	27.3298	47.3455	27.3692	51.592
26.4355	34.9024	28.9582	88.6502	27.3105	47.4187	27.3654	50.9457
26.4311	34.9174	28.9515	88.4648	27.2952	47.1896	27.3693	51.0539
26.4011	34.5519	28.9597	88.374	27.2948	47.1569	27.3523	50.685
26.3961	34.294	28.9404	87.809	27.2917	46.906	27.3422	51.0348
26.3656	34.4491	28.9448	87.6831	27.2858	46.9492	27.3318	50.8646
26.3535	34.4554	28.9217	87.78	27.2569	46.7135	27.3307	50.6776
26.3554	33.9128	28.9314	87.511	27.2631	46.5127	27.3348	50.258
26.3389	33.8598	28.9047	87.4796	27.2438	46.4114	27.3298	50.2662
26.3329	33.6472	28.9303	87.7647	27.2283	46.2057	27.3066	50.2494
26.3084	33.4193	28.9095	87.8693	27.2191	46.3136	27.3016	50.1974
26.3144	33.1008	28.902	87.426	27.2039	45.9637	27.3095	49.7323
26.2918	33.0505	28.9029	87.0255	27.1981	45.7559	27.2904	49.911
26.2932	32.8921	28.9037	86.7429	27.19	45.833	27.2786	49.7703
26.2744	32.4725	28.892	86.5475	27.1751	45.95	27.2705	49.7316
26.2653	32.6194	28.8858	86.6876	27.1722	45.5104	27.2865	49.6082
26.2362	32.2159	28.8799	86.4421	27.1779	45.538	27.2706	49.6457
26.2539	31.8576	28.8815	86.4977	27.151	44.9333	27.249	49.6006
26.2017	32.0759	28.8781	86.4284	27.1565	44.937	27.2728	49.6482
26.1971	31.7388	28.8755	86.1348	27.1354	44.9782	27.2622	49.6836
26.1935	31.4178	28.8689	86.1316	27.1124	44.8487	27.2542	49.5403
26.1725	31.2146	28.8706	86.2829	27.1094	44.9214	27.2638	49.235
26.1742	30.8457	28.8671	86.2673	27.1015	44.6035	27.2535	49.0085
26.1375	30.8349	28.8667	85.655	27.0945	44.2091	27.2458	49.1586
26.1351	30.8007	28.8703	84.9706	27.0827	44.2244	27.2373	48.8659
26.1199	30.8275	28.8508	85.0758	27.0747	44.0048	27.2533	48.6111
26.1136	30.6241	28.8536	84.833	27.0425	44.0289	27.229	48.5729
26.093	30.3106	28.8438	84.7476	27.03	43.5807	27.229	48.7098
26.0908	29.9187	28.8395	85.0426	27.0139	43.6122	27.2208	48.7317
26.0713	30.0969	28.8355	84.7113	27.003	43.3566	27.2165	48.2294
26.0589	29.8076	28.8365	84.4095	26.9901	43.057	27.2109	48.4279
26.0397	29.617	28.8138	84.3062	26.9832	42.7291	27.1819	47.8232
26.0256	29.0958	28.8193	83.8229	26.9765	42.3391	27.1735	48.1609
26.0146	29.0429	28.7956	83.9232	26.9517	42.732	27.1752	47.8594
26.01	28.9705	28.8121	83.8332	26.9417	42.5643	27.1684	47.9926
26.0026	29.0907	28.8108	83.5692	26.9242	42.3315	27.1656	47.8912
25.9851	28.7587	28.7768	83.1665	26.9355	42.2138	27.1657	47.6374
25.9729	28.6311	28.7759	83.2193	26.9089	42.1211	27.1563	47.3371
25.9626	28.2864	28.772	83.1046	26.9123	41.943	27.1434	47.7293
25.9626	28.2985	28.7745	83.384	26.8825	41.9206	27.1479	47.2881
25.9321	28.1224	28.7762	82.6856	26.8824	41.844	27.1357	47.3353
25.9352	28.0547	28.7887	82.6784	26.8673	41.4593	27.1506	47.2341
25.9065	27.7846	28.7645	82.4939	26.8659	41.3378	27.1395	46.9545
25.8962	27.5185	28.7678	82.5661	26.8651	41.0571	27.131	46.6686
25.8751	27.4729	28.7499	82.2616	26.8442	40.9362	27.1245	46.9769
25.8547	27.1363	28.7482	81.6678	26.8055	40.7821	27.1205	46.8082
25.8494	27.0867	28.7495	81.7841	26.8	40.7603	27.128	46.8843
25.84	26.8741	28.7437	81.9134	26.7917	40.496	27.0965	47.0545
25.8245	26.7787	28.7363	81.7897	26.7834	40.1375	27.1117	46.4812
25.816	26.6136	28.742	81.5117	26.7822	40.0827	27.0866	46.4917
25.8021	26.7119	28.7358	81.545	26.7502	39.7682	27.0998	46.3152
25.802	26.7622	28.7315	81.6335	26.7488	39.6942	27.0934	46.4303
25.794	26.4756	28.7278	81.3153	26.7195	39.662	27.0824	46.1232
25.7677	26.4347	28.7353	80.8092	26.7144	39.4466	27.0868	46.0331
25.7588	25.933	28.7238	81.1669	26.7005	39.3026	27.0698	45.9951
25.7499	25.9513	28.711	80.822	26.6765	39.1268	27.0608	45.8795
25.7374	25.7317	28.7045	80.305	26.664	38.9959	27.056	45.6027
25.7141	25.7418	28.6994	80.18	26.6436	38.7658	27.0589	45.8815
25.7043	25.2836	28.7052	80.0028	26.6432	38.8281	27.0536	45.4249
25.7082	25.5451	28.6832	79.7909	26.6362	38.4766	27.0494	45.4655
25.6781	25.2255	28.6896	79.8445	26.6221	38.2426	27.0511	45.2069
25.672	25.1184	28.688	79.6611	26.5971	38.3641	27.0135	45.1552
25.6653	24.5294	28.6636	79.2727	26.5862	37.9752	27.0317	45.1871
25.6504	24.9214	28.6698	79.3717	26.5893	37.8837	27.0388	44.9708
25.6419	24.7358	28.6679	79.1635	26.5586	37.7689	27.0217	44.6178
25.6456	24.656	28.6737	78.893	26.5408	37.668	27.01	44.8791
25.6236	24.6308	28.662	79.3166	26.5189	37.6128	27.0086	45.0324
25.608	24.3795	28.6534	78.891	26.5111	37.2802	26.9927	44.7142
25.6052	24.4413	28.6481	78.5172	26.4956	37.1632	27.008	44.5362
25.5725	24.1027	28.6434	78.3996	26.4776	36.9177	26.9837	44.4764
25.574	23.9375	28.6209	78.372	26.4738	37.0431	26.9928	44.4406
25.5515	23.6754	28.6269	77.8432	26.4589	36.5503	26.9975	44.3581
25.5372	23.7467	28.6041	77.8998	26.4507	36.4806	26.9784	44.041
25.5347	23.4741	28.6122	77.6592	26.4364	36.6236	26.9605	43.9765
25.5059	23.4399	28.595	77.4434	26.4239	36.4755	26.9569	43.9956
25.4994	23.2867	28.6003	77.3441	26.4057	36.6918	26.975	43.9521
25.4874	23.082	28.5933	76.9847	26.4072	36.4919	26.9559	43.6626
25.4863	23.1542	28.591	77.129	26.3842	36.2486	26.937	43.5975
25.4607	22.8124	28.5832	76.4902	26.3922	36.099	26.9507	43.6039
25.4514	22.6139	28.5805	76.4317	26.3622	35.7573	26.9455	43.5836
25.4507	22.5884	28.5751	76.2835	26.3589	35.6921	26.9204	43.3614
25.4208	22.4832	28.5706	76.187	26.3377	35.5213	26.9362	43.3503
25.4036	22.2868	28.5667	76.0828	26.3128	35.2746	26.8925	43.1026
25.3954	22.2627	28.5493	75.9235	26.2933	35.0876	26.9042	43.042
25.3733	22.2019	28.5546	75.6662	26.2913	34.7231	26.8928	42.8244
25.3732	21.9305	28.5428	75.2772	26.2731	34.9756	26.8918	43.0429
25.342	21.899	28.5372	75.282	26.2694	34.8161	26.8833	43.0532
25.3282	21.6705	28.5293	75.4128	26.2531	34.7054	26.8841	43.2157
25.3351	21.7241	28.5371	75.4063	26.2456	34.6305	26.8793	42.7601
25.3156	21.2326	28.5365	74.8967	26.2401	34.3236	26.8814	42.9175
25.2955	21.3428	28.5305	74.2311	26.2231	34.2165	26.88	42.652
25.2765	21.3479	28.4978	74.4946	26.2129	34.3745	26.869	42.3698
25.2926	21.073	28.5034	74.6218	26.1955	34.1762	26.8659	42.5088
25.2652	20.821	28.5026	73.8601	26.1754	33.9725	26.8636	42.3518
25.2612	20.8889	28.4996	73.7713	26.1666	33.7549	26.8541	42.6221
25.2546	20.6012	28.4891	73.6988	26.1798	34.3179	26.8655	42.2395
25.2518	21.0225	28.4772	73.6184	26.1561	33.9157	26.8707	42.356
25.2193	20.6987	28.477	73.4366	26.1421	33.6267	26.8277	42.1303
25.2152	20.5467	28.4636	73.3226	26.12	33.3146	26.8237	42.1154
25.1826	20.4746	28.455	73.5367	26.0979	33.2418	26.829	41.8373
25.197	20.2085	28.4704	73.3143	26.1049	32.9993	26.8394	41.4396
25.1619	20.1995	28.4637	73.5125	26.086	32.9376	26.8093	41.4755
25.1518	19.9523	28.4583	72.899	26.0513	32.774	26.8148	41.2615
25.1284	19.7377	28.4454	72.4131	26.0451	32.6717	26.8099	41.2757
25.1146	19.6857	28.4467	72.3748	26.038	32.2736	26.7868	41.2731
25.1152	19.6733	28.4414	72.6796	26.0316	32.3386	26.798	41.0383
25.1012	19.5323	28.4289	72.7409	26.0047	32.1911	26.7804	41.3937
25.0842	19.6202	28.4285	72.6682	25.9918	31.9149	26.784	41.1539
25.0854	19.3702	28.4298	72.0499	25.9793	31.7978	26.7893	41.0919
25.0691	18.9701	28.4282	72.4	25.969	31.7517	26.7796	40.8376
25.0573	19.2319	28.4201	71.8312	25.9421	31.6048	26.7628	40.9176
25.0336	19.0262	28.4189	71.9818	25.9294	31.6922	26.751	40.8893
25.0209	19.0784	28.4205	71.4786	25.9331	31.4622	26.7477	40.9756
25.0239	19.0926	28.409	71.2482	25.9196	31.4537	26.747	40.8773
25.0066	18.6892	28.4118	71.0101	25.8994	31.3074	26.7521	40.7197
25.0143	18.7334	28.3909	70.7446	25.8954	30.941	26.7592	40.7814
24.9774	18.6077	28.3828	70.7827	25.8963	31.0739	26.7613	40.4152
24.972	18.1223	28.3822	70.5289	25.8885	30.9182	26.7504	40.5112
24.9489	18.3546	28.3777	70.1544	25.8855	31.0313	26.7376	40.4263
24.9276	18.224	28.3711	70.0224	25.8572	31.0012	26.7246	40.0923
24.9247	17.9772	28.368	69.9891	25.8442	30.7687	26.7017	40.2347
24.9191	17.9465	28.3618	69.7841	25.8358	30.6798	26.6905	39.8403
24.8892	17.9283	28.3451	70.2808	25.8283	30.5492	26.6952	39.9255
24.8827	17.8037	28.3627	69.7498	25.8116	30.6061	26.7069	39.6963
24.8694	17.8279	28.3571	69.5303	25.806	30.3106	26.6954	39.7431
24.8503	17.7203	28.3435	69.7974	25.8022	30.4439	26.6679	39.5273
24.8517	17.6954	28.3456	69.5736	25.7818	30.2477	26.687	39.5522
24.8278	17.3789	28.3347	69.6482	25.7753	30.148	26.6719	39.226
24.8192	17.3842	28.3368	69.1216	25.7479	29.8472	26.673	39.5125
24.8041	17.208	28.3387	68.6397	25.7367	29.8553	26.6534	39.3878
24.7862	17.1198	28.333	68.8049	25.7475	29.8067	26.6612	39.1526
24.7779	17.3823	28.3177	68.5942	25.7019	29.6458	26.6445	39.5797
24.7774	17.3662	28.3135	68.6596	25.692	29.469	26.6493	39.2658
24.7696	16.8267	28.306	67.8184	25.6701	29.5894	26.6458	39.3145
24.7576	16.8998	28.3	68.1158	25.6714	29.105	26.6508	38.8455
24.7307	16.6385	28.2939	67.7114	25.643	29.1312	26.6364	39.2199
24.742	16.5288	28.3055	67.5059	25.6234	29.026	26.6337	38.6087
24.7173	16.6688	28.2923	67.4797	25.6195	28.8141	26.6307	38.9084
24.6958	16.7458	28.2814	67.4068	25.5977	29.108	26.6254	38.9385
24.6842	16.4	28.2683	67.4575	25.5936	28.7985	26.6271	38.7503
24.657	16.3847	28.273	66.8875	25.566	28.3943	26.6116	38.8961
24.6473	16.1772	28.2618	66.9357	25.5504	28.4298	26.6047	38.4276
24.6338	16.0194	28.2656	66.6851	25.5558	28.4044	26.5941	38.2792
24.6195	16.1811	28.2472	66.3199	25.5298	28.3183	26.6067	38.2886
24.6021	15.9121	28.2478	66.5168	25.5104	28.2995	26.5751	38.1272
24.5859	15.6565	28.2426	66.0418	25.5038	28.1111	26.5742	37.9029
24.5741	15.8457	28.2283	65.9908	25.5031	28.2867	26.5743	38.0391
24.5579	15.561	28.2264	65.8027	25.4927	28.0291	26.5786	37.9554
24.5501	15.8065	28.2233	65.6322	25.4773	27.926	26.5584	37.8467
24.5458	15.645	28.2165	65.5533	25.4601	27.7561	26.567	38.1981
24.5395	15.6549	28.2107	65.3622	25.4428	27.815	26.5484	37.7668
24.5196	15.1933	28.1952	65.1379	25.4315	27.3701	26.5331	37.5497
24.5172	15.3511	28.191	65.1114	25.4321	27.5884	26.5351	37.647
24.4926	15.1148	28.1866	64.6233	25.4345	27.0996	26.53	37.5022
24.4921	15.279	28.1771	64.3777	25.4219	27.3738	26.5112	37.5641
24.4647	15.1639	28.1752	64.2151	25.4047	27.1792	26.5151	37.4195
24.459	14.7106	28.1733	64.2114	25.397	26.8244	26.5163	37.4299
24.4235	14.8058	28.1639	64.3705	25.3709	26.9025	26.519	37.0843
24.4191	14.7188	28.1666	64.5332	25.3571	26.6721	26.5115	36.9472
24.3885	14.6096	28.1658	64.3179	25.3551	26.8207	26.4884	36.6729
24.3897	14.4579	28.1574	64.3519	25.3371	26.6537	26.4783	36.5335
24.3653	14.3591	28.1604	64.1173	25.3376	26.5694	26.4765	36.753
24.3584	14.5531	28.1599	64.0198	25.3104	26.6225	26.4838	36.7858
24.3523	13.9987	28.1588	63.2612	25.2915	26.2679	26.4797	36.8728
24.3192	14.2705	28.1515	63.6295	25.2934	26.3594	26.4859	36.7549
24.316	14.3235	28.1323	63.7127	25.2792	26.2734	26.46	36.6662
24.2944	14.0617	28.1318	63.3251	25.2507	26.2892	26.4599	36.1498
24.2952	14.0535	28.1338	63.1634	25.2447	26.0808	26.4449	36.1905
24.2617	13.8455	28.1266	62.8775	25.222	25.6307	26.4616	36.124
24.2458	14.1582	28.1188	62.7368	25.2083	25.7871	26.4362	35.9393
24.2541	14.1295	28.1131	62.6835	25.1934	26.0969	26.4303	35.9724
24.2263	13.9179	28.116	62.8056	25.1708	25.4297	26.4319	36.0435
24.2148	13.7915	28.1155	63.1909	25.1715	25.3722	26.4452	36.2316
24.2096	14.0576	28.1105	62.3826	25.153	25.5122	26.4369	35.5329
24.2044	13.928	28.1089	62.3739	25.1591	25.5157	26.4089	35.4537
24.2023	13.8091	28.0789	62.1669	25.1311	25.0982	26.4034	35.5247
24.198	14.0834	28.0819	62.0986	25.1049	25.0803	26.3904	35.4079
24.1972	13.5003	28.0777	61.8858	25.1042	25.1232	26.375	35.4822
24.2031	13.8449	28.0763	61.2131	25.0989	24.748	26.3927	35.3634
24.199	13.8035	28.0663	61.4937	25.088	24.9244	26.3816	35.2294
24.2117	13.7177	28.0487	61.0153	25.0822	24.6569	26.3656	34.9598
24.2024	14.0351	28.0434	60.9663	25.0479	24.7788	26.371	34.7483
24.198	13.9911	28.0338	61.3505	25.0545	24.3698	26.3577	34.5344
24.1925	13.6756	28.0393	60.9791	25.0638	24.5088	26.3388	34.3841
24.204	13.7176	28.026	60.9479	25.0252	24.4426	26.342	34.7116
24.2024	14.0465	28.0331	60.8494	25.0138	24.2675	26.339	34.6688
24.2022	13.7548	28.0157	60.2596	25.0057	24.2048	26.3325	34.8348
24.1991	13.7008	28.0177	60.5584	24.9869	24.1148	26.3159	34.2906
24.1984	13.8351	28.0121	59.9347	24.9648	23.8915	26.3354	34.6346
24.1983	13.9158	28.0126	59.9341	24.967	23.8439	26.3202	34.134
24.1968	14.0665	27.9987	59.5185	24.9366	24.0451	26.3203	34.3435
24.1933	13.7888	27.9915	59.6001	24.9422	23.537	26.3043	34.1829
24.1961	14.114	27.9878	59.8677	24.9101	23.8374	26.307	34.0141
24.2011	13.8852	27.9889	59.8276	24.8969	23.628	26.3011	34.2374
24.1933	13.8274	27.9777	59.5845	24.8947	23.7076	26.2886	33.9559
24.1922	14.0156	27.9819	59.2629	24.8802	23.602	26.2833	33.9461
24.1992	14.0701	27.983	59.1513	24.8672	23.6235	26.2823	33.8801
24.2011	14.0534	27.9812	58.8411	24.8591	23.2895	26.27	33.6013
24.1957	13.8847	27.9692	58.5187	24.8449	23.2096	26.2652	33.3927
24.2057	14.0607	27.9569	58.8813	24.8255	23.0236	26.2579	33.4175
24.1966	13.9303	27.9608	58.6604	24.8169	23.1017	26.251	33.3342
24.1995	14.1022	27.9565	58.468	24.8176	22.9549	26.259	33.6205
24.1935	14.0744	27.9583	58.2003	24.8022	22.6289	26.2325	33.4086
24.1963	13.9635	27.9524	58.2424	24.7843	23.0193	26.2344	33.2871
24.2015	14.0507	27.9404	58.3932	24.7737	22.7848	26.233	32.8032
24.2018	14.2282	27.9368	57.9714	24.7549	22.6625	26.2317	33.1356
24.2012	14.3038	27.9318	57.6713	24.7399	22.8727	26.2218	32.9639
24.2046	14.1753	27.9226	57.4949	24.7322	22.813	26.2061	32.8897
24.1967	13.968	27.9162	57.2943	24.7038	22.5297	26.1995	33.2168
24.2018	13.9457	27.9086	57.179	24.6967	22.4823	26.1917	32.8684
24.1983	13.9975	27.9135	57.292	24.6799	22.261	26.1908	32.9153
24.1912	14.0715	27.8962	56.7664	24.6679	22.385	26.1698	32.459
24.1986	14.2472	27.8922	56.9725	24.6514	22.2985	26.1786	32.6335
24.1906	14.1899	27.8837	56.9757	24.6388	22.2993	26.1839	32.7773
24.1892	13.8115	27.8769	56.9257	24.6236	21.8358	26.1666	32.6349
24.196	13.8175	27.8756	56.516	24.6062	21.8998	26.1522	32.5676
24.194	14.5013	27.8791	56.4317	24.582	22.1238	26.1646	32.4342
24.2037	14.2747	27.8724	55.8719	24.5615	21.6973	26.1446	32.5243
24.1936	14.0264	27.8635	56.082	24.5762	21.6006	26.1495	32.6108
24.1976	13.9921	27.8626	56.5868	24.5651	21.7025	26.1465	32.1848
24.2056	14.0425	27.8574	56.2341	24.545	21.5502	26.1276	32.3212
24.1908	13.9554	27.8554	56.1447	24.53	21.5415	26.1273	32.3882
24.1925	14.2512	27.8603	56.4423	24.5337	21.4903	26.1207	32.1025
24.194	14.1288	27.8479	55.5294	24.5059	21.3466	26.104	32.0333
24.1928	13.9456	27.8364	55.3227	24.4899	21.4046	26.1134	31.948
24.1894	14.2924	27.831	55.7246	24.5007	21.2317	26.1035	31.7581
24.2006	14.1724	27.8268	55.2316	24.4655	21.1026	26.0953	31.6462
24.1939	14.3112	27.8249	55.3107	24.4549	21.1669	26.0995	31.795
24.1819	13.9621	27.8182	55.3747	24.4501	21.0459	26.0786	31.874
24.1863	13.8505	27.813	55.5592	24.4217	21.0173	26.089	31.6215
24.2112	13.9254	27.8117	54.8581	24.4159	20.49	26.0756	31.4556
24.2078	13.8328	27.8117	54.4261	24.3931	20.7559	26.0794	31.3954
24.2067	14.0538	27.7957	54.4473	24.3785	20.4507	26.0488	31.5439
24.2006	14.0742	27.7876	54.8693	24.3564	20.6772	26.0614	31.3343
24.1968	14.0248	27.7896	54.0683	24.3586	20.4613	26.0543	31.2862
24.1948	13.9602	27.7904	53.4831	24.3475	20.7244	26.0666	31.3765
24.1972	13.9163	27.7897	53.9614	24.3342	20.4132	26.0445	30.9099
24.1952	13.8846	27.7644	53.6646	24.3279	20.4787	26.0377	30.9647
24.202	13.8739	27.7584	53.9409	24.3109	20.4106	26.0233	31.1187
24.1974	13.9282	27.75	53.5154	24.2891	19.9342	26.0124	30.788
24.1976	13.945	27.7483	53.732	24.267	19.8671	26.0094	30.7292
24.1981	13.8824	27.748	53.0306	24.2677	19.8996	26.0157	30.3444
24.1983	13.9425	27.7454	53.4406	24.2608	20.0192	25.9884	30.5305
24.1977	14.1624	27.738	53.2518	24.2654	19.8438	25.9946	30.9028
24.1954	14.1091	27.7357	53.0339	24.2364	19.9689	25.98	30.0332
24.1969	13.9223	27.7309	52.9764	24.2227	19.7686	25.9785	30.3173
24.19	14.0646	27.7244	52.6838	24.2277	19.5634	25.9587	30.2122
24.1945	13.9421	27.7119	52.5131	24.2164	19.5488	25.9673	30.2804
24.1956	13.878	27.708	52.4116	24.1868	19.7873	25.9601	29.8741
24.2009	13.9	27.7034	52.2669	24.1796	19.7096	25.9426	30.0135
24.1931	14.08	27.6898	52.3474	24.1837	19.6928	25.9412	29.9293
24.1999	13.9657	27.684	52.319	24.1871	19.6397	25.9221	29.9634
24.2082	14.0471	27.6786	51.8066	24.1826	19.7132	25.9297	30.019
24.2005	14.0684	27.6743	51.9859	24.1955	19.6706	25.9218	29.8025
24.1972	13.9808	27.6732	51.4497	24.1845	19.7758	25.9138	29.5557
24.1965	13.8727	27.6665	51.6446	24.1916	19.6858	25.8933	29.5405
24.1994	14.1672	27.657	51.3136	24.1738	19.7471	25.9135	29.4951
24.1968	14.0835	27.6449	51.2156	24.1832	19.571	25.8835	29.5493
24.202	13.9248	27.6409	51.0513	24.1827	19.4728	25.8789	29.4205
24.1933	14.1154	27.6427	50.9023	24.1882	19.698	25.8804	29.3664
24.197	13.9327	27.6243	50.3869	24.1822	19.721	25.8911	29.3471
24.1921	13.954	27.6243	50.4638	24.1945	20.0128	25.872	29.5357
24.1942	14.0041	27.6145	50.3354	24.1858	19.7276	25.8661	29.3602
24.2011	14.0189	27.6153	50.3933	24.1804	19.7349	25.8692	29.2246
24.1982	13.9373	27.6035	49.9817	24.1812	19.9469	25.8708	28.9191
24.1906	13.9366	27.6025	49.9422	24.1801	19.7284	25.8786	28.9507
24.1999	13.9494	27.5976	50.0452	24.1824	19.8815	25.8654	29.023
24.198	13.9215	27.6088	49.99	24.1758	19.8026	25.8648	28.8708
24.206	13.92	27.595	49.7005	24.1837	19.8678	25.8459	28.8871
24.1996	14.0703	27.5923	49.5596	24.1826	19.8004	25.8587	28.9789
24.2009	14.1114	27.5964	49.6943	24.1899	19.9151	25.832	28.9136
24.1956	14.3221	27.5882	49.4652	24.1839	19.7973	25.8205	28.8256
24.1932	14.1345	27.5955	49.1415	24.1859	19.7501	25.8073	28.885
24.1974	13.867	27.5767	49.2545	24.1844	19.7881	25.7993	28.5576
24.1987	14.1695	27.5648	49.2666	24.1864	19.9853	25.8193	28.4423
24.1996	14.2629	27.5646	48.9264	24.1806	19.7959	25.8028	28.492
24.2038	13.9707	27.565	48.7168	24.1811	19.5563	25.7827	28.4277
24.1891	13.9205	27.546	48.5867	24.1884	20.0444	25.7694	28.4538
24.198	13.9129	27.5348	48.2991	24.1902	19.6542	25.7841	28.4269
24.1833	13.9236	27.5314	48.2073	24.1797	19.7784	25.7846	28.4706
24.1788	13.6852	27.5212	48.0143	24.1847	19.5334	25.7904	28.3673
24.1504	13.6822	27.5143	48.1857	24.1818	19.8105	25.7891	28.1747
24.1457	13.3977	27.5036	47.5394	24.1902	19.8351	25.7429	28.2293
24.1373	13.1651	27.5032	47.4847	24.1779	19.7569	25.7452	28.067
24.1287	13.6718	27.4893	48.0221	24.1869	19.7019	25.7591	28.3354
24.1177	13.0335	27.4927	47.6693	24.1878	20.0203	25.7601	28.3779
24.0952	13.2272	27.4928	47.1437	24.189	20.1148	25.7612	27.9373
24.0922	13.131	27.4865	47.0729	24.1858	19.8611	25.7433	27.7969
24.0904	13.2788	27.4643	46.5789	24.1731	19.6727	25.7355	28.2249
24.05	13.1152	27.4725	47.0816	24.1765	20.0166	25.7461	28.1227
24.0525	13.0309	27.4611	46.762	24.1793	19.6047	25.7378	27.9479
24.0283	13.033	27.4563	46.8313	24.1852	19.487	25.7201	27.7221
24.0233	12.8673	27.4327	46.6912	24.1844	19.9143	25.7224	27.956
24.0107	13.1734	27.4248	46.5036	24.1889	20.1471	25.7026	27.7776
24.0109	12.776	27.4441	46.2487	24.1777	19.7739	25.7015	27.5332
23.9907	12.7927	27.4442	46.4056	24.1875	19.8164	25.6968	27.5962
23.9751	12.6313	27.4402	45.9738	24.1856	19.8039	25.6993	27.6791
23.9679	12.7851	27.4165	45.9699	24.183	19.6374	25.6811	27.6065
23.9784	12.7371	27.4235	45.7779	24.1783	20.1244	25.6804	27.5063
23.9643	12.6144	27.4134	45.6512	24.1846	19.8037	25.6641	27.3464
23.9455	12.2458	27.4105	45.4887	24.1771	19.854	25.6694	27.1482
23.949	12.1355	27.4085	45.3735	24.186	19.9559	25.6616	26.8568
23.9259	12.5207	27.3919	45.5198	24.1805	20.0365	25.6525	27.1593
23.9164	12.4705	27.3854	45.516	24.1764	20.1743	25.6533	26.9012
23.893	12.1447	27.3803	45.4143	24.1798	19.9537	25.638	26.8868
23.8742	12.2725	27.3849	44.9567	24.1673	20.0041	25.6327	26.6419
23.8699	12.0154	27.3868	45.311	24.1827	19.8651	25.6239	26.5605
23.8545	12.0286	27.3859	45.0699	24.1728	20.1043	25.627	26.9053
23.8318	11.6302	27.3719	45.5299	24.1877	20.1728	25.6313	26.5432
23.8341	11.862	27.3738	44.9712	24.1801	19.7822	25.5933	26.6542
23.8253	11.5146	27.368	44.7013	24.1825	19.845	25.5879	26.6582
23.8002	11.9869	27.3564	44.7927	24.1759	19.9606	25.6046	26.5044
23.8031	11.8708	27.3435	44.602	24.1791	19.6192	25.595	26.5258
23.7748	11.683	27.3398	44.4788	24.1883	19.8526	25.5643	26.6452
23.7669	11.6652	27.3219	43.6758	24.1802	19.9028	25.5801	26.4952
23.7544	11.3497	27.3203	44.0396	24.1874	19.9943	25.5868	25.9499
23.7458	11.5412	27.322	43.7293	24.1792	19.8664	25.5635	26.0939
23.7436	11.2217	27.3163	43.312	24.181	19.7498	25.5492	26.1909
23.7412	11.3033	27.3073	43.2537	24.183	19.7605	25.546	25.8757
23.7048	11.5081	27.3059	43.3023	24.1802	20.1558	25.5249	25.7482
23.6842	11.2869	27.2937	43.1852	24.1818	19.8647	25.5513	26.1318
23.6709	11.0184	27.2872	43.0282	24.1869	20.0023	25.511	25.6485
23.6739	11.2039	27.2732	43.0954	24.1788	19.6896	25.5305	25.5806
23.6573	11.101	27.2787	43.2231	24.1827	20.0162	25.4971	25.6522
23.65	11.0017	27.2654	43.0267	24.1832	19.862	25.5066	25.2053
23.627	11.0292	27.2621	42.7264	24.1763	20.0568	25.5144	25.7223
23.6138	10.7906	27.2501	42.4905	24.1857	19.7146	25.4967	25.4796
23.6048	10.6501	27.2543	42.3184	24.1817	19.8865	25.4692	25.1534
23.5929	10.8042	27.237	42.2183	24.1866	19.6729	25.4679	25.2327
23.5748	10.7314	27.2375	42.296	24.1793	19.6845	25.4644	25.2564
23.5527	10.4972	27.2375	42.0749	24.181	19.9365	25.4558	25.6212
23.5391	10.3942	27.2423	42.0561	24.1858	19.7894	25.4557	25.0438
23.5364	10.6422	27.2273	41.9494	24.1842	19.9465	25.461	25.1772
23.5131	10.5222	27.2123	41.4576	24.1795	20.026	25.462	25.0579
23.5019	10.5762	27.2056	41.578	24.1835	19.911	25.4512	25.1051
23.4855	10.2803	27.2026	41.3447	24.1801	19.952	25.4274	25.065
23.4985	10.5486	27.1994	41.2716	24.1773	19.7673	25.4266	24.9755
23.4634	10.5813	27.1989	40.9293	24.1794	19.7148	25.4208	25.2256
23.4477	10.4401	27.1908	40.8565	24.1888	20.1313	25.4059	24.7932
23.4539	10.3985	27.1802	40.9633	24.1755	19.7905	25.3954	25.1386
23.4246	10.4586	27.1719	41.1719	24.1793	19.7767	25.394	24.8792
23.4268	10.5145	27.1679	40.9241	24.1862	19.5987	25.402	24.6659
23.4181	10.3033	27.1703	40.9578	24.1776	19.8718	25.3949	24.7475
23.3994	10.4032	27.1605	40.5981	24.1875	19.6935	25.3834	24.8545
23.3936	10.3581	27.1576	40.8483	24.1904	20.077	25.365	24.4534
23.3645	10.1202	27.1565	40.6887	24.1829	19.9482	25.3706	24.287
23.3609	10.0172	27.1558	40.862	24.1822	20.0109	25.3478	24.7494
23.3383	10.0576	27.1506	40.3074	24.1801	20.0572	25.3467	24.6235
23.3314	10.1458	27.1283	40.2569	24.1771	19.8986	25.3406	24.3949
23.3326	10.0156	27.1234	39.7612	24.1835	19.8772	25.3507	24.1297
23.3161	9.78038	27.1152	39.6936	24.1816	20.1559	25.3478	24.198
23.3134	9.93073	27.113	40.1718	24.1822	19.8261	25.3419	24.1766
23.3063	9.87869	27.1013	39.3156	24.1776	20.1971	25.3365	24.5429
23.2899	9.97749	27.0937	39.6384	24.187	19.9392	25.3362	24.1699
23.262	9.62021	27.0884	39.4404	24.1843	19.9685	25.3298	24.1255
23.2765	9.71306	27.0843	38.7342	24.1826	19.6428	25.2987	24.0108
23.2488	9.48237	27.0748	39.1536	24.1797	19.9011	25.3145	24.0805
23.2332	9.54938	27.067	38.7659	24.1894	19.9184	25.3016	23.6801
23.2099	9.70954	27.0612	39.1798	24.1796	20.0088	25.2832	23.8302
23.2079	9.53278	27.0611	38.8457	24.1892	19.844	25.2667	23.7327
23.1931	9.40196	27.0478	38.9113	24.1836	20.1225	25.2793	23.4541
23.1838	9.34104	27.0432	38.7572	24.1699	19.8768	25.2654	23.5168
23.1817	9.45805	27.0366	38.6197	24.1857	19.8216	25.2536	23.2906
23.1636	9.43462	27.0275	38.2932	24.178	19.9774	25.2545	23.4875
23.1458	9.49486	27.026	38.0319	24.1782	20.2346	25.2392	23.7576
23.1474	9.41647	27.012	38.0714	24.1881	19.8424	25.2435	23.3681
23.1463	9.3045	27.0125	38.2626	24.1858	19.8322	25.2219	23.0551
23.1173	9.38869	27.0127	37.7187	24.1803	19.9157	25.2331	23.3656
23.0998	9.05525	26.9982	37.8229	24.1836	19.6987	25.2329	23.38
23.0895	9.21286	26.9999	37.9455	24.1907	19.5948	25.2219	23.2872
23.0707	9.01895	26.9845	37.768	24.1857	19.6049	25.2139	23.131
23.067	9.07485	26.9731	37.3458	24.1864	19.8932	25.2254	23.4375
23.0439	9.02578	26.9834	37.1433	24.184	19.9314	25.191	23.0653
23.0375	9.22118	26.9718	37.2351	24.1807	19.9022	25.2085	23.0981
23.0214	9.05407	26.9622	37.3798	24.1807	20.0192	25.1786	22.9909
22.9998	8.75631	26.955	37.0995	24.1784	20.0973	25.1802	23.2062
22.9889	8.76784	26.9517	37.4664	24.1736	19.9215	25.1851	23.1482
22.9834	8.59675	26.9516	36.9409	24.1847	20.2175	25.1861	22.7248
22.9619	8.43934	26.941	36.7215	24.1768	19.8514	25.164	22.738
22.9525	8.38977	26.9323	36.7342	24.1781	19.975	25.1436	22.8957
22.9362	8.5381	26.924	36.7394	24.1907	19.6401	25.1477	22.711
22.9129	8.55687	26.9157	36.7912	24.1804	19.8951	25.1399	22.3141
22.9067	8.57459	26.9258	36.4732	24.1892	20.0081	25.1224	22.7388
22.8915	8.54818	26.9169	36.0967	24.1758	19.8217	25.1211	22.7957
22.8731	8.37531	26.8873	36.3096	24.1809	19.8801	25.1239	22.662
22.8757	8.51561	26.8918	36.1674	24.1734	19.5766	25.1304	22.3745
22.8447	8.55508	26.879	35.9983	24.1831	19.7768	25.1129	22.3825
22.8388	8.45385	26.8829	35.5671	24.1668	19.6192	25.0902	22.2542
22.82	8.32004	26.8617	35.9048	24.1582	19.5055	25.095	22.361
22.821	8.19438	26.8648	36.1082	24.1317	19.6438	25.0965	22.3897
22.8167	8.42642	26.864	35.9819	24.1189	19.4416	25.0836	22.4704
22.7932	8.31381	26.8579	35.8763	24.1062	19.4144	25.084	22.4173
22.7802	8.0337	26.8489	35.1827	24.0913	19.4209	25.0749	22.0149
22.7548	8.13177	26.8451	35.3816	24.0851	18.97	25.0536	22.1035
22.7467	8.10879	26.8422	35.4235	24.0709	19.0966	25.0732	22.0785
22.7307	8.07741	26.8305	35.0725	24.0484	19.2204	25.0553	22.1877
22.721	7.97692	26.8226	34.8455	24.0471	18.8615	25.0516	22.4362
22.696	7.91174	26.8157	34.8287	24.0227	18.8127	25.0278	22.2406
22.6866	8.18276	26.8208	35.0843	23.9955	18.664	25.0307	22.1152
22.678	7.92697	26.8065	35.0277	23.9869	18.3031	25.0209	22.1391
22.6658	7.7582	26.8011	35.107	23.9679	18.4378	25.0127	21.7123
22.6521	7.75484	26.8017	34.9257	23.9644	18.5872	25.0197	21.6873
22.6276	7.7695	26.8046	34.8424	23.9362	18.6223	24.9956	21.6629
22.6137	7.75317	26.7921	34.7547	23.9252	18.1222	24.9988	21.6251
22.6097	7.92832	26.79	34.2478	23.9231	18.4037	24.9979	21.6423
22.5921	7.64224	26.7775	34.2477	23.9175	18.3425	24.9875	21.854
22.5658	7.81903	26.7776	34.2838	23.899	18.0282	24.9872	21.9792
22.5561	7.57543	26.7684	34.2451	23.8799	18.177	24.9775	21.6418
22.5458	7.53659	26.7641	34.3581	23.8694	17.8704	24.9845	21.7844
22.5231	7.73713	26.7477	33.9953	23.8531	18.0746	24.9646	21.7873
22.5144	7.62964	26.7489	33.5829	23.845	17.8999	24.9504	21.8353
22.508	7.63878	26.7385	33.861	23.8479	17.9711	24.9464	21.4118
22.5028	7.51935	26.7401	33.6908	23.8156	17.7567	24.9384	21.6586
22.4803	7.43209	26.7339	33.8024	23.8066	18.0229	24.9629	21.6969
22.4774	7.43522	26.7395	33.5418	23.7976	17.6204	24.9484	21.3565
22.4587	7.3982	26.7389	33.383	23.7813	17.4986	24.9371	21.6075
22.4292	7.66601	26.7074	33.4848	23.766	17.5104	24.9404	21.4188
22.4235	7.34274	26.7048	33.5669	23.7621	17.3141	24.9219	21.4221
22.4109	7.17255	26.7068	32.9707	23.7339	17.6334	24.9367	21.6676
22.3877	7.30584	26.7035	33.2514	23.7203	17.29	24.9441	21.7703
22.3911	7.24587	26.6784	32.6771	23.7117	17.2103	24.9309	21.4221
22.3594	7.4049	26.6799	32.9269	23.6919	17.3975	24.9381	21.3666
22.3483	7.02608	26.6677	33.2419	23.6731	17.2037	24.9206	21.2816
22.3368	7.38067	26.6586	32.8561	23.6783	17.3049	24.9255	21.3548
22.3152	7.13864	26.6514	32.7767	23.6677	16.9571	24.9419	21.3837
22.285	7.09033	26.647	32.3505	23.6522	16.8346	24.9359	21.5183
22.2984	7.1719	26.6365	32.4804	23.6364	16.8286	24.9204	21.5087
22.2911	7.25818	26.6305	32.3562	23.6161	16.7574	24.9104	21.6728
22.2765	7.55066	26.6253	31.9411	23.624	16.6046	24.9295	21.5173
22.277	7.18422	26.6119	32.0205	23.6221	16.695	24.9202	21.6875
22.2337	7.31631	26.6109	32.2672	23.5849	16.3952	24.9342	21.369
22.2356	7.11178	26.603	31.9122	23.5911	16.6706	24.9281	21.5501
22.224	7.06076	26.6009	31.9057	23.5662	16.4119	24.9223	21.4489
22.1989	7.19659	26.5886	31.5799	23.5369	16.5995	24.927	21.6253
22.1919	7.05502	26.59	31.2746	23.5377	16.3499	24.9172	21.544
22.1755	6.98291	26.5746	31.4664	23.5222	16.4635	24.9395	21.3288
22.1739	6.79387	26.5753	31.2966	23.4953	16.3518	24.9475	21.2299
22.16	6.9488	26.5664	31.0691	23.4809	16.1912	24.9196	21.5799
22.1455	6.99593	26.5598	31.4789	23.4624	15.8741	24.9396	21.8654
22.1238	6.88685	26.5512	30.953	23.4465	16.0901	24.9311	21.7716
22.116	6.70619	26.5442	31.1842	23.4422	16.1577	24.9322	21.872
22.0908	6.81681	26.5355	31.1173	23.4159	15.7374	24.9327	21.6348
22.0822	6.43411	26.5316	30.608	23.3994	16.0801	24.9319	21.8265
22.0719	6.80822	26.5201	30.9575	23.3875	16.0115	24.9401	21.8603
22.0663	6.60307	26.5165	31.1628	23.3676	15.9031	24.9372	21.5351
22.0492	6.59864	26.5199	30.6718	23.3784	15.9039	24.9186	21.927
22.0229	6.77253	26.5112	30.5622	23.3526	15.8225	24.9351	21.6342
22.0311	6.86589	26.505	30.2494	23.3336	15.7319	24.9327	21.7874
21.9994	6.68603	26.4866	30.7876	23.3167	15.4459	24.9269	21.5296
22.0079	6.78678	26.4844	30.8087	23.3114	15.7061	24.9114	21.8498
21.9732	6.62823	26.485	30.615	23.2868	15.3907	24.919	21.3174
21.9476	6.5837	26.4727	30.1062	23.2866	15.4884	24.9278	21.645
21.9599	6.46461	26.4585	30.1002	23.2563	15.3313	24.9432	21.8602
21.9416	6.33081	26.4657	29.6606	23.2424	15.3308	24.926	21.4508
21.9244	6.68886	26.4509	29.9936	23.2333	15.4136	24.9233	21.6572
21.9214	6.4268	26.4441	29.7541	23.2119	15.2549	24.9353	21.4874
21.9113	6.36781	26.446	29.6121	23.2024	15.396	24.9276	21.7624
21.8794	6.53963	26.4473	29.5188	23.2033	15.3317	24.9351	21.6868
21.8972	6.5287	26.435	29.4242	23.1758	15.1712	24.9333	21.5753
21.871	6.32985	26.4137	29.4356	23.1491	15.1531	24.915	21.4897
21.8555	6.53032	26.4104	29.2394	23.1437	14.9821	24.9256	21.8016
21.8404	6.32001	26.3969	28.7311	23.1314	15.1124	24.9246	21.6435
21.8254	6.25081	26.3911	29.2825	23.1186	14.8342	24.9324	21.9039
21.8096	6.12359	26.3838	29.3919	23.1118	14.9809	24.9448	21.9643
21.8121	6.47078	26.3863	29.3831	23.0996	15.0879	24.9126	21.7717
21.7999	6.16014	26.3744	29.3706	23.1015	14.7831	24.9312	21.4996
21.7733	6.26327	26.3758	29.4215	23.0993	14.8842	24.918	21.8845
21.7796	6.07979	26.3633	29.2653	23.0648	14.631	24.9152	21.5765
21.7514	5.89187	26.3622	29.2353	23.0477	14.7614	24.9219	21.7472
21.717	6.3751	26.355	28.9619	23.0248	14.548	24.9227	21.5647
21.7136	6.25227	26.3491	28.7772	23.0021	14.4827	24.9181	21.6197
21.674	6.02313	26.3328	28.7966	22.9952	14.2963	24.9295	21.7198
21.6786	6.21621	26.3368	28.9169	22.9919	14.4092	24.922	21.3564
21.6631	6.17089	26.3288	28.8288	22.9991	14.436	24.9291	21.5502
21.6646	5.98777	26.3365	28.8337	22.9646	14.5613	24.9391	21.3764
21.6333	5.99141	26.3253	28.7437	22.9489	14.4608	24.9446	21.7932
21.6223	6.15737	26.3202	28.5881	22.9491	14.7604	24.9088	21.5535
21.6271	6.0729	26.3096	28.5255	22.9345	14.3243	24.9208	21.7727
21.6006	6.04631	26.3034	28.4236	22.9286	14.3216	24.9359	21.643
21.5946	5.69249	26.2955	28.5465	22.917	14.313	24.9303	21.825
21.5933	6.27322	26.2896	28.3476	22.8999	14.2689	24.9356	21.3931
21.5761	6.16068	26.2827	28.3566	22.8701	14.4707	24.923	21.6643
21.551	5.91015	26.2913	28.2565	22.8793	14.2568	24.9299	21.824
21.5611	5.72865	26.2869	27.737	22.8585	14.0892	24.9342	21.576
21.5367	5.95452	26.2789	27.9176	22.8678	13.963	24.9097	21.4325
21.5419	5.92318	26.2775	28.3689	22.8478	14.1065	24.9257	21.5353
21.499	5.60909	26.2789	27.9093	22.8285	13.9659	24.9219	21.7359
21.5031	6.18095	26.2705	27.505	22.818	14.1135	24.9144	21.7022
21.4807	5.50077	26.2615	27.8827	22.8096	13.9992	24.9275	21.6604
21.4666	5.71019	26.2485	27.3571	22.7932	14.1202	24.9342	21.7337
21.4612	5.76217	26.2444	27.4429	22.7844	13.6205	24.9216	21.7096
21.4424	5.73038	26.2391	27.0581	22.7745	13.9098	24.9209	21.4336
21.4385	5.93914	26.2288	27.2541	22.7497	13.8624	24.9194	21.6419
21.4193	5.66823	26.2189	27.3658	22.7415	13.9299	24.9211	21.6203
21.4081	5.54213	26.2121	27.2348	22.7371	13.8048	24.9195	21.7343
21.4015	5.64981	26.206	27.1376	22.721	14.0539	24.9325	21.4146
21.3843	5.68558	26.201	27.1066	22.7137	13.7999	24.9332	21.0923
21.3802	5.59369	26.1836	26.7797	22.6972	13.9158	24.9359	21.5022
21.3753	5.5628	26.182	27.1073	22.6862	13.9509	24.9296	21.7805
21.355	5.72937	26.1717	27.3941	22.6541	13.5316	24.923	21.6767
21.3354	5.61935	26.1723	26.7889	22.6715	13.7962	24.9219	21.8098
21.3214	5.64835	26.1768	26.6862	22.6384	13.4415	24.9298	21.528
21.3144	5.76458	26.1717	26.6285	22.6354	13.3495	24.9229	21.7529
21.2885	5.65654	26.1612	26.5594	22.612	13.6087	24.933	21.5565
21.2859	5.66264	26.1572	26.8715	22.5886	13.1427	24.9287	21.8462
21.2733	5.79261	26.1409	26.7839	22.5861	13.2381	24.9267	21.8195
21.2484	5.83163	26.1435	26.3919	22.5639	13.3972	24.9347	21.5361
21.2426	5.69033	26.1388	26.0253	22.5523	13.4019	24.933	21.5423
21.2278	5.46093	26.1446	26.4377	22.5339	13.2161	24.9099	21.7367
21.1966	5.4828	26.1179	26.2802	22.5342	13.0266	24.9358	21.3493
21.1893	5.4954	26.1084	26.1846	22.5176	13.05	24.9272	21.771
21.1802	5.53524	26.1121	26.2106	22.5046	13.1191	24.9276	21.4141
21.1669	5.49389	26.1158	25.9151	22.4858	12.9962	24.9236	21.5194
21.1694	5.62576	26.0857	25.7572	22.479	13.1125	24.9279	21.593
21.1588	5.52385	26.0874	25.9183	22.4623	12.9429	24.9379	21.6352
21.1327	5.49183	26.0899	25.9657	22.45	12.8028	24.9495	21.378
21.1187	5.21505	26.0828	25.8618	22.4275	13.0688	24.9365	21.7234
21.0975	5.43754	26.0737	25.6593	22.4128	12.9801	24.9296	21.7566
21.0967	5.411	26.0684	25.611	22.4173	12.7456	24.9173	21.6546
21.0708	5.40744	26.0719	25.691	22.4046	12.8649	24.9159	21.4868
21.0755	5.31634	26.0667	25.3207	22.3918	12.8736	24.941	21.7844
21.045	5.3248	26.0591	25.5387	22.3895	12.9867	24.9354	21.5051
21.0337	5.16937	26.0443	25.7064	22.3561	12.9505	24.933	21.7461
21.0212	5.39838	26.0418	25.5062	22.3532	12.7818	24.9323	21.6369
21.0057	5.1947	26.0347	25.1981	22.3368	12.7663	24.932	21.4805
20.9861	5.06334	26.0364	25.2487	22.3346	12.7225	24.9383	21.5879
20.9609	5.02795	26.0061	25.2366	22.3151	12.7821	24.9386	22.0017
20.9534	4.97968	26.0059	24.8484	22.303	12.6052	24.9119	21.895
20.9324	5.25304	25.9976	25.2568	22.2929	12.6422	24.9256	21.5509
20.9428	5.24379	25.9915	24.8872	22.2708	12.3969	24.9176	21.5633
20.9125	5.19789	25.993	24.9522	22.2529	12.5459	24.9229	21.5606
20.9025	5.33084	25.9954	24.7565	22.2447	12.3643	24.932	21.4354
20.8847	5.07876	25.9794	24.7962	22.2242	12.4295	24.9342	21.523
20.8634	5.01584	25.9713	24.8919	22.2159	12.2668	24.9306	21.6495
20.8522	4.99208	25.9788	24.6517	22.205	12.4263	24.9219	21.6624
20.8367	4.86046	25.9566	24.47	22.1881	12.5581	24.9162	21.5147
20.8223	5.21334	25.9593	24.789	22.1952	12.4203	24.9222	21.5347
20.8226	5.39528	25.9469	24.6692	22.1608	12.1688	24.9233	21.6508
20.8149	4.82596	25.9499	24.7246	22.1458	12.0262	24.9304	21.5999
20.7909	5.13994	25.9389	24.4887	22.1371	12.0857	24.9105	21.4627
20.7922	5.01756	25.932	24.6287	22.1219	12.0958	24.9228	21.2073
20.7564	5.12634	25.9317	24.5599	22.1043	11.9436	24.9257	21.5822
20.7582	5.06988	25.9364	24.3849	22.0783	12.2199	24.9412	21.8137
20.7238	5.16284	25.9191	24.189	22.0627	12.1317	24.9227	21.1628
20.704	5.06718	25.9156	24.2649	22.0499	12.0245	24.9324	21.2318
20.6945	5.05538	25.9078	23.8822	22.0334	12.0934	24.9298	21.816
20.6892	4.83307	25.9175	24.4506	22.035	12.1116	24.9216	21.3382
20.6707	5.01435	25.8987	24.1586	22.0214	11.9583	24.9385	21.1674
20.669	5.00355	25.8849	24.0755	21.9997	11.8302	24.9171	21.152
20.6475	4.80981	25.8826	23.993	21.986	11.7647	24.9341	21.5465
20.6284	5.01036	25.875	23.8597	21.9745	11.8959	24.9306	21.3912
20.626	4.96109	25.8761	23.9672	21.9786	11.7778	24.9304	21.526
20.6075	4.95869	25.8721	23.8826	21.9571	11.8734	24.9351	21.3613
20.5956	4.81866	25.8607	23.9074	21.9436	11.8278	24.9313	21.5085
20.5912	4.78025	25.8607	23.8186	21.9366	11.7334	24.9204	21.465
20.5579	4.83154	25.8578	23.8087	21.9401	11.697	24.9325	21.4169
20.564	4.93194	25.8638	23.7036	21.9068	11.9368	24.9279	21.5315
20.547	4.99622	25.8561	23.8618	21.9045	11.6122	24.9228	21.3323
20.5309	4.97347	25.844	23.8416	21.8618	11.5124	24.9288	21.6193
20.5149	4.88877	25.8362	23.9906	21.8515	11.5279	24.9367	21.6917
20.4945	4.65256	25.8395	23.8198	21.8539	11.4091	24.9343	21.7568
20.4849	4.43602	25.8387	23.2528	21.8219	11.5386	24.9325	21.7814
20.4785	4.58787	25.8297	23.4659	21.7998	11.084	24.9317	21.6833
20.4545	4.70463	25.817	23.4149	21.8123	11.379	24.9383	21.5746
20.4348	4.87833	25.8192	23.3427	21.7923	11.1735	24.9251	21.5334
20.4287	4.79509	25.8163	23.2553	21.7684	11.4384	24.9261	21.5195
20.4034	4.89392	25.8085	23.2919	21.7493	11.1676	24.9419	21.6559
20.3979	4.61293	25.7803	23.473	21.7371	11.1225	24.9395	21.6648
20.3931	4.8148	25.7858	23.1436	21.7228	11.1785	24.9302	21.8379
20.3733	4.69505	25.7649	22.9646	21.7094	11.0722	24.9292	21.4825
20.3571	4.61886	25.767	23.3163	21.6993	11.0592	24.9135	21.4489
20.3531	4.65125	25.7558	23.0779	21.6863	11.1951	24.9366	21.3246
20.3299	4.55887	25.7502	22.8957	21.6606	11.2822	24.9261	21.6541
20.3217	4.51561	25.7394	23.0075	21.6728	11.1376	24.9364	21.5456
20.3027	4.80729	25.7366	22.7985	21.6302	11.1714	24.9316	21.5127
20.2822	4.51412	25.7257	22.4312	21.6431	10.9425	24.9278	21.7865
20.2708	4.85323	25.7273	22.8943	21.6043	11.2261	24.9371	21.5265
20.2568	4.80191	25.7128	22.9513	21.5888	11.1016	24.9202	21.7591
20.2284	4.39969	25.7031	22.6317	21.5786	10.7813	24.9458	21.5187
20.223	4.44113	25.6939	22.6413	21.5625	10.9773	24.9283	21.6488
20.2048	4.62436	25.6908	22.514	21.5367	10.8515	24.9371	21.7318
20.1905	4.43684	25.6875	22.6595	21.5295	10.9976	24.9306	21.7554
20.1834	4.4693	25.6695	22.2472	21.5341	11.1541	24.9262	21.6474
20.1751	4.58494	25.6659	22.2459	21.4953	10.8228	24.9414	21.6887
20.1574	4.6536	25.658	22.3576	21.4736	10.7509	24.9361	21.6853
20.1409	4.37499	25.6593	22.2273	21.4722	10.5773	24.917	21.2808
20.1219	4.42131	25.6447	22.1177	21.4577	10.7759	24.922	21.5615
20.1068	4.29126	25.6433	22.0506	21.4311	10.6136	24.9227	21.6296
20.0836	4.3646	25.6275	21.5868	21.4335	10.8596	24.9357	21.5141
20.0806	4.23994	25.6198	21.8439	21.397	10.4826	24.9297	21.6985
20.0618	4.27793	25.612	21.7534	21.3912	10.4403	24.919	21.4354
20.049	4.39993	25.6119	21.7811	21.4002	10.4169	24.9234	21.514
20.041	4.47176	25.6016	21.6658	21.3867	10.9335	24.9394	21.9454
20.0224	4.24048	25.5951	21.7337	21.3736	10.6179	24.9319	21.6423
20.0033	4.30324	25.5865	21.8413	21.3498	10.5045	24.9173	21.5785
19.9839	4.12932	25.6029	21.3951	21.3305	10.3324	24.9354	21.6614
19.9643	4.24779	25.5848	21.7612	21.3123	10.5292	24.9233	21.3516
19.9462	4.23654	25.5757	21.5544	21.3017	10.5347	24.928	21.5513
19.935	4.33437	25.5658	21.4612	21.286	10.3553	24.9395	21.86
19.9364	4.25744	25.5651	21.1457	21.2924	10.1499	24.9212	21.3967
19.8974	4.07089	25.5619	21.0191	21.2675	10.2438	24.9159	21.6025
19.8858	4.44727	25.5405	21.3557	21.2524	10.3973	24.9276	21.3061
19.8628	4.33162	25.5363	21.1901	21.2328	10.3339	24.9129	21.8372
19.8436	4.32076	25.521	20.8261	21.2096	10.3752	24.9285	21.663
19.8343	4.21145	25.5194	21.0304	21.2042	10.3277	24.9177	21.7482
19.8231	4.32112	25.5082	20.854	21.1942	10.6483	24.9239	21.8332
19.8082	4.35345	25.5077	20.9995	21.1784	10.3951	24.9358	21.406
19.802	4.15252	25.4873	21.0791	21.1503	10.446	24.9072	21.7684
19.7991	4.3692	25.4866	21.2456	21.1556	10.2899	24.9256	21.7124
19.7697	4.20508	25.4886	20.7916	21.1463	10.1582	24.9275	21.3973
19.7631	4.28385	25.4856	21.1087	21.1334	10.1001	24.937	21.3332
19.7297	4.12759	25.4621	20.5978	21.1188	10.2905	24.9243	21.6306
19.7104	4.01999	25.4488	20.4386	21.1084	10.3837	24.9265	21.7524
19.6989	3.94267	25.4498	20.7395	21.0866	10.0224	24.9296	21.6091
19.6837	4.07701	25.4427	20.6713	21.0808	9.94767	24.9282	21.6734
19.6744	4.12651	25.4405	20.4879	21.0756	10.231	24.9197	21.6777
19.6512	4.17054	25.4398	20.4322	21.0542	10.1877	24.9058	21.4479
19.6417	4.12286	25.4313	20.6432	21.0258	10.1115	24.9282	21.6382
19.6269	3.9801	25.4127	20.1172	21.0056	10.2402	24.9268	21.2141
19.6132	4.32478	25.4124	20.19	21.0139	10.1028	24.9244	21.7281
19.5939	4.00179	25.4143	20.3891	21.0146	10.1498	24.9266	21.359
19.5917	4.12075	25.4078	20.151	21.0029	10.3544	24.9278	21.3886
19.5862	4.16044	25.403	19.9616	20.9848	10.1706	24.9251	21.5109
19.5695	3.75171	25.3988	19.6815	20.9614	10.1427	24.9284	21.4662
19.5554	3.93117	25.3874	20.1516	20.9616	9.87979	24.9212	21.5105
19.5244	3.90746	25.3925	19.9928	20.9303	9.91214	24.9254	21.5199
19.5251	4.13726	25.3654	20.2574	20.9196	9.77563	24.9332	21.2507
19.5008	4.12786	25.364	19.9652	20.9097	9.98803	24.9454	21.6014
19.4877	4.19329	25.3563	20.1476	20.8917	9.69182	24.9272	21.7636
19.4731	3.84972	25.3473	20.0109	20.8987	9.93703	24.9151	21.4115
19.4553	4.19998	25.3496	19.6186	20.8641	10.0212	24.9354	21.7131
19.4374	3.98893	25.3552	19.8363	20.8644	10.2147	24.9364	21.3237
19.4275	3.93231	25.3226	19.8661	20.841	9.77858	24.923	21.6556
19.4096	4.21411	25.3148	19.7376	20.821	9.92387	24.9334	21.3809
19.393	3.82996	25.3112	19.7585	20.8075	10.0394	24.9224	21.4476
19.3757	3.8755	25.3171	19.3816	20.8091	9.90921	24.9287	21.6001
19.3652	3.98587	25.3036	19.3896	20.8152	9.9589	24.9289	21.4829
19.3418	3.87767	25.2852	19.6084	20.7748	9.85471	24.9172	21.5997
19.3204	3.65066	25.2869	19.4349	20.7561	9.68413	24.944	21.2797
19.3042	3.69519	25.2838	19.165	20.7466	9.92047	24.928	21.7401
19.2967	3.7351	25.2808	19.1968	20.7389	9.78708	24.9267	21.4242
19.2741	3.74676	25.2768	19.3842	20.7321	9.77634	24.9249	21.7393
19.2609	3.91259	25.2719	19.3825	20.7068	9.64696	24.9282	21.0591
19.2643	3.78154	25.2643	19.4032	20.7069	9.55184	24.938	21.4161
19.263	3.8495	25.2548	19.5033	20.681	9.77455	24.9405	21.419
19.246	3.73576	25.2416	18.9683	20.6701	9.72067	24.9311	21.5568
19.2409	3.5628	25.2365	19.1679	20.6636	9.70362	24.9149	21.4816
19.2085	3.77169	25.2439	19.5222	20.6549	9.57109	24.9166	21.453
19.1941	3.74196	25.2413	19.4768	20.6589	9.65345	24.9421	21.5625
19.1729	3.67594	25.2365	19.2096	20.6313	9.47068	24.9446	21.7268
19.1596	3.99843	25.2265	19.3598	20.6062	9.6299	24.9406	21.3962
19.1338	3.6658	25.2372	19.2581	20.6079	9.64374	24.9285	21.5804
19.1316	3.77475	25.2314	19.4841	20.5884	9.59815	24.9212	21.512
19.1147	4.08507	25.2348	19.3597	20.5801	9.56543	24.9322	21.4907
19.1078	3.80553	25.2364	19.1605	20.5672	9.56609	24.9479	21.5584
19.0769	3.67068	25.2342	19.4673	20.5486	9.49927	24.9316	21.3924
19.0625	3.79512	25.2357	19.2276	20.526	9.27683	24.9344	21.5144
19.0509	3.72853	25.2391	19.4079	20.521	9.42138	24.9356	21.3958
19.0333	3.94351	25.2318	19.2364	20.5084	9.71133	24.9305	21.2155
19.0178	3.72659	25.2367	19.0283	20.4992	9.45306	24.9369	21.5002
19.0011	3.70384	25.2343	19.2964	20.4681	9.30133	24.9366	21.3486
18.9917	3.87925	25.2362	19.2081	20.4778	9.36601	24.9227	21.6621
18.979	3.68158	25.2363	19.1126	20.4728	9.23449	24.9433	21.4831
18.9715	3.44417	25.2346	19.1603	20.4562	9.45401	24.9359	21.7212
18.9461	3.57925	25.2383	19.1858	20.4202	9.29687	24.9216	21.4988
18.945	3.56658	25.2329	19.2828	20.4221	9.27329	24.9143	21.7996
18.9348	3.86149	25.2356	19.1737	20.4001	9.24661	24.9274	21.5563
18.9042	3.7022	25.2338	19.226	20.3859	9.2469	24.9208	21.597
18.8877	3.76118	25.2422	19.2381	20.3753	9.25914	24.9214	21.604
18.8719	3.88664	25.2391	19.4463	20.3681	9.11042	24.9186	21.7987
18.8502	3.59043	25.2346	19.3146	20.335	9.11198	24.9294	21.5173
18.8333	3.80211	25.2314	19.3354	20.3215	9.37337	24.9286	21.7641
18.8274	3.87112	25.2342	19.1157	20.3334	9.33761	24.9318	21.6836
18.8016	3.73984	25.2303	19.12	20.3179	9.2157	24.9346	21.4868
18.8076	3.32226	25.236	19.2722	20.288	9.09912	24.9407	21.6125
18.7937	3.84379	25.2369	19.2153	20.282	9.04176	24.9337	21.8319
18.7965	3.94167	25.2349	19.4165	20.2891	9.16144	24.9288	21.4621
18.7507	3.76354	25.2419	19.4709	20.27	8.95685	24.9346	21.3523
18.7287	3.64856	25.2327	19.4386	20.2613	9.01847	24.9386	21.616
18.7211	3.87158	25.232	19.6724	20.2396	8.97876	24.928	21.5968
18.711	3.80316	25.2305	19.2756	20.2187	8.75188	24.9189	21.2695
18.7	3.77269	25.2269	19.1786	20.2273	8.9316	24.9399	21.5701
18.6958	3.91398	25.2304	19.2119	20.1996	9.10979	24.9424	21.6117
18.6892	3.82074	25.234	19.2164	20.1919	8.91288	24.921	21.3721
18.6823	3.61538	25.2323	19.5966	20.1728	9.25013	24.9261	21.3681
18.6454	3.62347	25.2329	19.2751	20.158	8.80073	24.9304	21.6716
18.6436	3.60394	25.2229	19.423	20.1428	9.0155	24.927	21.3544
18.6308	3.64171	25.2405	19.0212	20.1237	9.25469	24.9244	21.4852
18.6174	3.49389	25.2307	19.4101	20.1086	9.02609	24.9225	21.5232
18.6049	3.71494	25.2322	19.3797	20.1038	9.02323	24.9218	21.5293
18.5891	3.77124	25.2334	19.3689	20.0965	8.88107	24.922	21.6052
18.5716	3.42843	25.2305	19.3168	20.0947	8.83922	24.9189	21.565
18.5663	3.77035	25.2331	19.2556	20.0522	8.90254	24.9312	21.2134
18.5521	3.8687	25.2354	19.2647	20.0564	8.93604	24.92	21.2037
18.5364	3.56439	25.2256	19.3689	20.0417	8.85509	24.9202	21.3496
18.5189	3.71125	25.2307	19.6863	20.018	8.63181	24.9353	21.4459
18.5091	3.71448	25.2307	19.2527	20.025	8.93177	24.9324	21.7853
18.4869	3.84606	25.2305	19.1113	19.9961	8.67557	24.9194	21.6064
18.4803	3.51499	25.2324	19.8106	19.9924	8.79991	24.9233	21.0785
18.476	3.59903	25.2373	19.647	19.9872	8.93179	24.9291	21.5712
18.4756	3.69749	25.2326	19.1502	19.9614	8.83109	24.9274	21.5148
18.4512	3.51824	25.235	19.2211	19.9692	8.95851	24.9226	21.7526
18.4554	3.53752	25.2331	19.4607	19.9528	8.6803	24.9142	21.3853
18.4171	3.66102	25.2374	19.3225	19.9405	8.66185	24.9275	21.6292
18.3991	3.58475	25.2389	19.2868	19.9369	8.76849	24.928	21.6083
18.3795	3.76224	25.2366	19.139	19.9181	8.4987	24.9376	21.3819
18.3839	3.58297	25.2317	19.2977	19.911	8.76867	24.9108	21.1845
18.3638	3.46621	25.238	19.1871	19.8875	8.66739	24.9347	21.6906
18.3486	3.48909	25.2357	19.2087	19.8615	8.42823	24.9402	21.4634
18.3478	3.40678	25.2339	19.2956	19.8439	8.39281	24.9283	21.6261
18.3319	3.64017	25.235	19.3517	19.8412	8.52653	24.9341	21.7075
18.317	3.33841	25.2368	19.2693	19.8221	8.39044	24.925	21.9881
18.3101	3.35312	25.2383	19.6882	19.805	8.47362	24.9223	21.5004
18.287	3.56366	25.2327	19.2719	19.7845	8.58779	24.9254	21.7789
18.2718	3.68932	25.2302	19.3408	19.7638	8.49798	24.9362	21.4366
18.2678	3.67717	25.233	19.4281	19.7398	8.606	24.923	21.4596
18.2513	3.58637	25.2337	19.5239	19.7347	8.65025	24.9497	21.4506
18.2247	3.77424	25.2335	19.573	19.7223	8.43035	24.9203	21.4902
18.2301	3.5735	25.2267	19.4492	19.7141	8.53374	24.9272	21.316
18.2063	3.47323	25.2309	19.235	19.7012	8.58906	24.9287	21.6408
18.2029	3.42136	25.2314	19.2384	19.7006	8.62817	24.9294	21.4625
18.1745	3.59339	25.2327	19.3308	19.6753	8.60616	24.9305	21.5674
18.16	3.32978	25.2326	19.6594	19.6548	8.49105	24.9228	21.6212
18.142	3.17024	25.2357	19.3052	19.6584	8.78398	24.9393	21.5502
18.1244	3.64223	25.2278	19.6079	19.6289	8.46757	24.9267	21.4334
18.109	3.42366	25.2349	19.2349	19.606	8.42277	24.9236	21.6452
18.0923	3.46477	25.2351	19.1332	19.5979	8.6617	24.9134	21.1376
18.0782	3.61147	25.2367	19.7296	19.5822	8.21619	24.9288	21.3935
18.0543	3.53424	25.2344	19.4611	19.5669	8.72572	24.9225	21.3165
18.0384	3.58447	25.2328	19.393	19.5595	8.3358	24.9354	21.4472
18.025	3.43598	25.2337	19.534	19.5513	8.80178	24.9288	21.4721
18.0252	3.4315	25.2323	19.2917	19.5318	8.39109	24.9346	21.6998
17.9929	3.39237	25.2328	19.2426	19.5131	8.4138	24.9263	21.2899
17.9784	3.46879	25.2327	19.3942	19.4897	8.30977	24.9279	21.2631
17.9603	3.61611	25.2366	19.2679	19.4786	8.39892	24.9278	21.6289
17.9604	3.35895	25.2319	19.4047	19.4693	8.65728	24.9323	21.4473
17.9525	3.50744	25.2348	19.4081	19.4474	8.34626	24.9286	21.3773
17.9466	3.32698	25.2293	19.1982	19.4485	8.39675	24.9325	21.5534
17.9438	3.62684	25.235	19.4327	19.4224	8.13814	24.943	21.6693
17.9076	3.60413	25.232	19.456	19.4125	8.38015	24.9338	21.5612
17.9105	3.40241	25.2373	19.9611	19.409	8.37243	24.9326	21.5632
17.8654	3.49191	25.2373	19.4324	19.376	8.23466	24.9229	21.5017
17.8663	3.33317	25.2288	19.2593	19.3589	8.23516	24.9263	21.5115
17.8434	3.4845	25.2317	19.4422	19.3576	8.2158	24.9255	21.1412
17.8417	3.60288	25.2325	19.5567	19.3402	7.94922	24.9209	21.5949
17.8281	3.5395	25.2337	19.2117	19.3459	8.02141	24.9332	21.3366
17.8124	3.67021	25.2304	19.3619	19.3192	7.92214	24.9233	21.6317
17.8025	3.71368	25.2336	19.2243	19.2955	8.17266	24.9352	21.2555
17.7826	3.48458	25.2345	19.5758	19.2791	8.09841	24.9174	21.5933
17.7748	3.27544	25.2344	19.0476	19.2654	8.0651	24.9137	21.4011
17.7649	3.36301	25.2283	19.1991	19.2826	7.93337	24.9306	21.7475
17.7606	3.48002	25.2368	19.4097	19.2642	8.18749	24.9264	21.6477
17.7392	3.24318	25.2358	19.3497	19.2505	8.23958	24.9275	21.5899
17.7194	3.42019	25.2361	19.4159	19.2389	7.96032	24.9367	21.492
17.7045	3.05038	25.2344	19.5471	19.2255	8.29927	24.9232	21.5513
17.7126	3.29331	25.2292	19.4972	19.2123	8.19835	24.9403	21.2796
17.6732	3.40436	25.2268	19.4383	19.2157	8.09708	24.9317	21.7527
17.6692	3.4065	25.2282	19.3641	19.1783	8.06679	24.927	21.5031
17.6503	3.20115	25.2284	19.4874	19.1727	7.99197	24.9229	21.4933
17.644	3.56167	25.2257	19.5277	19.1586	8.25292	24.9354	21.77
17.6305	3.39009	25.2323	19.3684	19.1407	8.07225	24.9206	21.6566
17.6096	3.35848	25.227	19.4461	19.1329	8.23157	24.9307	21.4289
17.5947	3.44543	25.2368	19.339	19.1256	8.47268	24.9337	21.6528
17.5852	3.46049	25.2326	19.5543	19.1119	8.09011	24.9328	21.5735
17.5943	3.48331	25.2315	19.4886	19.0959	8.15312	24.9265	21.7422
17.5522	3.3416	25.2338	19.3051	19.0765	8.15359	24.9297	21.243
17.5575	3.59813	25.2317	19.289	19.0696	8.08512	24.9183	21.5588
17.5327	3.25029	25.2263	19.2031	19.053	8.02286	24.9223	21.5214
17.5159	3.38677	25.2394	19.1599	19.0316	8.37163	24.9252	21.3823
17.5109	3.21025	25.2322	19.2281	19.0234	8.25467	24.9388	21.1004
17.4997	3.22552	25.2309	19.5064	19.0085	7.95448	24.9381	21.6405
17.4988	3.19006	25.2294	19.5152	19.0058	8.03976	24.9242	21.4507
17.4851	3.01422	25.2359	19.3402	18.9971	7.82135	24.929	21.3326
17.47	3.17424	25.2304	19.58	18.9893	8.06419	24.9409	21.2288
17.4659	3.32406	25.2376	19.4918	18.9515	7.91299	24.9289	21.6692
17.4339	3.20261	25.226	19.4339	18.9538	7.65508	24.9265	21.5495
17.441	3.30355	25.2362	19.3674	18.9266	7.903	24.9147	21.5185
17.4002	3.03447	25.2326	19.4058	18.9108	7.66258	24.9328	21.1687
17.3875	3.12195	25.2309	19.6424	18.9069	7.74031	24.9363	21.4307
17.3697	3.03917	25.2295	19.6832	18.9069	7.9779	24.9262	21.4446
17.3642	3.04759	25.234	19.4299	18.8803	7.94132	24.9547	21.4615
17.3613	2.97883	25.2297	19.4181	18.8666	7.77263	24.9295	21.3865
17.3332	2.96717	25.2285	19.4986	18.8532	7.78595	24.9187	21.4913
17.3304	3.17207	25.2307	19.774	18.8417	7.69507	24.9357	21.7178
17.3084	3.26525	25.2324	19.4788	18.824	7.79613	24.9259	21.5154
17.3015	3.14169	25.2294	19.3787	18.8109	7.49409	24.9212	21.2818
17.3001	3.15389	25.2255	19.6198	18.7911	7.64989	24.9213	21.4856
17.2847	3.06647	25.2354	19.5428	18.7763	7.54778	24.9254	21.5637
17.2684	3.17533	25.2368	19.9568	18.7639	7.57569	24.9136	21.3652
17.2422	3.08026	25.2321	19.5115	18.7439	7.74075	24.9209	21.359
17.2227	2.92263	25.2215	19.4866	18.7291	7.72013	24.9345	21.691
17.2093	2.96126	25.2299	19.6719	18.7305	7.56501	24.9233	21.4931
17.2151	2.8502	25.225	19.549	18.7258	7.74097	24.9175	21.2442
17.1985	3.02523	25.2319	19.5707	18.6903	7.41862	24.9113	21.4474
17.192	2.83538	25.2298	19.4225	18.6894	7.60328	24.9255	21.328
17.187	3.14123	25.2319	19.021	18.6758	7.32371	24.9352	21.5415
17.1676	2.99574	25.2352	19.6394	18.6579	7.3773	24.9284	21.3079
17.1442	2.93872	25.2364	19.5254	18.6464	7.63773	24.9352	21.2453
17.1285	2.95069	25.2273	19.2941	18.6296	7.56924	24.9316	21.3715
17.1148	3.14673	25.2346	19.351	18.6163	7.50497	24.9361	21.5966
17.0941	2.81415	25.2298	19.5027	18.6191	7.56302	24.9315	21.3158
17.0783	3.07777	25.2343	19.5451	18.6059	7.35519	24.921	21.5056
17.0815	2.91634	25.2294	19.4202	18.5852	7.55108	24.9257	21.2669
17.0597	3.06022	25.2298	19.311	18.5687	7.39165	24.9423	21.4349
17.0458	2.98136	25.229	19.5492	18.5531	7.45735	24.9299	21.0906
17.0389	2.92075	25.2301	19.51	18.5453	7.32608	24.9163	21.3227
17.0206	2.92228	25.2283	19.4645	18.5426	7.40543	24.9097	21.3771
16.9931	2.92671	25.2249	19.4977	18.5078	7.69734	24.92	20.9476
16.9822	2.87623	25.2347	19.3571	18.4891	7.63983	24.9073	20.9551
16.9805	2.91371	25.231	19.4102	18.468	7.26503	24.8808	20.9771
16.9578	2.96542	25.2351	19.5888	18.47	7.38598	24.8873	20.8973
16.9594	3.27439	25.236	19.3903	18.4457	7.41009	24.8879	21.0983
16.9252	3.0836	25.2374	19.182	18.4368	7.43909	24.863	20.9931
16.9236	3.02627	25.2347	19.5362	18.4288	7.20901	24.8645	20.8111
16.9124	3.00794	25.2295	19.224	18.4233	7.1862	24.8611	20.5878
16.8964	2.97129	25.2358	19.2781	18.4007	7.25699	24.8583	20.5008
16.8873	3.12053	25.2344	19.3042	18.3919	7.28075	24.8229	20.9008
16.8973	3.19344	25.2412	19.6886	18.3715	7.40861	24.8437	20.2478
16.8602	2.96159	25.24	19.5317	18.3645	7.40791	24.8513	20.6247
16.8541	2.98665	25.2325	19.6323	18.336	7.38334	24.8325	20.5007
16.8348	3.04901	25.2229	19.6306	18.3408	7.2895	24.8154	20.546
16.8261	2.82749	25.2296	19.5276	18.325	7.30021	24.7933	20.7437
16.8268	2.76504	25.2363	19.2272	18.2982	6.93867	24.7993	20.5766
16.8081	3.04035	25.2318	19.4543	18.2912	7.37121	24.788	20.1976
16.8145	2.94262	25.2359	19.6527	18.28	7.36217	24.7806	20.4135
16.7843	2.95152	25.2338	19.4613	18.2593	7.50837	24.7773	20.2655
16.7779	2.93305	25.2315	19.6568	18.2397	7.33375	24.7716	20.2405
16.7586	2.82418	25.2333	19.588	18.2318	7.36525	24.7537	20.2255
16.7496	2.77619	25.2279	19.4985	18.2283	7.38303	24.7465	20.2397
16.7412	2.73863	25.2327	19.5979	18.1935	7.25557	24.7671	20.1078
16.7323	2.89462	25.2327	19.5172	18.1975	7.17837	24.7731	20.135
16.708	3.02371	25.234	19.2847	18.1695	7.47527	24.7225	19.9692
16.702	2.93988	25.2356	19.4032	18.1518	7.20632	24.7213	20.0572
16.6666	2.92068	25.2258	19.6537	18.1386	7.08605	24.7108	19.9236
16.6573	2.99083	25.2364	19.2091	18.129	6.94834	24.7048	19.8468
16.6385	2.82945	25.2342	19.5022	18.1135	7.12529	24.7047	19.9189
16.6316	2.91952	25.2341	19.4861	18.0829	7.09842	24.6914	19.6314
16.6139	2.79064	25.2321	19.3059	18.078	7.15492	24.6849	19.7093
16.5989	3.09928	25.2265	19.3845	18.0523	7.29	24.6845	19.8525
16.5912	2.82385	25.2372	19.5677	18.0494	7.26896	24.6726	19.9006
16.5676	2.95729	25.2322	19.609	18.0325	7.0839	24.6735	19.6896
16.5604	2.79662	25.2339	19.5214	18.0376	7.19021	24.663	19.6919
16.5393	2.89306	25.2275	19.4624	18.0127	7.1149	24.6536	19.8699
16.5422	3.16569	25.2292	19.4819	18.0072	7.23391	24.652	19.4798
16.523	3.0195	25.2324	19.6743	17.982	7.06812	24.6214	19.5407
16.5237	2.7555	25.2333	19.6525	17.9698	7.25505	24.6346	19.0974
16.4871	2.84876	25.2395	19.749	17.9747	7.14167	24.6133	19.2327
16.4703	2.97651	25.2314	19.6751	17.9458	7.04048	24.6241	19.4405
16.4711	2.66676	25.2311	19.547	17.9278	7.09225	24.6118	19.5011
16.4448	2.78542	25.2237	19.7451	17.9349	7.30457	24.5955	19.2183
16.436	2.79195	25.2224	19.4584	17.899	7.08899	24.5956	19.101
16.4311	2.69566	25.2299	19.2593	17.8844	7.13731	24.5981	19.354
16.3985	2.67305	25.2315	19.0598	17.8697	7.1217	24.5619	19.0435
16.3896	2.62914	25.2322	19.1342	17.8458	7.1436	24.567	19.2517
16.3647	2.50654	25.2309	19.3363	17.8457	7.13533	24.5532	18.8085
16.3527	2.81238	25.2363	19.444	17.8102	6.9675	24.557	18.9249
16.3379	2.67511	25.2373	19.6358	17.8031	7.11411	24.5396	18.6835
16.3275	2.43856	25.2335	19.3133	17.7838	7.2162	24.5123	19.1076
16.3015	2.56927	25.2316	19.4577	17.7701	7.30013	24.5344	18.8895
16.2916	2.66587	25.2321	19.6672	17.7708	7.22578	24.5372	18.8251
16.2614	2.62542	25.2336	19.2352	17.7595	6.87177	24.5221	18.6004
16.2576	2.56247	25.2289	19.5581	17.7339	7.02586	24.5142	18.6792
16.2431	2.82383	25.2351	19.553	17.7237	6.91977	24.4992	18.6624
16.234	2.64777	25.2269	19.0999	17.7169	6.89437	24.5027	18.4831
16.2122	2.70422	25.2297	19.3874	17.7019	7.067	24.5035	18.2062
16.1987	2.71153	25.234	19.5532	17.7026	7.17209	24.4815	18.3553
16.1802	2.64364	25.2367	19.48	17.6579	7.21153	24.4757	18.3961
16.1835	2.45324	25.2339	19.4798	17.6584	6.93859	24.4667	18.1898
16.1494	2.40504	25.2248	19.5559	17.643	6.97164	24.4578	18.5361
16.1434	2.68786	25.232	19.509	17.6352	7.09566	24.4471	18.4455
16.1258	2.57829	25.2391	19.5081	17.6271	7.05499	24.4646	18.0927
16.1111	2.35374	25.2281	19.5385	17.6139	7.18516	24.4422	18.2592
16.1014	2.68546	25.2315	19.0592	17.6103	7.03606	24.4282	18.3305
16.077	2.57691	25.2365	19.3914	17.6138	7.07241	24.4236	18.0572
16.0642	2.582	25.2349	19.4244	17.6037	6.96356	24.422	18.2196
16.0622	2.58204	25.2261	19.4469	17.6034	6.8882	24.4264	18.1408
16.0299	2.37281	25.2367	19.495	17.5828	6.66031	24.4167	17.9349
16.0155	2.65171	25.231	19.4888	17.5767	6.98362	24.4043	18.1376
15.9965	2.5336	25.234	19.2826	17.5499	6.85267	24.393	18.2246
15.9852	2.40162	25.2336	19.5334	17.5423	7.03089	24.399	18.1762
15.9778	2.78158	25.235	19.4425	17.5315	6.92922	24.375	17.8981
15.9846	2.60854	25.2317	19.6872	17.5156	6.79744	24.378	17.9937
15.9573	2.37603	25.2316	18.9739	17.5116	7.15003	24.3713	17.8432
15.9419	2.63146	25.2331	19.6462	17.4754	6.88788	24.363	18.0913
15.9315	2.71921	25.2355	19.3766	17.4631	6.79213	24.3625	17.8502
15.9076	2.59472	25.2337	19.2749	17.4729	7.04269	24.3455	18.3605
15.9161	2.5484	25.2372	19.2638	17.4782	6.89473	24.3293	18.0054
15.8927	2.22855	25.2325	19.3681	17.4319	6.87049	24.3161	17.905
15.8823	2.58272	25.2301	19.5356	17.4273	6.87626	24.3179	17.8968
15.8581	2.33102	25.2336	19.3026	17.4258	7.0882	24.3218	17.8085
15.849	2.43145	25.2328	19.3249	17.3869	6.98129	24.3167	17.5267
15.8252	2.47035	25.2315	19.6966	17.3807	6.87875	24.2939	17.5672
15.804	2.7864	25.2317	19.703	17.3642	6.8486	24.2965	17.869
15.795	2.66113	25.2302	19.3049	17.3549	6.90315	24.278	17.4595
15.7766	2.4543	25.2255	19.0654	17.3519	6.84973	24.2777	17.5651
15.7766	2.58865	25.2362	19.2202	17.3264	6.96635	24.2883	17.6907
15.7595	2.4708	25.2422	19.263	17.3317	6.93505	24.2775	17.5963
15.7551	2.53551	25.2295	19.4507	17.32	6.68827	24.2631	17.3946
15.7286	2.6248	25.2296	19.0742	17.3042	6.92899	24.2411	17.7514
15.7073	2.6081	25.2255	18.9395	17.2693	6.92964	24.2322	17.4658
15.6949	2.68406	25.232	19.265	17.2752	6.81244	24.2483	17.5041
15.6781	2.33727	25.2357	19.3577	17.2698	6.97179	24.2304	17.3972
15.678	2.56417	25.2341	19.3469	17.2425	6.79781	24.2269	17.2779
15.6479	2.57586	25.2376	19.3538	17.2454	6.76568	24.2084	17.4699
15.639	2.46329	25.2326	19.4858	17.2211	6.92953	24.2057	17.5036
15.6394	2.49948	25.2366	19.235	17.2048	6.78124	24.1991	17.1911
15.6209	2.33053	25.2295	19.6784	17.1905	6.9399	24.1784	17.2039
15.6071	2.33837	25.2395	19.3516	17.1714	7.02864	24.1909	17.4689
15.6007	2.4	25.2227	19.2451	17.1718	6.92063	24.1594	17.0509
15.5709	2.14794	25.2387	18.8641	17.1559	6.7758	24.1485	17.1286
15.5578	2.71857	25.2339	19.1908	17.1312	6.881	24.1552	17.0292
15.5418	2.30416	25.2374	19.2269	17.1283	6.66006	24.1564	17.1415
15.5211	2.23968	25.2351	19.3043	17.1249	6.64146	24.1385	16.9759
15.5097	2.47645	25.2353	19.3022	17.1202	6.58872	24.15	17.065
15.4968	2.17742	25.2302	19.2765	17.0986	6.69067	24.1403	16.6278
15.4762	2.20556	25.2381	19.5479	17.0806	6.49467	24.136	16.981
15.4743	2.23579	25.2339	19.5427	17.0639	6.60784	24.1114	16.8096
15.4793	2.55332	25.2311	19.2435	17.0573	6.70395	24.1053	16.6389
15.4837	2.33947	25.2386	19.4614	17.0664	6.62934	24.1045	17.0794
15.4507	2.35736	25.2312	19.3144	17.0503	6.56409	24.087	16.5875
15.4352	2.40309	25.2316	19.6338	17.0319	6.811	24.081	16.6837
15.4202	2.31558	25.2307	19.4442	16.9955	6.44801	24.0784	16.811
15.4091	2.27123	25.2292	19.3856	16.9786	6.31751	24.0872	16.748
15.4039	2.09266	25.2295	19.5085	16.9711	6.63818	24.066	17.0828
15.3869	2.03081	25.2363	19.4675	16.9444	6.57629	24.0657	16.5903
15.3702	2.13147	25.2244	19.5385	16.9362	6.65464	24.058	16.7461
15.3588	2.28862	25.2386	19.5903	16.9156	6.46846	24.0624	16.6527
15.3373	2.22399	25.2255	19.3422	16.9074	6.43149	24.0363	16.4762
15.3175	2.304	25.234	19.6076	16.8939	6.65523	24.023	16.423
15.3204	2.08942	25.2349	19.3727	16.8906	6.52492	24.0189	16.6413
15.2999	2.22762	25.2251	19.4849	16.8655	6.53933	24.0107	16.6205
15.2968	1.86459	25.2307	19.6683	16.8487	6.60167	24.0103	16.4345
15.2728	2.13797	25.2286	19.316	16.843	6.55872	24.0035	16.5074
15.2771	1.97931	25.2299	19.3871	16.8263	6.4178	24.0044	16.4883
15.2532	2.07446	25.2389	19.5044	16.8307	6.43956	23.979	16.2961
15.2341	2.12883	25.235	19.2067	16.8169	6.5031	23.979	16.4644
15.2155	2.17249	25.2284	19.4564	16.8064	6.60057	23.9861	16.2876
15.2019	2.31762	25.2324	19.2538	16.7801	6.50243	23.9716	16.2647
15.1883	2.2576	25.2257	19.1391	16.7731	6.4315	23.9512	16.1553
15.1691	2.01881	25.2291	19.2981	16.7543	6.25677	23.9484	16.333
15.1533	2.31587	25.2311	19.5591	16.7442	6.49064	23.9412	16.0866
15.1452	2.08158	25.2379	19.2956	16.732	6.47897	23.9073	16.2765
15.1507	2.1682	25.2324	19.3467	16.707	6.52994	23.9212	15.9617
15.1148	1.92252	25.2309	19.4916	16.71	6.27203	23.9111	15.8314
15.1096	2.14729	25.2356	19.2671	16.6905	6.50674	23.904	15.9068
15.0798	2.39632	25.2297	19.5963	16.6842	6.40851	23.8926	15.9425
15.0624	2.25762	25.2332	19.8537	16.657	6.26152	23.893	16.0705
15.0489	2.23816	25.2306	19.3656	16.6376	6.30578	23.8762	16.0455
15.0196	2.18419	25.2296	19.5824	16.6408	6.61024	23.88	16.0319
15.0157	2.20542	25.2332	19.2705	16.6253	6.60489	23.8709	15.8849
15.0125	2.09353	25.2345	19.5043	16.6181	6.43173	23.8617	16.0008
15.0026	2.24657	25.2293	19.3846	16.5897	6.38762	23.8581	15.9265
14.9899	2.22236	25.2307	19.2361	16.5841	6.48545	23.8602	15.6265
14.9735	2.18032	25.227	19.4376	16.562	6.42157	23.828	15.6821
14.9604	2.15451	25.2257	19.6522	16.5672	6.18042	23.8297	15.6022
14.9395	2.24633	25.2355	19.5779	16.5513	6.19817	23.8495	15.4735
14.9292	1.84244	25.2245	19.2129	16.517	6.2525	23.8359	15.8731
14.9351	2.16821	25.2277	19.1964	16.5168	6.34866	23.8002	15.5325
14.8954	2.03175	25.2312	19.335	16.4796	6.27819	23.8047	15.4514
14.8751	2.07371	25.2343	19.1134	16.4627	6.35689	23.8066	15.7177
14.8838	2.01002	25.2284	19.1365	16.4577	6.2797	23.8013	15.8004
14.8428	1.83611	25.2318	19.4512	16.4364	6.12926	23.7824	15.4856
14.844	2.01279	25.2298	19.5758	16.4279	6.45807	23.7836	15.4254
14.8326	1.89913	25.2271	19.1668	16.404	6.20814	23.7854	15.3292
14.815	1.97788	25.2305	19.5165	16.3775	6.24921	23.7803	15.2556
14.8105	1.84762	25.2313	19.5947	16.3836	6.06023	23.7911	15.3765
14.7857	1.9583	25.2359	19.8507	16.3623	6.29353	23.7856	15.258
14.7718	1.8859	25.2319	20.0225	16.3494	6.37092	23.7722	15.2447
14.7593	2.19294	25.2248	19.6884	16.3315	6.23215	23.7763	15.3192
14.745	2.02346	25.2257	19.3616	16.3261	6.11908	23.7651	15.487
14.7234	2.06117	25.2218	19.529	16.3132	6.24873	23.7353	15.4099
14.7309	2.09	25.237	19.5321	16.2817	6.15586	23.746	15.0337
14.6987	1.69189	25.2324	19.358	16.2777	5.99897	23.747	15.3553
14.6864	1.87312	25.2289	19.2584	16.2498	6.19652	23.7275	15.3426
14.6737	2.03817	25.2317	19.6276	16.2498	6.37762	23.7151	15.4002
14.6516	1.99745	25.2326	19.5131	16.2438	5.97279	23.7051	15.095
14.6489	2.01522	25.2332	19.1606	16.2183	6.15684	23.7195	15.4798
14.626	1.99932	25.2302	19.4628	16.2021	6.30544	23.6857	15.3036
14.6195	1.96812	25.238	19.7582	16.1754	6.30037	23.694	15.0753
14.6152	1.80686	25.2323	19.2558	16.1675	6.09851	23.6822	15.4928
14.5899	1.73101	25.2279	19.3907	16.1599	6.23702	23.6772	15.1834
14.5946	1.44074	25.228	19.4367	16.1336	6.4212	23.6794	14.9136
14.5716	2.06805	25.227	19.6121	16.1297	6.03889	23.6623	15.2447
14.5522	1.84073	25.2318	19.4735	16.1055	6.25212	23.6659	14.9746
14.5373	1.88287	25.2304	19.5991	16.0957	5.96673	23.6458	14.8268
14.5361	1.81391	25.2336	19.405	16.0798	6.2676	23.6409	14.8388
14.5101	1.9697	25.2282	19.2984	16.0566	6.22058	23.6248	15.1198
14.4822	1.66476	25.2261	19.6659	16.0526	6.18204	23.609	15.3239
14.4872	1.85211	25.232	19.5276	16.0349	6.14442	23.6278	15.1398
14.4736	1.37072	25.2283	19.379	16.0209	6.25102	23.6353	15.1336
14.4613	1.78248	25.2348	19.6143	16.0102	6.20123	23.6426	15.1629
14.4415	1.80828	25.231	19.9883	15.9843	6.07637	23.6075	15.0007
14.4186	1.95216	25.2338	19.4937	15.9713	6.13699	23.5981	14.7927
14.4202	1.81532	25.2281	19.469	15.9509	6.25004	23.6133	14.6593
14.4102	1.73415	25.2277	19.6438	15.9395	5.9971	23.5789	14.7911
14.3898	1.92579	25.2236	19.6558	15.9207	6.07449	23.574	14.8952
14.377	2.12341	25.2341	19.419	15.8985	5.96799	23.5832	15.0376
14.3705	1.86828	25.2298	19.739	15.8949	5.81724	23.5543	14.8407
14.3531	2.02015	25.2394	19.5569	15.8928	6.16194	23.5708	14.6368
14.3307	1.71572	25.2245	19.6451	15.8664	5.91027	23.5574	14.7715
14.3338	1.69083	25.2299	19.3544	15.848	6.07938	23.5364	14.7522
14.3064	1.69935	25.2281	19.975	15.8459	6.00606	23.5385	14.9784
14.2851	1.65907	25.229	19.4981	15.8287	6.06239	23.5338	14.6848
14.2886	1.65181	25.2321	19.5537	15.8051	6.16102	23.5233	14.5517
14.2794	1.86762	25.2299	19.4064	15.7851	5.88613	23.5273	14.7508
14.2605	1.72295	25.2241	19.4708	15.7784	6.19191	23.5125	14.8004
14.2561	1.84928	25.2343	19.4502	15.7699	5.86229	23.4804	14.8513
14.2357	1.92815	25.2317	19.5216	15.7495	5.88598	23.5007	14.3778
14.2071	1.75043	25.2295	19.6866	15.746	5.68864	23.5007	14.5867
14.1849	1.79998	25.2299	19.5379	15.7499	5.73582	23.5048	14.4136
14.1856	1.88962	25.2254	19.5834	15.7219	5.9425	23.47	14.3484
14.1732	1.7299	25.2303	19.4933	15.697	5.82295	23.4707	14.5596
14.1621	1.77046	25.2288	19.429	15.6854	5.97556	23.457	14.2594
14.1695	1.88966	25.2297	19.6818	15.6738	5.99833	23.4401	14.3989
14.1387	2.05554	25.234	19.7936	15.6655	5.75977	23.4207	14.4293
14.1142	1.8055	25.2304	20.0252	15.6491	5.89065	23.4294	14.1188
14.1144	1.67186	25.2301	19.5661	15.6259	5.78938	23.4169	14.0816
14.0857	1.81526	25.2283	19.8216	15.6052	5.76582	23.4227	14.5181
14.0813	1.6801	25.234	19.7919	15.5899	5.83946	23.4184	14.1129
14.0621	1.57251	25.2335	19.4827	15.5725	5.78709	23.3974	14.0188
14.0452	1.55425	25.2225	19.8177	15.5661	5.72288	23.3906	14.2348
14.0385	1.68294	25.2306	19.5472	15.5436	5.77929	23.3761	14.3442
14.0323	1.60233	25.2276	19.3373	15.529	5.89878	23.3993	14.0304
14.0034	1.74807	25.2273	19.6546	15.5136	5.75081	23.3713	14.2475
13.9898	1.60497	25.2305	19.7611	15.4976	5.59441	23.3761	14.075
13.9872	1.52344	25.2301	19.4731	15.4884	5.58613	23.3769	14.0491
13.9866	1.67257	25.226	19.3978	15.4606	5.7443	23.3656	13.8913
13.9798	1.63939	25.2361	19.7389	15.4582	5.80601	23.3504	14.1868
13.9544	1.61679	25.2359	19.6208	15.4532	5.65895	23.3675	13.8344
13.933	1.66022	25.2229	19.7657	15.4227	5.86427	23.3494	14.0235
13.9148	1.4614	25.2291	19.67	15.4339	5.5939	23.3599	14.0769
13.8945	1.58822	25.2312	19.9797	15.401	5.86604	23.3439	13.845
13.8972	1.62737	25.2302	19.5395	15.3969	5.61981	23.3385	14.2247
13.8725	1.65739	25.2289	19.4945	15.3702	5.6527	23.3369	13.9008
13.8762	1.59198	25.2296	19.6815	15.3592	5.68575	23.323	13.9334
13.8614	1.57959	25.2271	19.6871	15.353	5.64256	23.2776	13.5138
13.8526	1.60026	25.2286	19.6603	15.3323	5.72328	23.2726	13.9741
13.8285	1.80886	25.2255	19.402	15.3183	5.70293	23.2877	13.6377
13.8155	1.54039	25.2325	19.6625	15.3121	5.74033	23.282	13.6912
13.7937	1.36629	25.2315	19.5633	15.2998	5.58515	23.2671	13.7018
13.7847	1.42404	25.2275	19.4172	15.2851	5.68201	23.2518	13.7616
13.7775	1.50878	25.2286	19.3982	15.2747	5.39761	23.2682	13.34
13.7491	1.43117	25.2343	19.4205	15.2391	5.60301	23.2359	13.5429
13.7337	1.54368	25.2282	19.4189	15.2279	5.48819	23.2457	13.5016
13.7392	1.43125	25.2325	19.4287	15.2204	5.5045	23.2394	13.6556
13.7211	1.55497	25.2279	19.5991	15.2056	5.6665	23.2423	13.3624
13.705	1.52327	25.2319	19.5058	15.2115	5.63495	23.212	13.5709
13.6821	1.38046	25.2307	19.5685	15.1683	5.81887	23.2096	13.3901
13.6632	1.41891	25.2293	19.4655	15.1627	5.44059	23.1906	13.5372
13.6434	1.38402	25.2287	19.5277	15.1578	5.51265	23.1793	13.4142
13.6294	1.46708	25.2276	19.0977	15.1389	5.64139	23.1777	13.3984
13.6172	1.39283	25.2348	19.8576	15.1206	5.59433	23.1803	13.2245
13.6194	1.22533	25.2327	19.5609	15.126	5.47574	23.1683	13.5458
13.6125	1.26182	25.2342	19.5485	15.1101	5.6968	23.1711	13.2159
13.6035	1.22819	25.2333	19.6636	15.0783	5.75639	23.1515	13.4654
13.5947	1.39784	25.2317	19.2572	15.0775	5.47638	23.1482	13.2586
13.5663	1.32399	25.2254	19.2807	15.0531	5.6444	23.1465	13.0271
13.5503	1.42815	25.2348	19.6839	15.0549	5.4496	23.127	13.3266
13.5318	1.06403	25.236	19.6188	15.0496	5.45981	23.1116	13.4281
13.5283	1.26611	25.2239	19.1921	15.0136	5.4491	23.1118	13.3393
13.5153	1.19714	25.2264	19.3626	15.0034	5.51135	23.1157	12.9926
13.5	1.58242	25.2253	19.7783	14.9915	5.25694	23.0869	13.0938
13.4965	1.3818	25.2346	19.777	14.984	5.44074	23.0847	13.156
13.4659	1.05455	25.2273	19.4851	14.9772	5.21542	23.0879	13.1569
13.4484	1.32768	25.2274	19.5072	14.9633	5.29748	23.0876	12.9944
13.4342	1.27837	25.2324	19.4195	14.9494	5.32442	23.065	13.2412
13.4207	1.37339	25.2325	19.6334	14.9373	5.39096	23.0553	13.4099
13.4025	1.68115	25.2286	19.3769	14.93	5.33706	23.0534	13.0754
13.3968	1.17214	25.2239	19.3919	14.9113	5.26279	23.042	13.2887
13.3864	1.47366	25.2323	19.4058	14.9	5.45177	23.0432	13.3354
13.3575	1.31663	25.2321	19.4638	14.8946	5.49736	23.0248	13.3348
13.3773	1.40697	25.227	19.3835	14.8595	5.56365	23.0231	13.0487
13.3316	1.40904	25.2251	19.3815	14.8504	5.37313	23.0186	13.3737
13.3195	1.37625	25.2267	19.5207	14.835	5.2627	22.9913	13.3489
13.3111	1.44566	25.2277	19.7579	14.819	5.55587	22.9975	12.8279
13.2877	1.46004	25.2279	19.9751	14.8097	5.15445	22.9817	13.23
13.2697	1.31027	25.231	19.6881	14.7859	5.24117	22.9916	13.0519
13.2547	1.35652	25.2269	19.4128	14.7724	5.33964	22.976	13.3493
13.2569	1.47698	25.2246	19.7219	14.7654	5.49004	22.9626	13.0328
13.2405	1.725	25.2255	19.6253	14.7464	5.33728	22.9621	12.9646
13.2272	1.41032	25.2318	19.6485	14.7341	5.36969	22.9708	12.8814
13.2078	1.52631	25.2333	19.747	14.7051	5.56034	22.9609	12.8076
13.1887	1.57272	25.2275	19.4941	14.6902	5.28039	22.9206	12.9195
13.1721	1.51374	25.2356	19.2368	14.6785	5.40135	22.9452	12.9716
13.1656	1.45012	25.2307	19.6005	14.6728	5.26134	22.9332	12.8854
13.1603	1.29943	25.2321	19.425	14.681	5.47956	22.9332	12.9368
13.1598	1.39204	25.2365	19.3206	14.6497	5.2692	22.9125	12.8035
13.1442	1.52017	25.2289	19.8443	14.6408	5.09448	22.913	12.7199
13.1158	1.51702	25.2332	19.6638	14.6142	5.13238	22.9245	12.843
13.1076	1.34358	25.2265	19.392	14.5954	5.25516	22.907	12.7684
13.0973	1.63906	25.2365	19.3269	14.5782	5.07774	22.88	13.0228
13.0932	1.56042	25.2323	19.4725	14.5811	5.08844	22.8898	12.9646
13.0778	1.38774	25.2297	19.3841	14.543	5.15234	22.8922	12.82
13.0594	1.34178	25.2324	19.3844	14.5278	5.30886	22.8818	13.0024
13.0397	1.55795	25.2295	19.5428	14.5195	5.10496	22.863	12.8744
13.0217	1.44901	25.2306	19.2283	14.4957	5.04421	22.8519	12.9214
13.0201	1.45538	25.2357	19.3696	14.5029	4.958	22.8552	13.0008
12.9938	1.4367	25.2347	19.6095	14.4918	5.26866	22.8544	12.7652
12.9769	1.48177	25.2325	19.5002	14.4797	5.11709	22.8456	13.0023
12.9603	1.4263	25.2246	19.4651	14.4577	5.06617	22.8466	12.6938
12.9441	1.53528	25.233	19.3674	14.4438	5.03371	22.8392	12.7944
12.9276	1.26322	25.2274	19.2	14.4366	5.34008	22.8305	12.9051
12.9185	1.45871	25.2303	19.4743	14.4094	5.17715	22.8231	12.7274
12.889	1.49603	25.2363	19.6259	14.3978	5.18208	22.8065	12.7445
12.8802	1.57093	25.2221	19.5728	14.3941	5.22683	22.8093	12.5573
12.8676	1.37318	25.2343	19.5422	14.3837	5.1484	22.7848	12.5992
12.8664	1.37386	25.2293	19.4232	14.3625	5.06739	22.8002	13.0783
12.8352	1.35133	25.2276	18.9901	14.3592	4.8463	22.7804	12.4886
12.8308	1.44006	25.2323	19.4973	14.3481	4.90888	22.7664	12.8387
12.8076	1.219	25.2333	19.2742	14.3225	4.94145	22.7607	12.3984
12.7813	1.37483	25.2346	19.1408	14.3123	5.01794	22.7731	12.7541
12.7666	1.24195	25.2321	19.224	14.3077	5.13493	22.7642	12.7337
12.7495	1.10866	25.2344	19.5448	14.2868	5.08231	22.7739	12.832
12.7402	1.20891	25.2378	19.3714	14.2956	4.84013	22.735	12.2952
12.7321	1.18614	25.2293	19.4832	14.2873	5.14504	22.7262	12.5713
12.7245	1.0179	25.2333	19.3678	14.2555	4.88422	22.7368	12.4437
12.7187	1.02646	25.2226	19.5179	14.2382	5.1237	22.7338	12.3618
12.6988	0.95997	25.237	19.847	14.2272	5.26267	22.722	12.5384
12.6873	1.10922	25.2286	19.6651	14.2073	5.09729	22.692	12.0228
12.6723	1.15525	25.229	19.2784	14.2024	5.03717	22.6968	12.4007
12.6528	0.87618	25.2315	19.3598	14.1831	4.8028	22.7059	12.4109
12.6308	0.81231	25.2309	19.5995	14.1772	4.55541	22.6863	12.5164
12.6462	0.85353	25.2344	19.3735	14.1604	5.13372	22.6748	12.4637
12.6293	1.00212	25.2279	19.6715	14.1463	4.9305	22.667	12.0869
12.6173	1.02318	25.2371	19.4884	14.1363	4.71283	22.6465	12.4597
12.5898	0.90531	25.2324	19.6089	14.1146	5.09632	22.6566	12.3229
12.5874	0.87844	25.2249	19.5325	14.1057	4.78813	22.6578	12.2588
12.5663	0.75135	25.2292	19.5433	14.0823	5.07776	22.6462	12.3921
12.5389	0.63464	25.2245	19.4088	14.0686	4.70928	22.6286	12.2519
12.5236	0.88905	25.231	19.4993	14.0743	4.69003	22.6053	12.0456
12.5154	0.76702	25.2314	19.5118	14.0494	4.77522	22.6053	12.2038
12.4979	0.81574	25.2275	19.551	14.0442	4.71786	22.6182	12.3972
12.4795	0.77845	25.2291	19.547	14.0225	4.73697	22.6084	12.293
12.4649	0.72932	25.2282	19.7107	14.0079	4.65068	22.5909	11.8088
12.4493	0.77589	25.2364	19.2759	13.9853	4.39728	22.6072	12.0995
12.4327	0.79439	25.2297	19.3464	13.9939	4.55515	22.5837	12.3554
12.4368	0.5221	25.225	19.8875	13.993	4.59083	22.591	11.9782
12.414	0.87552	25.2291	19.5192	13.9592	4.48888	22.5606	12.0422
12.4004	0.71113	25.2277	19.4983	13.9513	4.52051	22.5575	11.6799
12.3793	0.61913	25.2314	19.2443	13.9375	4.62243	22.5526	11.7916
12.3853	0.52039	25.2326	19.5349	13.9204	4.57451	22.5518	11.9255
12.3707	0.61877	25.2367	19.7177	13.8931	4.17162	22.5477	12.0655
12.3668	0.52818	25.232	19.8431	13.8797	4.62279	22.5389	12.1993
12.3555	0.50661	25.2345	19.5023	13.8814	4.35305	22.5337	11.8971
12.3326	0.67998	25.226	19.8793	13.8403	4.12402	22.517	11.876
12.3331	0.65582	25.2361	19.5349	13.8416	4.26363	22.4987	11.7455
12.3053	0.70431	25.2259	19.406	13.8159	4.18831	22.5184	11.8069
12.2855	0.31787	25.2288	19.7558	13.813	4.35634	22.5182	12.0061
12.276	0.54898	25.2379	19.9299	13.8009	4.53916	22.5165	11.6801
12.2712	0.44178	25.229	19.6637	13.7822	4.33148	22.4978	11.8351
12.2632	0.68701	25.2315	19.5922	13.7633	4.41515	22.4746	12.1902
12.2272	0.69305	25.233	19.3082	13.7742	4.04	22.4768	11.765
12.2218	0.68527	25.2341	19.4814	13.7412	4.41701	22.4558	11.7179
12.217	0.58688	25.2306	19.531	13.742	4.42605	22.4514	11.9597
12.1951	0.78481	25.2278	19.7651	13.7225	4.22085	22.4507	11.7737
12.1766	1.03329	25.2298	19.6867	13.7206	4.28851	22.4423	11.7726
12.1662	0.69424	25.2305	19.3605	13.7052	4.19655	22.4226	12.1942
12.1407	0.83552	25.2283	19.4457	13.7065	4.12321	22.4201	11.9065
12.1331	0.68337	25.2339	19.4921	13.6992	4.24157	22.3955	11.9076
12.1125	0.59307	25.2362	19.6045	13.6701	4.20138	22.4058	11.4943
12.1011	0.61635	25.2313	19.9066	13.6556	4.1894	22.3935	11.4638
12.11	0.56274	25.2318	19.404	13.6468	3.9571	22.3854	11.8707
12.1137	0.34913	25.2309	19.2642	13.6268	4.36013	22.3883	11.8512
12.0743	0.63052	25.2292	19.8014	13.6365	4.09528	22.3678	11.6455
12.0536	0.5567	25.2359	19.493	13.6061	4.00783	22.3763	11.7069
12.0404	0.68047	25.2321	19.4431	13.6073	4.06712	22.3706	11.8255
12.0201	0.61247	25.2293	19.6614	13.5809	4.01715	22.3522	11.6082
12.002	0.69223	25.2365	20.0203	13.5662	3.89838	22.3386	11.8354
11.9981	0.63001	25.236	19.6582	13.5694	3.89827	22.3377	11.4757
11.9714	0.85129	25.2246	19.7374	13.5519	3.90826	22.3306	11.4056
11.963	0.60548	25.2312	19.6434	13.5395	4.14571	22.2999	11.3511
11.949	0.53081	25.2328	19.4487	13.5242	4.19161	22.3079	11.6297
11.9451	0.59678	25.2323	19.4413	13.504	3.92718	22.3082	11.5628
11.9464	0.38718	25.2373	19.313	13.4994	4.02072	22.2932	11.2582
11.9309	0.70133	25.2345	19.6535	13.4959	4.08456	22.2898	11.6787
11.9001	0.48532	25.2287	19.624	13.4664	3.87042	22.2888	11.4218
11.8972	0.32816	25.2223	19.1213	13.4633	3.88707	22.2722	11.4298
11.8922	0.25421	25.2277	19.4396	13.4301	3.7827	22.2556	11.3556
11.8617	0.39564	25.2363	19.3282	13.424	3.66748	22.266	11.627
11.8595	0.31529	25.234	19.6164	13.3922	4.01856	22.2537	11.5747
11.833	0.39434	25.2312	19.8373	13.3689	3.7393	22.2458	11.3447
11.8233	0.20857	25.2335	19.7593	13.3658	3.66049	22.2217	11.4229
11.8082	0.254	25.2286	19.3772	13.3532	3.52372	22.2278	11.1634
11.7914	0.24251	25.2325	19.5315	13.3362	4.17353	22.2112	11.5183
11.7795	0.39641	25.2343	19.6173	13.3399	3.9901	22.2236	11.5325
11.7562	0.29869	25.2319	19.7678	13.3247	3.61652	22.2116	11.4479
11.7438	0.38393	25.234	19.8307	13.3125	3.82613	22.2152	11.2288
11.7257	0.00235	25.2282	19.7809	13.3047	3.93902	22.1945	11.4694
11.7052	0.15378	25.2289	19.7002	13.3003	3.73567	22.1843	11.4121
11.6956	0.32527	25.2288	19.9586	13.2792	3.64751	22.1965	11.2095
11.6836	0.43312	25.2354	19.733	13.2564	3.50164	22.1942	11.3649
11.6676	-0.07118	25.2319	19.8017	13.2417	3.63859	22.1915	11.403
11.6515	-0.01517	25.232	19.722	13.2408	3.95985	22.1619	11.364
11.6328	0.25822	25.2376	19.9485	13.2178	3.8132	22.166	11.537
11.6239	0.1002	25.2343	19.7163	13.2136	3.83225	22.1446	11.0637
11.5971	0.10695	25.2277	19.848	13.1714	3.7557	22.1446	11.4362
11.5783	0.16928	25.2318	19.6283	13.1739	3.9601	22.1327	11.1761
11.5729	-0.01768	25.2263	19.5967	13.1638	3.61735	22.1281	11.1506
11.5739	-0.13338	25.2297	19.7818	13.148	3.76186	22.1317	10.8199
11.5369	0.05131	25.2351	19.5258	13.1398	3.67474	22.1109	11.2149
11.5535	-0.14856	25.2231	19.504	13.1152	3.93267	22.1155	10.9224
11.5237	0.19184	25.2342	19.6217	13.0929	3.61045	22.1082	11.3046
11.5062	0.11785	25.2335	19.4477	13.0749	3.70634	22.0752	11.0735
11.5064	0.06195	25.2305	19.2095	13.0745	3.4337	22.0762	11.5473
11.4975	0.00123	25.2304	19.6052	13.0471	3.68334	22.0745	11.154
11.4857	0.0899	25.2294	19.6176	13.0455	3.57295	22.0527	11.2433
11.4737	-0.19971	25.2336	19.5611	13.0338	3.18841	22.0446	11.0284
11.4587	-0.19214	25.2375	19.5515	13.0109	3.51207	22.0286	10.98
11.4534	-0.11739	25.2314	19.566	12.9927	3.68513	22.0409	11.1097
11.4392	-0.19453	25.2378	19.4881	12.9816	3.38482	22.0161	11.0164
11.4219	-0.27323	25.2333	19.3399	12.9802	3.43548	22.0216	11.1159
11.3861	-0.2673	25.2314	19.7876	12.9512	3.43348	22.017	11.0881
11.3823	-0.15295	25.2363	19.5287	12.9511	3.32591	22.0098	11.0783
11.3812	-0.01214	25.2325	19.7434	12.9142	3.4048	22.0052	11.0202
11.3603	-0.38172	25.2299	19.5607	12.9128	3.34932	21.9902	10.8616
11.3399	-0.29525	25.222	19.8137	12.8983	3.23489	21.9759	11.2883
11.3359	-0.35172	25.232	19.5376	12.8893	3.14315	21.9807	11.128
11.3269	-0.50062	25.2311	19.1776	12.858	3.16392	21.9609	11.0548
		25.2277	19.3532	12.8457	3.21794	21.9632	10.9806
		25.2272	19.4488	12.8328	3.08869	21.9439	11.1877
		25.2376	19.5733	12.8213	3.06693	21.945	10.7906
		25.2355	19.446	12.8124	2.98927	21.9561	11.1334
		25.2294	19.5388	12.7991	2.84961	21.9441	10.6787
		25.2319	19.6421	12.7843	3.05335	21.9561	11.06
		25.2365	19.2743	12.7755	2.88141	21.9201	11.162
		25.2271	19.4777	12.7537	2.93643	21.9182	10.8152
		25.2332	19.6554	12.7384	2.73969	21.9125	10.7119
		25.2336	19.4078	12.7197	2.6524	21.9015	10.5136
		25.2328	19.7855	12.7184	2.80061	21.8801	11.0471
		25.2318	19.6941	12.7056	2.66308	21.8749	10.7707
		25.2307	19.5772	12.675	2.58765	21.8686	10.908
		25.2279	19.3929	12.6851	2.53976	21.8615	10.9671
		25.233	19.872	12.6557	2.25376	21.8481	10.958
		25.2322	19.8778	12.6275	2.20366	21.8626	10.8455
		25.2285	19.5995	12.6164	2.56622	21.8356	10.6774
		25.2339	19.7399	12.6056	2.3521	21.8314	10.7332
		25.2337	19.6072	12.5926	2.52844	21.8193	10.542
		25.2292	19.5301	12.5817	2.50447	21.815	10.791
		25.2355	19.5362	12.5703	2.21665	21.809	10.636
		25.2306	19.7186	12.5566	2.04569	21.8158	10.6786
		25.2289	19.4729	12.552	2.07848	21.8127	10.8961
		25.2332	19.43	12.5391	2.29815	21.7943	10.5405
		25.2354	19.5495	12.5239	2.035	21.7881	10.6662
		25.2409	19.5361	12.5168	1.53768	21.7848	10.5778
		25.2306	19.6571	12.4965	1.86184	21.7702	10.4556
		25.2322	19.4449	12.4823	1.88343	21.7788	10.5209
		25.2321	19.4318	12.4651	1.87547	21.7937	10.5787
		25.2328	19.6967	12.4731	1.89415	21.7564	10.4062
		25.231	19.6039	12.4218	1.40385	21.7441	10.4618
		25.2368	19.6481	12.4402	1.44032	21.7365	10.4392
		25.2282	19.5548	12.4121	1.53454	21.7315	10.4086
		25.2292	19.6144	12.397	1.57917	21.7544	10.8232
		25.2327	19.7253	12.3803	1.53257	21.7299	10.6765
		25.235	20.0555	12.3689	1.39921	21.704	10.7453
		25.2305	19.7277	12.3511	1.24426	21.7213	10.5326
		25.229	19.9181	12.3424	1.31967	21.7157	10.3957
		25.2344	19.884	12.3328	1.21164	21.7186	10.4153
		25.2268	19.5159	12.3131	1.49611	21.6935	10.6702
		25.2328	20.0393	12.3071	1.04312	21.6918	10.3693
		25.241	19.3716	12.2929	1.09734	21.679	10.2101
		25.2352	19.5885	12.2758	0.9749	21.6746	10.5339
		25.2296	19.6912	12.2643	0.89833	21.6641	10.3001
		25.2351	19.7951	12.2428	1.09336	21.6461	10.4932
		25.2307	19.4638	12.2389	1.28087	21.6377	10.4651
		25.2299	19.6887	12.2285	1.02968	21.6346	10.2543
		25.2372	19.4454	12.2226	0.85249	21.6272	10.2969
		25.2377	19.7714	12.1871	1.01845	21.634	10.6168
		25.2375	19.6237	12.186	0.74393	21.6103	10.418
		25.2353	19.508	12.1526	0.7747	21.6024	10.3971
		25.2321	19.6719	12.1431	0.60549	21.619	10.5984
		25.2299	19.644	12.1261	0.67916	21.5816	10.1625
		25.2298	19.3544	12.1239	0.96144	21.5722	10.3435
		25.2175	19.6822	12.112	0.92963	21.5702	9.97421
		25.2128	19.3341	12.0872	0.76749	21.5672	10.0702
		25.2022	19.4139	12.074	0.65577	21.5599	10.3589
		25.1972	19.5393	12.0771	0.50115	21.5541	10.3238
		25.1874	19.5256	12.0412	0.44986	21.5417	10.2852
		25.1837	19.0795	12.029	0.59728	21.5484	10.1794
		25.1775	19.4143	12.0165	0.63853	21.5423	9.79471
		25.161	19.2953	11.984	0.591	21.5426	10.3875
		25.1586	19.1397	11.9877	0.51337	21.5326	10.0331
		25.1492	18.6122	11.9737	0.27982	21.5169	10.0731
		25.1447	18.7945	11.9528	0.57263	21.498	10.2259
		25.1398	18.7788	11.961	0.53463	21.5008	10.0962
		25.132	19.1773	11.9294	0.28844	21.4955	10.1443
		25.1246	18.9214	11.9238	0.39492	21.4825	10.3266
		25.1386	18.9107	11.919	0.28653	21.4816	10.143
		25.1222	18.9016	11.8966	0.08006	21.4882	10.215
		25.1048	18.6203	11.8861	0.43269	21.4713	9.8785
		25.1012	18.886	11.8664	0.1613	21.4653	10.0447
		25.0883	18.6593	11.8549	-0.02335	21.4682	10.1048
		25.0826	18.4136	11.836	0.15586	21.4392	9.82256
		25.0821	18.5162	11.8262	-0.12248	21.4543	10.0988
		25.0711	18.9425	11.8003	0.05745	21.431	10.2046
		25.0731	18.5646	11.7943	-0.05328	21.4236	10.3772
		25.0634	18.4439	11.7746	-0.08247	21.4173	10.0302
		25.0673	18.373	11.7604	-0.07057	21.4335	9.9515
		25.0411	18.2402	11.7385	-0.10259	21.4119	10.1492
		25.0412	18.527	11.7419	-0.18487	21.4073	10.2343
		25.0451	18.2772	11.7428	-0.32741	21.3976	9.86312
		25.0378	18.386	11.7037	0.04381	21.4067	9.87811
		25.0129	18.3952	11.7034	-0.49108	21.391	10.1167
		25.0105	18.0789	11.693	-0.27251	21.3689	9.94138
		25.0025	18.1037	11.668	-0.48999	21.3633	9.90852
		24.9949	18.0559	11.6488	-0.32481	21.3588	9.78955
		24.9919	18.1193	11.6611	-0.47344	21.3521	10.1349
		24.9779	17.9218	11.6312	-0.32376	21.3398	9.67524
		24.9761	17.9304	11.6173	-0.40144	21.3128	9.98633
		24.9564	17.9672	11.6072	-0.17241	21.3174	9.99912
		24.9543	18.2232	11.5909	-0.26675	21.3087	10.0178
		24.9406	17.5013	11.566	-0.36047	21.3086	9.83766
		24.9316	17.5376	11.5495	-0.4753	21.3155	9.82196
		24.9337	17.5437	11.5371	-0.25432	21.3002	9.9185
		24.9339	17.6956	11.5295	-0.62908	21.271	9.93528
		24.9243	17.9829	11.513	-0.31489	21.2584	9.64818
		24.9109	17.8171	11.5024	-0.32489	21.2521	9.89749
		24.9092	17.3496	11.4824	-0.37254	21.254	10.148
		24.8996	17.7379	11.4746	-0.12619	21.2489	9.91469
		24.8969	17.3207	11.4534	-0.08523	21.2209	9.75641
		24.8827	17.3472	11.4388	-0.47967	21.2215	9.62951
		24.8827	17.2566	11.4387	-0.13265	21.2153	9.53041
		24.8646	17.2696	11.3948	-0.26636	21.2104	9.95786
		24.8582	17.6712	11.392	-0.43222	21.2212	9.73604
		24.85	17.5055	11.3816	-0.23937	21.212	9.76296
		24.8489	17.212	11.3751	-0.40295	21.2166	9.89607
		24.8365	17.2925	11.3476	-0.63513	21.1916	9.62847
		24.8327	17.1728			21.1955	9.56867
		24.8304	16.7921			21.1717	9.72357
		24.8301	17.2323			21.1718	9.75296
		24.8191	17.3851			21.1683	9.66109
		24.8194	16.72			21.1609	9.48271
		24.8172	17.186			21.1553	9.44017
		24.8159	16.8627			21.1641	9.67309
		24.8063	16.6039			21.1475	9.7316
		24.7983	17.0475			21.1312	9.66183
		24.7813	17.1399			21.1201	9.66421
		24.7787	16.8864			21.1258	9.47129
		24.7668	17.2176			21.1276	9.80169
		24.7659	16.9265			21.1099	9.56238
		24.7645	16.7549			21.1088	9.75417
		24.7678	16.7459			21.107	9.42817
		24.7569	16.5696			21.1005	9.80251
		24.7394	16.5908			21.0822	9.70192
		24.7377	16.6558			21.0741	9.60614
		24.7345	16.4222			21.059	9.6902
		24.739	16.487			21.0585	9.47643
		24.7386	16.6344			21.0674	9.47804
		24.7161	16.5001			21.055	9.6763
		24.7098	16.484			21.032	9.61571
		24.7124	16.1641			21.0343	9.69857
		24.7111	16.2631			21.029	9.60027
		24.6802	16.4348			21.0092	9.49487
		24.6773	16.1022			21.008	9.42484
		24.6603	16.4514			20.9949	9.59459
		24.6609	16.2662			20.9912	9.70996
		24.6486	16.6373			21.0139	9.64904
		24.6416	16.1068			20.9907	9.65315
		24.6317	16.2247			20.9585	9.43393
		24.62	16.0022			20.9545	9.54634
		24.6217	15.8365			20.9547	9.52925
		24.6131	15.7873			20.9429	9.4403
		24.605	16.1793			20.9455	9.31056
		24.5995	15.8907			20.9371	9.03891
		24.5855	16.0811			20.9205	9.63039
		24.5806	15.848			20.9246	9.23158
		24.5743	16.0429			20.9339	9.49478
		24.562	15.8578			20.9157	9.38105
		24.5598	15.5647			20.9175	9.71122
		24.5497	15.8637			20.9239	9.20143
		24.5473	15.6792			20.8868	9.53539
		24.541	15.6946			20.8758	9.51529
		24.5338	15.5904			20.8817	9.43352
		24.5342	16.0079			20.8671	9.08661
		24.5343	15.8127			20.8713	9.271
		24.5209	15.8076			20.8594	9.08126
		24.4974	15.6122			20.835	9.17566
		24.4968	15.9382			20.8376	9.50693
		24.4827	15.5751			20.8276	9.53379
		24.4812	15.6255			20.8145	9.19852
		24.4745	15.6302			20.8021	9.55443
		24.4707	15.3457			20.8028	9.28216
		24.4658	15.523			20.7881	9.68071
		24.4685	15.3407			20.7716	9.39581
		24.4614	15.445			20.7765	9.28399
		24.4485	15.2229			20.7699	9.51226
		24.4393	15.318			20.7583	9.40245
		24.433	15.108			20.7481	9.49943
		24.4312	14.9544			20.7467	9.45104
		24.4162	15.2919			20.7307	9.47225
		24.4159	15.2982			20.7431	9.62188
		24.4238	15.0075			20.7255	9.5406
		24.4143	15.1832			20.7222	9.63618
		24.3882	15.1519			20.7222	9.56181
		24.3855	14.8139			20.7205	9.17233
		24.3787	14.9615			20.6988	9.2206
		24.3742	15.0886			20.6883	9.62514
		24.3514	14.9793			20.6998	9.51114
		24.3557	14.8118			20.6868	9.42271
		24.3594	15.1109			20.6831	9.69158
		24.3575	15.1176			20.6612	9.43573
		24.3437	15.085			20.6697	9.38531
		24.3365	14.7655			20.6396	9.72398
		24.329	14.544			20.6499	9.54145
		24.324	14.7758			20.6252	9.48591
		24.3261	15.1017			20.6499	9.45584
		24.3016	14.8451			20.6246	9.37767
		24.3064	14.9158			20.6108	9.27982
		24.3074	14.8207			20.6186	9.46869
		24.3027	14.6386			20.6172	9.61007
		24.2793	14.8069			20.6104	9.28648
		24.2735	14.6542			20.6	9.3787
		24.2594	14.2138			20.5776	9.49881
		24.2534	14.6383			20.5769	9.54671
		24.2456	14.5631			20.5888	9.37231
		24.2381	14.2775			20.5556	9.27812
		24.2261	14.4827			20.5527	9.43121
		24.225	14.4927			20.5317	9.27239
		24.2091	14.4126			20.5218	9.38803
		24.2076	14.4654			20.4985	9.33824
		24.2026	14.566			20.503	9.53708
		24.1927	14.7267			20.5003	9.33937
		24.1933	14.2645			20.4896	9.18105
		24.1877	14.5155			20.4869	9.1856
		24.1714	14.3052			20.4868	9.24859
		24.1735	14.0326			20.464	9.26571
		24.181	14.1473			20.4605	9.23835
		24.1763	14.3218			20.4542	9.1643
		24.1594	14.4497			20.4484	9.04727
		24.1549	14.0717			20.4403	9.03319
		24.1498	14.0999			20.4344	9.30855
		24.1428	13.9563			20.4461	9.32716
		24.1308	14.239			20.4254	9.31716
		24.1234	13.9155			20.4116	9.02209
		24.111	13.6988			20.4198	9.30095
		24.1093	14.0292			20.4305	9.38473
		24.1033	14.2875			20.3964	9.08135
		24.0947	14.0755			20.3877	9.15347
		24.0884	14.1082			20.3834	9.39232
		24.0905	14.0024			20.389	9.21603
		24.0701	14.0535			20.3598	9.28562
		24.0634	14.0958			20.3726	9.08316
		24.0618	13.9962			20.3486	9.48753
		24.0455	13.9085			20.3316	9.33607
		24.0371	13.7145			20.3348	9.47491
		24.0472	13.4977			20.3514	9.31234
		24.0434	13.7973			20.3279	9.36459
		24.0233	13.6299			20.3127	9.05246
		24.0143	13.9042			20.304	9.15931
		24.0206	13.5574			20.2961	9.20183
		24.0113	13.7875			20.2856	9.50731
		24.0065	13.999			20.2951	9.09897
		23.9988	13.9575			20.2829	9.23906
		23.9944	13.5316			20.2803	8.81747
		23.994	13.6772			20.2733	9.02933
		23.9845	13.7415			20.2603	8.99196
		23.9631	13.496			20.2619	9.11418
		23.9538	13.4035			20.259	9.16935
		23.9466	13.7563			20.2579	9.38663
		23.9468	13.6585			20.2379	9.1167
		23.939	13.1095			20.2377	9.07264
		23.9398	13.5141			20.2415	9.13744
		23.9282	13.1726			20.2163	9.57165
		23.9282	13.4923			20.2192	9.11904
		23.911	13.366			20.197	9.42784
		23.9091	13.31			20.1905	9.00407
		23.8993	13.4439			20.1864	9.31848
		23.8919	13.1312			20.198	9.21099
		23.8778	12.9875			20.2045	8.97871
		23.8777	13.2528			20.1798	9.45563
		23.8662	13.2023			20.171	9.1358
		23.8671	13.2557			20.1873	8.90556
		23.8577	13.2142			20.1538	9.13789
		23.8484	13.4749			20.1572	9.02022
		23.8416	13.4338			20.1731	9.03102
		23.8294	13.0086			20.1466	9.02634
		23.8266	13.3041			20.1164	9.09433
		23.8215	13.2641			20.1302	9.28446
		23.8052	13.4064			20.126	9.03843
		23.8016	12.576			20.1249	9.34729
		23.7969	13.1007			20.1064	9.41909
		23.7813	12.8767			20.1013	8.89159
		23.7904	12.9342			20.101	8.95018
		23.779	12.7973			20.1082	9.18154
		23.7886	12.9774			20.0934	8.94345
		23.7611	12.9653			20.0662	9.00349
		23.7517	13.1513			20.0737	9.17296
		23.7542	12.5519			20.0606	8.95467
		23.7451	12.6806			20.0443	9.02292
		23.7392	12.8277			20.0439	9.01735
		23.719	12.1714			20.0442	9.24814
		23.7127	13.0968			20.0393	9.10743
		23.7003	12.793			20.0318	8.99393
		23.6957	12.4719			20.016	8.7706
		23.6975	12.5305			20.0119	8.95008
		23.6962	12.4649			20.0145	8.91186
		23.6822	12.5755			19.9844	8.77767
		23.6827	13.0461			19.9897	9.27317
		23.6825	12.7421			19.9667	9.21591
		23.6829	12.9933			19.9648	9.10002
		23.6501	12.7721			19.9594	8.96781
		23.6507	12.6344			19.9373	8.50696
		23.6385	12.8186			19.9471	9.03214
		23.6414	12.5719			19.9259	9.12745
		23.6244	12.5482			19.9181	8.96762
		23.6238	12.2324			19.9145	8.97946
		23.6056	12.1539			19.9086	8.9851
		23.607	12.8137			19.8998	8.75819
		23.6016	12.5228			19.9074	8.82168
		23.5948	12.3905			19.8903	9.0533
		23.586	12.381			19.8743	8.81021
		23.5672	12.5246			19.8777	8.99982
		23.5673	12.6624			19.879	8.86801
		23.5456	12.5665			19.8681	8.83043
		23.5434	12.2599			19.8406	9.00947
		23.5407	12.3692			19.854	8.78272
		23.5388	12.5551			19.8477	8.8613
		23.5185	12.327			19.8419	8.72059
		23.5181	12.7683			19.8371	9.17544
		23.5024	12.3928			19.8218	8.90352
		23.4986	12.2015			19.8322	8.76872
		23.5046	12.3873			19.814	8.94913
		23.4986	12.5766			19.8082	8.97421
		23.4871	12.511			19.7895	8.69016
		23.4803	12.2845			19.8047	8.98026
		23.4774	12.088			19.7848	8.8672
		23.4763	12.2567			19.7773	8.87305
		23.4575	12.1646			19.7745	8.86233
		23.4535	12.2412			19.7666	9.11222
		23.449	12.1557			19.7421	9.079
		23.4478	12.2188			19.7445	9.02897
		23.4364	12.1858			19.7279	8.86644
		23.4364	12.3803			19.7168	8.79832
		23.4317	12.0406			19.6984	8.86439
		23.4186	12.3676			19.7107	9.02822
		23.4175	12.1177			19.7103	8.90543
		23.4054	12.1516			19.6947	8.77972
		23.3982	12.1682			19.6905	8.78012
		23.3928	11.8656			19.6767	8.95759
		23.3812	12.2153			19.6626	8.91403
		23.3734	11.8748			19.6641	8.961
		23.3721	11.6103			19.6426	9.02862
		23.3562	12.0666			19.6359	8.87264
		23.356	12.1632			19.6343	8.87598
		23.3484	11.8911			19.6294	8.73919
		23.3321	11.5943			19.5995	8.93861
		23.333	11.7696			19.6097	8.49051
		23.3211	11.8621			19.6029	8.93161
		23.3303	11.7488			19.5911	8.77803
		23.3214	11.8107			19.5835	8.69653
		23.323	11.8184			19.561	8.67743
		23.3046	11.8579			19.5741	8.50018
		23.2875	11.561			19.5765	8.7035
		23.2892	11.6377			19.5794	9.01148
		23.2847	11.6648			19.5614	8.55982
		23.2908	11.8259			19.5397	8.91112
		23.2652	11.8761			19.5451	9.16704
		23.2504	11.7881			19.536	8.78019
		23.2565	11.6972			19.5399	9.01925
		23.2552	11.684			19.5371	8.49469
		23.2332	11.6732			19.5097	8.41319
		23.217	11.7924			19.5096	8.86242
		23.2149	11.8351			19.5229	8.72187
		23.2052	11.6951			19.4997	8.81923
		23.1998	11.6679			19.4783	8.71379
		23.1976	11.5028			19.476	8.75694
		23.1895	11.7857			19.4721	8.66461
		23.1882	11.4281			19.4448	8.82345
		23.1773	11.4243			19.4524	8.87736
		23.172	11.791			19.4363	8.31056
		23.1746	11.7875			19.4242	8.69269
		23.157	11.5774			19.4132	8.51657
		23.1511	11.3893			19.4052	8.67795
		23.1466	11.4269			19.4028	8.81917
		23.1308	11.9023			19.4136	8.51785
		23.1344	11.7834			19.3892	8.77376
		23.1155	11.5449			19.3979	8.68361
		23.1115	11.5482			19.3888	8.89692
		23.1024	11.18			19.3879	8.6843
		23.0966	11.3824			19.3808	8.63368
		23.099	11.6232			19.3934	8.66614
		23.0869	11.2649			19.3653	8.82017
		23.0844	11.7204			19.365	8.53748
		23.0743	11.3148			19.3483	8.8306
		23.0553	11.5162			19.3384	8.92711
		23.0499	11.2703			19.3333	8.43512
		23.042	11.1668			19.2943	8.57263
		23.0436	11.5438			19.3149	8.55837
		23.0359	10.9693			19.3097	8.74915
		23.0365	11.3866			19.2986	8.64909
		23.0335	11.2756			19.2748	8.86257
		23.0233	11.1043			19.288	8.54
		23.0144	11.4276			19.2758	8.60534
		23.0016	11.0494			19.2845	8.73912
		22.9993	11.2497			19.2688	8.54517
		22.988	11.1036			19.2587	8.69502
		22.9908	11.2762			19.2574	8.84914
		22.9908	11.1101			19.2685	8.86512
		22.9839	11.205			19.2384	8.52743
		22.9714	11.1397			19.218	8.44973
		22.9732	11.4345			19.2005	8.59286
		22.9753	10.9759			19.2126	8.46553
		22.9742	11.4328			19.2033	8.70118
		22.9593	11.1175			19.183	8.7542
		22.9433	11.4206			19.1882	8.49384
		22.9335	11.482			19.1747	8.46377
		22.9234	10.9682			19.155	8.37568
		22.9085	11.0855			19.1725	8.4174
		22.9078	11.2659			19.1567	8.32283
		22.9015	10.9954			19.1587	8.6076
		22.8894	10.8986			19.1495	8.72424
		22.8833	11.0642			19.1476	8.28268
		22.8866	11.4411			19.1456	8.46666
		22.8856	11.3253			19.1166	8.60542
		22.8661	11.2443			19.1246	8.45407
		22.8682	11.1617			19.1014	8.31681
		22.8542	10.8739			19.1119	8.70062
		22.8532	10.9777			19.087	8.31821
		22.8369	10.8026			19.0937	8.61893
		22.8405	11.1144			19.0764	8.58808
		22.8241	10.9233			19.0533	8.16372
		22.8165	11.0642			19.0744	8.38425
		22.819	11.0364			19.0663	8.33694
		22.8117	11.2568			19.0367	8.58696
		22.8105	11.1847			19.0241	8.51179
		22.7945	11.0328			19.04	8.28248
		22.7934	11.2101			19.0232	8.22447
		22.7906	10.8678			19.0183	8.37275
		22.7796	10.8573			19.0334	8.3946
		22.7689	10.9001			19.0172	8.50757
		22.7691	10.8875			18.9691	8.45055
		22.7526	10.8918			18.9877	8.2951
		22.7546	10.9028			18.9871	8.50669
		22.7337	11.016			19.0066	8.77711
		22.7374	11.0129			18.9712	8.71901
		22.7391	10.7308			18.9546	8.54315
		22.739	10.8824			18.9616	8.62844
		22.717	10.6422			18.9544	8.23237
		22.7026	11.1002			18.9447	8.47561
		22.6978	10.7394			18.9243	8.76377
		22.7057	10.9079			18.9152	8.32009
		22.6957	10.9989			18.9155	8.5333
		22.686	10.72			18.8917	8.82618
		22.6785	11.1277			18.9076	8.24896
		22.6671	10.9833			18.8858	8.58042
		22.6622	10.7667			18.8787	8.54717
		22.6523	10.5412			18.8954	8.48246
		22.6442	11.2502			18.8681	8.17157
		22.6357	10.9405			18.8632	8.32273
		22.6254	11.0769			18.8805	8.01202
		22.6235	10.5754			18.8485	8.25636
		22.6174	10.8122			18.8355	8.32499
		22.6135	10.6009			18.8322	8.18888
		22.6172	10.8212			18.824	8.05227
		22.6071	10.742			18.8345	8.48265
		22.6011	10.5288			18.8145	8.40433
		22.5884	10.7529			18.8178	8.3483
		22.5802	10.828			18.7956	8.566
		22.5743	10.6066			18.7753	8.08663
		22.5652	10.4246			18.7721	8.15923
		22.5595	10.9195			18.7611	8.41757
		22.5483	10.7965			18.7629	8.23142
		22.5475	10.655			18.751	8.74333
		22.5471	10.8135			18.7432	8.41394
		22.5376	10.6565			18.7441	8.51326
		22.5332	10.5531			18.7351	8.22148
		22.5311	10.2475			18.7268	8.56797
		22.5321	10.3698			18.7228	8.21169
		22.53	10.5082			18.7209	8.30581
		22.5036	10.4			18.7185	8.2827
		22.4951	10.6109			18.7108	8.62628
		22.4967	10.4464			18.7132	8.38833
		22.4968	10.3603			18.6914	8.33742
		22.478	10.6881			18.7141	8.12159
		22.4624	10.4186			18.6826	8.22128
		22.4486	10.4714			18.6761	8.53037
		22.4472	10.2021			18.6558	8.26829
		22.4449	10.1432			18.6521	8.11514
		22.4508	10.5735			18.6506	8.42115
		22.4502	10.3707			18.6303	7.9956
		22.4318	10.3639			18.6165	8.22115
		22.433	10.6602			18.6192	8.16779
		22.4268	10.4823			18.6141	8.17723
		22.4299	10.3074			18.6147	8.16567
		22.4114	10.68			18.5825	8.288
		22.414	10.4199			18.583	8.26834
		22.4038	10.1858			18.5768	8.56882
		22.3942	10.1626			18.5762	8.13428
		22.384	10.356			18.5698	8.12264
		22.3867	10.5705			18.561	8.40598
		22.3661	10.2321			18.5669	8.53252
		22.3626	10.069			18.5327	8.4656
		22.3478	10.1214			18.5298	8.39794
		22.3477	10.3571			18.5036	8.50445
		22.3432	9.90792			18.52	8.44449
		22.3503	10.4741			18.5286	8.28714
		22.3348	10.3139			18.5234	8.37593
		22.3297	10.5074			18.5029	8.49852
		22.3244	10.3769			18.4848	8.04779
		22.3119	10.115			18.4821	8.60901
		22.301	10.3424			18.4988	8.29611
		22.3034	10.3343			18.4617	8.36637
		22.2849	10.0875			18.4552	8.13466
		22.274	10.2272			18.4611	8.61747
		22.2737	10.3929			18.4478	8.05207
		22.2571	10.3927			18.4267	8.15659
		22.256	10.5868			18.4288	8.0753
		22.254	10.0205			18.424	8.22033
		22.2554	10.0691			18.413	8.31399
		22.2435	10.135			18.3893	8.14888
		22.2465	9.86265			18.4008	8.35694
		22.2467	10.2095			18.3786	8.51134
		22.2475	10.2528			18.3729	8.36251
		22.2231	10.1315			18.3744	8.50081
		22.2084	10.1799			18.3609	8.4698
		22.2124	10.0842			18.3519	7.81972
		22.1907	10.01			18.3506	8.3805
		22.1922	9.9018			18.3359	8.14166
		22.1922	10.1164			18.3359	8.30058
		22.1886	9.93928			18.3354	8.52388
		22.1802	10.0381			18.3296	8.23024
		22.1698	9.99673			18.3198	8.36508
		22.1778	9.9504			18.3075	8.26163
		22.171	9.76182			18.3119	8.34419
		22.1434	9.47539			18.2988	8.15812
		22.1347	9.91167			18.2848	8.47127
		22.1363	9.94607			18.2863	8.1526
		22.1347	9.9576			18.2527	8.01917
		22.122	9.88472			18.2653	8.21211
		22.1272	9.63124			18.2277	8.12912
		22.0974	10.0696			18.2532	7.99038
		22.0895	9.80032			18.235	8.13493
		22.0909	9.80161			18.2401	8.05068
		22.0874	9.85513			18.2437	8.27916
		22.0671	9.56864			18.2007	8.25858
		22.0575	9.64854			18.2048	7.89615
		22.052	9.82835			18.197	8.33856
		22.0436	9.9087			18.1877	8.45941
		22.0328	9.5511			18.1969	8.37188
		22.022	9.76681			18.1862	8.08864
		22.0116	9.77446			18.167	7.97386
		22.0034	9.86348			18.1809	8.31314
		22.0161	9.43409			18.1962	8.57755
		22.0042	9.7552			18.1703	8.10938
		22.0128	9.8673			18.1706	8.33869
		22.0027	9.46119			18.1489	8.26506
		21.9995	9.44973			18.1279	8.25357
		21.9825	9.65254			18.1299	8.18037
		21.9632	9.46383			18.1305	7.9162
		21.9584	9.32261			18.1051	8.31972
		21.9507	9.70544			18.1266	7.99002
		21.9545	9.58062			18.1114	7.94888
		21.9407	9.70756			18.1048	8.47745
		21.9312	9.75342			18.0883	8.0408
		21.9169	9.9063			18.066	8.08547
		21.9124	9.92122			18.0894	8.36484
		21.8998	9.51912			18.0689	7.89934
		21.9014	9.41798			18.0435	8.31145
		21.8813	9.76021			18.0568	7.98344
		21.8966	9.57581			18.0372	8.33172
		21.8687	9.73124			18.0239	8.22717
		21.8689	9.53704			18.0272	7.93256
		21.8538	9.69363			18.0057	7.81315
		21.8547	9.57521			18.0056	7.86092
		21.8464	9.6723			17.985	8.0189
		21.8442	9.43011			17.9801	7.85264
		21.8332	9.70828			17.9772	8.05096
		21.8408	9.71454			17.9656	7.8663
		21.8183	9.43231			17.9774	8.35508
		21.8192	9.6817			17.9581	8.04531
		21.8145	9.61987			17.9454	8.5401
		21.7956	9.82274			17.9606	7.97942
		21.7863	9.5011			17.9443	8.01998
		21.789	9.47383			17.9404	8.01603
		21.7873	9.49465			17.9404	8.33154
		21.7795	9.34392			17.9197	8.22089
		21.7745	9.35045			17.9294	7.65983
		21.7777	9.53613			17.9114	7.57722
		21.7677	9.34731			17.9084	7.915
		21.7556	9.45096			17.9005	7.72794
		21.7415	9.25595			17.9028	7.94724
		21.742	9.69992			17.8949	8.05903
		21.7339	9.5049			17.8539	8.22928
		21.7333	9.39436			17.8721	8.02521
		21.7314	9.31996			17.8788	7.83655
		21.705	9.61998			17.8743	8.09262
		21.6869	9.45061			17.8352	7.91592
		21.6992	9.18576			17.8408	8.43559
		21.6997	9.72555			17.8219	7.99192
		21.6728	9.53548			17.8136	8.24037
		21.6608	9.2376			17.8234	7.96609
		21.648	9.58418			17.8097	8.06231
		21.6507	9.53797			17.7903	7.9727
		21.6459	9.34803			17.7964	8.03472
		21.6255	9.49048			17.7879	7.74886
		21.619	9.13418			17.7921	8.0653
		21.6139	9.09212			17.7768	7.75963
		21.6127	9.32653			17.7729	8.0443
		21.6032	9.22842			17.7508	7.93425
		21.6013	9.66			17.7574	7.75533
		21.6023	9.34012			17.7532	7.99711
		21.5959	9.20184			17.7532	8.00362
		21.5711	9.2975			17.7282	8.1029
		21.5758	9.6069			17.7174	7.94284
		21.5555	9.26847			17.7218	7.93637
		21.5558	9.16002			17.6966	7.99984
		21.5453	9.3869			17.7063	8.1194
		21.5333	9.37354			17.6842	7.79251
		21.5222	9.35714			17.6858	8.04842
		21.5289	9.13493			17.6809	7.92246
		21.5122	9.55799			17.6936	7.97515
		21.5099	9.32218			17.643	7.78106
		21.5031	9.12962			17.6415	7.93747
		21.495	9.26859			17.6507	7.97602
		21.4773	9.14014			17.6299	8.02592
		21.4712	9.21611			17.6317	7.98812
		21.4633	9.04063			17.6101	7.79329
		21.4487	9.44108			17.6109	7.85514
		21.4533	9.05697			17.6192	7.81689
		21.4358	9.23318			17.6208	8.07796
		21.4421	9.40697			17.59	7.71692
		21.4326	9.29631			17.5728	8.07817
		21.4289	9.12745			17.5676	7.98507
		21.4141	9.4247			17.5642	8.02884
		21.4063	9.27475			17.5493	7.94236
		21.3992	9.07164			17.5465	7.67408
		21.4102	9.36412			17.5546	7.97954
		21.3984	9.32375			17.5327	8.12817
		21.3821	9.04813			17.5343	8.15596
		21.3816	9.12247			17.5173	7.90649
		21.3722	9.07264			17.5337	8.09115
		21.3612	9.1637			17.5068	7.61591
		21.3539	9.59278			17.4978	7.61562
		21.3429	9.22607			17.4857	7.79232
		21.3315	9.31169			17.4825	7.94467
		21.3385	9.25201			17.4598	7.86887
		21.331	9.63032			17.4775	7.64774
		21.3184	9.23824			17.4499	8.01006
		21.3017	9.41762			17.4478	8.03543
		21.2964	8.90553			17.449	7.96666
		21.2972	9.17142			17.4557	8.0333
		21.3007	9.31092			17.436	7.85641
		21.2692	9.19283			17.4156	7.96405
		21.2684	9.08473			17.4133	7.93908
		21.262	9.00767			17.4286	7.7689
		21.2481	9.06747			17.4082	7.75176
		21.2365	9.22264			17.4094	7.65888
		21.237	9.38325			17.3984	7.77356
		21.2228	9.02518			17.3815	7.94515
		21.2126	9.33283			17.3734	7.7713
		21.2077	9.09891			17.3669	7.61733
		21.2001	9.36522			17.3514	7.82626
		21.188	8.90147			17.3346	7.76591
		21.1792	9.03035			17.3343	7.59253
		21.1797	9.24776			17.3618	7.9905
		21.165	9.17909			17.3472	8.02494
		21.1595	8.95393			17.3512	7.69184
		21.1609	9.02614			17.3301	8.1131
		21.1641	9.12904			17.3306	7.98113
		21.1488	8.95396			17.3292	7.72589
		21.1457	8.84683			17.2913	7.86479
		21.147	8.90049			17.3066	7.89005
		21.1456	8.68336			17.2766	7.84716
		21.1296	8.96619			17.2877	7.96547
		21.1127	8.83407			17.2889	7.65061
		21.1028	8.81163			17.2978	7.56296
		21.1014	9.05264			17.2857	7.62799
		21.096	8.82899			17.2513	7.70481
		21.0976	9.05278			17.245	7.88735
		21.0941	8.96739			17.2498	7.86376
		21.0821	9.34258			17.2203	7.57836
		21.0777	9.15878			17.2195	7.7515
		21.0603	9.20185			17.1991	7.7921
		21.0627	8.64225			17.2081	7.65276
		21.0512	9.21681			17.1998	7.76874
		21.0459	9.4028			17.1988	7.4518
		21.0332	8.81443			17.2001	7.49081
		21.0137	8.79928			17.1951	7.68486
		21.0169	8.82077			17.182	7.48418
[truncated: 1,477 more rows]

## Sheet: Figure EV3B
black dataset		red dataset		green dataset		blue dataset		cyan dataset		magenta dataset
DNA extension (um)	Force (pN)	DNA extension (um)	Force (pN)	DNA extension (um)	Force (pN)	DNA extension (um)	Force (pN)	DNA extension (um)	Force (pN)	DNA extension (um)	Force (pN)
29.3771	108.83	29.3305	108.452	29.3905	105.741	29.3325	96.9644	28.2637	56.317	28.0727	69.7216
29.3742	108.244	29.3349	106.673	29.393	106.378	29.3346	97.0273	28.2518	56.5538	28.0687	70.0642
29.364	107.938	29.3118	104.613	29.4008	106.299	29.3345	97.3898	28.2519	56.3177	28.0948	69.7278
29.3528	107.421	29.2818	102.934	29.396	106.286	29.336	97.3562	28.237	56.1514	28.0927	69.9851
29.3483	107.238	29.2118	101.202	29.3936	106.162	29.3324	97.4003	28.2444	56.2876	28.0846	69.9712
29.3458	106.926	29.1757	99.3684	29.3926	106.462	29.3348	97.3246	28.2527	56.2347	28.0818	69.6211
29.334	106.385	29.1404	97.3464	29.3751	105.854	29.3322	97.2307	28.2342	56.0473	28.0995	69.4975
29.3234	106.025	29.0889	95.6665	29.3883	105.974	29.3324	97.1809	28.2263	56.3116	28.0595	69.7882
29.3047	105.592	29.0334	93.8854	29.3897	105.698	29.3363	97.3185	28.2624	56.3007	28.0808	69.6072
29.2986	105.251	28.9859	92.1659	29.3727	105.465	29.3305	97.0464	28.2375	56.2654	28.0827	69.6326
29.2878	104.726	28.948	90.487	29.3754	105.337	29.3309	97.2809	28.2536	56.3783	28.0934	69.6108
29.2808	104.377	28.9026	88.9617	29.3913	105.206	29.333	97.064	28.2511	56.1495	28.0675	69.2527
29.2718	104.158	28.8628	87.2729	29.3557	105.101	29.3325	97.2755	28.2545	56.0531	28.0581	69.565
29.2716	103.872	28.8092	85.6807	29.3587	104.737	29.3345	97.0068	28.2465	55.9421	28.0626	68.9544
29.2637	103.554	28.7529	83.9661	29.3539	104.486	29.3329	96.888	28.2441	56.1695	28.0502	69.3023
29.2583	103.113	28.7159	82.3615	29.3681	104.614	29.3331	96.9531	28.2263	56.0217	28.048	68.7329
29.2329	102.702	28.6659	80.8707	29.3612	104.084	29.3304	97.2786	28.2168	55.745	28.0497	68.4737
29.2315	102.536	28.6133	79.3025	29.3761	103.627	29.3306	97.2698	28.2188	55.9728	28.046	68.0163
29.2231	102.268	28.5747	77.5879	29.3395	103.77	29.3288	97.2507	28.2276	55.836	28.022	68.425
29.2133	101.786	28.521	75.8935	29.3308	103.361	29.3282	97.0664	28.2225	55.6745	28.0262	68.1254
29.2065	101.389	28.4661	74.0875	29.3293	103.621	29.3285	96.8652	28.2136	55.6932	28.034	67.695
29.192	100.899	28.415	72.7305	29.3215	103.04	29.3279	96.8398	28.2203	55.5499	28.0161	67.7366
29.1853	100.668	28.3682	71.012	29.3199	102.606	29.3263	97.0101	28.1994	55.2539	28.0051	67.648
29.1822	100.093	28.3239	69.4329	29.3144	102.818	29.3237	96.79	28.1992	55.227	28.0114	67.5509
29.1559	99.8891	28.272	68.1317	29.3179	103.11	29.3262	96.8992	28.2009	55.4771	27.9932	67.5844
29.1486	99.7203	28.2217	66.5887	29.3177	102.823	29.3212	96.7254	28.1969	55.1978	27.9969	67.3841
29.1445	99.2266	28.1669	64.9533	29.3325	102.123	29.3218	96.9763	28.1792	55.0747	27.999	67.3696
29.1307	98.974	28.1227	63.537	29.3088	102.518	29.322	96.5714	28.1929	55.038	27.9974	67.2033
29.1281	98.5331	28.0675	62.2597	29.3121	102.437	29.32	96.3235	28.1848	54.9003	27.9883	67.1186
29.1176	98.1692	28.023	60.6926	29.3101	102.445	29.3209	96.3886	28.1833	54.6465	27.9915	66.9987
29.099	97.847	27.9639	59.2181	29.3055	101.965	29.3213	96.3378	28.1759	54.4922	27.981	67.1736
29.0865	97.5333	27.9122	58.1815	29.3008	101.822	29.319	96.4098	28.1669	54.387	27.9841	67.373
29.0736	97.1816	27.8686	56.776	29.304	101.997	29.3174	96.4637	28.1462	54.3229	27.9872	66.8406
29.0698	96.7902	27.8244	55.3118	29.2928	101.899	29.3177	96.3269	28.1469	54.4625	27.9662	66.4453
29.0597	96.5433	27.7778	53.9297	29.2954	101.699	29.3183	96.3939	28.1386	54.3026	27.9574	66.5436
29.058	96.3733	27.7232	52.5098	29.2778	101.574	29.3168	96.0743	28.1341	53.9175	27.9427	66.497
29.0463	95.9193	27.6766	51.3783	29.2902	101.372	29.3174	96.2041	28.1504	53.7877	27.9495	66.1219
29.034	95.4705	27.6253	49.9581	29.2885	101.104	29.313	96.3219	28.129	53.811	27.9326	65.8718
29.0136	95.2475	27.5705	48.4455	29.2818	101.136	29.3126	96.3007	28.1123	53.7774	27.9312	65.8963
29.0105	94.8584	27.5165	47.4592	29.2844	101.224	29.3122	96.1912	28.1207	53.6409	27.923	65.5371
28.9961	94.3948	27.4678	46.2423	29.2674	100.705	29.3116	96.0523	28.1113	53.523	27.9213	65.4642
28.9917	94.2419	27.407	45.0029	29.2604	101.114	29.3082	95.8734	28.1058	53.2092	27.9305	65.5181
28.9893	94.017	27.3594	43.7551	29.2557	100.936	29.3063	96.0465	28.0917	53.3687	27.9323	65.6385
28.9637	93.5318	27.3064	42.6153	29.2496	100.291	29.3083	96.1299	28.0706	53.3597	27.9235	65.0235
28.9541	93.1718	27.2512	41.5158	29.2489	100.33	29.3066	95.7063	28.0889	52.9433	27.9025	65.1522
28.9657	92.9393	27.1996	40.2788	29.2358	100.371	29.3055	95.6304	28.085	52.7942	27.895	64.8652
28.9265	92.4913	27.14	39.2488	29.2483	100.414	29.3065	95.8844	28.0785	52.5523	27.9165	64.8618
28.9202	92.0954	27.0915	38.2114	29.2439	99.8183	29.3042	95.7919	28.0614	52.5673	27.89	64.5064
28.9199	91.7469	27.0331	37.3424	29.2298	99.8081	29.3032	95.7769	28.0497	52.6734	27.8779	64.3614
28.9039	91.4408	26.9826	36.3103	29.2413	99.9245	29.3047	96.0265	28.076	52.4513	27.8643	63.9942
28.9064	91.1348	26.9273	35.4412	29.2423	99.7816	29.302	95.9699	28.0408	52.5048	27.8604	63.942
28.8816	90.801	26.8723	34.4696	29.2256	99.5702	29.3026	95.9405	28.0419	52.1745	27.8495	64.0473
28.8816	90.4306	26.8114	33.4762	29.2133	99.3021	29.3004	95.7022	28.0309	51.9851	27.8567	63.5005
28.876	90.0574	26.7569	32.8937	29.2232	99.4839	29.299	95.8342	28.0312	51.9615	27.8402	63.5948
28.8715	89.8367	26.7051	31.8043	29.2381	99.0182	29.3008	95.3948	28.0288	51.7662	27.8393	63.4113
28.8611	89.6118	26.6497	31.0232	29.2381	99.1348	29.2998	95.6437	28.0196	51.8768	27.831	63.3726
28.8522	89.0868	26.5841	30.1709	29.2301	98.9647	29.2999	95.6037	28.0231	51.9187	27.8351	63.1522
28.8389	88.824	26.5318	29.509	29.2354	98.9967	29.2976	95.6766	27.9987	51.3514	27.8328	63.2539
28.8201	88.3948	26.4731	28.954	29.2253	99.0818	29.2964	95.5524	28.008	51.5073	27.8176	63.4049
28.8209	88.0907	26.4158	28.1833	29.2277	98.9867	29.2951	95.5588	27.9905	51.4958	27.8121	63.1844
28.8083	87.7644	26.3601	27.516	29.2196	98.3825	29.2964	95.4987	27.987	51.205	27.8271	62.8927
28.8069	87.3909	26.3011	26.8024	29.1949	98.2028	29.2945	95.3935	27.9737	50.9938	27.8063	62.7658
28.7773	87.2329	26.244	26.3364	29.214	98.1215	29.2805	95.2827	27.9735	51.237	27.7815	62.3829
28.7667	86.6836	26.1921	25.4496	29.2121	98.2215	29.2829	95.4194	27.9741	50.9488	27.7921	62.4967
28.7523	86.6015	26.1307	24.9769	29.2102	98.031	29.2809	95.3515	27.9857	51.0594	27.7959	62.5319
28.7537	86.1719	26.0663	24.2825	29.2113	97.256	29.2799	95.4795	27.9719	51.0126	27.8004	62.5155
28.7368	85.7983	26.0119	23.825	29.2126	97.1239	29.2812	95.1853	27.9773	51.0041	27.7866	62.3441
28.7348	85.3668	25.9463	23.0682	29.1741	97.0711	29.2799	95.028	27.9451	50.623	27.7819	62.3117
28.7213	85.2413	25.8854	22.6298	29.1694	96.948	29.2789	95.1739	27.9712	50.6341	27.7714	61.8149
28.7206	84.7191	25.8233	22.1018	29.1604	96.7097	29.2806	95.0448	27.9329	50.4991	27.7749	61.6599
28.7167	84.5168	25.7704	21.7288	29.1458	96.9391	29.2762	95.2071	27.9251	50.3755	27.7621	61.7722
28.7082	84.3871	25.7056	21.3596	29.1502	96.4381	29.2734	94.8203	27.9408	50.3002	27.7553	61.6457
28.699	84.1246	25.6482	20.755	29.1603	95.9113	29.2738	95.0179	27.9406	50.2475	27.7586	61.3951
28.6634	83.6365	25.5887	20.1693	29.1538	95.939	29.276	95.2325	27.9296	50.1751	27.7513	61.4066
28.6788	83.1667	25.5266	19.6839	29.1398	95.4865	29.2755	94.9029	27.9223	49.9847	27.748	61.4466
28.6447	83.0969	25.4612	19.3217	29.1255	95.3168	29.2716	94.7973	27.9237	50.0419	27.7334	60.94
28.6543	82.5499	25.3966	18.9102	29.116	94.8901	29.2716	94.8071	27.9016	50.3302	27.7483	60.907
28.6276	82.2761	25.3356	18.5027	29.1191	94.7772	29.2724	95.2101	27.9094	50.064	27.7352	60.8863
28.6162	82.1038	25.2754	18.6495	29.1129	94.4418	29.2706	95.0277	27.8978	49.6569	27.7512	61.0637
28.6116	81.6482	25.2549	18.6777	29.1174	94.5392	29.2693	95.1033	27.8984	49.4777	27.7109	60.4562
28.6008	81.0758	25.2486	18.8708	29.1074	94.479	29.2677	94.7995	27.8829	49.244	27.7056	60.3658
28.589	81.1112	25.2479	18.9491	29.1018	94.7341	29.2639	94.3585	27.8672	49.1673	27.7061	60.3643
28.5856	80.7313	25.2466	18.9176	29.102	93.9891	29.2621	94.6909	27.877	49.6295	27.7186	60.3226
28.5768	80.32	25.2406	18.9819	29.1018	93.9187	29.2638	94.6548	27.8513	49.2215	27.7046	59.919
28.5731	80.0023	25.2493	19.0435	29.0923	93.6079	29.264	94.5471	27.8668	49.233	27.684	59.666
28.5671	79.5278	25.2408	19.0902	29.0789	93.3199	29.2635	94.285	27.8547	49.1513	27.6881	59.5686
28.5558	79.4266	25.2414	18.9351	29.0687	93.326	29.2598	94.5198	27.8498	49.2451	27.6957	59.8032
28.5564	78.9666	25.2459	18.9745	29.0854	93.2834	29.2572	94.6089	27.844	49.0651	27.6884	59.4072
28.5243	78.7831	25.2425	18.9556	29.0679	93.2899	29.2593	94.6212	27.8517	49.0191	27.674	59.2313
28.5095	78.4807	25.2442	19.11	29.0548	93.2936	29.2578	94.3597	27.8135	48.6461	27.6642	59.0284
28.5145	78.2135	25.2458	18.9944	29.0501	92.7949	29.2594	94.0055	27.8238	48.7546	27.6502	58.8383
28.485	77.8637	25.2456	19.0613	29.0783	92.8326	29.2585	94.2681	27.8142	48.5583	27.6515	58.8686
28.4809	77.5944	25.2403	19.0293	29.0702	92.5466	29.2561	94.302	27.8105	48.5195	27.6588	58.561
28.4738	77.312	25.2415	19.1414	29.0658	92.2593	29.2582	94.4396	27.7952	48.6642	27.6377	58.5749
28.4629	77.1807	25.2413	18.9476	29.0681	92.3071	29.2548	94.4481	27.8144	48.7421	27.6349	58.3185
28.457	76.5999	25.2411	19.0321	29.0556	92.5268	29.2539	94.1614	27.8122	48.6228	27.6312	58.3181
28.4554	76.3981	25.2421	19.2713	29.0414	92.5131	29.2537	94.4295	27.8265	48.3208	27.6052	57.9217
28.4436	76.075	25.2401	19.1044	29.0505	91.6628	29.2538	94.3383	27.7998	48.1989	27.6119	57.8177
28.4377	75.6918	25.2372	19.131	29.0522	91.4893	29.2494	94.5146	27.7895	48.0536	27.5961	57.6549
28.4321	75.4303	25.2419	19.0055	29.0366	91.5777	29.2526	93.9993	27.7825	47.7332	27.5866	57.6818
28.4272	75.2305	25.2477	19.1015	29.0221	91.5263	29.2493	94.0149	27.7656	48.0015	27.6028	57.5354
28.3971	74.9085	25.2427	19.0581	29.0238	90.7206	29.2495	94.4062	27.7889	48.0588	27.5845	57.4333
28.4048	74.4572	25.2415	19.0784	29.016	90.7682	29.2496	94.0929	27.7514	47.6899	27.5932	57.7439
28.4017	74.1817	25.2418	19.0644	29.0139	90.4005	29.2494	93.8064	27.7671	47.7219	27.5706	57.0789
28.3971	74.0427	25.2404	19.0356	29.0004	90.5328	29.2473	94.2257	27.7476	47.7258	27.577	56.8017
28.3528	73.7606	25.2464	19.2227	29.0004	90.1318	29.2471	93.7868	27.7414	47.6359	27.5739	56.7465
28.3462	73.3215	25.2456	19.3279	28.9956	90.3161	29.2436	94.0765	27.7395	47.4831	27.5692	56.6366
28.3363	73.1435	25.2357	19.2089	28.9912	90.1865	29.2454	94.2284	27.7493	47.2456	27.554	56.5208
28.3299	72.7838	25.2421	19.0907	28.9801	89.6396	29.2449	94.1353	27.7381	47.1206	27.538	56.671
28.3226	72.4126	25.2402	19.1571	28.9876	89.8154	29.2419	93.907	27.7387	47.6855	27.5506	56.2874
28.3122	72.2314	25.2409	19.2832	28.9556	89.4711	29.2395	93.7081	27.729	47.537	27.5396	56.4624
28.3046	71.932	25.2407	19.2032	28.9833	89.5307	29.2376	93.9597	27.7262	47.0431	27.5385	55.904
28.2882	71.5927	25.2416	19.0778	28.9565	89.4019	29.2404	93.5241	27.7303	47.0342	27.5188	55.8852
28.2831	71.1941	25.2437	19.0648	28.9427	89.5583	29.2398	93.4487	27.7202	46.9347	27.5304	55.8427
28.271	70.7582	25.241	19.1295	28.9777	89.2955	29.2435	93.6861	27.7134	47.1709	27.5163	55.7168
28.2677	70.4046	25.239	19.0323	28.9753	89.4712	29.2384	93.4634	27.6958	46.96	27.5051	55.7555
28.2598	70.3648	25.2391	19.0539	28.9582	88.6691	29.2359	93.4962	27.7275	46.8164	27.5199	55.696
28.2506	70.0252	25.2419	19.1073	28.9515	88.4837	29.2339	93.4602	27.704	46.391	27.5141	55.7481
28.2393	69.8252	25.24	19.2281	28.9597	88.3929	29.2344	93.6011	27.6953	46.1549	27.5064	55.5948
28.2067	69.4933	25.2406	19.1224	28.9404	87.828	29.2329	93.3696	27.6567	46.4115	27.4973	55.1069
28.2005	69.1809	25.2394	19.0047	28.9448	87.702	29.2295	93.6358	27.6825	46.088	27.5008	54.9331
28.1942	68.7976	25.2392	19.157	28.9217	87.7989	29.2312	93.384	27.6754	46.1385	27.4847	55.0266
28.188	68.5293	25.2429	19.1445	28.9314	87.5299	29.2303	93.103	27.6768	46.456	27.4982	54.844
28.1842	68.3021	25.2352	19.1518	28.9047	87.4985	29.2287	93.2401	27.673	45.9971	27.4912	54.8265
28.1754	68.0037	25.2394	19.1514	28.9303	87.7836	29.227	93.2109	27.6559	46.1662	27.4824	54.5702
28.1703	67.4424	25.2343	19.0745	28.9095	87.8882	29.2277	93.2051	27.6584	45.9803	27.4628	54.1533
28.1561	67.1343	25.2371	19.1502	28.902	87.4449	29.225	93.4335	27.6577	45.9545	27.4545	54.4081
28.139	67.1006	25.2441	19.2467	28.9029	87.0444	29.2257	93.0641	27.6485	45.9957	27.4482	54.2758
28.1385	66.7652	25.2448	19.1819	28.9037	86.7618	29.2239	92.902	27.63	45.9785	27.4389	54.0313
28.1197	66.2275	25.2377	19.1369	28.892	86.5664	29.2255	92.9627	27.6497	46.0023	27.4495	54.0714
28.1114	65.9867	25.2377	19.0831	28.8858	86.7065	29.224	93.0843	27.638	45.6246	27.4274	54.0273
28.1081	65.6922	25.2393	19.2928	28.8799	86.4611	29.2233	92.8938	27.628	45.9319	27.4316	53.8358
28.1045	65.3398	25.2414	19.2252	28.8815	86.5166	29.2213	92.9254	27.632	45.4387	27.4276	53.4025
28.0849	65.1237	25.2359	19.1562	28.8781	86.4473	29.2221	93.0737	27.6232	45.5489	27.4098	53.4528
28.0497	64.6887	25.2381	19.0898	28.8755	86.1537	29.2186	92.572	27.6156	45.444	27.4107	53.195
28.0774	64.4609	25.2438	19.0905	28.8689	86.1505	29.2195	92.7285	27.6001	45.1613	27.3836	53.0099
28.0356	64.0282	25.2408	18.9798	28.8706	86.3018	29.2182	92.8727	27.604	45.2898	27.4075	53.0652
28.0246	63.8139	25.2381	19.1735	28.8671	86.2862	29.2142	92.5927	27.6131	45.3919	27.373	52.8978
28.0209	63.6494	25.2381	19.1824	28.8667	85.6739	29.2121	92.4577	27.5843	45.3928	27.4015	52.9119
28.0106	63.3415	25.2396	19.1674	28.8703	84.9895	29.2149	92.4086	27.5939	44.8298	27.363	52.7463
27.9995	63.0213	25.2388	19.0119	28.8508	85.0947	29.2167	92.4327	27.5885	44.7359	27.3659	52.5616
27.9883	62.6639	25.2316	19.1483	28.8536	84.8519	29.2033	92.0333	27.582	44.8358	27.3634	52.6487
27.9788	62.4681	25.2413	19.2996	28.8438	84.7665	29.2003	92.517	27.5526	44.5974	27.3609	52.5264
27.9774	62.1278	25.2344	19.1227	28.8395	85.0615	29.2044	92.4881	27.5576	44.4237	27.357	52.2024
27.9732	61.8668	25.2386	19.2755	28.8355	84.7301	29.1977	92.1927	27.5607	44.5905	27.3555	52.1333
27.9597	61.6309	25.2341	18.9629	28.8365	84.4284	29.1976	92.4858	27.5411	44.5093	27.3604	52.2507
27.9499	61.4306	25.2348	18.971	28.8138	84.3251	29.1988	92.5603	27.5539	44.1122	27.3377	51.7786
27.9405	61.2764	25.2428	19.2313	28.8193	83.8418	29.1945	92.2822	27.539	44.0647	27.3341	51.6615
27.939	60.9169	25.2419	19.2437	28.7956	83.9421	29.1924	92.011	27.5241	44.1476	27.3289	51.6447
27.9271	60.6996	25.2388	19.1527	28.8121	83.8521	29.1919	92.2525	27.5267	44.1074	27.3256	51.4398
27.9004	60.4192	25.2316	19.0249	28.8108	83.5881	29.1926	92.2351	27.5171	44.2083	27.3132	51.5171
27.8944	60.2016	25.2417	19.0531	28.7768	83.1854	29.1922	92.3708	27.5334	44.0112	27.3192	51.4769
27.8799	59.9399	25.2383	18.9281	28.7759	83.2382	29.189	92.3672	27.5253	43.7937	27.3111	51.662
27.878	59.7088	25.233	19.046	28.772	83.1235	29.1893	92.2602	27.5097	43.7159	27.2949	51.0696
27.8661	59.1298	25.2413	19.0162	28.7745	83.4029	29.1845	92.0671	27.5011	43.8445	27.2963	51.0832
27.8599	59.2144	25.2395	18.9312	28.7762	82.7045	29.1832	92.1393	27.4987	43.6428	27.3034	51.1828
27.8539	58.7665	25.2394	19.1706	28.7887	82.6973	29.1842	91.9073	27.5063	43.3754	27.2774	51.0716
27.8435	58.3181	25.2423	19.0667	28.7645	82.5128	29.1842	92.1433	27.4982	43.4678	27.2889	51.0114
27.835	58.0597	25.2386	19.0438	28.7678	82.585	29.1862	91.6236	27.4917	43.5037	27.2813	50.8384
27.8297	57.7859	25.2405	19.1948	28.7499	82.2805	29.18	92.2044	27.4912	43.4312	27.2703	50.9228
27.8199	57.4646	25.2365	18.8521	28.7482	81.6867	29.1787	91.5179	27.475	43.2913	27.2726	50.5409
27.8079	57.2614	25.2374	19.1021	28.7495	81.803	29.181	91.3854	27.4685	43.303	27.2831	50.6559
27.8036	57.0638	25.2372	19.0747	28.7437	81.9323	29.1792	91.6371	27.4733	42.9849	27.2511	50.1698
27.7893	56.7123	25.2423	19.1406	28.7363	81.8086	29.1787	91.7768	27.4347	42.9574	27.2641	50.1857
27.7817	56.4153	25.2373	19.1037	28.742	81.5306	29.1777	91.2827	27.4538	42.8314	27.2561	50.2888
27.7745	56.2449	25.2382	19.028	28.7358	81.5639	29.1749	91.8234	27.447	42.9798	27.2477	49.7645
27.7452	56.0077	25.2357	19.0622	28.7315	81.6524	29.1749	91.481	27.4431	42.6996	27.2359	49.935
27.7383	55.556	25.2422	18.8832	28.7278	81.3342	29.1741	91.5467	27.4316	42.5801	27.2167	49.5633
27.7224	55.141	25.2404	18.969	28.7353	80.8281	29.1737	91.4072	27.4209	42.5758	27.2321	49.5973
27.7163	55.098	25.2383	18.7928	28.7238	81.1858	29.1723	91.5625	27.4272	42.5576	27.2251	49.4398
27.7082	54.6955	25.2387	18.853	28.711	80.8409	29.1714	91.6082	27.4134	42.3518	27.2027	49.3644
27.703	54.3503	25.2388	18.9491	28.7045	80.3239	29.1712	91.4298	27.4182	42.1573	27.2039	49.2365
27.6941	54.1652	25.2383	19.1099	28.6994	80.1989	29.1683	91.3311	27.4075	42.002	27.2219	49.3795
27.6857	53.9105	25.237	19.1366	28.7052	80.0217	29.1678	91.4602	27.4037	42.0992	27.1956	49.1067
27.6775	53.8389	25.2391	18.9422	28.6832	79.8098	29.1689	91.4305	27.3774	41.9413	27.2001	48.8299
27.6619	53.586	25.2357	19.0141	28.6896	79.8634	29.17	91.3613	27.3672	42.2973	27.1794	48.5471
27.6545	53.2054	25.2377	18.9962	28.688	79.68	29.1675	91.0737	27.3694	42.1763	27.1781	48.5934
27.6449	52.92	25.2412	19.0302	28.6636	79.2916	29.1673	91.17	27.3678	41.9633	27.1687	48.4627
27.6332	52.7859	25.2404	19.0804	28.6698	79.3906	29.1656	91.0801	27.3658	42.0127	27.1666	48.5804
27.613	52.7673	25.2374	19.2702	28.6679	79.1824	29.1653	90.8942	27.3703	41.6779	27.1474	48.2065
27.6101	52.5727	25.2353	19.0573	28.6737	78.9119	29.1649	91.2168	27.3542	41.8321	27.1529	48.0392
27.5966	52.0954	25.2391	18.9999	28.662	79.3355	29.1631	91.0865	27.3523	41.6755	27.153	47.8912
27.5973	51.8608	25.2341	19.0356	28.6534	78.9099	29.1614	91.11	27.3502	41.5115	27.1564	47.9032
27.5839	51.5809	25.2425	19.0406	28.6481	78.5361	29.1631	91.1615	27.3543	41.478	27.1393	47.7666
27.5754	51.3482	25.2374	18.986	28.6434	78.4185	29.1636	91.3161	27.3425	41.5049	27.1217	47.48
27.571	51.2962	25.2342	18.8308	28.6209	78.3909	29.1618	90.66	27.3171	41.4665	27.146	47.3808
27.5631	51.2056	25.2391	19.0123	28.6269	77.8621	29.1581	90.634	27.3299	41.276	27.1416	47.7335
27.5638	51.3165	25.2393	18.913	28.6041	77.9187	29.1606	91.0558	27.3082	40.899	27.1266	47.4223
27.5592	51.1551	25.236	19.1146	28.6122	77.6781	29.1604	91.0047	27.3252	40.958	27.091	46.8402
27.5591	51.2337	25.2375	19.1486	28.595	77.4623	29.1577	90.8572	27.3253	40.8635	27.1145	46.8554
27.5619	51.1994	25.2375	18.8895	28.6003	77.363	29.1589	90.7315	27.2947	40.9188	27.0837	46.6672
27.5599	51.4729	25.2421	18.8763	28.5933	77.0036	29.1541	90.5192	27.3144	40.8522	27.1026	46.8623
27.5592	51.2365	25.2409	18.9711	28.591	77.1479	29.1564	90.7264	27.2926	40.4715	27.0951	46.8629
27.5606	51.3398	25.2417	19.1238	28.5832	76.5091	29.1538	90.8922	27.2979	40.564	27.12	46.6538
27.5611	52.0211	25.2384	18.8243	28.5805	76.4506	29.1526	90.3709	27.2768	40.169	27.0892	46.5734
27.5606	51.5526	25.2417	18.9755	28.5751	76.3024	29.1534	90.7248	27.2458	40.5825	27.0734	46.3986
27.5606	51.2503	25.2389	18.8402	28.5706	76.2059	29.1534	90.5637	27.2641	40.1997	27.0712	46.1564
27.5591	51.4202	25.2389	18.9822	28.5667	76.1017	29.1486	90.7562	27.2604	40.2186	27.0849	46.432
27.5605	50.9252	25.2416	18.9117	28.5493	75.9424	29.1478	90.6039	27.2465	40.2842	27.0805	46.3593
27.5485	50.6732	25.2452	18.9149	28.5546	75.6851	29.146	90.1538	27.2473	39.989	27.0369	45.8914
27.5369	50.3334	25.2423	19.1269	28.5428	75.2961	29.1481	90.6905	27.2251	40.2423	27.0419	45.6145
27.5343	50.1887	25.2412	18.9914	28.5372	75.3009	29.1481	90.2909	27.2405	40.0065	27.018	45.8638
27.515	50.0471	25.2367	18.9186	28.5293	75.4317	29.1465	90.2698	27.2286	39.7819	27.0415	45.7883
27.4993	49.7817	25.2393	18.9919	28.5371	75.4252	29.1442	90.2762	27.236	39.5254	27.0214	45.5123
27.491	49.418	25.2391	19.0722	28.5365	74.9156	29.1437	90.5275	27.2254	39.7008	27.0244	45.3831
27.4805	48.9333	25.2345	18.9262	28.5305	74.2501	29.1414	90.2057	27.2147	39.4457	27.0326	45.3458
27.4615	48.8536	25.2425	18.9437	28.4978	74.5135	29.1398	90.1018	27.2192	39.4428	27.0168	45.1288
27.4522	48.8756	25.2349	18.9932	28.5034	74.6407	29.141	90.394	27.2154	39.5431	26.9981	45.2048
27.4468	48.4719	25.2398	18.9398	28.5026	73.879	29.1334	90.0627	27.2048	39.2663	27.0043	44.8119
27.4395	48.1678	25.2418	18.9161	28.4996	73.7902	29.1337	90.4626	27.1967	39.0069	26.9908	44.9441
27.4353	47.9499	25.2381	19.0289	28.4891	73.7177	29.1367	90.2309	27.1918	39.1612	26.998	44.8132
27.4265	47.8858	25.238	18.9271	28.4772	73.6373	29.1289	89.798	27.1891	39.3118	26.9914	44.7632
27.4222	47.4645	25.2403	19.0098	28.477	73.4555	29.1294	90.2534	27.1693	39.11	26.9812	44.9462
27.4063	47.416	25.2386	19.1743	28.4636	73.3415	29.1285	89.9636	27.1932	39.0529	26.9733	44.7052
27.3993	47.2254	25.2333	18.6978	28.455	73.5556	29.1264	90.2366	27.1827	39.1275	26.9803	44.6142
27.3916	46.6912	25.2355	18.7381	28.4704	73.3332	29.1277	90.1892	27.1712	38.4799	26.9736	44.2901
27.3644	46.5668	25.241	18.9471	28.4637	73.5314	29.1274	90.0797	27.1647	38.738	26.9765	44.5255
27.367	46.2801	25.2333	19.0127	28.4583	72.9179	29.1211	90.0876	27.1577	38.7757	26.9693	44.5059
27.3463	46.2478	25.2363	18.9316	28.4454	72.432	29.1207	89.9297	27.1385	38.5805	26.9503	44.2165
27.3379	46.0442	25.2344	18.9151	28.4467	72.3937	29.1185	89.9374	27.1287	38.3601	26.954	44.0567
27.3298	46.0528	25.2368	18.9759	28.4414	72.6985	29.121	90.2339	27.1279	38.5634	26.9563	43.9817
27.3069	45.5545	25.2313	19.1362	28.4289	72.7598	29.1208	89.7331	27.1346	38.6649	26.9621	43.7532
27.2967	45.4639	25.2374	19.0812	28.4285	72.6871	29.1179	89.7914	27.1355	38.0836	26.9458	43.4962
27.2947	45.1017	25.2337	18.9591	28.4298	72.0688	29.1182	89.965	27.1359	38.0663	26.9245	43.6399
27.2832	44.8905	25.2398	19.0974	28.4282	72.4189	29.1163	89.7335	27.1266	38.2525	26.9323	43.7569
27.271	44.6677	25.2353	19.0759	28.4201	71.8501	29.1153	89.9624	27.1402	38.0333	26.8989	43.2298
27.2626	44.2885	25.2339	19.0096	28.4189	72.0007	29.1119	90.0122	27.1129	37.771	26.9187	43.5412
27.256	44.4437	25.234	18.9877	28.4205	71.4975	29.1132	89.8726	27.1146	37.6159	26.8972	42.9391
27.2464	44.063	25.2391	18.9976	28.409	71.2672	29.11	89.8124	27.0999	37.7178	26.8887	43.1834
27.2391	43.6817	25.2384	19.0495	28.4118	71.029	29.1106	89.4839	27.0976	37.5358	26.9069	43.1169
27.2335	43.5927	25.2399	19.18	28.3909	70.7635	29.1096	89.5967	27.0828	37.2793	26.8899	43.2899
27.2226	43.3404	25.2387	19.1611	28.3828	70.8016	29.1113	89.5325	27.0763	37.1821	26.9087	43.1154
27.2165	43.117	25.2312	18.941	28.3822	70.5478	29.1102	89.4879	27.0476	36.868	26.8713	42.7158
27.1927	42.5815	25.2322	18.9057	28.3777	70.1733	29.1062	89.2288	27.0642	36.9087	26.8692	42.7809
27.1806	42.7445	25.2401	19.0786	28.3711	70.0413	29.1071	89.5554	27.0589	37.1148	26.85	42.531
27.1547	42.5461	25.2341	18.9428	28.368	70.0079	29.1051	89.5709	27.0568	36.9697	26.8685	42.8635
27.1404	42.1727	25.2357	18.9419	28.3618	69.803	29.1043	89.4642	27.0339	37.0238	26.8773	42.6503
27.1364	41.9927	25.2376	19.1772	28.3451	70.2997	29.1012	89.0511	27.048	36.8285	26.8532	42.3536
27.1258	41.8585	25.2344	19.11	28.3627	69.7687	29.0977	88.9398	27.0373	36.9354	26.8516	42.1091
27.1248	41.6246	25.2314	18.8805	28.3571	69.5492	29.0992	89.2121	27.0298	37.0221	26.8611	42.1002
27.1124	41.3071	25.2373	19.0194	28.3435	69.8163	29.1033	89.4122	27.0191	36.6744	26.8436	42.4408
27.1063	41.1529	25.2377	18.927	28.3456	69.5925	29.0982	89.1785	27.0161	36.5624	26.858	41.9209
27.1011	40.9411	25.237	18.8754	28.3347	69.6671	29.0987	89.2583	27.0116	36.4295	26.8287	41.9505
27.0883	40.6726	25.2382	18.8385	28.3368	69.1405	29.0971	89.1402	26.9986	36.3066	26.83	41.7682
27.0805	40.6054	25.2334	19.0393	28.3387	68.6586	29.0954	88.9029	26.9953	36.5862	26.8267	41.4785
27.0762	40.3502	25.2342	19.1036	28.333	68.8238	29.0934	88.7902	26.9918	36.5073	26.8142	41.4626
27.0661	40.1942	25.2348	19.0204	28.3177	68.6131	29.0941	88.571	26.9897	36.4988	26.8033	41.5261
27.0602	40.0743	25.2357	19.2442	28.3135	68.6785	29.0935	88.9697	26.9934	36.206	26.8029	41.0764
27.0507	39.9626	25.236	19.086	28.306	67.8373	29.0925	88.7265	26.9888	36.1835	26.8084	40.9678
27.0001	39.604	25.2344	19.0475	28.3	68.1347	29.0907	88.7693	26.9778	35.996	26.7917	41.2629
26.9944	39.4145	25.2347	19.0781	28.2939	67.7303	29.0892	88.6573	26.9724	36.0232	26.7769	41.1231
26.9898	39.1545	25.2371	18.9898	28.3055	67.5248	29.0914	88.4819	26.9603	35.7724	26.7871	41.0916
26.9725	39.144	25.2373	19.1035	28.2923	67.4986	29.0884	88.6579	26.9654	35.9825	26.7723	40.7344
26.9675	38.8001	25.2408	19.0955	28.2814	67.4257	29.0869	88.6404	26.9609	35.8857	26.7539	40.6345
26.9644	38.7452	25.2428	19.2894	28.2683	67.4764	29.0885	88.6665	26.9412	35.6872	26.7645	40.6576
26.9516	38.365	25.235	19.1283	28.273	66.9064	29.0893	88.5691	26.9428	35.5861	26.7374	40.3458
26.9427	38.3394	25.2359	19.163	28.2618	66.9546	29.0871	88.7933	26.9337	35.6469	26.7442	40.2776
26.936	38.1416	25.2374	19.1276	28.2656	66.704	29.0852	88.7442	26.9329	35.6187	26.732	39.9534
26.9216	37.9865	25.2286	19.0572	28.2472	66.3388	29.0846	88.7877	26.934	35.28	26.7275	40.3195
26.9148	37.5674	25.2346	19.0001	28.2478	66.5357	29.0817	88.6531	26.9154	35.2196	26.7234	39.9088
26.9097	37.4728	25.2344	18.9161	28.2426	66.0607	29.08	88.2284	26.9061	35.2425	26.7222	39.9116
26.9037	37.3822	25.2364	18.8093	28.2283	66.0097	29.0802	88.2745	26.8948	35.2197	26.719	39.6969
26.8603	37.0197	25.2393	19.0937	28.2264	65.8216	29.0799	88.4137	26.9126	34.6681	26.7121	39.8338
26.8492	36.955	25.2364	18.9411	28.2233	65.6511	29.0796	88.5702	26.9017	34.8008	26.6808	39.6223
26.835	36.6801	25.2347	19.1124	28.2165	65.5722	29.0772	88.2426	26.8759	34.6425	26.691	39.7848
26.8588	36.7134	25.2398	18.8956	28.2107	65.3811	29.076	88.4625	26.8799	34.8408	26.6961	39.2781
26.8108	36.5538	25.2375	18.6017	28.1952	65.1568	29.0766	88.3488	26.8651	34.3754	26.6909	39.6165
26.8146	36.3046	25.2337	18.0748	28.191	65.1303	29.0755	88.018	26.8593	34.5613	26.6832	39.1998
26.798	36.0367	25.1846	17.8421	28.1866	64.6422	29.073	88.1839	26.8611	34.2059	26.6796	39.4777
26.7948	35.8875	25.1151	17.325	28.1771	64.3966	29.0708	88.1162	26.8433	34.2732	26.6758	39.3655
26.7834	35.7424	25.0472	16.8865	28.1752	64.234	29.072	87.9557	26.8673	34.2995	26.6693	39.3583
26.7791	35.6621	24.9892	16.5683	28.1733	64.2303	29.0721	87.7024	26.8249	34.1507	26.6631	39.1502
26.7715	35.3505	24.932	16.1601	28.1639	64.3894	29.0714	87.7735	26.8255	33.851	26.6522	38.8558
26.759	35.2225	24.8679	15.9868	28.1666	64.5521	29.0682	87.9875	26.8121	33.7484	26.6373	39.0171
26.7482	35.0746	24.8013	15.905	28.1658	64.3368	29.0694	87.9892	26.8224	34.0357	26.6586	38.8568
26.7462	34.8745	24.7872	15.5492	28.1574	64.3708	29.0679	87.8447	26.7932	33.9982	26.6325	38.9791
26.6987	34.6105	24.7429	15.3258	28.1604	64.1362	29.0656	87.9411	26.8095	33.9674	26.6416	38.6113
26.686	34.3072	24.6765	15.1448	28.1599	64.0387	29.0658	88.1891	26.8027	33.5812	26.6071	38.8772
26.7018	34.4952	24.6092	14.6124	28.1588	63.2801	29.0677	88.1791	26.8071	33.7921	26.6133	38.1576
26.6734	34.2538	24.5457	14.5229	28.1515	63.6484	29.0567	87.8505	26.7856	33.7826	26.6094	38.1526
26.6823	33.9259	24.4817	14.1726	28.1323	63.7316	29.0618	87.5365	26.7858	33.7336	26.6203	38.1181
26.6492	33.897	24.4174	13.9307	28.1318	63.344	29.0555	87.8832	26.7927	33.5662	26.5892	38.0971
26.6369	33.7464	24.3559	13.7975	28.1338	63.1823	29.0575	87.4919	26.7812	33.9805	26.5896	37.8992
26.63	33.5686	24.2813	13.8109	28.1266	62.8964	29.0528	87.616	26.777	33.5744	26.599	37.7596
26.6252	33.3978	24.2217	13.6339	28.1188	62.7557	29.0548	87.6167	26.7594	33.4769	26.5889	37.6919
26.6155	33.2582	24.1548	13.3466	28.1131	62.7024	29.0491	87.4666	26.7818	33.3486	26.5786	37.5542
26.6068	33.0048	24.0858	13.1051	28.116	62.8245	29.0494	87.2747	26.7763	33.4215	26.5758	37.5554
26.5749	32.8267	24.02	12.8212	28.1155	63.2098	29.0519	87.0007	26.742	33.2735	26.5638	37.5768
26.5912	32.4379	23.9564	12.7522	28.1105	62.4015	29.0459	87.2177	26.7462	33.2648	26.5565	37.2258
26.569	32.4478	23.8857	12.6804	28.1089	62.3928	29.0485	87.4231	26.7287	33.0781	26.5584	37.5379
26.5383	32.3066	23.8194	12.3702	28.0789	62.1858	29.0475	87.355	26.7358	33.2327	26.5535	37.1648
26.5493	32.1614	23.7533	12.3835	28.0819	62.1175	29.0463	87.1283	26.733	33.0277	26.5267	37.1725
26.5176	31.8419	23.6898	12.1527	28.0777	61.9047	29.0392	87.2935	26.7199	32.6883	26.5331	37.1886
26.5357	31.7944	23.6225	11.9974	28.0763	61.232	29.0416	87.269	26.7062	33.0971	26.524	36.8629
26.4964	31.6219	23.5614	11.9745	28.0663	61.5126	29.0429	87.0623	26.7174	32.7548	26.5184	36.9439
26.4846	31.6003	23.5005	11.7823	28.0487	61.0342	29.0393	87.3866	26.7063	32.2003	26.517	37.006
26.4804	31.2654	23.4269	11.5533	28.0434	60.9852	29.0383	86.7399	26.7052	32.4816	26.5421	36.838
26.4663	31.0556	23.3642	11.5564	28.0338	61.3694	29.0395	86.961	26.6768	32.2769	26.5089	36.3049
26.4645	30.8744	23.2971	11.2173	28.0393	60.998	29.0358	86.8934	26.6828	32.5934	26.4917	36.5398
26.4576	30.7573	23.2331	11.3173	28.026	60.9668	29.0386	86.9989	26.6911	32.5703	26.4908	36.2466
26.4496	30.8814	23.1634	11.2314	28.0331	60.8683	29.0331	86.738	26.6822	32.3027	26.4813	36.4232
26.4361	30.6031	23.0946	10.9598	28.0157	60.2785	29.0335	86.6627	26.6684	32.3802	26.5061	36.2659
26.4302	30.6703	23.0243	11.0149	28.0177	60.5773	29.0353	86.7949	26.6623	31.9815	26.4958	36.0924
26.4226	30.1967	22.9575	10.8379	28.0121	59.9536	29.0298	86.7999	26.6533	31.9245	26.4582	35.686
26.3926	30.1329	22.8908	10.8054	28.0126	59.953	29.0293	86.6252	26.6603	31.7655	26.4663	35.7097
26.354	30.2288	22.8325	10.7788	27.9987	59.5374	29.0268	86.9944	26.6373	31.5622	26.4502	35.5623
26.3778	29.995	22.7609	10.6287	27.9915	59.619	29.0269	86.6704	26.6253	31.5332	26.4518	35.7152
26.3372	29.4914	22.6948	10.4203	27.9878	59.8866	29.0262	86.5262	26.6272	31.4355	26.4247	35.7729
26.3242	29.5671	22.6256	10.3538	27.9889	59.8465	29.0226	86.2264	26.6189	31.6047	26.4641	35.6815
26.3205	29.3216	22.5592	10.0171	27.9777	59.6034	29.0246	86.8374	26.6099	31.911	26.4137	35.5398
26.3145	29.19	22.4884	9.85144	27.9819	59.2818	29.0223	86.3156	26.6124	31.3847	26.4093	35.4348
26.3091	29.2338	22.4221	9.73841	27.983	59.1702	29.0223	86.5963	26.606	31.5672	26.4129	35.1476
26.2943	29.2096	22.3586	9.80976	27.9812	58.86	29.0201	86.6149	26.5942	31.2889	26.4256	35.5116
26.2925	28.9555	22.2875	9.63368	27.9692	58.5376	29.0202	86.5357	26.6148	31.3849	26.408	35.3978
26.2514	29.0339	22.2174	9.5994	27.9569	58.9002	29.0173	86.289	26.5986	31.2434	26.3922	34.9299
26.2681	28.5922	22.1561	9.5044	27.9608	58.6793	29.018	86.4454	26.5883	31.6611	26.381	34.5648
26.2433	28.4603	22.0789	9.3546	27.9565	58.4869	29.0184	86.4101	26.5751	31.2119	26.3636	34.8822
26.2355	28.3809	22.0123	9.29211	27.9583	58.2192	29.0178	85.9735	26.5694	31.1935	26.3777	34.6942
26.2272	28.3528	21.9414	9.36468	27.9524	58.2613	29.014	86.245	26.573	30.926	26.351	34.6152
26.218	27.8887	21.8803	9.25564	27.9404	58.4121	29.0143	86.2403	26.5638	31.0486	26.3531	34.1508
26.1793	27.9583	21.8087	9.02243	27.9368	57.9903	29.0122	86.1688	26.5636	30.6906	26.3575	34.6809
26.2021	27.9337	21.7402	9.13556	27.9318	57.6902	29.0131	86.2667	26.5464	30.9975	26.3648	34.3867
26.1574	27.7537	21.6754	8.98117	27.9226	57.5138	29.0135	85.8835	26.5475	30.719	26.3425	34.1491
26.1836	27.4013	21.6056	8.9181	27.9162	57.3132	29.0111	86.1547	26.532	30.4928	26.348	33.9841
26.1427	27.4471	21.532	8.90108	27.9086	57.1979	29.013	85.8471	26.55	30.7647	26.3206	34.2824
26.1381	27.1016	21.4683	8.83859	27.9135	57.3109	29.0088	85.9568	26.5349	30.5916	26.3402	33.9345
26.1261	26.9154	21.3947	8.90361	27.8962	56.7854	29.0083	85.8421	26.5307	30.5524	26.3347	33.8781
26.118	26.9608	21.326	8.49341	27.8922	56.9914	29.0077	85.4426	26.5216	30.3682	26.3215	33.9183
26.1116	26.9179	21.2618	8.21251	27.8837	56.9946	29.0078	85.9842	26.5372	30.3224	26.3029	33.6725
26.0979	26.7757	21.1912	7.96993	27.8769	56.9446	29.0052	85.9356	26.5057	30.5191	26.3145	33.8526
26.0753	26.6915	21.1293	8.14765	27.8756	56.5349	29.0043	85.6138	26.52	30.3174	26.2964	33.662
26.0463	26.3641	21.0575	8.06946	27.8791	56.4506	29.0028	85.6645	26.4883	30.2489	26.2862	33.3857
26.0312	26.6257	20.9896	7.90776	27.8724	55.8908	29.0078	85.3515	26.496	30.2928	26.2886	33.4602
26.0246	26.3263	20.9249	7.6766	27.8635	56.1009	29.0014	85.6272	26.4821	30.0138	26.2697	33.5211
26.0364	26.1665	20.855	7.80516	27.8626	56.6057	29.003	85.481	26.4962	30.0675	26.2565	33.1834
26.0328	26.0925	20.7897	7.71106	27.8574	56.2529	29.0012	85.4333	26.4735	30.1064	26.2613	33.0913
26.023	26.1211	20.7184	7.49729	27.8554	56.1636	29.0026	85.6796	26.4745	29.9896	26.2466	32.9244
25.9786	25.9253	20.6479	7.46849	27.8603	56.4612	28.9996	85.6478	26.4666	29.7481	26.2551	32.9678
25.9687	25.8231	20.5772	7.51568	27.8479	55.5483	28.9944	85.7989	26.4648	29.7483	26.2584	32.7111
25.9628	25.6883	20.5082	7.30553	27.8364	55.3416	28.9952	85.4527	26.4753	29.5456	26.2408	32.6948
25.9538	25.4922	20.4404	7.11529	27.831	55.7435	28.9865	85.3117	26.4363	29.3443	26.2284	32.7201
25.9504	25.2285	20.374	7.19308	27.8268	55.2505	28.992	85.4403	26.446	29.4482	26.2229	32.6065
25.9417	25.5713	20.3061	7.16677	27.8249	55.3296	28.9857	85.1957	26.4251	29.4954	26.2287	32.2107
25.932	25.3917	20.2329	7.04728	27.8182	55.3937	28.9913	85.1092	26.4331	29.5572	26.2202	32.4023
25.9018	25.1328	20.1673	6.60532	27.813	55.5781	28.9841	85.4141	26.4364	29.1869	26.2105	32.3387
25.8922	25.0841	20.0992	6.73863	27.8117	54.877	28.9911	85.2989	26.421	29.4728	26.1929	32.6828
25.8868	25.0462	20.0268	6.47303	27.8117	54.445	28.9887	84.661	26.4143	29.0496	26.1986	32.3888
25.8483	24.6884	19.9642	6.13391	27.7957	54.4662	28.9871	85.3207	26.4179	29.5413	26.1913	31.9994
25.8655	24.6304	19.9036	6.27323	27.7876	54.8882	28.9843	85.0873	26.3957	29.0821	26.1875	32.0605
25.8288	24.6977	19.8342	6.04309	27.7896	54.0872	28.9818	85.0226	26.4002	29.2105	26.1809	31.9253
25.8546	24.4938	19.7614	6.0049	27.7904	53.502	28.9784	85.0903	26.3958	29.0872	26.178	31.9443
25.8188	24.461	19.6871	5.56652	27.7897	53.9803	28.9808	85.3047	26.3749	28.7214	26.1638	31.849
25.7993	24.2246	19.6279	5.49499	27.7644	53.6835	28.9808	84.8512	26.3734	28.8029	26.1584	32.2039
25.7889	24.1059	19.5585	5.38056	27.7584	53.9598	28.9779	85.1666	26.3725	28.7944	26.1656	31.8631
25.79	23.8854	19.4943	5.22213	27.75	53.5343	28.9748	85.0368	26.36	28.8535	26.151	31.5368
25.7804	23.7732	19.4517	5.21404	27.7483	53.7509	28.976	85.1314	26.3593	28.5641	26.1562	31.409
25.7651	24.0603	19.3888	4.76345	27.748	53.0495	28.9716	84.943	26.355	28.5762	26.1275	31.2654
25.7428	23.8003	19.3189	4.65474	27.7454	53.4595	28.9737	84.774	26.3542	28.6987	26.1495	31.4782
25.7255	23.6088	19.2569	4.54717	27.738	53.2707	28.976	84.729	26.3443	28.2922	26.1469	31.6244
25.7281	23.5461	19.1989	4.34781	27.7357	53.0528	28.9693	84.7104	26.3339	28.274	26.1456	31.3396
25.7131	23.5474	19.1244	4.38317	27.7309	52.9953	28.9751	84.659	26.3252	28.3523	26.1218	31.5807
25.7025	23.284	19.0552	4.21407	27.7244	52.7027	28.9695	84.8203	26.3073	28.2623	26.1036	31.2266
25.6942	23.2974	19.0017	4.2207	27.7119	52.532	28.9659	84.4258	26.2949	28.1969	26.1149	31.2761
25.6908	23.1753	18.9371	3.93426	27.708	52.4305	28.9642	84.5627	26.3029	28.2634	26.1261	31.0405
25.6758	23.0951	18.8702	3.86108	27.7034	52.2858	28.9675	84.6811	26.2926	28.381	26.1208	31.1191
25.6682	23.0552	18.8071	3.72157	27.6898	52.3663	28.9669	84.6414	26.2757	28.1017	26.0955	31.1132
25.6531	22.8347	18.7361	3.43771	27.684	52.3379	28.967	84.6556	26.2884	28.0417	26.0898	30.2203
25.626	22.8538	18.6689	3.35368	27.6786	51.8255	28.963	84.483	26.283	28.1105	26.0806	30.699
25.6143	22.6246	18.6031	3.2805	27.6743	52.0048	28.9611	84.7522	26.279	28.0264	26.0769	30.5483
25.5844	22.7518	18.5366	3.28391	27.6732	51.4686	28.9639	84.7324	26.2825	27.992	26.0628	30.4252
25.5772	22.5275	18.467	2.89938	27.6665	51.6636	28.9623	84.1933	26.2823	27.5062	26.0524	30.3726
25.5657	22.587	18.4017	2.92203	27.657	51.3325	28.9605	84.4399	26.2633	27.3894	26.0599	30.3807
25.5562	22.3881	18.3356	2.76426	27.6449	51.2345	28.9592	84.2843	26.2426	27.5284	26.0487	30.1498
25.5464	22.2015	18.2619	2.63842	27.6409	51.0702	28.9558	84.172	26.2429	27.2953	26.0469	30.019
25.5368	22.1504	18.1889	2.80662	27.6427	50.9212	28.9559	84.3093	26.2447	27.5024	26.028	29.9844
25.5296	22.0798	18.1355	2.64705	27.6243	50.4058	28.9566	83.8315	26.2481	27.6941	26.0346	29.7935
25.5212	21.9683	18.0563	2.39231	27.6243	50.4827	28.9551	84.3601	26.2245	27.534	26.0188	29.6773
25.5085	21.7531	17.9895	2.15096	27.6145	50.3543	28.9538	84.0649	26.2218	27.0258	26.0219	29.6413
25.5003	21.7793	17.924	2.24003	27.6153	50.4121	28.9513	84.4026	26.2122	27.0715	26.0022	29.736
25.4656	21.79	17.8547	2.19991	27.6035	50.0006	28.9527	84.2048	26.2116	27.3026	25.9964	29.5987
25.4601	21.6461	17.786	2.10631	27.6025	49.9611	28.9517	84.1755	26.2079	27.1345	25.9943	29.4814
25.4521	21.5177	17.72	2.09918	27.5976	50.0641	28.9499	84.1613	26.2143	26.9807	25.9734	29.64
25.441	21.3134	17.6498	1.93483	27.6088	50.0089	28.9458	84.1718	26.199	27.1183	25.9795	29.6351
25.4366	21.4085	17.5786	1.80162	27.595	49.7194	28.947	84.044	26.1952	27.0164	25.9842	29.5273
25.4299	21.3162	17.5163	1.81625	27.5923	49.5785	28.9431	83.7853	26.1755	26.6967	25.9825	29.5177
25.391	21.1977	17.4471	1.79788	27.5964	49.7132	28.9456	83.7231	26.1576	26.5655	25.9496	29.2937
25.3611	20.9725	17.3784	1.54848	27.5882	49.4841	28.9447	83.8334	26.1615	26.7231	25.9553	29.1542
25.3759	21.1032	17.3103	1.91832	27.5955	49.1604	28.944	83.9617	26.1687	26.6906	25.9586	29.3719
25.3685	21.1568	17.2466	1.80808	27.5767	49.2734	28.941	83.9805	26.1429	26.5581	25.9478	29.3287
25.3649	20.8916	17.1692	1.48173	27.5648	49.2854	28.9406	84.022	26.1673	26.7066	25.9277	28.852
25.3567	20.6155	17.1044	1.50154	27.5646	48.9453	28.9397	83.8808	26.1597	26.5347	25.9294	28.709
25.3095	20.6421	17.0406	1.58639	27.565	48.7357	28.9393	84.0064	26.1567	26.4285	25.9154	28.576
25.3465	20.6252	16.9676	1.2397	27.546	48.6056	28.9369	83.73	26.1605	26.4859	25.913	28.6875
25.3339	20.6878	16.8989	1.33182	27.5348	48.318	28.9385	83.8561	26.13	26.1375	25.8893	28.7096
25.2956	20.5246	16.8293	1.19784	27.5314	48.2263	28.9348	83.6538	26.1302	25.9682	25.8903	28.6443
25.2789	20.2113	16.7641	1.41103	27.5212	48.0332	28.9365	83.5029	26.1344	26.3612	25.8962	28.1219
25.2805	20.3893	16.6962	1.32167	27.5143	48.2046	28.9327	83.5165	26.1182	26.2819	25.8697	28.0963
25.2789	20.1742	16.626	1.34095	27.5036	47.5583	28.9341	83.157	26.1129	26.2911	25.8772	28.3103
25.2617	20.352	16.5543	1.33655	27.5032	47.5036	28.9345	83.4502	26.0893	26.2311	25.8728	28.0299
25.2394	20.325	16.484	1.28692	27.4893	48.041	28.9361	83.6365	26.0868	26.1427	25.8711	28.1016
25.2515	20.2043	16.4306	1.37692	27.4927	47.6882	28.9324	83.6543	26.0924	26.2477	25.8584	28.2917
25.2244	20.2742	16.3488	1.12351	27.4928	47.1626	28.931	83.3674	26.0758	26.1119	25.8435	27.9242
25.2329	20.4191	16.2891	1.07723	27.4865	47.0918	28.9315	83.5325	26.0732	25.7551	25.8317	27.9215
25.229	20.3973	16.218	1.14291	27.4643	46.5977	28.9294	83.5915	26.0722	25.7139	25.8394	27.8099
25.2305	20.4289	16.1494	0.81732	27.4725	47.1005	28.9266	83.4958	26.0646	25.7209	25.8291	27.6507
25.2297	20.2504	16.0851	0.95345	27.4611	46.7809	28.9267	83.357	26.0558	25.4502	25.8297	27.5041
25.2321	20.116	16.0166	1.05906	27.4563	46.8502	28.927	83.2291	26.0632	25.3872	25.8189	27.4528
25.2496	20.3727	15.9479	0.98986	27.4327	46.7101	28.9277	83.2029	26.0711	25.3695	25.8219	27.4723
25.2361	20.3388	15.8827	1.02878	27.4248	46.5225	28.9266	82.9398	26.0336	25.4198	25.8019	27.5197
25.2256	20.23	15.8166	0.75082	27.4441	46.2676	28.923	83.1267	26.0276	25.3422	25.8135	27.6222
25.2485	20.2492	15.7451	0.91035	27.4442	46.4245	28.924	83.0654	26.0143	25.3729	25.7872	27.1547
25.236	20.1448	15.674	0.9288	27.4402	45.9927	28.9231	83.0419	26.0354	25.028	25.7888	27.0448
25.2308	20.2078	15.6092	0.80539	27.4165	45.9888	28.9245	83.2115	26.0037	24.7987	25.7606	27.2541
25.2347	20.2391	15.5417	0.57411	27.4235	45.7968	28.9135	82.8581	25.9909	25.0589	25.7604	27.0208
25.2287	20.1638	15.4666	0.86904	27.4134	45.6701	28.9196	82.7079	26.01	25.0308	25.7646	26.7627
25.228	20.3739	15.4007	0.77402	27.4105	45.5076	28.9116	82.8359	26.0068	24.9505	25.7431	26.8628
25.2288	20.44	15.3304	0.76595	27.4085	45.3924	28.9107	82.8216	25.9985	24.9359	25.7495	26.8838
25.2295	20.2573	15.2625	0.59391	27.3919	45.5387	28.909	82.7727	25.9842	24.5463	25.7292	26.9445
25.2299	20.3226	15.1901	0.60786	27.3854	45.5349	28.9075	82.7919	25.9642	24.7631	25.7295	26.9369
25.2247	20.3683	15.1213	0.42509	27.3803	45.4331	28.9094	82.597	25.9573	24.5634	25.741	26.8489
25.2213	20.5055	15.0505	0.5012	27.3849	44.9755	28.9076	82.6444	25.9311	24.6245	25.7275	26.7409
25.2279	20.4095	14.9898	0.60586	27.3868	45.3299	28.9053	82.9323	25.9415	24.3562	25.714	26.4558
25.2317	20.2674	14.9221	0.64336	27.3859	45.0888	28.9048	82.6128	25.9347	24.1823	25.7014	26.5822
25.2306	20.4537	14.8463	0.50138	27.3719	45.5488	28.9031	82.7022	25.9282	24.459	25.7159	26.3516
25.2265	20.2638	14.784	0.43658	27.3738	44.9901	28.9036	82.5152	25.9248	24.472	25.7146	26.4135
25.2209	20.4931	14.7102	0.6163	27.368	44.7202	28.9004	82.6202	25.9225	24.2716	25.6905	26.4992
25.2291	20.335	14.6446	0.63006	27.3564	44.8116	28.8971	82.144	25.9253	24.1816	25.6645	26.1112
25.2266	20.3284	14.5637	0.57322	27.3435	44.6209	28.896	82.2468	25.8957	24.0115	25.6692	26.218
25.2338	20.3147	14.4986	0.49976	27.3398	44.4977	28.8992	82.6072	25.9003	23.753	25.6497	26.3025
25.229	20.202	14.4302	0.33213	27.3219	43.6947	28.8951	82.6955	25.8802	23.7101	25.6547	25.8778
25.2246	20.4398	14.3642	0.49765	27.3203	44.0585	28.8944	82.525	25.8802	23.9532	25.6449	26.2021
25.2299	20.2284	14.298	0.30802	27.322	43.7482	28.8921	82.2775	25.863	23.7679	25.6502	25.6163
25.2561	20.1485	14.2212	0.31632	27.3163	43.3309	28.8892	82.3871	25.853	23.8087	25.6325	25.7313
25.2291	20.671	14.1474	0.37675	27.3073	43.2726	28.8891	82.4809	25.8499	23.6266	25.6254	25.882
25.2279	20.6153	14.0814	0.10153	27.3059	43.3212	28.8887	82.4556	25.8311	23.7664	25.6395	25.6741
25.2239	20.4678	14.0171	0.29191	27.2937	43.2041	28.8892	82.199	25.8369	23.4381	25.6241	25.4867
25.2262	20.1443	13.9446	0.44714	27.2872	43.0471	28.8834	82.2291	25.8412	23.5938	25.6151	25.4727
25.2251	20.427	13.8797	0.26287	27.2732	43.1143	28.8831	82.1848	25.8326	23.257	25.6186	25.7453
25.2301	20.0912	13.8026	0.36628	27.2787	43.242	28.8832	81.8852	25.824	23.2997	25.6033	25.4895
25.2257	20.1483	13.7391	0.23735	27.2654	43.0456	28.8809	81.995	25.8246	23.3414	25.603	25.2439
25.2588	20.4394	13.66	0.2977	27.2621	42.7453	28.8814	81.8819	25.8116	23.1306	25.5901	25.2155
25.2543	20.241	13.6016	0.37024	27.2501	42.5094	28.8822	82.0081	25.8072	23.0765	25.5886	24.8782
25.2308	20.3633	13.5336	0.27044	27.2543	42.3373	28.8788	81.8648	25.787	23.2699	25.5658	25.0057
25.2279	20.3537	13.4579	0.3818	27.237	42.2372	28.8783	82.0503	25.7879	23.1269	25.5786	25.0421
25.2541	20.1494	13.3953	0.38853	27.2375	42.3149	28.8781	81.8421	25.7931	23.0872	25.5737	24.9568
25.2301	20.2496	13.323	0.38903	27.2375	42.0938	28.877	81.8124	25.7838	23.0541	25.556	25.1109
25.2306	20.2921	13.2576	0.34865	27.2423	42.075	28.8778	81.9116	25.788	23.0138	25.5454	25.2736
25.2533	20.2919	13.1867	0.31268	27.2273	41.9683	28.8781	81.9743	25.7762	22.8224	25.5479	24.6547
25.2267	20.3221	13.1117	0.43043	27.2123	41.4765	28.875	81.9678	25.774	22.8868	25.531	24.6518
25.2325	20.282	13.0448	0.4006	27.2056	41.5969	28.8781	81.7141	25.7671	22.6464	25.5332	24.9457
25.2236	19.9748	12.9749	0.23769	27.2026	41.3636	28.8743	81.5371	25.7649	22.6425	25.5164	24.6031
25.228	20.2097	12.8996	0.32794	27.1994	41.2905	28.8748	81.499	25.7444	22.8084	25.5221	24.2606
25.2561	20.0368	12.8297	0.24347	27.1989	40.9482	28.8706	81.8305	25.7566	22.5509	25.5078	24.1931
25.2309	20.3606	12.7649	0.25788	27.1908	40.8754	28.8696	81.412	25.7333	22.1527	25.4988	24.1412
25.2493	20.3198	12.6938	0.28647	27.1802	40.9822	28.8714	81.5891	25.7173	22.3829	25.4911	24.3102
25.2312	20.1274	12.6289	0.18006	27.1719	41.1908	28.8707	81.7648	25.712	22.1546	25.4874	24.1806
25.2293	20.1446	12.5561	0.25949	27.1679	40.943	28.8684	81.8473	25.6942	22.3466	25.4859	24.3532
25.2327	20.0663	12.4797	0.25752	27.1703	40.9767	28.8666	81.428	25.7036	22.4646	25.4775	24.4476
25.2314	20.1596	12.4052	0.32904	27.1605	40.617	28.8653	81.3744	25.7024	22.0567	25.4801	23.765
25.2311	20.254	12.3425	0.1132	27.1576	40.8672	28.8633	81.4368	25.6867	22.2114	25.4689	24.1172
25.2362	20.1682	12.274	0.19267	27.1565	40.7076	28.8661	81.0557	25.6858	21.9392	25.4695	23.9158
25.2298	20.1374	12.2054	0.25906	27.1558	40.8809	28.8633	81.0585	25.6635	21.738	25.4734	24.0851
25.2321	20.4663	12.1332	0.27926	27.1506	40.3263	28.8605	81.1512	25.6721	21.8735	25.4611	23.878
25.2295	20.3628	12.0627	0.31385	27.1283	40.2758	28.8613	80.9708	25.653	21.9129	25.452	23.9091
25.2269	20.4526	11.9981	0.25767	27.1234	39.7801	28.8593	81.1098	25.6516	21.943	25.4431	23.9077
25.2291	20.5147	11.9206	0.30518	27.1152	39.7126	28.8591	81.1325	25.6266	21.8582	25.4134	23.6472
25.231	20.4736	11.8507	0.36981	27.113	40.1907	28.8539	81.0427	25.6334	21.7663	25.4227	23.8585
25.2465	20.4226	11.7852	0.1652	27.1013	39.3345	28.8562	81.162	25.6329	21.5241	25.398	23.3842
25.2253	20.4957	11.7148	0.21244	27.0937	39.6574	28.8565	81.1367	25.624	21.6429	25.4158	23.7493
25.2548	20.4959	11.6453	0.14373	27.0884	39.4593	28.8546	81.0159	25.6444	21.7915	25.4098	23.6101
25.2269	20.4411	11.5755	0.34985	27.0843	38.7531	28.8541	80.9957	25.633	21.6788	25.3963	23.6548
25.2058	20.4538	11.512	0.379	27.0748	39.1725	28.8546	81.1657	25.6375	21.594	25.3834	23.4615
25.2271	20.3893	11.442	0.2861	27.067	38.7848	28.853	81.0836	25.6038	21.6564	25.3866	23.3096
25.2272	20.2869	11.3664	0.29799	27.0612	39.1987	28.8521	81.1425	25.6149	21.6414	25.3875	23.0476
25.2276	20.3051	11.3052	0.24939	27.0611	38.8646	28.8489	81.1105	25.5936	21.2845	25.3758	23.1202
25.2318	20.3386	11.2309	0.22846	27.0478	38.9302	28.8516	81.1967	25.5938	21.3147	25.3579	23.0567
25.2333	20.3353	11.1648	-0.02092	27.0432	38.7761	28.8489	81.0345	25.5696	21.3992	25.3558	23.1202
25.2303	20.4318	11.0895	0.25833	27.0366	38.6386	28.8462	81.0859	25.5667	21.4442	25.3352	23.2089
25.2277	20.5081	11.0251	-0.03641	27.0275	38.3121	28.848	80.7357	25.5837	21.4687	25.3346	22.4963
25.2302	20.3964	10.9524	0.02729	27.026	38.0508	28.8448	80.7422	25.5704	21.2336	25.3259	22.9742
25.253	20.326	10.8928	0.0823	27.012	38.0903	28.8482	80.7141	25.5535	20.9543	25.3185	22.611
25.2553	20.3296	10.8166	0.07918	27.0125	38.2815	28.8448	80.6429	25.5569	21.124	25.3184	22.5581
25.2285	20.4355	10.7485	-0.19436	27.0127	37.7376	28.8454	80.7278	25.563	20.8614	25.3235	22.7207
25.2258	20.58	10.676	-0.03104	26.9982	37.8418	28.8366	80.6231	25.541	21.3018	25.3285	22.8086
25.2581	20.6068	10.6112	-0.05633	26.9999	37.9644	28.8425	80.7439	25.5429	21.2179	25.3138	22.8628
25.2278	20.5997	10.5285	-0.3225	26.9845	37.7869	28.8344	80.5917	25.549	20.7125	25.2971	22.4345
25.2184	20.6033	10.4631	-0.31898	26.9731	37.3647	28.8323	80.4676	25.5348	20.715	25.2991	22.5109
25.2288	20.6514	10.3893	-0.172	26.9834	37.1622	28.8406	80.9416	25.5171	20.7056	25.298	22.6356
25.2274	20.451	10.3224	-0.2069	26.9718	37.254	28.8331	80.3464	25.5145	20.5793	25.2821	22.3379
25.2507	20.5637	10.2527	-0.14277	26.9622	37.3987	28.8301	80.4784	25.5027	20.8684	25.2898	22.424
25.2544	20.4358	10.1835	-0.11839	26.955	37.1184	28.8328	80.1636	25.4988	20.752	25.2669	22.502
25.254	20.4185	10.1145	-0.0856	26.9517	37.4853	28.8283	80.4016	25.4864	20.779	25.2693	21.7795
25.2304	20.5897	10.0437	-0.20684	26.9516	36.9598	28.8285	79.8669	25.4854	20.4034	25.2394	22.1564
25.2534	20.2035	9.97668	-0.13801	26.941	36.7404	28.8284	80.2159	25.4859	20.5378	25.2394	22.1602
25.2539	20.383	9.90773	-0.16238	26.9323	36.7531	28.8277	80.2754	25.4768	20.3531	25.2594	21.9916
25.2342	20.3007	9.83629	-0.17986	26.924	36.7583	28.8275	80.1909	25.4542	20.6448	25.2458	22.0802
25.2529	20.4304	9.76148	-0.01734	26.9157	36.8101	28.8271	80.2973	25.4527	20.3669	25.2436	22.0479
25.2522	20.2443	9.69666	-0.15104	26.9258	36.4921	28.8217	80.1214	25.4428	20.1436	25.2312	21.7872
25.2281	20.3843	9.63205	-0.07877	26.9169	36.1156	28.8211	79.9137	25.4312	19.9552	25.2321	21.7973
25.2292	20.2386	9.55308	-0.01995	26.8873	36.3285	28.8198	80.0567	25.4362	19.9773	25.2324	21.8777
25.2303	20.2684	9.49048	-0.07117	26.8918	36.1863	28.8211	80.0399	25.4187	20.1919	25.2278	21.8472
25.2529	20.4938	9.41822	-0.21012	26.879	36.0172	28.8228	80.03	25.4219	20.0152	25.2156	21.665
25.2276	20.5281	9.34669	-0.0512	26.8829	35.586	28.8185	80.0479	25.4127	19.9539	25.2036	21.768
25.2212	20.4201	9.299	-0.31696	26.8617	35.9237	28.821	79.8118	25.4018	19.9942	25.2015	21.8445
25.2456	20.5575	9.22711	-0.15308	26.8648	36.1272	28.8172	79.8919	25.3924	19.9669	25.1867	21.4686
25.227	20.4567	9.15626	-0.07208	26.864	36.0008	28.8143	80.1328	25.379	19.8341	25.1759	21.2926
25.2275	20.4856	9.08774	-0.09444	26.8579	35.8952	28.8162	79.8075	25.3806	20.0778	25.1657	21.3072
25.232	20.6286	9.02718	-0.23066	26.8489	35.2016	28.8108	79.6761	25.3757	19.8152	25.1604	21.3498
25.2272	20.6008	8.95033	-0.15051	26.8451	35.4005	28.8151	79.7983	25.3747	19.6881	25.1519	21.4625
25.2274	20.4533	8.88253	-0.06804	26.8422	35.4424	28.8135	79.8038	25.3584	19.5752	25.1453	21.4998
25.2498	20.4067	8.81238	0.01746	26.8305	35.0914	28.8142	79.8091	25.3599	19.4522	25.1228	21.3929
25.2254	20.5709	8.73854	-0.19846	26.8226	34.8644	28.8125	79.8608	25.3438	19.8176	25.1435	21.2324
25.2233	20.636	8.67047	0.0632	26.8157	34.8476	28.8089	79.6588	25.3661	19.3558	25.1372	21.0275
25.2257	20.4414	8.60415	-9.52148e-07	26.8208	35.1032	28.8078	79.7495	25.3492	19.6775	25.1137	21.0048
25.2289	20.4739			26.8065	35.0466	28.8081	79.8719	25.3491	19.8582	25.1185	20.9543
25.2245	20.3365			26.8011	35.1259	28.8082	79.6624	25.3228	19.7035	25.0959	20.8869
25.2284	20.2023			26.8017	34.9446	28.8076	79.5888	25.3108	19.2236	25.0894	20.7219
25.2283	20.2955			26.8046	34.8612	28.8056	79.5893	25.3264	19.3229	25.0834	20.7002
25.2442	20.5045			26.7921	34.7736	28.8032	79.4603	25.3175	19.1216	25.0666	20.7144
25.2271	20.4169			26.79	34.2667	28.8043	79.7018	25.3186	19.3749	25.0869	20.7263
25.2273	20.3766			26.7775	34.2666	28.8042	79.5378	25.3139	19.2263	25.0792	20.6814
25.2527	20.5577			26.7776	34.3027	28.8026	79.4538	25.2996	19.372	25.0668	20.5042
25.2524	20.4611			26.7684	34.264	28.7997	79.4115	25.2935	19.2247	25.0691	20.8712
25.2286	20.4249			26.7641	34.377	28.7976	79.332	25.2783	19.172	25.064	20.477
25.2342	20.3226			26.7477	34.0142	28.7964	79.2386	25.2619	19.0177	25.0606	20.5434
25.224	20.4874			26.7489	33.6018	28.7975	79.5178	25.264	19.3227	25.0573	20.1794
25.2293	20.6237			26.7385	33.8799	28.7966	79.2892	25.2671	18.9182	25.0281	20.5181
25.2295	20.3641			26.7401	33.7097	28.794	79.3167	25.2562	18.9901	25.0159	20.0006
25.2303	20.4857			26.7339	33.8213	28.7948	79.19	25.2461	18.8274	25.0342	19.9988
25.2299	20.4433			26.7395	33.5607	28.7952	79.087	25.2147	18.7749	25.026	20.1324
25.2265	20.5151			26.7389	33.4019	28.7922	79.1134	25.2244	18.7685	25.0179	20.0972
25.2242	20.4562			26.7074	33.5037	28.7891	79.4405	25.2303	18.5498	25.0004	20.1153
25.227	20.4664			26.7048	33.5858	28.7886	78.9872	25.2066	18.9824	25.0042	20.2833
25.227	20.3904			26.7068	32.9896	28.7879	79.203	25.1987	18.8891	24.991	19.8857
25.2285	20.4223			26.7035	33.2703	28.7882	78.9271	25.1991	18.8528	24.9837	19.789
25.2283	20.5824			26.6784	32.696	28.7852	79.3852	25.2162	18.4709	24.993	20.1867
25.2211	20.406			26.6799	32.9458	28.7851	79.0546	25.2081	18.546	24.9645	20.0029
25.2288	20.5218			26.6677	33.2608	28.7818	78.9849	25.202	18.6972	24.9746	19.7284
25.2313	20.3769			26.6586	32.875	28.7832	79.038	25.1712	18.4757	24.9437	19.8477
25.2238	20.5374			26.6514	32.7956	28.7813	78.9817	25.156	18.516	24.9459	19.5514
25.2551	20.4891			26.647	32.3694	28.782	78.8414	25.158	18.1888	24.9386	19.8775
25.2531	20.4688			26.6365	32.4993	28.7794	79.0583	25.1781	18.0618	24.9415	19.9176
25.2263	20.5082			26.6305	32.3751	28.7795	78.9529	25.1632	17.7944	24.9363	19.8361
25.2313	20.3277			26.6253	31.96	28.7817	78.9169	25.1492	18.0564	24.9429	19.8299
25.228	20.4895			26.6119	32.0394	28.778	78.6303	25.1377	18.0093	24.9449	19.9901
25.2274	20.3411			26.6109	32.2861	28.7772	78.8353	25.1183	18.2281	24.9481	19.8024
25.2296	20.5261			26.603	31.9311	28.7718	78.6947	25.1019	18.1749	24.9408	19.5776
25.2439	20.4421			26.6009	31.9246	28.7707	78.605	25.1069	17.8995	24.9543	19.9059
25.2478	20.5257			26.5886	31.5988	28.7709	78.6541	25.0906	17.7503	24.9316	19.7104
25.2277	20.4567			26.59	31.2935	28.7727	78.9218	25.0841	17.9333	24.9374	19.8649
25.2285	20.3556			26.5746	31.4853	28.7695	78.5063	25.085	17.9562	24.9384	19.9675
25.2454	20.5193			26.5753	31.3155	28.7712	78.4823	25.0713	17.9404	24.933	19.809
25.231	20.481			26.5664	31.088	28.7709	78.4093	25.0895	17.9021	24.9481	19.7174
25.2234	20.5733			26.5598	31.4978	28.7599	78.1647	25.0624	17.7506	24.9443	19.8249
25.2253	20.5215			26.5512	30.9719	28.7659	78.4848	25.075	17.8569	24.9405	19.7856
25.2185	20.5108			26.5442	31.2032	28.76	78.4785	25.077	17.495	24.9387	19.5513
25.2261	20.5556			26.5355	31.1362	28.7576	78.2222	25.0818	17.5852	24.9496	19.4682
25.2279	20.5818			26.5316	30.6269	28.7668	78.1364	25.0599	17.4458	24.927	19.9209
25.2287	20.6668			26.5201	30.9764	28.7644	78.2946	25.0347	17.584	24.9509	19.9604
25.2265	20.5923			26.5165	31.1817	28.754	78.0094	25.0407	17.6229	24.9529	19.8077
25.2244	20.6859			26.5199	30.6907	28.7557	77.8393	25.0281	17.5024	24.9479	19.6713
25.227	20.4018			26.5112	30.5811	28.7525	78.1555	25.0382	17.4253	24.9476	20.0224
25.2268	20.4157			26.505	30.2684	28.7531	78.0495	25.0162	17.4834	24.9359	19.972
25.2296	20.3446			26.4866	30.8065	28.7497	78.1599	25.002	16.9618	24.9383	19.9297
25.2259	20.3976			26.4844	30.8276	28.7478	77.829	25.0009	17.3312	24.9464	19.7971
25.2319	20.3706			26.485	30.6339	28.7459	77.9839	24.9903	16.8434	24.9436	19.901
25.23	20.4582			26.4727	30.1252	28.7465	77.8364	24.9878	17.2949	24.9389	19.8624
25.2295	20.4591			26.4585	30.1192	28.7419	77.5958	24.9834	17.2333	24.9393	19.6582
25.2495	20.3761			26.4657	29.6795	28.7447	77.988	24.9744	16.9834	24.9361	19.9782
25.2249	20.2614			26.4509	30.0125	28.743	77.599	24.9693	17.3878	24.9383	20.0061
25.2242	20.466			26.4441	29.773	28.7422	77.9347	24.9676	17.1624	24.9409	20.0735
25.2292	20.6733			26.446	29.631	28.7417	77.7763	24.9687	17.1143	24.9317	19.6981
25.2282	20.3931			26.4473	29.5377	28.7409	77.8081	24.9742	16.7821	24.9435	19.9504
25.2215	20.5109			26.435	29.4431	28.7383	77.7182	24.9567	16.6946	24.9325	19.7943
25.2257	20.511			26.4137	29.4545	28.738	77.8348	24.9581	16.5448	24.93	19.8803
25.2478	20.4098			26.4104	29.2583	28.7334	77.5583	24.9368	16.7815	24.9438	19.9667
25.2322	20.3142			26.3969	28.75	28.7343	77.6242	24.9333	16.6551	24.9384	19.9734
25.2036	20.4081			26.3911	29.3014	28.7338	77.2257	24.9173	16.8407	24.9297	19.8401
25.228	20.3247			26.3838	29.4108	28.7343	77.6197	24.9163	16.7784	24.944	19.5126
25.2281	20.3454			26.3863	29.4019	28.7318	77.1946	24.9524	16.673	24.9397	19.7347
25.2204	20.4084			26.3744	29.3895	28.7286	77.2863	24.9083	16.5062	24.9407	19.768
25.2288	20.5447			26.3758	29.4404	28.728	77.4096	24.9386	16.6889	24.9357	19.6243
25.224	20.535			26.3633	29.2842	28.7291	77.4037	24.9045	16.689	24.9341	19.9247
25.2275	20.3123			26.3622	29.2542	28.7262	77.4756	24.9054	16.5609	24.9484	19.7333
25.2273	20.4626			26.355	28.9808	28.7259	77.4166	24.8962	16.5657	24.9262	20.0978
25.2291	20.4126			26.3491	28.7961	28.7218	77.1084	24.8716	16.4639	24.9266	19.9109
25.2316	20.3202			26.3328	28.8155	28.7234	76.9626	24.8687	16.464	24.934	19.8205
25.23	20.2973			26.3368	28.9358	28.7263	77.2773	24.843	16.3867	24.9388	20.0258
25.2282	20.2629			26.3288	28.8477	28.7253	77.0584	24.8596	16.203	24.9482	19.8143
25.2289	20.2884			26.3365	28.8526	28.723	76.8627	24.8441	16.374	24.9497	19.9701
25.2257	20.4909			26.3253	28.7626	28.7206	76.8564	24.8587	16.3078	24.9315	20.0424
25.256	20.5809			26.3202	28.607	28.7204	77.1129	24.8529	16.2065	24.937	19.8707
25.2271	20.4673			26.3096	28.5444	28.7223	77.0663	24.8506	16.3166	24.9362	19.9739
25.2248	20.4134			26.3034	28.4425	28.7208	77.1651	24.8459	16.2006	24.9498	19.9172
25.2225	20.4137			26.2955	28.5654	28.7131	76.9239	24.8264	16.0613	24.9322	19.9949
25.2262	20.3843			26.2896	28.3665	28.7132	76.5826	24.8385	16.0601	24.9441	19.8068
25.2327	20.3161			26.2827	28.3756	28.7143	76.8594	24.8202	16.3552	24.9639	19.8382
25.2257	20.2215			26.2913	28.2754	28.7135	76.8403	24.8292	15.6825	24.9507	20.0031
25.2261	20.3338			26.2869	27.7559	28.7124	77.0165	24.8171	15.8946	24.9391	20.06
25.2198	20.3192			26.2789	27.9365	28.7114	76.9066	24.8106	16.0095	24.9274	20.0289
25.2305	20.4162			26.2775	28.3878	28.7111	76.5753	24.7737	15.9031	24.9418	20.0933
25.2206	20.3423			26.2789	27.9282	28.7114	76.4976	24.7929	15.9177	24.9428	19.5886
25.2285	20.5581			26.2705	27.5239	28.7119	76.5598	24.7844	15.7875	24.9395	19.7487
25.2282	20.5143			26.2615	27.9016	28.7086	76.6913	24.7969	15.5721	24.9325	20.2169
25.2259	20.4601			26.2485	27.376	28.7066	77.0089	24.7765	15.4658	24.9336	19.9825
25.2298	20.4042			26.2444	27.4618	28.7042	76.5831	24.7698	15.5859	24.9397	19.9816
25.2234	20.4445			26.2391	27.077	28.7045	76.5182	24.7601	15.3629	24.9357	19.6562
25.2255	20.5988			26.2288	27.273	28.7026	76.9301	24.7657	15.4839	24.9435	19.694
25.2251	20.311			26.2189	27.3847	28.7056	76.6057	24.7539	15.5663	24.9504	20.0375
25.2278	20.4887			26.2121	27.2537	28.6996	76.5709	24.7487	15.3913	24.9314	19.8317
25.2253	20.5004			26.206	27.1565	28.7004	76.5029	24.7496	15.0708	24.9249	20.0918
25.253	20.4098			26.201	27.1255	28.7003	76.2761	24.7369	15.4113	24.9293	20.0794
25.2486	20.3213			26.1836	26.7986	28.6988	76.3857	24.7429	15.7884	24.9468	19.826
25.23	20.4352			26.182	27.1262	28.6975	76.353	24.7037	15.7018	24.9514	19.4284
25.2289	20.4307			26.1717	27.413	28.6938	76.1099	24.7143	15.4869	24.9272	19.8129
25.2331	20.4814			26.1723	26.8078	28.6957	76.0001	24.7159	15.4842	24.9414	20.1081
25.2222	20.2613			26.1768	26.7051	28.693	76.1224	24.7109	15.2317	24.9451	20.0047
25.2314	20.3467			26.1717	26.6474	28.6934	76.2645	24.6977	15.4548	24.9441	19.9088
25.2366	20.1994			26.1612	26.5783	28.6919	76.384	24.6749	15.334	24.9453	19.9027
25.2281	20.5357			26.1572	26.8904	28.6908	76.3641	24.6828	15.3439	24.9426	20.0032
25.233	20.5402			26.1409	26.8027	28.6911	76.2671	24.6679	15.3346	24.9348	19.6588
25.2241	20.3705			26.1435	26.4108	28.6893	75.9145	24.6741	15.3349	24.9305	19.8573
25.2282	20.3708			26.1388	26.0442	28.683	76.295	24.6611	15.1674	24.9359	19.8263
25.2491	20.3488			26.1446	26.4566	28.6893	75.7675	24.6579	15.1678	24.9256	19.8105
25.2512	20.3263			26.1179	26.2991	28.6777	75.833	24.6518	15.1854	24.9256	20.1256
25.2582	20.4912			26.1084	26.2035	28.6871	75.9778	24.6581	15.0984	24.9332	19.6903
25.2247	20.3843			26.1121	26.2295	28.6885	75.928	24.6593	15.3273	24.9329	20.0241
25.2427	20.5871			26.1158	25.9339	28.679	76.1684	24.6204	15.4205	24.9289	20.0441
25.2297	20.4608			26.0857	25.7761	28.6757	75.9832	24.6376	14.8419	24.9371	20.1266
25.2517	20.5043			26.0874	25.9371	28.6749	75.5716	24.6501	14.849	24.9345	19.8748
25.2244	20.2952			26.0899	25.9846	28.6741	75.899	24.6227	14.9374	24.944	19.9988
25.2504	20.5423			26.0828	25.8807	28.6816	75.782	24.6063	14.8047	24.9429	19.5117
25.23	20.3554			26.0737	25.6782	28.67	75.6856	24.6159	15.0191	24.9513	20.276
25.229	20.2596			26.0684	25.6299	28.6694	75.8214	24.6009	15.0185	24.9453	20.0413
25.2513	20.2912			26.0719	25.7099	28.6693	75.8695	24.582	14.6741	24.9444	19.7323
25.2519	20.3244			26.0667	25.3396	28.6662	75.6714	24.5795	14.8037	24.9383	20.0149
25.2584	20.3063			26.0591	25.5576	28.6643	75.7004	24.5773	14.5714	24.9159	20.1068
25.2488	20.4075			26.0443	25.7253	28.6691	75.7551	24.5624	14.7311	24.9303	20.1776
25.2507	20.3788			26.0418	25.5251	28.6651	75.639	24.566	14.6394	24.9322	20.2221
25.23	20.4479			26.0347	25.217	28.6628	75.4054	24.5673	14.6033	24.926	20.0419
25.2539	20.4369			26.0364	25.2676	28.6602	75.5926	24.5434	14.6192	24.9476	20.1572
25.2276	20.3864			26.0061	25.2555	28.6618	75.4233	24.5228	14.2217	24.9335	20.0652
25.2276	20.4711			26.0059	24.8673	28.6572	75.6184	24.5099	14.4776	24.9426	19.9801
25.2543	20.4662			25.9976	25.2757	28.6578	75.3615	24.5363	14.2026	24.9274	19.7749
25.2325	20.4869			25.9915	24.9061	28.6565	75.0873	24.538	13.9337	24.9402	19.8551
25.232	20.3925			25.993	24.9711	28.6584	75.0629	24.5031	13.7704	24.9293	20.105
25.2248	20.4282			25.9954	24.7753	28.6552	75.3825	24.4976	14.0016	24.9454	20.0941
25.2478	20.5705			25.9794	24.8151	28.6544	75.2528	24.5043	14.1933	24.9395	19.7537
25.2461	20.5505			25.9713	24.9108	28.6521	75.5387	24.496	13.8164	24.9337	19.898
25.2243	20.5577			25.9788	24.6706	28.6514	75.2215	24.4895	14.05	24.9411	19.7888
25.2545	20.6276			25.9566	24.4889	28.6496	74.9565	24.4723	14.1246	24.9394	19.9438
25.2279	20.489			25.9593	24.8079	28.6484	75.051	24.46	14.0019	24.9371	20.0297
25.2295	20.3744			25.9469	24.6881	28.6484	75.1031	24.4512	13.8299	24.9275	20.1359
25.2466	20.3647			25.9499	24.7435	28.6452	74.6858	24.4472	13.8215	24.9386	19.6598
25.2334	20.4885			25.9389	24.5077	28.6441	75.0792	24.4165	13.772	24.9225	20.0867
25.2336	20.4259			25.932	24.6476	28.6457	75.122	24.431	13.8811	24.9389	20.3028
25.232	20.5012			25.9317	24.5788	28.6441	75.2043	24.4214	13.704	24.9384	19.6145
25.2449	20.5621			25.9364	24.4038	28.642	74.8027	24.3946	13.8345	24.9323	19.7735
25.25	20.5957			25.9191	24.2079	28.6407	74.6671	24.4152	13.8227	24.9241	19.7491
25.2464	20.7045			25.9156	24.2838	28.6435	74.6815	24.4021	13.7312	24.941	19.7783
25.2284	20.4258			25.9078	23.9011	28.6412	75.0688	24.3879	13.8349	24.936	19.8798
25.2538	20.4568			25.9175	24.4695	28.6451	75.1408	24.396	13.6409	24.9448	20.1281
25.2557	20.4469			25.8987	24.1775	28.641	74.7366	24.3787	13.5314	24.9398	19.6481
25.2292	20.4331			25.8849	24.0944	28.6366	74.8621	24.3885	13.7555	24.9336	19.9816
25.2298	20.3584			25.8826	24.0119	28.6369	74.7753	24.369	13.755	24.9384	19.9473
25.2589	20.3697			25.875	23.8786	28.6352	74.6176	24.3783	13.6107	24.9428	19.6967
25.2327	20.4977			25.8761	23.9861	28.6331	74.5561	24.3707	13.6659	24.9359	19.6187
25.2469	20.6605			25.8721	23.9015	28.6319	74.6967	24.3576	13.2322	24.9376	19.8006
25.226	20.643			25.8607	23.9263	28.633	74.4276	24.3356	13.4753	24.9432	20.0071
25.2338	20.5335			25.8607	23.8375	28.6304	74.5055	24.3387	13.2107	24.9444	19.8724
25.2225	20.4048			25.8578	23.8276	28.6299	74.7496	24.3353	13.4159	24.9227	19.9163
25.2253	20.489			25.8638	23.7225	28.6295	74.5897	24.3537	13.2255	24.931	19.687
25.233	20.4814			25.8561	23.8807	28.6232	74.5328	24.329	13.477	24.9189	20.0927
25.2331	20.6193			25.844	23.8605	28.6251	74.4401	24.3217	13.1733	24.9175	20.1391
25.2307	20.6478			25.8362	24.0095	28.6267	74.5164	24.3167	13.2067	24.9464	19.9444
25.2279	20.5353			25.8395	23.8387	28.6249	74.3751	24.2999	13.2747	24.9381	19.8474
25.2302	20.2649			25.8387	23.2717	28.6201	74.126	24.2996	12.9493	24.934	19.9434
25.2542	20.4764			25.8297	23.4848	28.6251	74.4714	24.2632	13.2587	24.935	19.9956
25.2563	20.3162			25.817	23.4338	28.623	74.2318	24.2743	12.9752	24.9372	19.969
25.23	20.3615			25.8192	23.3616	28.6225	74.5896	24.2628	12.7967	24.9262	20.0982
25.259	20.3811			25.8163	23.2742	28.6228	74.2336	24.2695	12.7641	24.9447	19.7387
25.2354	20.5383			25.8085	23.3108	28.6163	74.0367	24.2646	12.8702	24.9307	19.7325
25.2335	20.585			25.7803	23.4919	28.6156	74.3595	24.2471	12.8569	24.9289	19.6971
25.2525	20.6261			25.7858	23.1625	28.6195	74.1058	24.2368	12.8584	24.9247	20.0428
25.2272	20.6291			25.7649	22.9835	28.6185	74.2453	24.2455	12.6334	24.9223	19.8459
25.231	20.4555			25.767	23.3352	28.6151	74.0798	24.2307	12.5654	24.9302	20.0494
25.2536	20.5815			25.7558	23.0968	28.6129	73.7309	24.2282	12.8495	24.9339	19.8898
25.2586	20.5718			25.7502	22.9146	28.6139	73.9107	24.23	12.6123	24.926	20.1617
25.2312	20.3923			25.7394	23.0264	28.6127	73.8315	24.2244	12.9873	24.9477	19.892
25.2514	20.4149			25.7366	22.8174	28.6031	73.6274	24.2104	12.647	24.9382	19.9891
25.229	20.5982			25.7257	22.4501	28.6104	73.7874	24.194	12.5909	24.9455	19.8149
25.2308	20.488			25.7273	22.9132	28.6029	73.8173	24.2221	12.5254	24.9356	19.811
25.2365	20.5359			25.7128	22.9702	28.6019	73.3895	24.193	12.4789	24.9365	19.8721
25.2314	20.4731			25.7031	22.6506	28.6072	73.8387	24.1993	12.6988	24.95	19.9021
25.2293	20.6245			25.6939	22.6602	28.599	73.8992	24.1745	12.896	24.9541	19.9519
25.2325	20.7591			25.6908	22.5329	28.5951	73.7378	24.1832	12.5503	24.9369	19.9669
25.2474	20.6431			25.6875	22.6784	28.597	73.7268	24.1776	12.8712	24.9275	19.9398
25.2251	20.6222			25.6695	22.2661	28.5949	73.5905	24.1993	12.5744	24.9442	19.8765
25.231	20.6364			25.6659	22.2648	28.5907	73.8041	24.1636	12.1541	24.9402	19.9219
25.2482	20.5674			25.658	22.3765	28.5955	74.0815	24.1802	12.4828	24.9388	19.7393
25.2529	20.4256			25.6593	22.2462	28.5933	73.5545	24.1545	12.4197	24.9341	19.9534
25.2319	20.6805			25.6447	22.1365	28.5873	73.8732	24.1503	12.4741	24.941	19.7727
25.2301	20.7331			25.6433	22.0695	28.5883	73.5221	24.1389	12.3809	24.9363	19.755
25.2288	20.6475			25.6275	21.6058	28.5872	73.9127	24.1431	12.3598	24.9364	19.7321
25.2276	20.6101			25.6198	21.8628	28.5872	73.0525	24.1496	12.1076	24.9432	19.6864
25.2268	20.4333			25.612	21.7722	28.5843	73.3044	24.1281	12.1036	24.9332	19.8344
25.232	20.6547			25.6119	21.8	28.585	73.3426	24.1328	12.1687	24.9348	19.9406
25.2539	20.7713			25.6016	21.6847	28.5822	73.4983	24.121	12.1511	24.9314	19.8238
25.2287	20.4953			25.5951	21.7525	28.5828	73.4562	24.1167	12.0494	24.9213	19.8331
25.2297	20.6403			25.5865	21.8602	28.5812	73.1386	24.1062	11.9898	24.9478	19.7992
25.2531	20.6586			25.6029	21.414	28.5819	73.3781	24.0941	11.8965	24.9318	20.0392
25.2296	20.5744			25.5848	21.7801	28.5822	73.2507	24.1089	12.0648	24.9462	20.0206
25.2285	20.5263			25.5757	21.5733	28.58	73.149	24.0922	11.9736	24.9465	20.2441
25.2515	20.5012			25.5658	21.4801	28.5802	73.0151	24.0882	11.7406	24.9344	20.1712
25.2564	20.5562			25.5651	21.1646	28.5783	73.1429	24.085	12.2562	24.944	19.8054
25.2315	20.6775			25.5619	21.038	28.5784	72.9506	24.0792	12.1331	24.9425	20.0816
25.2307	20.7157			25.5405	21.3746	28.577	73.2695	24.0657	12.1063	24.9449	19.7381
25.2533	20.5115			25.5363	21.209	28.5751	73.0727	24.0568	12.0718	24.9381	19.9976
25.2434	20.7009			25.521	20.845	28.5755	73.0638	24.0393	11.9231	24.9408	19.7792
25.2545	20.6193			25.5194	21.0493	28.5749	73.1079	24.0334	11.5945	24.9206	19.9769
25.249	20.5816			25.5082	20.8729	28.5735	73.0006	24.025	12.0068	24.936	19.7859
25.2341	20.6069			25.5077	21.0184	28.5696	72.9134	24.0229	11.7556	24.9418	19.8219
25.2277	20.6989			25.4873	21.098	28.5705	72.8926	24.0122	11.6582	24.9516	20.1608
25.2353	20.5953			25.4866	21.2645	28.5675	73.1976	24.0325	11.8734	24.9323	20.1021
25.2479	20.6056			25.4886	20.8105	28.5686	73.0412	24.0201	11.5165	24.9298	20.1884
25.232	20.5853			25.4856	21.1276	28.565	73.2472	24.0017	11.7157	24.9284	20.1302
25.2353	20.5574			25.4621	20.6167	28.5671	72.9718	24.001	11.8077	24.9199	20.4193
25.2344	20.7886			25.4488	20.4575	28.5666	72.9413	23.9865	11.6688	24.9326	20.2657
25.2492	20.5551			25.4498	20.7584	28.5632	72.6869	23.9903	11.8223	24.9227	20.0826
25.2534	20.4731			25.4427	20.6902	28.5635	72.9995	23.9782	11.452	24.9348	20.1528
25.2394	20.5012			25.4405	20.5068	28.5631	72.6889	23.9785	11.89	24.9234	19.9417
25.2342	20.4943			25.4398	20.4511	28.5636	72.6879	23.9615	11.4734	24.9394	20.1132
25.234	20.5051			25.4313	20.6621	28.5617	72.8104	23.9475	11.4165	24.9384	20.0182
25.2242	20.295			25.4127	20.1361	28.5581	72.8866	23.9557	11.6616	24.9357	19.7743
25.2197	20.1717			25.4124	20.2089	28.5559	72.8705	23.9127	11.5517	24.934	20.1086
25.2099	19.9529			25.4143	20.408	28.5554	72.5543	23.9503	11.2282	24.9404	19.9254
25.1939	19.9338			25.4078	20.1699	28.557	72.5635	23.9273	11.6639	24.9351	20.3113
25.1872	19.844			25.403	19.9805	28.5589	72.5862	23.9383	11.5147	24.9348	19.8287
25.184	19.7423			25.3988	19.7004	28.557	72.2965	23.9311	11.4574	24.9276	19.8166
25.1317	19.6645			25.3874	20.1705	28.5533	72.7289	23.9375	11.5491	24.9425	19.8811
25.1598	19.7286			25.3925	20.0117	28.5564	72.4912	23.9114	11.3863	24.9325	19.7584
25.1211	19.6145			25.3654	20.2763	28.5548	72.1321	23.9067	11.585	24.9292	19.8608
25.1139	19.4083			25.364	19.9841	28.5539	72.4637	23.9082	11.3389	24.9531	19.7266
25.1075	19.5286			25.3563	20.1665	28.55	72.255	23.9021	11.3992	24.9435	19.9826
25.1022	19.354			25.3473	20.0298	28.548	71.8286	23.8948	11.2223	24.9458	19.9118
25.0629	19.3403			25.3496	19.6375	28.5488	72.1662	23.8892	11.3692	24.9243	20.138
25.0709	19.1767			25.3552	19.8552	28.55	72.4468	23.8894	11.3255	24.9276	20.0037
25.0502	19.1695			25.3226	19.885	28.5461	72.0667	23.8584	11.2906	24.9412	19.5013
25.0421	19.0574			25.3148	19.7565	28.5448	72.2004	23.8466	11.3405	24.9345	20.1742
25.0323	18.8761			25.3112	19.7774	28.5449	72.0043	23.8368	11.1102	24.9278	19.948
25.0221	18.9294			25.3171	19.4005	28.5456	71.8762	23.8355	10.9543	24.9278	19.8714
25.0128	18.9114			25.3036	19.4085	28.5445	72.219	23.824	10.9706	24.9466	20.1725
25.0003	18.6177			25.2852	19.6273	28.5436	72.2208	23.8195	11.2356	24.9349	19.8815
24.9938	18.6111			25.2869	19.4538	28.5448	72.004	23.8255	10.9997	24.9341	19.833
24.9592	18.6306			25.2838	19.1839	28.5423	72.2058	23.8236	11.4356	24.9355	19.9158
24.9499	18.5803			25.2808	19.2157	28.5378	71.6689	23.8276	11.0487	24.9337	20.2072
24.9399	18.6354			25.2768	19.4031	28.5392	71.8783	23.8119	11.0243	24.9474	19.7626
24.9308	18.3753			25.2719	19.4014	28.5396	72.0074	23.7964	10.9108	24.9258	20.1511
24.9004	18.481			25.2643	19.4221	28.5379	72.0626	23.7845	11.0247	24.9347	19.9814
24.9172	18.457			25.2548	19.5222	28.5384	71.8562	23.7906	10.9726	24.9352	19.7902
24.8551	18.275			25.2416	18.9872	28.537	71.7295	23.7718	10.689	24.9392	20.0037
24.8651	18.2082			25.2365	19.1868	28.5375	71.5941	23.7716	10.5606	24.9264	20.1865
24.8546	18.0312			25.2439	19.5411	28.5375	71.8414	23.7777	10.5142	24.9392	20.27
24.8507	18.1301			25.2413	19.4957	28.5358	71.5358	23.7508	10.6863	24.9291	20.1096
24.8428	18.0806			25.2365	19.2285	28.5316	71.7146	23.7566	10.4934	24.9407	20.2501
24.8299	18.0452			25.2265	19.3787	28.5333	71.8173	23.7402	10.6434	24.9467	19.8538
24.8218	17.7238			25.2372	19.277	28.5348	71.4916	23.7439	10.6771	24.9224	20.1756
24.8108	17.8207			25.2314	19.503	28.5328	71.445	23.7205	10.5157	24.9459	19.991
24.8019	17.7489			25.2348	19.3786	28.5245	71.3612	23.7126	10.6159	24.9332	20.0968
24.7597	17.6674			25.2364	19.1794	28.521	71.4348	23.7182	10.2084	24.9319	19.9297
24.781	17.5885			25.2342	19.4862	28.5303	71.5488	23.7002	10.5216	24.924	20.0537
24.7499	17.7019			25.2357	19.2464	28.5183	71.4831	23.6905	10.3496	24.9345	20.217
24.7224	17.6176			25.2391	19.4268	28.52	71.2663	23.6858	10.4778	24.9365	20.143
24.7298	17.3904			25.2318	19.2553	28.5196	71.3254	23.6628	10.6049	24.9381	20.2155
24.7075	17.3608			25.2367	19.0472	28.5168	71.0545	23.687	10.6805	24.9415	20.0719
24.7119	17.2701			25.2343	19.3153	28.5165	71.3883	23.6749	10.6005	24.9159	20.0457
24.6908	17.2487			25.2362	19.227	28.5167	71.1681	23.679	10.5441	24.9354	19.7923
24.6803	17.1746			25.2363	19.1315	28.5104	71.1794	23.6431	10.4907	24.9324	19.9905
24.6401	17.2493			25.2346	19.1792	28.5137	71.2814	23.6597	10.3444	24.9372	19.8573
24.663	17.1934			25.2383	19.2047	28.506	70.9979	23.6593	10.4442	24.9338	20.1372
24.6506	17.1145			25.2329	19.3017	28.5091	71.107	23.6708	10.343	24.9393	19.897
24.6042	17.1175			25.2356	19.1926	28.5078	70.9682	23.6647	10.2151	24.9305	19.898
24.5938	16.8542			25.2338	19.2449	28.5087	71.1898	23.6301	10.3887	24.9312	19.7207
24.5875	16.8077			25.2422	19.257	28.5058	71.1339	23.6193	9.92929	24.9378	19.7871
24.5914	16.7353			25.2391	19.4652	28.5056	70.7004	23.6263	10.1264	24.9353	20.0746
24.5825	16.832			25.2346	19.3335	28.5022	70.7427	23.6162	10.1762	24.9372	19.9396
24.5684	16.6962			25.2314	19.3543	28.5054	70.8955	23.6074	10.1339	24.9362	19.7827
24.5392	16.6604			25.2342	19.1347	28.4982	70.5504	23.5983	9.83172	24.9511	19.9927
24.5312	16.6343			25.2303	19.1389	28.5005	70.8282	23.5907	10.0556	24.9507	19.8638
24.5241	16.4757			25.236	19.2911	28.4992	70.8244	23.5851	10.0175	24.9465	20.0582
24.4876	16.3694			25.2369	19.2342	28.499	70.464	23.582	10.0676	24.9457	19.7413
24.5061	16.2548			25.2349	19.4354	28.4953	70.5849	23.5787	9.97773	24.9399	19.8745
24.4921	16.2864			25.2419	19.4898	28.4959	70.7381	23.5532	10.2167	24.9259	19.9501
24.4506	16.3586			25.2327	19.4575	28.4953	70.6801	23.5522	10.0415	24.9359	20.262
24.4724	16.2369			25.232	19.6913	28.4912	70.2219	23.5342	9.88722	24.9357	20.2333
24.4364	16.1431			25.2305	19.2946	28.4912	70.4597	23.5427	9.72248	24.9333	19.7335
24.4246	16.1978			25.2269	19.1975	28.4919	70.397	23.53	9.82447	24.9263	20.1785
24.4217	16.1046			25.2304	19.2308	28.4899	70.2544	23.5251	9.82589	24.9253	19.9479
24.4048	15.7765			25.234	19.2353	28.4894	70.1609	23.5093	10.0045	24.9407	19.8205
24.4052	15.9832			25.2323	19.6155	28.4887	69.9554	23.5234	9.50195	24.9353	20.3373
24.3819	15.7374			25.2329	19.294	28.4892	70.0756	23.5089	9.61954	24.9481	19.9194
24.3847	15.7605			25.2229	19.4419	28.4882	70.12	23.5177	9.84609	24.9264	19.8927
24.3332	15.5963			25.2405	19.0401	28.4842	70.2138	23.5104	10.0136	24.9408	19.7281
24.3453	15.6752			25.2307	19.429	28.4843	70.5362	23.4921	9.77278	24.9425	19.9021
24.3107	15.7441			25.2322	19.3986	28.4841	70.2623	23.4824	9.92098	24.9413	19.5496
24.3214	15.7423			25.2334	19.3878	28.4801	70.5808	23.4704	9.84313	24.9452	19.7398
24.2792	15.5865			25.2305	19.3357	28.4794	70.3277	23.4798	9.87556	24.9339	19.6805
24.2757	15.5679			25.2331	19.2746	28.4824	69.9804	23.472	9.91128	24.9395	20.2572
24.2897	15.4554			25.2354	19.2836	28.4796	70.1409	23.4579	9.62297	24.9335	19.7013
24.2791	15.495			25.2256	19.3878	28.4784	70.2116	23.4496	9.71374	24.9402	19.7743
24.248	15.5396			25.2307	19.7052	28.4769	69.8036	23.4638	9.54435	24.9298	20.04
24.2299	15.4637			25.2307	19.2716	28.4808	70.1788	23.4333	9.5315	24.9364	19.905
24.2219	15.3909			25.2305	19.1302	28.4754	70.2591	23.4088	9.65423	24.9361	19.7554
24.2179	15.3751			25.2324	19.8295	28.4729	69.7041	23.4157	9.50028	24.9271	19.8975
24.2085	15.1674			25.2373	19.6659	28.4701	69.6675	23.4304	9.67795	24.9402	20.1388
24.1964	15.087			25.2326	19.1691	28.4745	70.1823	23.4228	9.18276	24.9389	20.0807
24.1845	15.1093			25.235	19.24	28.4732	69.6202	23.4042	9.46156	24.9325	20.1825
24.1453	15.0841			25.2331	19.4796	28.4684	69.6463	23.3913	9.37882	24.9421	19.8367
24.1526	15.057			25.2374	19.3414	28.4711	69.8036	23.3763	9.21568	24.9333	20.2954
24.1466	14.9564			25.2389	19.3057	28.4684	69.4493	23.363	9.4559	24.9252	19.8633
24.1019	14.9053			25.2366	19.1579	28.4666	69.6233	23.3648	9.12505	24.9275	20.0286
24.1223	14.7466			25.2317	19.3166	28.4664	69.2824	23.3385	9.45498	24.9418	19.9458
24.0882	14.7224			25.238	19.206	28.4658	69.7399	23.3487	9.44843	24.9398	19.7346
24.0727	14.8297			25.2357	19.2277	28.462	69.4867	23.3609	9.15304	24.951	19.6353
24.0647	14.8635			25.2339	19.3145	28.4646	69.5849	23.3499	9.19368	24.9398	19.9543
24.0509	14.8662			25.235	19.3706	28.4648	69.6622	23.3423	9.55086	24.9477	19.7925
24.0484	14.8747			25.2368	19.2883	28.4617	69.6763	23.3254	9.22192	24.9285	19.9429
24.0332	14.7767			25.2383	19.7071	28.4609	69.5967	23.3192	9.44718	24.9245	19.7781
24.0128	14.6468			25.2327	19.2908	28.4593	69.4868	23.3044	9.39954	24.9251	19.9341
24.0009	14.4121			25.2302	19.3597	28.4592	69.3431	23.3072	9.52591	24.9365	19.7215
24.0064	14.5312			25.233	19.447	28.4591	69.2117	23.2957	9.0421	24.9385	19.926
23.9783	14.5128			25.2337	19.5428	28.4606	69.1487	23.3008	9.10247	24.9522	19.946
23.9731	14.3262			25.2335	19.5919	28.461	69.0639	23.2921	9.12608	24.9417	19.9245
23.9608	14.52			25.2267	19.4681	28.4581	69.3769	23.2648	9.09592	24.9362	19.5076
23.9452	14.3625			25.2309	19.2539	28.445	69.3377	23.2844	9.28905	24.9348	19.746
23.9409	14.3372			25.2314	19.2573	28.4519	69.3016	23.2667	9.2137	24.9219	19.9745
23.9298	14.2952			25.2327	19.3497	28.4422	69.3389	23.253	8.8303	24.9359	19.6949
23.9161	14.2998			25.2326	19.6783	28.4535	69.1782	23.2391	9.0345	24.9408	19.7096
23.8831	14.0306			25.2357	19.3241	28.4419	69.3838	23.2279	9.12818	24.9408	19.9243
23.8719	13.9647			25.2278	19.6268	28.4513	69.2339	23.2569	8.70147	24.9271	20.192
23.8652	14.1561			25.2349	19.2538	28.4398	69.0746	23.2285	9.09531	24.9412	19.9832
23.8542	14.105			25.2351	19.152	28.4401	69.0861	23.2294	9.3192	24.9393	20.0725
23.8406	14.0852			25.2367	19.7485	28.4394	69.1476	23.2249	8.97114	24.9399	19.7777
23.8344	13.9582			25.2344	19.48	28.4396	69.067	23.223	9.23264	24.9414	19.9712
23.8217	13.8683			25.2328	19.412	28.4378	69.1591	23.1979	8.95481	24.9244	20.1228
23.7784	13.8031			25.2337	19.5529	28.4379	69.0822	23.2116	8.88778	24.9441	20.0702
23.7889	13.7419			25.2323	19.3106	28.4368	69.1072	23.211	8.97535	24.9349	20.2215
23.7497	13.8895			25.2328	19.2615	28.4326	68.8685	23.1975	9.00491	24.943	19.8747
23.765	13.8783			25.2327	19.4131	28.4326	69.0089	23.1926	9.03135	24.9311	20.4712
23.729	13.9617			25.2366	19.2868	28.4355	68.8442	23.17	8.92364	24.9422	19.7404
23.7106	13.8151			25.2319	19.4236	28.4338	69.1286	23.1662	8.86604	24.9454	19.8305
23.7097	13.7904			25.2348	19.427	28.4349	68.9706	23.1835	8.75379	24.9356	20.2246
23.6964	13.544			25.2293	19.2171	28.4305	68.8429	23.1457	8.85534	24.9566	19.83
23.6942	13.7342			25.235	19.4516	28.4307	69.1619	23.1473	8.89401	24.9176	20.2094
23.6773	13.6249			25.232	19.4749	28.4288	68.7119	23.1554	8.78381	24.9358	20.0198
23.6687	13.5415			25.2373	19.98	28.4258	68.9641	23.1456	8.21654	24.9433	20.0023
23.6605	13.5942			25.2373	19.4513	28.4265	68.6231	23.1227	8.86488	24.9416	20.0999
23.6298	13.6692			25.2288	19.2782	28.426	68.827	23.1003	8.72557	24.9452	20.1027
23.6006	13.4082			25.2317	19.4611	28.4248	68.8549	23.1211	8.79288	24.9461	20.2631
23.6179	13.4999			25.2325	19.5755	28.423	68.7143	23.1135	8.54923	24.9189	19.8866
23.609	13.7095			25.2337	19.2306	28.4228	68.3763	23.1176	8.50565	24.9371	19.8237
23.5972	13.534			25.2304	19.3808	28.4211	68.3775	23.1291	8.66884	24.9242	19.9528
23.584	13.7421			25.2336	19.2432	28.4223	68.4452	23.0937	8.5997	24.9383	19.8177
23.5702	13.6495			25.2345	19.5947	28.4211	68.0806	23.0614	8.41132	24.9343	19.8835
23.5355	13.446			25.2344	19.0665	28.4204	68.4982	23.066	8.75323	24.944	19.8688
23.5278	13.2951			25.2283	19.2181	28.4198	68.2856	23.0658	8.86657	24.9369	19.8864
23.5172	13.2905			25.2368	19.4286	28.4178	68.3962	23.0542	8.56032	24.9349	19.8628
23.5088	13.3082			25.2358	19.3685	28.415	68.2704	23.0353	8.31881	24.9394	20.2332
23.496	13.104			25.2361	19.4348	28.4145	67.9233	23.0214	8.88972	24.9344	19.9147
23.4863	13.1624			25.2344	19.566	28.4114	68.1029	23.0234	8.60511	24.937	20.3736
23.4834	13.2228			25.2292	19.5161	28.416	68.193	23.0053	8.00506	24.941	19.7787
23.473	13.2273			25.2268	19.4572	28.4102	68.4705	23.0152	8.51152	24.9175	20.173
23.4646	13.121			25.2282	19.383	28.4074	68.3141	23.0092	8.50452	24.926	20.0456
23.4371	13.2141			25.2284	19.5063	28.4081	68.3859	22.9912	8.47233	24.9402	19.9725
23.4041	12.9443			25.2257	19.5466	28.411	68.2549	22.9891	8.35155	24.9189	20.1742
23.4183	13.0146			25.2323	19.3873	28.4116	68.1233	22.971	8.3976	24.9274	19.8461
23.408	12.8288			25.227	19.465	28.4076	68.0107	22.999	8.18148	24.9383	19.9399
23.3933	12.9881			25.2368	19.3579	28.4075	68.1074	22.9749	8.01864	24.9435	20.0656
23.3644	12.9043			25.2326	19.5732	28.4068	68.2738	22.9673	8.11036	24.9215	20.2876
23.3685	12.931			25.2315	19.5075	28.4032	68.2201	22.9682	8.16249	24.9306	20.3817
23.3354	13.0647			25.2338	19.324	28.3988	68.2237	22.9563	8.29454	24.9401	20.3965
23.3343	12.8024			25.2317	19.3079	28.401	67.8133	22.9564	8.24873	24.9396	20.0051
23.3126	12.7317			25.2263	19.222	28.4032	67.903	22.9438	8.31253	24.9269	20.2487
23.3113	12.6148			25.2394	19.1788	28.4019	68.2857	22.9313	8.07217	24.9287	19.9349
23.2887	12.6499			25.2322	19.247	28.4036	67.9486	22.949	8.2471	24.9374	20.2455
23.2764	12.7069			25.2309	19.5253	28.4023	67.7542	22.9334	8.27601	24.9385	20.0775
23.2399	12.6983			25.2294	19.5341	28.4001	68.2327	22.9388	8.32348	24.9286	20.2781
23.2522	12.9345			25.2359	19.3591	28.4005	67.7078	22.9377	8.19256	24.9474	19.9391
23.2421	12.6594			25.2304	19.5989	28.3966	67.8116	22.8975	7.95126	24.9412	20.212
23.2029	12.7185			25.2376	19.5107	28.3944	68.1123	22.9071	8.05042	24.9358	19.9297
23.2109	12.6406			25.226	19.4528	28.397	67.8045	22.872	8.04898	24.943	19.6314
23.1819	12.5394			25.2362	19.3863	28.3964	67.7973	22.8882	7.93782	24.9394	19.9768
23.1777	12.6357			25.2326	19.4247	28.3925	67.7363	22.8819	8.26566	24.9246	20.165
23.1599	12.6348			25.2309	19.6613	28.3908	67.5396	22.8841	7.83038	24.9515	20.1705
23.1536	12.3548			25.2295	19.7021	28.3904	67.5607	22.8761	8.04334	24.9283	20.1227
23.1433	12.4791			25.234	19.4488	28.3918	67.4799	22.8642	8.10041	24.9374	19.9483
23.1326	12.4373			25.2297	19.437	28.3879	67.5883	22.8583	7.7142	24.9288	19.953
23.1195	12.2941			25.2285	19.5175	28.3892	67.9335	22.8382	7.80398	24.9377	19.9134
23.0969	12.3269			25.2307	19.7929	28.3858	67.8927	22.8525	7.88661	24.9433	20.0176
23.0878	12.2945			25.2324	19.4977	28.3842	67.7494	22.8462	7.91981	24.9267	20.2693
23.0804	12.0391			25.2294	19.3976	28.3819	67.3966	22.8406	7.98068	24.9369	20.1053
23.0444	12.2894			25.2255	19.6387	28.3811	67.3062	22.8285	8.09813	24.9308	20.0867
23.0607	12.257			25.2354	19.5617	28.3843	67.2623	22.8103	7.82437	24.9394	20.1982
23.0426	12.2857			25.2368	19.9757	28.3797	67.2653	22.7961	7.90751	24.9315	20.1157
23.0096	12.2269			25.2321	19.5304	28.3731	67.4852	22.7944	7.98168	24.9346	20.4087
22.9979	12.2695			25.2215	19.5055	28.3736	67.2458	22.7921	7.88612	24.9386	19.972
22.9935	12.0258			25.2299	19.6908	28.3711	67.5162	22.7839	7.96052	24.9342	20.2054
22.9785	11.9983			25.225	19.5679	28.3724	67.5933	22.7663	8.02199	24.9351	20.04
22.9748	12.1754			25.2319	19.5896	28.37	67.4677	22.761	7.66062	24.9389	20.1952
22.9632	12.3303			25.2298	19.4414	28.3671	67.1538	22.7699	7.61781	24.9397	19.5399
22.9515	11.9875			25.2319	19.04	28.3654	66.9196	22.7542	7.39819	24.9378	20.0678
22.9404	12.1206			25.2352	19.6582	28.3704	66.9282	22.7499	7.65268	24.9441	20.103
22.9179	11.9316			25.2364	19.5443	28.3677	66.865	22.7369	7.22613	24.9206	19.8664
22.9106	11.8437			25.2273	19.313	28.3679	67.0956	22.7409	7.81052	24.9242	19.9397
22.8999	11.6431			25.2346	19.3699	28.3602	67.0648	22.7239	7.78057	24.9315	20.031
22.8858	11.7334			25.2298	19.5216	28.3627	67.0842	22.7152	7.69142	24.9379	20.1119
22.8753	12.0904			25.2343	19.564	28.365	67.0553	22.7177	7.75916	24.9347	20.0314
22.8652	11.9538			25.2294	19.4391	28.359	66.9594	22.7097	7.54048	24.9335	20.0946
22.8334	12.0495			25.2298	19.3299	28.356	67.0879	22.7187	7.70056	24.931	20.1828
22.8244	11.985			25.229	19.5681	28.3553	66.5731	22.7134	7.46498	24.9431	19.8945
22.8094	11.6923			25.2301	19.5289	28.3562	66.9996	22.6904	7.60966	24.9385	20.1786
22.8046	11.5774			25.2283	19.4834	28.3536	66.3693	22.6864	7.32971	24.9528	19.8341
22.7931	11.7216			25.2249	19.5166	28.3574	66.9304	22.67	7.37152	24.9156	20.0828
22.7889	11.7071			25.2347	19.376	28.3535	66.592	22.6515	7.42596	24.9338	20.0874
22.7682	11.7869			25.231	19.4291	28.3555	66.7532	22.6804	7.66984	24.944	19.9227
22.7562	11.8373			25.2351	19.6077	28.3565	66.7506	22.6711	7.39977	24.9269	20.4674
22.749	11.7459			25.236	19.4092	28.3535	66.6992	22.6668	7.17836	24.9408	20.0756
22.7268	11.6927			25.2374	19.2009	28.3515	66.9344	22.6374	7.35505	24.9381	20.0267
22.6988	11.6047			25.2347	19.5551	28.3512	66.1281	22.6504	7.33987	24.9285	19.7679
22.7074	11.711			25.2295	19.2429	28.3524	66.5297	22.6162	7.3629	24.9296	20.0089
22.6772	11.6672			25.2358	19.297	28.3515	66.8788	22.6443	7.33711	24.9323	20.1293
22.6626	11.5584			25.2344	19.3231	28.3465	66.6207	22.6011	7.49463	24.9292	19.837
22.6554	11.4549			25.2412	19.7075	28.3447	66.4748	22.5984	7.20895	24.9408	20.124
22.6432	11.4889			25.24	19.5507	28.3427	66.3907	22.583	7.57021	24.9312	20.0726
22.6345	11.4592			25.2325	19.6513	28.3438	66.4411	22.5905	7.48086	24.9347	19.9218
22.6213	11.4056			25.2229	19.6495	28.3438	66.2662	22.5908	6.9587	24.9384	19.9093
22.6099	11.5493			25.2296	19.5465	28.3444	66.3593	22.5723	7.03759	24.9306	20.202
22.6006	11.4555			25.2363	19.2461	28.3433	66.4504	22.5476	7.36509	24.9368	20.1339
22.5887	11.2951			25.2318	19.4732	28.3423	66.4138	22.5572	7.38275	24.9331	20.3479
22.5749	11.3492			25.2359	19.6716	28.3388	66.2434	22.5705	7.39786	24.941	19.8692
22.5536	11.3476			25.2338	19.4802	28.3428	66.4882	22.5285	6.8785	24.9437	19.9761
22.5463	11.3572			25.2315	19.6757	28.3411	66.1342	22.5401	7.2119	24.9337	19.8757
22.5321	11.3108			25.2333	19.6069	28.3364	65.9225	22.5556	7.2506	24.9368	20.4673
22.5181	11.3097			25.2279	19.5174	28.3353	66.0461	22.5271	7.03432	24.9344	20.1483
22.4938	11.2833			25.2327	19.6168	28.3376	66.157	22.5222	7.29349	24.937	19.9654
22.4838	11.3115			25.2327	19.5361	28.3343	65.8636	22.506	7.04507	24.9342	20.093
22.4737	11.3325			25.234	19.3036	28.3333	66.0696	22.5007	7.23588	24.9483	20.0738
22.4593	11.1597			25.2356	19.4221	28.3337	66.0303	22.4999	7.27759	24.9245	20.2372
22.4413	11.453			25.2258	19.6726	28.3337	65.9462	22.4797	7.12661	24.937	20.0217
22.4342	11.3426			25.2364	19.228	28.3319	66.1718	22.4924	6.82897	24.9362	20.3284
22.4224	11.2844			25.2342	19.5211	28.3285	65.9158	22.4782	7.25778	24.9286	20.0601
22.4057	11.0761			25.2341	19.505	28.3314	66.1143	22.4753	6.71338	24.9262	20.0643
22.4001	10.9474			25.2321	19.3248	28.333	65.7329	22.4533	6.98537	24.9273	20.198
22.3879	11.0865			25.2265	19.4034	28.3312	65.8814	22.4623	6.79999	24.9327	19.8095
22.365	10.9704			25.2372	19.5866	28.3253	65.9623	22.4532	6.94892	24.9365	20.0496
22.3544	10.863			25.2322	19.6279	28.323	65.7431	22.4561	7.10394	24.9343	20.05
22.3256	10.8039			25.2339	19.5403	28.3247	65.6623	22.439	6.95687	24.9242	20.0449
22.314	10.9059			25.2275	19.4813	28.3236	65.2561	22.4514	6.87235	24.9498	19.981
22.3047	10.9278			25.2292	19.5008	28.3237	65.6779	22.4337	7.05053	24.9329	20.0701
22.2922	10.8503			25.2324	19.6932	28.3261	65.5293	22.4157	7.00992	24.9328	20.1655
22.2807	10.7657			25.2333	19.6714	28.3222	65.3291	22.4351	6.8718	24.9326	19.9141
22.2664	10.9533			25.2395	19.7679	28.3235	65.6602	22.4201	6.83942	24.9353	20.0175
22.2491	10.9652			25.2314	19.694	28.3185	65.3548	22.4081	6.7792	24.9386	19.938
22.2388	10.9865			25.2311	19.5659	28.317	65.5541	22.3886	6.72688	24.943	19.9504
22.2284	10.8475			25.2237	19.764	28.3182	65.5213	22.3995	6.94236	24.9265	19.9082
22.2182	10.9335			25.2224	19.4773	28.3191	65.4363	22.3934	6.70157	24.9288	20.3647
22.1951	10.9623			25.2299	19.2782	28.318	65.5732	22.3895	6.90159	24.9325	20.2654
22.1916	11.0202			25.2315	19.0787	28.3168	65.3964	22.3683	6.56413	24.9275	20.1995
22.1728	10.8989			25.2322	19.1531	28.3133	65.3065	22.3518	6.81115	24.9554	19.8834
22.144	11.0418			25.2309	19.3552	28.3121	65.1786	22.3696	6.88685	24.9372	19.7543
22.1501	10.7271			25.2363	19.4629	28.3129	64.9351	22.3502	6.59079	24.9359	20.0581
22.112	10.7847			25.2373	19.6547	28.3106	65.5965	22.3346	6.83229	24.9378	20.0425
22.1032	10.9416			25.2335	19.3322	28.3116	65.4907	22.3507	6.81693	24.936	19.9383
22.0992	10.6918			25.2316	19.4766	28.3047	65.3641	22.3386	6.67119	24.9137	20.1081
22.0941	10.9414			25.2321	19.6862	28.3062	65.2271	22.3466	6.74637	24.9383	19.8619
22.0736	10.7831			25.2336	19.2541	28.2977	65.1478	22.3181	7.09155	24.9334	20.0258
22.0502	10.7974			25.2289	19.577	28.296	65.2683	22.311	6.83701	24.9366	20.0756
22.0463	10.7361			25.2351	19.5719	28.304	64.9343	22.2937	6.88115	24.9393	19.9727
22.0304	10.6962			25.2269	19.1188	28.292	64.6417	22.3003	6.67634	24.9338	20.0428
22.0105	10.74			25.2297	19.4063	28.3052	65.2204	22.2906	6.68395	24.9315	19.7919
22.0164	10.9079			25.234	19.5721	28.2956	65.1521	22.2723	6.48626	24.9155	19.9533
21.9963	10.9634			25.2367	19.4989	28.3019	65.207	22.2632	6.65804	24.9387	19.8863
21.9813	10.8634			25.2339	19.4988	28.3019	64.9598	22.2671	6.58685	24.9356	19.939
21.9663	10.9065			25.2248	19.5748	28.2903	65.1701	22.2881	6.89593	24.9285	20.1447
21.9606	10.8907			25.232	19.5279	28.2873	64.9388	22.2556	6.54824	24.9352	19.8971
21.9286	10.7612			25.2391	19.527	28.2883	64.708	22.2675	6.5924	24.9192	20.1526
21.9156	10.6603			25.2281	19.5574	28.2869	64.804	22.2401	6.51811	24.9235	19.9699
21.9129	10.6108			25.2315	19.0781	28.2842	64.8178	22.2486	6.87313	24.9317	20.3593
21.8952	10.6674			25.2365	19.4103	28.2847	64.9471	22.23	6.76564	24.9374	19.6694
21.8718	10.6201			25.2349	19.4433	28.2839	64.8868	22.218	6.46263	24.9175	20.1382
21.8741	10.4529			25.2261	19.4657	28.2821	64.9565	22.2268	6.74162	24.9383	19.8419
21.8585	10.514			25.2367	19.5139	28.28	64.4833	22.2395	6.65282	24.9285	20.0405
21.8517	10.6522			25.231	19.5077	28.2851	64.4723	22.2203	6.58949	24.9331	19.864
21.8278	10.5569			25.234	19.3015	28.2823	65.0288	22.2078	6.50002	24.93	19.8242
21.814	10.8125			25.2336	19.5523	28.2777	64.6614	22.215	6.53756	24.9351	19.9236
21.7991	10.6583			25.235	19.4614	28.2761	64.3614	22.2135	6.41305	24.9547	19.766
21.7863	10.5118			25.2317	19.7061	28.2752	64.8564	22.1968	6.43566	24.9362	19.8391
21.7824	10.4879			25.2316	18.9928	28.2747	64.725	22.1929	6.57297	24.9305	19.8465
21.7536	10.6235			25.2331	19.6651	28.278	64.5939	22.1869	6.64122	24.9337	19.8954
21.7352	10.4433			25.2355	19.3955	28.2723	64.6102	22.1887	6.36877	24.9421	19.9148
21.7328	10.6045			25.2337	19.2937	28.2695	64.5499	22.1822	6.53201	24.9408	20.1141
21.7123	10.4536			25.2372	19.2827	28.2719	64.515	22.182	6.6646	24.9471	19.8981
21.7033	10.6375			25.2325	19.387	28.2666	64.2892	22.1492	6.60123	24.9416	19.9321
21.6944	10.5635			25.2301	19.5545	28.2711	64.7104	22.1371	6.4689	24.9375	20.0642
21.6833	10.3044			25.2336	19.3215	28.2705	64.4811	22.1403	6.28269	24.9354	20.1138
21.6603	10.5254			25.2328	19.3438	28.2658	64.5366	22.1361	6.7038	24.9353	20.1319
21.6548	10.5601			25.2315	19.7155	28.2669	64.5883	22.1172	6.51347	24.9179	20.0041
21.6366	10.5322			25.2317	19.7219	28.2654	64.2765	22.1058	6.39194	24.9465	19.9385
21.6244	10.2911			25.2302	19.3238	28.2636	64.1921	22.1209	6.48114	24.9412	20.4164
21.614	10.3411			25.2255	19.0843	28.2591	64.1708	22.0797	6.46327	24.9254	20.2168
21.6014	10.4496			25.2362	19.2391	28.2615	64.2467	22.1123	6.65479	24.9276	20.0552
21.5919	10.3653			25.2422	19.2819	28.2595	63.8838	22.0788	6.29077	24.9354	20.0519
21.5779	10.1497			25.2295	19.4696	28.2572	64.103	22.0809	6.32074	24.9418	19.775
21.5462	10.1526			25.2296	19.0931	28.2593	64.113	22.061	6.38317	24.9327	19.3745
21.5388	10.0819			25.2255	18.9584	28.2573	64.1974	22.0778	6.24797	24.9449	20.1953
21.5252	10.3368			25.232	19.2839	28.2557	64.1927	22.0706	5.97133	24.9325	20.0333
21.5186	10.2886			25.2357	19.3766	28.2561	64.3032	22.0618	6.37424	24.919	20.0755
21.5075	10.1391			25.2341	19.3658	28.2529	64.3053	22.0623	6.55691	24.9353	19.9004
21.4823	10.2471			25.2376	19.3727	28.254	63.9511	22.0723	5.97799	24.9483	19.7165
21.4752	10.0709			25.2326	19.5047	28.252	63.9517	22.0374	6.23324	24.9146	19.9009
21.4424	10.0742			25.2366	19.2539	28.2518	63.7927	22.0236	6.55462	24.9315	19.8747
21.452	10.2155			25.2295	19.6973	28.2525	63.8591	22.026	6.24787	24.9461	20.0468
21.4394	10.1786			25.2395	19.3705	28.2511	63.7997	22.0159	5.93335	24.9355	20.0942
21.4031	10.0009			25.2227	19.264	28.2509	63.7629	22.014	6.20897	24.9252	19.9639
21.3918	10.1379			25.2387	18.883	28.2477	63.635	22.0247	6.30968	24.9138	20.0188
21.4068	10.2581			25.2339	19.2097	28.2501	63.9005	21.9845	6.28433	24.9362	20.0787
21.3723	10.0706			25.2374	19.2458	28.2483	63.918	21.9981	6.28036	24.9339	20.5
21.3582	10.1291			25.2351	19.3232	28.2443	63.7393	22.0021	6.36801	24.9444	19.8474
21.3497	10.0972			25.2353	19.3211	28.2463	63.8982	21.9845	6.48624	24.9234	20.2621
21.3254	10.1166			25.2302	19.2954	28.2452	63.4403	21.9861	6.18551	24.9268	19.9899
21.3265	9.95027			25.2381	19.5668	28.2434	63.6478	21.9999	6.23475	24.9386	19.7954
21.3152	10.1676			25.2339	19.5616	28.2412	63.1765	21.9915	5.86223	24.9365	19.9384
21.3044	10.1669			25.2311	19.2624	28.2392	63.6538	21.9619	6.28895	24.9423	20.1777
21.2784	10.0641			25.2386	19.4803	28.2415	63.3436	21.952	6.01925	24.9436	20.0481
21.2613	10.1062			25.2312	19.3333	28.2398	63.5284	21.9384	5.90719	24.9334	19.9939
21.2548	10.1503			25.2316	19.6527	28.2396	63.8691	21.9356	6.10763	24.944	19.6716
21.2487	9.9554			25.2307	19.4631	28.2391	63.5065	21.942	6.08469	24.9379	19.9471
21.2356	10.0159			25.2292	19.4045	28.2346	62.9611	21.9579	6.08949	24.9347	20.0346
21.2081	10.045			25.2295	19.5275	28.2343	63.5306	21.9267	6.2373	24.9266	19.5824
21.1954	10.1376			25.2363	19.4864	28.2376	63.6597	21.914	6.29971	24.9336	19.8936
21.1846	10.0231			25.2244	19.5574	28.2319	63.5396	21.9118	6.14614	24.9378	19.8254
21.1744	10.0889			25.2386	19.6092	28.2305	63.2142	21.8982	6.07216	24.9396	19.8375
21.1639	10.0239			25.2255	19.361	28.2275	63.3377	21.9032	5.86684	24.9284	19.7023
21.1402	10.1311			25.234	19.6265	28.2285	62.9864	21.9074	6.26706	24.928	19.9393
21.1356	10.0695			25.2349	19.3916	28.2184	63.2355	21.925	5.88507	24.9527	19.6624
21.1167	10.2216			25.2251	19.5038	28.2306	63.2259	21.8711	5.97129	24.9339	19.8782
21.0993	10.021			25.2307	19.6872	28.2279	63.0784	21.8927	6.0751	24.945	19.8885
21.0936	10.1283			25.2286	19.3349	28.2246	62.7807	21.8801	5.80372	24.9341	19.7361
21.0843	10.166			25.2299	19.4061	28.2162	63.216	21.8813	6.00276	24.9373	20.0459
21.0686	9.84187			25.2389	19.5233	28.2171	62.9797	21.8665	5.67061	24.9227	20.0179
21.0645	9.78611			25.235	19.2256	28.2168	62.5344	21.876	6.11638	24.9367	19.5851
21.0504	10.047			25.2284	19.4753	28.2141	62.9018	21.8637	5.95907	24.9382	19.7638
21.0234	9.90703			25.2324	19.2727	28.2119	63.0444	21.8364	6.07686	24.9338	19.953
21.0123	9.9643			25.2257	19.158	28.2111	62.9281	21.8429	6.19793	24.9329	19.5937
21.001	10.0055			25.2291	19.317	28.2078	62.7726	21.8355	6.11878	24.9478	19.8298
20.9885	10.0951			25.2311	19.578	28.208	62.567	21.8169	6.11743	24.9369	19.9374
20.9776	9.90846			25.2379	19.3145	28.2056	62.9262	21.8057	5.74866	24.9465	19.9642
20.9604	10.0354			25.2324	19.3656	28.2087	62.7476	21.8172	6.01682	24.9376	20.0039
20.9467	10.0758			25.2309	19.5105	28.2063	62.9341	21.8197	5.78423	24.931	19.8895
20.9404	10.0161			25.2356	19.286	28.2035	63.009	21.8118	5.87975	24.9245	20.0266
20.9182	10.0145			25.2297	19.6152	28.2066	62.8275	21.7946	5.73683	24.9334	19.9686
20.9061	10.0183			25.2332	19.8726	28.2021	62.5462	21.8067	5.82537	24.9402	19.9655
20.8892	9.98078			25.2306	19.3846	28.2005	62.9618	21.7861	5.94265	24.932	19.9148
20.8673	9.96465			25.2296	19.6013	28.1995	62.8499	21.7849	5.76061	24.9322	19.6369
20.8552	9.79487			25.2332	19.2894	28.1977	62.8197	21.7665	5.81538	24.9387	20.002
20.8444	9.78191			25.2345	19.5232	28.1971	62.8178	21.7879	5.77021	24.9375	20.0856
20.8311	9.82626			25.2293	19.4035	28.1957	63.0071	21.7593	6.03239	24.9259	19.7682
20.8169	9.7599			25.2307	19.255	28.1978	62.9161	21.77	5.68637	24.9338	19.9055
20.8153	9.74291			25.227	19.4565	28.1942	62.4462	21.7645	5.9017	24.9323	20.0485
20.7966	9.81274			25.2257	19.6711	28.1948	62.4621	21.7563	5.81811	24.9247	19.9209
20.7889	9.73437			25.2355	19.5968	28.1929	62.6419	21.7507	5.93153	24.9185	19.9383
20.7717	9.64773			25.2245	19.2318	28.1955	62.7522	21.755	5.51672	24.9261	19.6388
20.7526	9.59563			25.2277	19.2153	28.1951	62.3632	21.7392	5.50813	24.9363	19.9328
20.7432	9.74957			25.2312	19.3539	28.1898	62.4722	21.7278	6.0186	24.9379	19.9977
20.7264	9.67825			25.2343	19.1323	28.1934	62.32	21.7281	5.60255	24.9404	20.0052
20.7138	9.58675			25.2284	19.1554	28.1899	62.7118	21.6961	5.54536	24.9286	19.8682
20.7059	9.67363			25.2318	19.4701	28.1918	62.2725	21.6884	5.6547	24.9374	20.2004
20.696	9.73002			25.2298	19.5947	28.1922	62.4285	21.7163	5.52039	24.9398	19.8963
20.6692	9.5661			25.2271	19.1857	28.1907	62.3313	21.6991	5.77691	24.9356	19.9946
20.6553	9.46552			25.2305	19.5354	28.1861	62.1343	21.6962	5.6747	24.9285	20.1307
20.6411	9.57349			25.2313	19.6136	28.181	62.5308	21.6787	5.40916	24.9223	19.8551
20.6287	9.4832			25.2359	19.8696	28.1846	62.2097	21.6603	5.31369	24.9262	19.8764
20.6191	9.50342			25.2319	20.0415	28.1817	62.0375	21.6695	5.3345	24.9435	20.3363
20.6048	9.63553			25.2248	19.7073	28.1808	61.7047	21.6415	5.45029	24.9224	20.1838
20.59	9.54294			25.2257	19.3805	28.1846	61.812	21.6514	5.52339	24.9357	20.1829
20.5745	9.54672			25.2218	19.5479	28.1831	61.7066	21.6219	5.34926	24.928	19.9031
20.5561	9.74299			25.237	19.551	28.1813	62.1079	21.621	5.54518	24.9232	19.8992
20.5437	9.21172			25.2324	19.377	28.1821	62.0528	21.6331	5.48702	24.9281	20.2469
20.5326	9.27157			25.2289	19.2773	28.1824	61.7939	21.6163	5.64505	24.9191	20.114
20.5233	9.27857			25.2317	19.6465	28.1803	61.7392	21.6358	5.42269	24.9312	19.9527
20.4942	9.48045			25.2326	19.5321	28.182	61.691	21.605	5.49029	24.9321	19.7694
20.4812	9.32295			25.2332	19.1795	28.1775	61.9644	21.598	5.47581	24.9328	20.0827
20.4698	9.24633			25.2302	19.4817	28.1739	61.7287	21.5751	5.49653	24.9303	19.8154
20.4536	9.22505			25.238	19.7771	28.1734	61.8753	21.5834	5.49188	24.9366	20.0389
20.4445	9.30997			25.2323	19.2747	28.1725	61.7791	21.5712	5.46898	24.9382	20.0979
20.4242	9.08632			25.2279	19.4096	28.1729	61.6945	21.5669	5.4773	24.9374	20.0824
20.4146	9.29352			25.228	19.4556	28.1712	61.7001	21.5514	5.43127	24.9452	19.9589
20.3985	9.10374			25.227	19.631	28.1699	61.6375	21.5679	5.29193	24.9364	19.9029
20.3918	9.03145			25.2318	19.4924	28.1695	61.5581	21.5246	5.11493	24.9236	19.9866
20.3765	9.2035			25.2304	19.618	28.1688	61.5052	21.5449	5.33193	24.9336	19.8118
20.3631	8.95935			25.2336	19.4239	28.1685	61.4068	21.5136	5.40982	24.9343	19.8386
20.353	9.01161			25.2282	19.3174	28.1706	61.2421	21.5211	5.12707	24.9454	19.9703
20.3412	9.04486			25.2261	19.6848	28.1671	61.5723	21.4946	5.29767	24.9505	19.8873
20.3376	9.2078			25.232	19.5465	28.1661	61.8927	21.5146	5.46529	24.9397	19.8787
20.2971	8.99482			25.2283	19.3979	28.1663	61.2963	21.4926	5.42596	24.9457	20.0576
20.2846	9.07295			25.2348	19.6332	28.1597	61.0555	21.4997	5.32553	24.9378	19.8994
20.2748	9.07758			25.231	20.0072	28.1653	61.4823	21.484	5.33025	24.9432	19.9736
20.2633	9.08239			25.2338	19.5126	28.1671	61.1469	21.4765	5.03448	24.9406	20.1041
20.2512	9.20742			25.2281	19.4879	28.1633	61.5422	21.4855	5.32133	24.9251	19.8814
20.231	8.92728			25.2277	19.6627	28.1631	61.3696	21.4774	5.19351	24.949	20.0428
20.218	8.82275			25.2236	19.6747	28.164	61.5134	21.4751	5.14469	24.946	19.5273
20.2132	8.89612			25.2341	19.4379	28.1628	61.259	21.4446	5.37888	24.9359	19.7805
20.1984	9.00638			25.2298	19.7579	28.1626	61.0848	21.4316	5.25082	24.934	20.2307
20.1852	8.73661			25.2394	19.5758	28.1579	61.1464	21.4139	4.94387	24.9373	19.7053
20.1701	8.63029			25.2245	19.664	28.1613	61.6895	21.4086	5.31184	24.9281	19.7373
20.1506	8.9672			25.2299	19.3733	28.1633	61.2383	21.4166	5.12733	24.9456	19.6465
20.1518	8.90713			25.2281	19.9939	28.1562	61.3645	21.3967	5.19037	24.9251	20.0034
20.1173	8.92252			25.229	19.517	28.1587	61.3286	21.3913	5.31941	24.9419	19.7635
20.1169	8.60887			25.2321	19.5726	28.1538	61.4186	21.3749	4.97617	24.9437	19.6247
20.0989	8.91308			25.2299	19.4253	28.1428	61.1481	21.3606	4.99038	24.9339	19.707
20.075	8.68516			25.2241	19.4897	28.1504	61.1653	21.3842	5.4067	24.9407	19.7315
20.073	8.75844			25.2343	19.4691	28.1501	60.8009	21.3569	5.31303	24.9371	19.9384
20.0526	8.85178			25.2317	19.5405	28.1509	60.5487	21.3691	5.34879	24.9451	19.7119
20.0357	8.61965			25.2295	19.7054	28.1404	60.9918	21.3476	5.12617	24.9331	19.9161
20.0246	8.65977			25.2299	19.5568	28.14	61.1357	21.3394	4.89536	24.9363	19.966
20.0135	8.6741			25.2254	19.6023	28.1347	61.0046	21.3296	5.23963	24.9368	19.7911
20.0019	8.7496			25.2303	19.5122	28.1387	61.0038	21.3376	5.18156	24.9274	19.784
19.9883	8.52289			25.2288	19.4478	28.1376	60.9213	21.3152	4.7917	24.9452	19.5801
19.9735	8.7198			25.2297	19.7007	28.133	60.5487	21.308	4.69828	24.9339	19.8563
19.9521	8.69482			25.234	19.8125	28.1376	60.5331	21.3077	5.07202	24.9328	19.9475
19.9401	8.66749			25.2304	20.0441	28.1382	61.17	21.2988	5.25224	24.9324	19.9132
19.9316	8.85868			25.2301	19.585	28.1347	60.9698	21.3075	4.93135	24.9327	20.2127
19.9132	8.68071			25.2283	19.8405	28.1301	60.6393	21.2938	4.68143	24.9395	19.9715
19.9047	8.67814			25.234	19.8108	28.128	60.9423	21.2888	5.09521	24.9342	19.6221
19.882	8.38902			25.2335	19.5017	28.1267	60.547	21.259	5.36119	24.9292	19.9528
19.8614	8.35725			25.2225	19.8365	28.1295	60.7705	21.2604	4.93732	24.9362	19.7171
19.8606	8.46815			25.2306	19.5661	28.1291	60.5568	21.2433	5.0529	24.9394	19.9097
19.844	8.31905			25.2276	19.3562	28.1286	60.8643	21.2625	4.95287	24.9328	19.8598
19.8338	8.37042			25.2273	19.6735	28.129	60.5776	21.2422	4.97571	24.9334	19.8933
19.8195	8.48892			25.2305	19.78	28.1242	60.8657	21.219	4.95321	24.9327	19.8875
19.8078	8.4451			25.2301	19.492	28.1299	60.5589	21.2054	5.03118	24.9419	19.8196
19.7959	8.64046			25.226	19.4167	28.1244	60.8306	21.2281	5.00788	24.9244	19.8686
19.7939	8.45366			25.2361	19.7578	28.1231	60.9201	21.2278	4.87474	24.9399	19.5865
19.7586	8.47902			25.2359	19.6397	28.1247	60.6713	21.2004	4.88242	24.9412	19.8743
19.7612	8.34233			25.2229	19.7846	28.1215	60.0086	21.2187	4.69997	24.9237	19.9404
19.7348	8.18952			25.2291	19.6888	28.1193	60.3952	21.2	4.8267	24.9307	19.9108
19.7211	8.21812			25.2312	19.9986	28.1231	60.3784	21.1901	4.71228	24.9323	19.6449
19.7136	8.28099			25.2302	19.5584	28.122	60.1977	21.1799	4.96507	24.9295	20.0553
19.6919	8.05774			25.2289	19.5134	28.1199	60.2518	21.1683	5.18013	24.9359	19.9971
19.6794	8.17293			25.2296	19.7004	28.1168	60.4548	21.154	5.02035	24.9443	20.1548
19.6653	8.17004			25.2271	19.7061	28.1151	60.383	21.1621	4.87795	24.9322	19.7732
19.6575	8.15135			25.2286	19.6792	28.109	60.4089	21.1355	4.65429	24.9347	19.8845
19.644	8.2411			25.2255	19.4209	28.1137	60.2478	21.145	4.8032	24.9342	19.9104
19.6318	8.37473			25.2325	19.6814	28.1099	60.2027	21.151	4.70226	24.9269	20.0246
19.6173	8.20618			25.2315	19.5822	28.1137	60.2381	21.1377	4.90577	24.9386	19.8949
19.6084	8.03953			25.2275	19.4361	28.1122	59.9025	21.1182	4.6122	24.925	19.893
19.5995	7.93029			25.2286	19.417	28.1126	60.3847	21.1322	4.48763	24.9281	19.7217
19.5684	8.1631			25.2343	19.4394	28.1128	60.2007	21.1225	4.96409	24.9456	19.7533
19.5596	8.0706			25.2282	19.4378	28.1092	59.9155	21.109	4.66457	24.9323	20.02
19.5459	7.99669			25.2325	19.4476	28.1074	60.1758	21.0959	4.76562	24.9304	19.7565
19.5411	8.12107			25.2279	19.618	28.1064	59.9284	21.1186	4.7575	24.9283	19.8923
19.5201	8.04875			25.2319	19.5247	28.1069	60.0733	21.0853	4.62997	24.9405	19.6556
19.5196	8.22985			25.2307	19.5874	28.1052	59.5828	21.0948	4.69005	24.947	19.6322
19.4886	8.20972			25.2293	19.4844	28.1025	59.8595	21.0926	4.46842	24.9436	19.9604
19.4721	8.11067			25.2287	19.5466	28.1025	59.7666	21.0828	4.64895	24.9345	19.7298
19.4678	8.17389			25.2276	19.1166	28.1046	59.9917	21.0762	4.57917	24.9281	19.8
19.4535	7.99174			25.2348	19.8765	28.1012	60.213	21.0561	4.65078	24.9316	19.6098
19.435	8.07327			25.2327	19.5799	28.1043	59.6667	21.0551	4.58057	24.9454	20.0687
19.398	8.03754			25.2342	19.5674	28.1002	59.4912	21.056	4.57665	24.9368	19.8004
19.3833	8.00508			25.2333	19.6825	28.099	59.6506	21.0624	4.88045	24.95	19.8983
19.391	7.89992			25.2317	19.2761	28.0994	59.499	21.0179	4.68347	24.9459	19.9869
19.3631	8.06976			25.2254	19.2996	28.0996	59.5721	21.0324	4.7177	24.9284	20.0136
19.3677	7.97742			25.2348	19.7028	28.0959	59.4818	21.0104	4.5927	24.9243	19.8916
19.3434	7.99784			25.236	19.6377	28.0975	59.613	21.021	4.65091	24.9252	20.0968
19.3335	7.99346			25.2239	19.211	28.0926	59.7121	20.9998	4.69442	24.9311	20.2595
19.319	7.91712			25.2264	19.3815	28.0938	58.9631	20.9993	4.64611	24.9218	19.9176
19.3041	7.72878			25.2253	19.7972	28.0903	58.9413	20.9794	4.72457	24.9141	20.0629
19.2898	8.01063			25.2346	19.7959	28.094	59.8728	20.9753	4.95532	24.9355	19.886
19.2862	7.89013			25.2273	19.504	28.0903	59.2463	20.9727	4.59672	24.9325	19.5587
19.2696	7.97524			25.2274	19.5261	28.0886	59.419	20.9753	4.48527	24.9417	19.9763
19.2601	7.91556			25.2324	19.4383	28.0888	59.7028	20.9596	4.37616	24.9376	19.8574
19.2505	7.92356			25.2325	19.6523	28.0869	59.6152	20.9531	4.80416	24.9327	19.9195
19.2346	7.82289			25.2286	19.3958	28.0851	59.3356	20.9576	4.76963	24.9398	19.7148
19.2307	7.8323			25.2239	19.4108	28.0819	59.626	20.9445	4.40977	24.9483	19.7348
19.2062	7.76382			25.2323	19.4247	28.0855	59.533	20.9277	4.64173	24.9217	19.62
19.1935	7.66325			25.2321	19.4827	28.0839	59.0976	20.9095	4.78673	24.9396	19.6485
19.1582	7.82233			25.227	19.4024	28.0861	59.124	20.9054	4.43046	24.9317	19.862
19.1522	8.01977			25.2251	19.4004	28.0823	59.3444	20.9006	4.51779	24.9405	19.8491
19.1617	7.7669			25.2267	19.5396	28.0781	59.3008	20.9003	4.52836	24.9435	19.7446
19.1316	7.77026			25.2277	19.7768	28.0756	59.0305	20.8611	4.37423	24.9295	19.982
19.1161	7.74663			25.2279	19.994	28.0771	59.1227	20.879	4.53783	24.9384	19.8762
19.1071	7.68751			25.231	19.707	28.0775	58.549	20.8664	4.5963	24.9321	19.768
19.0998	7.61367			25.2269	19.4318	28.0779	59.1283	20.8573	4.32254	24.9285	19.9691
19.0847	7.66321			25.2246	19.7408	28.076	58.8959	20.8528	4.59888	24.9362	19.8564
19.0752	7.72072			25.2255	19.6442	28.0756	58.8751	20.8777	4.47884	24.9419	20.0618
19.0622	7.79713			25.2318	19.6674	28.0733	59.2621	20.867	4.41218	24.9395	19.729
19.0548	7.76063			25.2333	19.7659	28.0713	59.0292	20.8539	4.28875	24.9323	19.6776
19.0099	7.69087			25.2275	19.513	28.07	59.0542	20.8479	4.46353	24.9434	19.9665
19.0189	7.6887			25.2356	19.2557	28.0686	59.0729	20.8356	4.25686	24.927	20.0884
18.9845	7.56617			25.2307	19.6194	28.0566	58.6418	20.8212	4.49239	24.933	19.7967
18.973	7.42537			25.2321	19.4439	28.0555	58.6909	20.8146	4.58326	24.9419	20.1108
18.9677	7.60629			25.2365	19.3395	28.0558	58.9902	20.7952	4.20563	24.9268	19.9826
18.9628	7.5813			25.2289	19.8633	28.0553	58.4329	20.8058	4.21427	24.9463	19.7694
18.9431	7.42241			25.2332	19.6827	28.0541	58.8749	20.7846	4.36805	24.9339	20.0832
18.9276	7.46026			25.2265	19.4109	28.0567	58.9331	20.7827	4.27153	24.9342	19.6963
18.9185	7.41504			25.2365	19.3458	28.051	58.7938	20.773	4.27147	24.9318	20.2006
18.9069	7.25733			25.2323	19.4914	28.0534	58.8181	20.7768	4.29973	24.933	19.7877
18.8958	7.32256			25.2297	19.403	28.0549	58.8034	20.7484	4.32644	24.9458	20.0596
18.8906	7.4029			25.2324	19.4032	28.0502	58.607	20.7585	4.21528	24.9425	20.0159
18.8669	7.56692			25.2295	19.5617	28.0549	58.739	20.7479	4.36351	24.9351	20.0228
18.8667	7.31052			25.2306	19.2472	28.0479	58.88	20.7306	4.02647	24.9268	19.9418
18.8447	7.24826			25.2357	19.3885	28.0459	58.7372	20.7235	4.06091	24.9291	19.8675
18.8147	7.29264			25.2347	19.6284	28.0464	58.5923	20.7282	4.21685	24.9136	19.9338
18.7962	7.14738			25.2325	19.5191	28.0462	58.4238	20.7179	4.50998	24.9368	20.0497
18.7847	7.36542			25.2246	19.484	28.0456	58.9269	20.7222	4.2849	24.9373	19.9118
18.7758	7.4009			25.233	19.3863	28.0482	58.6937	20.7022	4.33375	24.933	19.9047
18.7684	7.48024			25.2274	19.2189	28.042	58.7034	20.7047	4.22121	24.9344	20.0084
18.7537	7.21739			25.2303	19.4931	28.0424	58.6597	20.6864	4.61714	24.9381	19.7018
18.7433	7.22352			25.2363	19.6449	28.0405	58.4264	20.6974	4.09251	24.9428	20.033
18.7261	7.2283			25.2221	19.5917	28.0428	58.2569	20.6772	3.91706	24.9338	19.768
18.7201	7.21313			25.2343	19.5611	28.0376	58.3972	20.6781	4.1565	24.9395	19.7168
18.7031	7.44419			25.2293	19.4421	28.036	58.2906	20.659	4.1037	24.9363	19.9533
18.6972	7.13498			25.2276	19.009	28.0371	58.4651	20.6403	4.2494	24.9382	19.5653
18.6832	7.02708			25.2323	19.5162	28.039	58.02	20.6453	4.06201	24.9416	20.1082
18.6649	7.05676			25.2333	19.2931	28.0342	58.3451	20.6333	4.01978	24.9327	20.0315
18.6314	7.27351			25.2346	19.1597	28.0345	58.5685	20.6299	4.15294	24.9323	20.0497
18.6142	7.18465			25.2321	19.2429	28.0322	58.176	20.6076	3.98759	24.9464	20.026
18.6099	7.23168			25.2344	19.5637	28.0324	58.2446	20.6134	4.08851	24.9496	19.8078
18.5986	7.06104			25.2378	19.3903	28.0289	58.1538	20.5929	4.15859	24.9347	19.6531
18.588	7.07484			25.2293	19.5021	28.0292	57.9396	20.595	4.28128	24.9336	19.9233
18.5717	6.93812			25.2333	19.3867	28.0295	57.8995	20.5986	4.18936	24.9358	19.9125
18.5661	6.86385			25.2226	19.5368	28.0275	57.9855	20.5689	3.92271	24.9352	20.1057
18.55	6.91615			25.237	19.8659	28.0254	57.8451	20.5674	3.92511	24.9567	19.844
18.5409	6.93492			25.2286	19.684	28.0268	57.7925	20.5567	3.72942	24.9397	20.0347
18.5349	6.91388			25.229	19.2973	28.0255	57.9987	20.5547	3.87572	24.9351	19.6936
18.524	6.84486			25.2315	19.3787	28.0251	58.0603	20.5406	4.04809	24.9347	19.8747
18.5115	6.88768			25.2309	19.6184	28.0235	57.8127	20.5393	3.73991	24.9377	20.1107
18.481	6.83378			25.2344	19.3924	28.0222	57.6767	20.5491	4.00771	24.9309	20.0048
18.4689	6.83491			25.2279	19.6904	28.0182	57.7478	20.5149	3.70072	24.9363	19.8888
18.4551	6.83291			25.2371	19.5073	28.0215	57.9471	20.5098	3.90292	24.9306	19.8538
18.4283	6.71674			25.2324	19.6277	28.0189	57.7033	20.5125	4.04834	24.9378	19.6112
18.4242	6.6981			25.2249	19.5514	28.0166	57.9422	20.4957	3.89339	24.9418	19.9146
18.42	6.73113			25.2292	19.5621	28.0139	57.5808	20.484	3.78782	24.9383	19.9861
18.3999	6.76782			25.2245	19.4276	28.0104	57.8002	20.4796	3.89665	24.9334	19.7782
18.3836	6.58593			25.231	19.5182	28.0161	57.2455	20.4772	3.91001	24.9401	19.9043
18.3755	6.7509			25.2314	19.5307	28.0115	57.5098	20.4707	4.12103	24.9336	20.1043
18.3681	6.70682			25.2275	19.5699	28.0138	57.6041	20.481	4.02847	24.9177	19.9436
18.3528	6.63332			25.2291	19.5659	28.0094	57.5013	20.4392	3.74153	24.9403	19.8999
18.3401	6.65042			25.2282	19.7296	28.0113	57.5054	20.4432	3.66064	24.9439	19.7141
18.3346	6.48064			25.2364	19.2948	28.0102	57.4234	20.4423	3.92723	24.9202	20.0692
18.3073	6.49447			25.2297	19.3653	28.0107	57.531	20.4395	3.72068	24.9418	19.998
18.299	6.57112			25.225	19.9064	28.006	57.5248	20.4302	3.73478	24.9564	20.0385
18.266	6.61434			25.2291	19.5381	28.0074	57.663	20.4061	3.94933	24.933	20.3975
18.2704	6.46307			25.2277	19.5172	28.0055	57.2586	20.4203	3.67716	24.9352	19.9993
18.2437	6.39688			25.2314	19.2632	28.0097	57.4968	20.4173	3.94059	24.9442	19.7348
18.2344	6.55828			25.2326	19.5538	28.0056	57.4219	20.4063	4.03446	24.932	19.8189
18.2234	6.38692			25.2367	19.7366	28.0052	57.2372	20.365	3.97344	24.9456	19.8527
18.2098	6.28465			25.232	19.862	28.0086	57.248	20.367	3.82543	24.9275	19.7746
18.202	6.29815			25.2345	19.5212	28.0044	57.1969	20.3459	3.92903	24.9488	19.8819
18.1896	6.38411			25.226	19.8982	28.0048	57.194	20.3575	3.95034	24.941	19.8785
18.1779	6.22654			25.2361	19.5539	28.003	56.9855	20.3239	3.67542	24.9336	19.8076
18.1644	6.21907			25.2259	19.4249	28.0047	56.8941	20.33	3.74963	24.9365	19.5735
18.1481	6.14425			25.2288	19.7747	28.0009	57.0767	20.3324	4.05592	24.9418	20.1323
18.1334	6.0004			25.2379	19.9488	28.0024	57.1154	20.3105	3.5666	24.939	19.725
18.1077	6.15965			25.229	19.6826	27.9988	56.9374	20.3029	4.0053	24.9271	20.4088
18.0941	6.32994			25.2315	19.6111	28.0005	57.1442	20.3059	3.72857	24.9254	20.0054
18.0852	6.25725			25.233	19.3271	27.9967	57.1903	20.3013	3.50291	24.9472	19.8553
18.0723	6.0827			25.2341	19.5003	27.9989	56.6362	20.3108	4.04256	24.9274	19.7674
18.0584	5.95076			25.2306	19.5499	27.983	57.1286	20.2756	4.014	24.9426	19.5985
18.0477	6.08959			25.2278	19.784	27.9965	56.5731	20.2939	3.89062	24.933	19.9816
18.0389	6.0006			25.2298	19.7056	27.9798	56.716	20.2785	3.45921	24.9189	20.0644
18.0266	5.90174			25.2305	19.3794	27.9804	57.0465	20.2501	3.69128	24.9311	19.981
18.0157	5.807			25.2283	19.4646	27.9812	57.0544	20.264	3.83617	24.9367	19.7998
18.0009	5.77167			25.2339	19.511	27.9762	57.0586	20.2685	3.66019	24.9274	19.7876
17.996	5.79261			25.2362	19.6234	27.991	56.7312	20.2338	4.16089	24.9421	19.8521
17.9745	6.124			25.2313	19.9255	27.9785	56.5192	20.2479	3.78323	24.9309	19.8064
17.9729	6.08325			25.2318	19.4229	27.9784	56.4359	20.2333	3.89974	24.9328	19.9388
17.9425	6.04576			25.2309	19.2831	27.9774	56.4683	20.2248	3.53836	24.9313	20.1198
17.9214	5.83545			25.2292	19.8203	27.9807	56.6084	20.2209	3.96178	24.9346	19.7035
17.9085	5.761			25.2359	19.5119	27.976	56.4969	20.2117	3.92901	24.9388	19.9459
17.9031	5.79844			25.2321	19.462	27.9786	56.6732	20.2077	3.88113	24.941	20.0166
17.8823	5.93496			25.2293	19.6803	27.9751	56.5894	20.1925	3.58659	24.9323	19.9467
17.8759	6.09932			25.2365	20.0392	27.9723	56.2883	20.196	3.26932	24.9188	20.1645
17.8619	5.84095			25.236	19.6771	27.9715	56.37	20.1698	3.69734	24.9224	20.0486
17.8491	5.77637			25.2246	19.7563	27.9706	56.3995	20.185	3.54015	24.9222	19.8647
17.8389	5.8882			25.2312	19.6623	27.9688	56.5632	20.1745	3.63103	24.9427	19.934
17.8228	5.76874			25.2328	19.4676	27.9672	56.1742	20.1827	3.56719	24.9316	19.6469
17.8108	5.58801			25.2323	19.4601	27.9677	56.5955	20.1696	3.75023	24.9295	19.9297
17.8007	5.77461			25.2373	19.3319	27.9667	56.6368	20.1538	3.86408	24.9286	19.8603
17.7828	5.57834			25.2345	19.6724	27.9675	56.5171	20.1567	3.96384	24.9442	19.6387
17.7648	5.50439			25.2287	19.6429	27.9636	56.1643	20.14	3.81028	24.9405	19.7274
17.7557	5.58489			25.2223	19.1402	27.9646	56.2972	20.1455	3.70142	24.928	19.5944
17.733	5.64863			25.2277	19.4585	27.9617	55.979	20.1483	3.71873	24.9326	19.7073
17.7244	5.50944			25.2363	19.3471	27.9643	55.9088	20.1428	3.87404	24.9421	19.9265
17.702	5.54647			25.234	19.6352	27.9669	56.027	20.1335	3.67319	24.9215	19.7478
17.7038	5.2869			25.2312	19.8562	27.9621	56.0296	20.1134	4.05846	24.93	19.9583
17.6836	5.62489			25.2335	19.7782	27.9593	55.9451	20.1062	3.79454	24.9184	19.821
17.6767	5.59277			25.2286	19.3961	27.9611	56.0473	20.1033	3.72086	24.938	20.0431
17.6598	5.5239			25.2325	19.5504	27.9603	55.7417	20.0926	3.7375	24.931	20.1136
17.647	5.42869			25.2343	19.6362	27.959	56.0593	20.0732	3.87351	24.9303	19.9365
17.6334	5.2304			25.2319	19.7867	27.9561	55.8846	20.0691	3.87529	24.9497	19.7606
17.626	5.37729			25.234	19.8496	27.9542	56.1874	20.0875	3.44821	24.9296	20.0454
17.6074	5.33229			25.2282	19.7998	27.9526	56.3587	20.0684	3.60845	24.9416	19.6835
17.5923	5.30897			25.2289	19.7191	27.9483	56.085	20.0622	3.89146	24.9474	20.0425
17.5807	5.47819			25.2288	19.9775	27.9488	55.9955	20.048	3.67313	24.9284	19.7632
17.5692	5.52312			25.2354	19.7519	27.9502	55.4797	20.0393	3.64657	24.9398	19.9405
17.5558	5.41834			25.2319	19.8206	27.9476	55.8853	20.0442	3.59796	24.9325	19.6818
17.5323	5.30627			25.232	19.7409	27.9496	55.7962	20.022	3.72509	24.939	19.8742
17.5257	5.20813			25.2376	19.9673	27.9468	55.71	20.0344	3.72834	24.9313	20.0938
17.5113	5.30939			25.2343	19.7352	27.9467	55.7904	20.0193	3.52678	24.9424	19.9713
17.5001	5.08555			25.2277	19.8669	27.9467	55.7121	20.0239	3.77219	24.9441	19.8968
17.4841	5.25272			25.2318	19.6472	27.94	55.4376	20.0046	3.53688	24.9437	19.7641
17.4723	5.08401			25.2263	19.6156	27.9442	55.7536	20.0056	3.89849	24.9303	19.8432
17.4632	5.15175			25.2297	19.8007	27.9407	55.5938	20.0024	3.74838	24.939	19.8449
17.4554	5.0705			25.2351	19.5447	27.9419	55.6618	19.9804	3.50784	24.9328	20.0096
17.4349	4.9785			25.2231	19.5229	27.9379	55.3933	19.9828	3.57581	24.9428	19.9623
17.4257	4.91541			25.2342	19.6406	27.94	55.5487	19.9912	3.87087	24.9399	20.0358
17.4118	5.07335			25.2335	19.4666	27.9423	55.7338	19.9902	3.93028	24.9344	20.2622
17.3832	5.02047			25.2305	19.2284	27.9331	55.4597	19.9686	3.84592	24.9149	19.8191
17.3725	4.95043			25.2304	19.6241	27.9343	55.6106	19.9689	3.93206	24.957	19.9364
17.3592	5.00489			25.2294	19.6365	27.9353	55.2582	19.9636	3.44668	24.9444	19.8836
17.3509	4.74245			25.2336	19.58	27.9337	55.8021	19.951	3.66777	24.9379	20.1577
17.3429	4.66036			25.2375	19.5704	27.9313	55.5542	19.9673	3.92415	24.9337	19.8736
17.3253	4.67746			25.2314	19.5849	27.93	55.461	19.9377	3.84182	24.9323	19.7257
17.3156	4.71084			25.2378	19.507	27.9305	55.5314	19.9237	3.90954	24.9234	19.9454
17.3063	4.70373			25.2333	19.3588	27.9321	55.4628	19.9101	3.53412	24.9357	19.8584
17.2922	4.76376			25.2314	19.8065	27.9263	55.2824	19.9071	3.74471	24.9246	19.8321
17.2761	4.71583			25.2363	19.5476	27.9257	55.5341	19.9302	3.44553	24.9199	20.0456
17.2567	4.60985			25.2325	19.7623	27.9277	55.5966	19.905	3.86582	24.9284	19.9742
17.2457	4.38637			25.2299	19.5797	27.9244	55.5606	19.8925	3.76898	24.9343	20.0566
17.2392	4.53912			25.222	19.8326	27.924	55.6298	19.8829	3.79219	24.9374	19.9745
17.2269	4.4079			25.232	19.5565	27.9274	55.2001	19.8628	3.62781	24.93	20.0753
17.219	4.49525			25.2311	19.1965	27.9233	54.9312	19.8793	3.18599	24.9318	19.8503
17.1915	4.44119			25.2277	19.3721	27.9252	55.3311	19.8522	3.39384	24.9229	20.0291
17.1786	4.4634			25.2272	19.4677	27.9269	55.139	19.8574	3.68026	24.9327	20.0538
17.1673	4.25708			25.2376	19.5922	27.9255	54.9505	19.8291	3.73396	24.9398	19.9345
17.1595	4.29306			25.2355	19.4649	27.9247	54.8517	19.8428	3.45032	24.9277	20.0208
17.1474	4.11357			25.2294	19.5577	27.9224	55.2892	19.8283	3.80158	24.9269	20.32
17.13	4.44349			25.2319	19.661	27.9239	54.9474	19.8552	3.48546	24.9237	20.037
17.1205	4.29919			25.2365	19.2932	27.9188	55.0373	19.8271	3.94414	24.9352	20.0549
17.1062	4.28284			25.2271	19.4966	27.9189	54.8083	19.8184	3.67144	24.9381	19.8756
17.0966	4.51076			25.2332	19.6743	27.9178	55.0029	19.7993	3.55137	24.9498	20.2003
17.0847	4.43091			25.2336	19.4267	27.9037	55.0581	19.7843	3.66266	24.9299	20.0494
17.0641	4.39807			25.2328	19.8044	27.9031	55.0784	19.7948	3.81789	24.9364	19.9394
17.0513	4.28667			25.2318	19.7129	27.9145	55.1604	19.7811	3.50144	24.9275	20.1089
17.0256	4.3852			25.2307	19.5961	27.8998	54.9231	19.7818	3.61666	24.9372	20.111
17.0159	4.29512			25.2279	19.4118	27.8986	54.7851	19.7928	3.4618	24.9419	19.77
17.0028	4.05617			25.233	19.8909	27.8971	54.5385	19.7685	3.61289	24.9315	20.1198
16.9906	4.20922			25.2322	19.8967	27.9003	54.8303	19.7521	3.66232	24.9327	19.8824
16.9766	4.38375			25.2285	19.6184	27.8988	54.5686	19.726	3.71897	24.9377	20.1313
16.9688	4.12297			25.2339	19.7587	27.8954	54.6972	19.7305	3.37056	24.925	20.1124
16.9535	4.17653			25.2337	19.6261	27.9015	54.4923	19.7308	3.77604	24.9193	19.9532
16.9424	4.01879			25.2292	19.5491	27.8962	54.4584	19.7123	3.59094	24.9321	20.1422
16.9337	4.1673			25.2355	19.5551	27.8943	54.7383	19.6964	3.69458	24.9236	20.2127
16.9195	4.15907			25.2306	19.7375	27.8948	54.7441	19.6915	3.56036	24.9324	19.9977
16.8985	4.31229			25.2289	19.4918	27.8932	54.7724	19.705	3.57174	24.9345	20.1973
16.8908	4.17794			25.2332	19.4489	27.8919	54.3702	19.7078	3.57732	24.9463	20.0364
16.8722	4.157			25.2354	19.5684	27.8891	54.7982	19.7125	3.41255	24.937	19.9096
16.8599	4.37491			25.2409	19.555	27.8882	54.8385	19.68	3.55298	24.9405	20.0159
16.8408	4.41392			25.2306	19.676	27.8855	54.102	19.689	3.6028	24.945	20.0712
16.8288	4.1267			25.2322	19.4638	27.8889	54.7363	19.6898	3.3891	24.922	20.3794
16.8149	4.19143			25.2321	19.4507	27.8866	54.6842	19.6804	3.72891	24.9478	19.8662
16.8008	4.06281			25.2328	19.7156	27.8876	54.5527	19.6737	3.51133	24.9352	19.9221
16.7938	4.1469			25.231	19.6228	27.8853	54.1166	19.6698	3.30095	24.9299	20.0614
16.778	4.0832			25.2368	19.667	27.8876	54.4281	19.6599	3.38976	24.9329	20.297
16.7651	4.13106			25.2282	19.5737	27.8926	54.2047	19.6551	3.42529	24.9274	20.0213
16.7548	4.00292			25.2292	19.6333	27.8864	53.922	19.6437	3.40861	24.9314	19.9852
16.7413	4.11157			25.2327	19.7442	27.8841	54.4425	19.6369	3.64879	24.9375	20.1258
16.7243	3.95874			25.235	20.0743	27.8849	54.1948	19.6437	3.69689	24.9501	20.0391
16.7072	3.96152			25.2305	19.7466	27.8821	54.4986	19.6216	3.36607	24.93	19.8885
16.6984	4.01515			25.229	19.937	27.8865	54.4686	19.6276	3.44453	24.9091	19.9903
16.6803	3.84754			25.2344	19.903	27.8819	53.994	19.6175	3.31346	24.9258	20.0187
16.6685	4.01663			25.2268	19.5348	27.8816	54.2239	19.6141	3.19977	24.9373	20.2523
16.656	3.9237			25.2328	20.0582	27.88	54.4071	19.604	3.23397	24.9299	19.9003
16.639	3.88164			25.241	19.3905	27.876	54.1773	19.5974	3.50823	24.9284	19.9485
16.6273	3.86531			25.2352	19.6074	27.8746	54.3078	19.5963	3.3644	24.9266	20.0272
16.6213	3.74246			25.2296	19.7101	27.8749	54.4783	19.5911	3.53238	24.9265	20.0261
16.6179	3.69378			25.2351	19.814	27.8756	54.3479	19.5647	3.54127	24.9234	20.3416
16.6102	3.85461			25.2307	19.4827	27.8759	53.8308	19.5725	3.54188	24.9202	20.1691
16.5983	3.73918			25.2299	19.7076	27.8742	54.2365	19.5687	3.64141	24.9314	20.2248
16.5868	3.50337			25.2372	19.4643	27.8784	53.9116	19.5744	3.16386	24.9446	19.8075
16.5747	3.5587			25.2377	19.7903	27.8722	53.9734	19.5482	3.30039	24.9395	19.9574
16.5615	3.59419			25.2375	19.6426	27.8691	54.4059	19.5424	3.57029	24.9336	20.253
16.5437	3.70683			25.2353	19.5269	27.8678	54.1718	19.544	3.27477	24.9383	19.9656
16.5306	3.53241			25.2321	19.6908	27.8671	54.0367	19.5413	3.25773	24.9412	19.9733
16.5156	3.651			25.2299	19.6629	27.8614	54.0719	19.5307	3.48059	24.9256	20.0278
16.5074	3.71496			25.2298	19.3733	27.8665	53.7832	19.528	3.67407	24.9322	19.6035
16.4871	3.64232			25.2175	19.7011	27.8638	53.6944	19.5086	3.3633	24.9324	19.9254
16.4771	3.44322			25.2128	19.353	27.8617	53.819	19.4861	3.27757	24.9333	19.9979
16.4602	3.52171			25.2022	19.4328	27.8647	53.8634	19.4869	3.43368	24.9256	19.7147
16.4527	3.53083			25.1972	19.5583	27.8612	53.4759	19.4878	3.37825	24.9148	19.961
16.4359	3.58386			25.1874	19.5445	27.8617	53.6092	19.4742	3.20334	24.9329	20.2587
16.4305	3.43119			25.1837	19.0984	27.8606	53.6815	19.4764	3.03069	24.9291	20.1041
16.411	3.50738			25.1775	19.4332	27.8575	53.8498	19.4824	3.22252	24.9416	19.984
16.3979	3.31419			25.161	19.3142	27.8577	53.698	19.4595	3.24778	24.9193	20.0722
16.3811	3.15209			25.1586	19.1586	27.8547	53.3867	19.4595	3.16553	24.9495	19.9949
16.3725	3.22919			25.1492	18.6311	27.8553	53.6866	19.4457	3.47088	24.934	20.3841
16.3622	3.19359			25.1447	18.8134	27.8528	53.1456	19.4331	3.16716	24.9258	20.1743
16.3431	3.38976			25.1398	18.7977	27.8499	53.6457	19.4324	3.20105	24.9296	20.0459
16.3319	3.17978			25.132	19.1962	27.8549	53.578	19.4246	3.28355	24.935	19.8905
16.3184	3.31775			25.1246	18.9403	27.855	53.7126	19.4051	3.09911	24.9382	19.9106
16.3005	3.11984			25.1386	18.9296	27.8516	53.4874	19.4043	3.35246	24.9348	19.9013
16.2866	3.21278			25.1222	18.9205	27.8537	53.5403	19.3899	3.23358	24.9315	19.854
16.2746	3.25282			25.1048	18.6392	27.8506	53.2484	19.382	3.367	24.9422	19.9933
16.2594	3.21626			25.1012	18.9049	27.8528	53.2859	19.378	3.24713	24.9321	20.1277
16.2537	3.2051			25.0883	18.6782	27.8487	53.1996	19.3573	3.35782	24.9418	19.8777
16.2346	3.09288			25.0826	18.4325	27.8512	53.145	19.3734	3.45362	24.935	19.9057
16.2227	3.13435			25.0821	18.5351	27.8501	53.4278	19.3618	3.18511	24.9282	19.8797
16.2118	3.01664			25.0711	18.9613	27.8519	52.8685	19.3622	3.14181	24.9348	19.8407
16.1902	3.01545			25.0731	18.5835	27.8507	53.3148	19.3287	3.103	24.9346	20.3
16.1756	3.26689			25.0634	18.4627	27.8487	53.0286	19.3432	3.42888	24.9398	20.0893
16.1658	3.00067			25.0673	18.3919	27.8469	53.0861	19.3335	3.23248	24.9206	19.7477
16.1507	3.01303			25.0411	18.2591	27.8426	53.2562	19.3331	3.1125	24.9393	20.1368
16.1454	2.95473			25.0412	18.5459	27.8448	52.8424	19.3226	2.92302	24.9287	20.2598
16.1226	3.01567			25.0451	18.2961	27.8393	52.881	19.3194	3.19461	24.9247	20.2589
16.1103	2.74316			25.0378	18.4049	27.8299	52.9017	19.3229	3.21046	24.9297	20.0366
16.1019	2.72685			25.0129	18.4141	27.8299	53.0104	19.2955	3.26651	24.9362	20.2199
16.0857	2.81709			25.0105	18.0978	27.8306	52.972	19.3062	2.65246	24.9147	20.1994
16.0759	2.93541			25.0025	18.1226	27.8357	53.0026	19.2834	3.35555	24.9208	20.0217
16.0595	2.93316			24.9949	18.0748	27.8226	52.8201	19.2893	3.1052	24.92	20.1657
16.0472	3.05536			24.9919	18.1382	27.8253	52.7797	19.2723	2.92733	24.9344	20.0438
16.0376	2.79353			24.9779	17.9407	27.8286	52.9086	19.2694	3.1714	24.9418	20.1274
16.02	2.84738			24.9761	17.9493	27.8233	52.9874	19.2523	2.80906	24.9312	20.3076
16.0056	2.80634			24.9564	17.9861	27.8255	52.6501	19.2434	3.10786	24.9088	20.2272
15.993	2.81716			24.9543	18.2421	27.8244	52.701	19.2475	3.25894	24.9373	19.7706
15.9811	2.66654			24.9406	17.5202	27.8225	52.6591	19.2321	3.17726	24.9405	20.251
15.9705	2.65606			24.9316	17.5566	27.8234	52.4991	19.2136	3.04655	24.9084	20.1596
15.9586	2.71221			24.9337	17.5626	27.8231	52.4412	19.2105	3.2568	24.9326	20.0168
15.9461	2.89245			24.9339	17.7145	27.8199	53.0935	19.2183	3.04071	24.943	19.7499
15.9274	2.67618			24.9243	18.0018	27.8211	52.7845	19.2024	2.78247	24.9226	20.128
15.9159	2.77938			24.9109	17.836	27.8139	52.5705	19.2029	3.15746	24.9454	20.1172
15.901	2.58501			24.9092	17.3685	27.8172	52.5854	19.2151	2.94225	24.9381	20.0651
15.8885	2.58193			24.8996	17.7568	27.8166	52.6949	19.1898	3.07821	24.9317	19.8154
15.8784	2.61111			24.8969	17.3396	27.8132	52.7302	19.1607	3.12897	24.9387	20.2258
15.8635	2.59521			24.8827	17.3661	27.8133	52.4639	19.1811	2.83516	24.943	20.0444
15.855	2.58619			24.8827	17.2755	27.8145	52.4315	19.1803	3.105	24.935	20.1303
15.8381	2.58863			24.8646	17.2885	27.8137	52.8136	19.1441	2.98072	24.9334	19.9148
15.8291	2.67043			24.8582	17.6901	27.8113	52.7715	19.1348	3.00197	24.9245	20.2745
15.8117	2.52056			24.85	17.5244	27.8079	52.5254	19.1566	3.11643	24.932	19.9824
15.797	2.59282			24.8489	17.2309	27.8077	52.5555	19.1252	3.08685	24.9264	19.7129
15.7845	2.64616			24.8365	17.3114	27.8082	52.8412	19.1295	3.1252	24.9489	20.0936
15.772	2.55351			24.8327	17.1917	27.8038	52.3342	19.1297	3.16957	24.9394	19.819
15.7501	2.55747			24.8304	16.811	27.8029	52.3423	19.1085	3.19076	24.9173	19.9661
15.7395	2.68665			24.8301	17.2512	27.8054	52.4455	19.1087	2.97027	24.9266	19.7741
15.7231	2.55718			24.8191	17.404	27.8059	52.6094	19.1108	3.01992	24.9112	19.9928
15.712	2.29443			24.8194	16.7389	27.8046	52.2992	19.0965	3.02327	24.9154	19.7077
15.6972	2.40504			24.8172	17.2049	27.8068	52.1424	19.0825	3.22487	24.9064	19.5904
15.6878	2.46369			24.8159	16.8816	27.8022	52.722	19.0761	2.93217	24.8998	19.7218
15.6736	2.36391			24.8063	16.6228	27.8009	52.1102	19.0794	3.13571	24.8848	19.6707
15.6614	2.36423			24.7983	17.0664	27.7976	52.3192	19.0662	2.84945	24.8916	19.5873
15.6428	2.57356			24.7813	17.1588	27.798	52.2111	19.0585	3.05978	24.8662	19.5107
15.6311	2.45629			24.7787	16.9052	27.7975	52.5887	19.0493	2.9797	24.8669	19.5327
15.6135	2.41659			24.7668	17.2365	27.795	52.0532	19.0354	2.97486	24.8786	19.6517
15.5976	2.34391			24.7659	16.9454	27.7921	52.0346	19.0435	2.91308	24.8604	19.634
15.5886	2.27563			24.7645	16.7738	27.7941	52.5489	19.0419	3.0641	24.8499	19.5642
15.5811	2.37873			24.7678	16.7648	27.793	52.1155	19.035	2.86306	24.8632	19.4687
15.5671	2.40208			24.7569	16.5885	27.7939	52.3098	19.0418	3.08459	24.8365	19.3355
15.5488	2.24031			24.7394	16.6097	27.7898	52.1762	19.03	2.95694	24.839	19.2164
15.5386	2.41269			24.7377	16.6747	27.7882	52.1523	19.0069	3.32702	24.8352	19.6038
15.5221	2.37822			24.7345	16.4411	27.7911	52.1414	18.98	3.03349	24.8518	19.0855
15.5073	2.31542			24.739	16.5059	27.7893	52.4753	18.9809	3.22437	24.8454	19.0904
15.4917	2.23198			24.7386	16.6533	27.7896	52.1578	18.9844	2.94942	24.8021	19.2558
15.4828	2.31547			24.7161	16.519	27.7868	52.1364	18.9768	2.98197	24.812	19.0308
15.4699	2.38413			24.7098	16.5029	27.7846	52.2125	18.9768	2.90649	24.8131	19.0715
15.4528	2.17529			24.7124	16.1831	27.7841	51.7604	18.973	2.91327	24.7954	18.8388
15.4363	2.03378			24.7111	16.282	27.7783	51.7938	18.9708	2.76596	24.804	18.8584
15.4207	2.23782			24.6802	16.4537	27.7833	51.79	18.9718	3.02326	24.7733	18.7815
15.4116	2.12868			24.6773	16.1211	27.785	51.9854	18.965	2.78417	24.7703	18.5357
15.4003	2.26885			24.6603	16.4703	27.7867	51.5545	18.9515	2.90959	24.779	18.7786
15.3907	2.22601			24.6609	16.2851	27.7833	51.9197	18.9434	2.58939	24.7679	18.7725
15.3744	2.34625			24.6486	16.6562	27.7841	51.7516	18.9323	3.06422	24.7622	18.6024
15.3612	2.02662			24.6416	16.1257	27.7844	51.4963	18.9442	2.63134	24.7439	18.3666
15.3438	2.13438			24.6317	16.2436	27.7787	51.6875	18.9237	2.68534	24.7342	18.4465
15.3357	1.94074			24.62	16.0211	27.7786	51.4939	18.9044	2.65028	24.7656	18.3586
15.326	1.94303			24.6217	15.8554	27.7795	51.8019	18.9081	3.02535	24.7548	18.6318
15.3118	1.9574			24.6131	15.8062	27.7762	51.6146	18.8947	2.51049	24.7406	18.3137
15.2978	2.10797			24.605	16.1982	27.7765	51.7857	18.8844	2.599	24.7395	18.3885
15.2849	1.98978			24.5995	15.9096	27.7769	51.5476	18.8752	2.80705	24.7261	18.4061
15.2685	1.9251			24.5855	16.1	27.7746	51.6194	18.8739	2.76913	24.712	18.1582
15.2524	1.88099			24.5806	15.8669	27.7702	51.6397	18.8713	3.17168	24.7153	18.2401
15.2398	1.81056			24.5743	16.0618	27.7713	51.4814	18.8524	2.87218	24.7158	18.1662
15.2274	1.82156			24.562	15.8767	27.7731	51.6099	18.8508	2.77565	24.686	18.05
15.2161	1.81525			24.5598	15.5836	27.7689	51.7481	18.856	2.91085	24.6856	18.2293
15.2001	1.80779			24.5497	15.8826	27.7678	51.6571	18.8359	2.79343	24.6875	18.2078
15.1858	1.82326			24.5473	15.6981	27.7728	51.6677	18.834	2.98329	24.678	18.0093
15.17	1.90183			24.541	15.7135	27.7685	51.1716	18.8148	3.04172	24.6598	17.998
15.1575	1.77878			24.5338	15.6093	27.7689	51.1735	18.818	2.84741	24.6488	17.7974
15.1452	1.99802			24.5342	16.0268	27.7698	51.1735	18.8082	2.80903	24.6555	18.0365
15.1318	2.14094			24.5343	15.8316	27.7684	51.3663	18.815	2.79705	24.6595	17.8914
15.1191	1.97222			24.5209	15.8265	27.7635	51.7084	18.8026	2.59849	24.6451	17.9743
15.1053	1.86076			24.4974	15.6311	27.7618	51.0169	18.7951	2.67894	24.6163	17.9068
15.0913	2.02358			24.4968	15.9571	27.7596	51.1621	18.7829	2.94807	24.6161	17.2912
15.0793	1.76706			24.4827	15.594	27.7519	51.0377	18.7747	3.08652	24.6151	17.4313
15.0644	1.84207			24.4812	15.6444	27.7617	51.1322	18.7652	2.93146	24.6053	17.8055
15.0542	1.80205			24.4745	15.6491	27.7514	51.0995	18.767	2.60121	24.6039	17.711
15.0324	1.85183			24.4707	15.3646	27.7489	50.9457	18.7462	2.82238	24.6095	17.5834
15.0243	1.85403			24.4658	15.5419	27.7485	51.1174	18.7257	2.80515	24.5768	17.6292
15.0068	1.89789			24.4685	15.3596	27.7487	51.0059	18.7291	2.64219	24.5639	17.3738
14.9926	1.76178			24.4614	15.4639	27.7446	50.9749	18.7018	2.61866	24.5843	17.5903
14.9817	2.07528			24.4485	15.2418	27.7478	51.2741	18.7189	2.64309	24.5839	17.5011
14.9677	1.8188			24.4393	15.3369	27.7398	51.0415	18.6782	2.83989	24.5726	17.343
14.9552	1.77216			24.433	15.1268	27.7417	50.8643	18.6904	2.79247	24.5455	17.1901
14.935	1.90892			24.4312	14.9733	27.7382	51.2343	18.6911	2.77987	24.5452	17.4916
14.9264	1.84461			24.4162	15.3108	27.7396	51.2692	18.6782	2.90126	24.5319	16.9926
14.9094	1.82974			24.4159	15.3171	27.7318	50.9498	18.6764	2.89438	24.5282	16.9991
14.8952	1.72664			24.4238	15.0264	27.7342	51.2449	18.674	2.61088	24.5244	17.0958
14.8836	1.85431			24.4143	15.2021	27.7331	51.0981	18.6416	2.53063	24.5267	17.2188
14.8712	1.88751			24.3882	15.1708	27.7326	50.7256	18.6507	2.43321	24.5251	16.7353
14.8512	1.7403			24.3855	14.8328	27.7297	50.9814	18.6518	2.67203	24.4997	16.5892
14.84	1.7779			24.3787	14.9804	27.7264	50.9725	18.6631	2.76449	24.5137	16.8523
14.8277	1.78822			24.3742	15.1075	27.7292	50.4053	18.6336	2.66768	24.5182	16.8893
14.8119	1.51748			24.3514	14.9982	27.7315	50.8499	18.6157	2.27708	24.4968	16.6488
14.7986	1.6019			24.3557	14.8307	27.7294	50.823	18.6321	2.94052	24.4738	16.5931
14.789	1.73628			24.3594	15.1298	27.7305	51.0672	18.5953	3.08476	24.4925	16.7462
14.7639	1.70347			24.3575	15.1365	27.7262	50.9262	18.5876	2.65226	24.4603	16.7525
14.7541	1.81044			24.3437	15.1039	27.7251	50.8819	18.5846	2.50575	24.467	16.6874
14.7431	1.6238			24.3365	14.7844	27.7212	50.7626	18.5967	3.01272	24.4609	16.6001
14.7299	1.59554			24.329	14.5628	27.7237	50.5861	18.57	3.09311	24.4494	16.3475
14.7205	1.70714			24.324	14.7947	27.7237	50.6193	18.5557	2.56617	24.441	16.3711
14.7037	1.7356			24.3261	15.1206	27.7235	50.3691	18.5424	2.80075	24.4329	16.6106
14.6905	1.74884			24.3016	14.864	27.7232	50.3593	18.5554	2.30824	24.444	16.407
14.6684	1.5697			24.3064	14.9347	27.7226	50.3445	18.5393	2.40461	24.4477	16.0752
14.6616	1.6005			24.3074	14.8396	27.7222	50.4717	18.5478	2.77382	24.4426	16.2822
14.6489	1.59949			24.3027	14.6575	27.7236	50.2897	18.5277	2.77142	24.4302	16.5688
14.6321	1.53149			24.2793	14.8258	27.7229	50.4827	18.5193	2.53254	24.4228	16.0031
14.617	1.48993			24.2735	14.6731	27.7138	49.9073	18.5023	2.292	24.3996	16.1141
14.6038	1.58426			24.2594	14.2327	27.7137	50.0876	18.4883	2.70835	24.4063	16.3147
14.5917	1.47058			24.2534	14.6572	27.7142	50.3943	18.4984	2.38982	24.3826	16.3652
14.5746	1.62258			24.2456	14.582	27.7163	50.6642	18.4895	2.45889	24.4019	16.0577
14.5677	1.62456			24.2381	14.2964	27.7135	50.1983	18.485	2.89568	24.3916	16.2187
14.5561	1.49403			24.2261	14.5016	27.711	50.1073	18.4612	2.30288	24.3864	16.1727
14.5355	1.51034			24.225	14.5116	27.7104	50.0552	18.4659	2.3297	24.3919	16.1756
14.523	1.6496			24.2091	14.4315	27.7091	49.7962	18.457	2.39436	24.4029	16.005
14.5028	1.37047			24.2076	14.4843	27.7101	50.3365	18.4514	2.29997	24.3725	16.0324
14.4917	1.50274			24.2026	14.5849	27.7121	50.1432	18.4401	2.76007	24.3681	15.6934
14.4795	1.54358			24.1927	14.7456	27.706	50.1839	18.4427	2.62007	24.3633	16.0514
14.4621	1.51509			24.1933	14.2835	27.7056	50.0457	18.4293	2.62828	24.3747	15.8334
14.4483	1.48289			24.1877	14.5344	27.7059	50.4798	18.4467	2.51146	24.3251	15.9638
14.4344	1.3543			24.1714	14.3241	27.705	49.7924	18.4132	2.33106	24.3251	15.8034
14.4196	1.50231			24.1735	14.0515	27.7015	50.0559	18.4039	2.26023	24.3187	15.8136
14.4066	1.56021			24.181	14.1662	27.7015	49.9157	18.4126	2.65289	24.3031	15.7214
14.3982	1.44045			24.1763	14.3407	27.6962	49.9994	18.4107	2.59191	24.3012	15.534
14.3812	1.62032			24.1594	14.4686	27.6988	50.1056	18.4114	2.33347	24.3018	15.6173
14.366	1.47512			24.1549	14.0906	27.6978	49.7373	18.3744	2.48934	24.2874	15.3769
14.3547	1.38757			24.1498	14.1188	27.6984	49.8212	18.3807	2.69929	24.2957	15.4568
14.3425	1.38217			24.1428	13.9752	27.6954	49.6559	18.3926	2.61408	24.2896	15.4731
14.3318	1.4604			24.1308	14.2579	27.6946	50.0829	18.3719	2.48985	24.2869	15.6118
14.3143	1.65338			24.1234	13.9345	27.6957	49.7856	18.3507	2.5284	24.2793	15.3383
14.304	1.51819			24.111	13.7177	27.6915	49.7855	18.3543	2.52826	24.2692	15.4017
14.2859	1.36257			24.1093	14.0481	27.6902	49.7931	18.3339	2.39621	24.262	15.1471
14.2729	1.50961			24.1033	14.3064	27.6882	49.6009	18.3217	2.55529	24.2668	15.045
14.2593	1.45522			24.0947	14.0944	27.6885	49.8156	18.3222	2.55735	24.2618	15.2532
14.2472	1.4638			24.0884	14.1271	27.6907	49.4674	18.328	2.38556	24.2282	15.4462
14.2337	1.57615			24.0905	14.0213	27.6742	49.75	18.325	2.45592	24.2374	15.1902
14.2174	1.35143			24.0701	14.0724	27.6875	49.4846	18.3227	2.36854	24.2456	15.2595
14.2015	1.44241			24.0634	14.1146	27.6744	49.7367	18.3092	2.34917	24.2334	14.9529
14.1907	1.26341			24.0618	14.0151	27.6866	49.6761	18.3093	2.47016	24.2121	14.7721
14.1761	1.57288			24.0455	13.9275	27.6725	49.3805	18.2957	2.32043	24.2081	15.0001
14.1683	1.44371			24.0371	13.7334	27.6815	49.6422	18.3074	2.49706	24.1873	14.9356
14.1496	1.27041			24.0472	13.5166	27.6812	49.1945	18.3042	2.56724	24.1801	14.8603
14.1444	1.30334			24.0434	13.8162	27.6695	49.4464	18.3183	2.34279	24.174	14.8897
14.123	1.36276			24.0233	13.6488	27.6863	49.5142	18.2815	2.45858	24.184	14.7284
14.1126	1.1927			24.0143	13.9231	27.6839	49.4966	18.2905	1.91449	24.1684	14.7163
14.0953	1.26489			24.0206	13.5763	27.6671	49.0267	18.2651	2.92513	24.1719	14.8158
14.0869	1.32725			24.0113	13.8064	27.6785	49.5056	18.2505	2.32541	24.1485	14.4513
14.0637	1.28489			24.0065	14.0179	27.6656	49.2735	18.2532	2.4666	24.1506	14.7107
14.0531	1.22706			23.9988	13.9764	27.6654	49.2015	18.2353	2.38009	24.1483	14.7574
14.0388	1.30807			23.9944	13.5505	27.6624	49.2613	18.2459	2.21133	24.1413	14.715
14.031	1.29729			23.994	13.6961	27.6646	48.9403	18.2209	2.47426	24.1397	14.8043
14.0157	1.42974			23.9845	13.7604	27.658	49.1152	18.2163	2.23163	24.107	14.409
14.001	1.26749			23.9631	13.5149	27.6608	49.1155	18.2149	2.32698	24.1075	14.5321
13.988	1.32133			23.9538	13.4224	27.6593	49.1977	18.2227	2.47327	24.0983	14.5296
13.974	1.36784			23.9466	13.7752	27.6604	49.1795	18.1883	2.34644	24.103	14.5884
13.9641	1.26408			23.9468	13.6774	27.656	49.1658	18.1681	2.33716	24.0778	14.3508
13.9495	1.20484			23.939	13.1284	27.6504	49.3302	18.1705	2.58231	24.0793	14.5895
13.9292	1.07254			23.9398	13.533	27.6519	49.0194	18.1727	2.42907	24.0572	14.3453
13.9139	1.06604			23.9282	13.1915	27.6538	49.3841	18.1508	2.1	24.0638	14.5972
13.9028	1.11883			23.9282	13.5112	27.6534	48.9629	18.1519	2.39216	24.0521	14.3068
13.8906	1.05278			23.911	13.3849	27.6491	48.748	18.1394	2.16579	24.0458	14.5407
13.8796	1.1432			23.9091	13.3288	27.6499	48.9767	18.1435	2.74912	24.0237	14.2129
13.865	1.1506			23.8993	13.4628	27.649	48.8212	18.1419	2.15612	24.0203	13.8916
13.8448	1.10092			23.8919	13.1501	27.6465	48.9055	18.1383	2.25542	24.0123	14.202
13.8358	1.10138			23.8778	13.0064	27.6481	48.6786	18.1241	2.40316	24.0163	14.4093
13.8239	1.33406			23.8777	13.2717	27.6477	48.7364	18.1335	2.44851	24.0106	13.9616
13.8085	1.123			23.8662	13.2212	27.6412	49.211	18.1029	2.48115	24.0029	14.499
13.7949	1.06993			23.8671	13.2746	27.6417	48.4355	18.0916	2.09717	23.9749	14.5424
13.785	1.25702			23.8577	13.2331	27.6379	48.5668	18.0848	2.15507	23.9838	13.9652
13.7738	1.20859			23.8484	13.4938	27.6406	48.7522	18.092	2.5879	23.9748	14.2005
13.7535	1.17651			23.8416	13.4527	27.6352	48.367	18.1059	2.41408	23.954	14.3149
13.738	1.14381			23.8294	13.0275	27.6382	48.6644	18.0862	2.35719	23.9648	13.7871
13.724	1.14546			23.8266	13.323	27.6342	48.6578	18.0844	2.31397	23.9421	14.2928
13.7048	1.1749			23.8215	13.283	27.6331	48.6507	18.064	2.14729	23.9339	14.0045
13.6946	1.287			23.8052	13.4253	27.6376	48.6163	18.0609	2.53326	23.9229	13.9384
13.6832	1.18457			23.8016	12.5949	27.6356	48.7504	18.0274	2.41221	23.9162	13.889
13.67	1.17596			23.7969	13.1196	27.6308	48.471	18.0409	2.23323	23.9199	13.9858
13.6555	1.09461			23.7813	12.8956	27.633	48.4086	18.0363	2.3067	23.9059	13.9683
13.6359	1.06496			23.7904	12.953	27.6321	48.2421	18.0267	2.39012	23.8851	13.8404
13.6293	0.87237			23.779	12.8163	27.637	48.497	18.008	2.63298	23.8826	13.6972
13.621	1.20166			23.7886	12.9963	27.6362	48.5185	18.0029	2.41967	23.8892	13.7487
13.6047	1.20832			23.7611	12.9842	27.6307	48.2684	18.0006	2.07655	23.8791	13.5829
13.5836	1.18921			23.7517	13.1702	27.6258	48.0168	17.9787	2.25518	23.8816	14.0485
13.5713	1.112			23.7542	12.5708	27.624	48.1654	18.0077	2.19076	23.8603	13.6806
13.5582	1.09986			23.7451	12.6996	27.628	48.4042	18.0058	2.07984	23.862	13.3497
13.5474	1.09281			23.7392	12.8466	27.6253	48.4605	17.9856	2.15106	23.8473	13.532
13.5298	1.19987			23.719	12.1903	27.6228	48.2655	17.9761	2.40107	23.853	13.5631
13.5183	1.05222			23.7127	13.1157	27.6226	48.1258	17.9564	2.39575	23.8355	13.3914
13.5028	0.94922			23.7003	12.8119	27.621	48.3226	17.947	2.45735	23.8412	13.6269
13.4877	1.0165			23.6957	12.4908	27.6202	48.1994	17.9683	2.37943	23.8609	13.3017
13.4701	0.9967			23.6975	12.5495	27.6181	48.3538	17.9735	2.10866	23.841	13.3336
13.46	1.18924			23.6962	12.4838	27.6172	48.0719	17.949	2.1514	23.8536	13.0922
13.4501	1.23202			23.6822	12.5944	27.6164	48.2776	17.9548	2.16773	23.8075	13.4386
13.4327	1.15534			23.6827	13.065	27.6155	48.0369	17.949	2.49363	23.8086	13.2106
13.4202	1.05923			23.6825	12.761	27.6144	47.894	17.9342	2.62104	23.8121	13.1695
13.4074	1.17109			23.6829	13.0122	27.6125	47.9347	17.9201	2.33505	23.8194	13.0109
13.3956	0.89318			23.6501	12.791	27.6177	47.9311	17.9449	2.31456	23.7867	13.4112
13.3862	1.03699			23.6507	12.6533	27.6097	47.9302	17.9191	2.23543	23.7808	13.1634
13.3697	0.93951			23.6385	12.8375	27.613	47.833	17.8963	2.0165	23.7705	13.0192
13.3512	1.06216			23.6414	12.5908	27.6084	48.1004	17.8867	2.26693	23.7558	13.1769
13.3382	1.04444			23.6244	12.5671	27.6068	48.0296	17.8917	2.40564	23.7559	12.9826
13.3238	0.9787			23.6238	12.2513	27.611	47.8291	17.9077	2.33808	23.7561	13.2319
13.3099	0.91213			23.6056	12.1728	27.6043	48.0466	17.8672	2.1037	23.7465	13.0784
13.2994	0.77487			23.607	12.8326	27.6091	47.8002	17.8716	2.20624	23.722	12.8518
13.2879	1.10907			23.6016	12.5417	27.6035	48.1069	17.847	2.2366	23.7351	13.1574
13.271	1.06188			23.5948	12.4094	27.6033	47.7089	17.8516	2.37477	23.7349	13.07
13.2581	1.28247			23.586	12.3999	27.5879	47.716	17.8637	2.44248	23.7212	12.9643
13.2469	1.0622			23.5672	12.5435	27.6016	47.7572	17.8381	2.3199	23.7075	12.9583
13.2307	1.13811			23.5673	12.6813	27.5854	47.818	17.8437	2.34404	23.7013	12.7021
13.224	1.23006			23.5456	12.5854	27.5998	47.7272	17.8129	2.18126	23.6991	13.1907
13.2036	1.05137			23.5434	12.2788	27.5985	47.7981	17.8186	2.16378	23.6821	12.8583
13.188	1.13869			23.5407	12.3881	27.5995	47.2669	17.8082	2.33607	23.6861	12.6924
13.1685	1.03794			23.5388	12.574	27.5867	47.6863	17.7851	2.09983	23.6661	12.6333
13.1601	0.94388			23.5185	12.3459	27.5891	47.3063	17.7826	2.10495	23.6722	12.575
13.1459	1.05718			23.5181	12.7872	27.5817	47.4577	17.7855	2.22226	23.6624	12.6283
13.1341	0.94221			23.5024	12.4117	27.5862	47.5717	17.777	2.54964	23.6591	12.3858
13.1185	1.016			23.4986	12.2204	27.5813	47.2067	17.7649	2.29435	23.6482	12.5587
13.1046	0.91788			23.5046	12.4062	27.5799	47.6505	17.7587	2.2768	23.6411	12.4833
13.0869	0.95979			23.4986	12.5955	27.5815	47.1836	17.7483	2.23706	23.6452	12.258
13.0787	0.874			23.4871	12.5299	27.5755	47.1616	17.7354	2.09672	23.6139	12.4894
13.0684	0.8454			23.4803	12.3034	27.5741	47.3244	17.726	2.05719	23.6221	12.502
13.0561	0.99019			23.4774	12.1069	27.5737	47.023	17.7265	2.09165	23.5881	12.3726
13.0425	0.96544			23.4763	12.2756	27.5716	47.0815	17.7237	2.25183	23.595	12.481
13.0238	0.98904			23.4575	12.1835	27.5732	47.2855	17.7182	2.29176	23.5898	12.4326
13.0043	0.85216			23.4535	12.2601	27.5711	47.0981	17.6955	2.39565	23.5879	12.396
12.9915	0.93357			23.449	12.1746	27.5746	46.8847	17.6887	1.96581	23.5812	12.2405
12.9786	0.85662			23.4478	12.2377	27.5706	47.2115	17.6804	2.30813	23.5916	12.23
12.9678	0.83845			23.4364	12.2047	27.5684	47.0618	17.6762	2.1569	23.5568	12.6871
12.957	0.86166			23.4364	12.3992	27.5699	46.9487	17.6651	2.29258	23.5468	12.1771
12.9404	0.78533			23.4317	12.0595	27.5695	46.6859	17.673	2.02708	23.5638	12.6548
12.9259	0.83995			23.4186	12.3865	27.5702	46.7054	17.6536	2.10626	23.537	12.7075
12.9115	0.99973			23.4175	12.1366	27.5648	46.6173	17.6471	2.47716	23.5216	12.3955
12.896	0.87565			23.4054	12.1705	27.5629	46.8473	17.638	2.28894	23.5044	12.1083
12.8838	0.92769			23.3982	12.1871	27.5651	46.8986	17.6417	2.22767	23.5252	12.3003
12.8743	1.06338			23.3928	11.8845	27.5638	46.8283	17.6205	2.07218	23.5289	12.2474
12.8571	0.95153			23.3812	12.2342	27.5587	46.8639	17.6243	2.01682	23.5015	11.9741
12.8448	0.94906			23.3734	11.8937	27.5585	46.6221	17.6205	2.00445	23.4962	12.1545
12.8278	0.90347			23.3721	11.6292	27.5543	47.067	17.6092	2.38253	23.4726	12.0276
12.8121	0.93656			23.3562	12.0855	27.5561	46.697	17.6137	2.21344	23.4707	12.0209
12.7971	1.03196			23.356	12.1821	27.5531	46.3632	17.5749	2.49905	23.449	12.1623
12.7856	0.90218			23.3484	11.91	27.5549	46.7655	17.5697	2.06874	23.4914	12.3694
12.7731	0.68242			23.3321	11.6132	27.5574	46.9669	17.573	2.10734	23.4709	11.933
12.7583	0.87431			23.333	11.7885	27.555	46.3104	17.5682	2.1579	23.4455	11.948
12.743	1.08128			23.3211	11.881	27.5507	46.5587	17.553	2.09289	23.4529	11.9064
12.7288	0.83632			23.3303	11.7677	27.5519	46.6953	17.5537	2.53664	23.4344	11.7848
12.7127	0.84249			23.3214	11.8296	27.549	46.7642	17.5399	2.12214	23.4415	11.5779
12.7038	0.72733			23.323	11.8372	27.548	46.3716	17.5458	2.12988	23.4081	11.4501
12.6927	0.7917			23.3046	11.8768	27.5492	46.2377	17.5389	2.09491	23.3924	11.5523
12.6741	0.75835			23.2875	11.5799	27.546	46.3584	17.5378	2.46446	23.3882	11.6057
12.6628	0.89633			23.2892	11.6566	27.5466	46.7597	17.5292	2.03681	23.3892	11.946
12.6487	1.01093			23.2847	11.6837	27.5455	46.5117	17.5077	2.12768	23.3846	11.7692
12.6269	0.75647			23.2908	11.8448	27.5424	46.6468	17.5133	2.21646	23.388	11.7349
12.6145	0.75802			23.2652	11.895	27.5439	46.4705	17.4953	2.36612	23.3412	11.8872
12.6059	0.93787			23.2504	11.807	27.542	46.3296	17.4893	2.19113	23.3488	11.5976
12.5917	0.83418			23.2565	11.7161	27.5377	46.4559	17.4623	2.00841	23.3313	11.5941
12.5755	0.82947			23.2552	11.7029	27.5398	46.3169	17.4587	1.99778	23.3539	11.7586
12.563	0.86685			23.2332	11.6921	27.5405	46.2463	17.4652	1.97773	23.3457	11.2549
12.5495	0.85762			23.217	11.8113	27.5373	46.6733	17.4406	2.25041	23.3418	11.4518
12.5309	0.70419			23.2149	11.8539	27.5337	46.3317	17.4408	2.0073	23.3161	11.6239
12.5217	0.71529			23.2052	11.714	27.5342	46.2852	17.4387	2.13419	23.3221	11.5359
12.5122	0.90192			23.1998	11.6868	27.5331	46.0005	17.4305	2.44179	23.2985	11.5125
12.498	0.77346			23.1976	11.5217	27.5309	46.1685	17.4399	2.09696	23.3236	11.4615
12.4845	0.906			23.1895	11.8046	27.5322	46.4624	17.417	1.95195	23.2964	11.3834
12.4662	0.70663			23.1882	11.447	27.5298	46.4093	17.4204	2.08426	23.2876	11.5506
12.4509	0.84131			23.1773	11.4431	27.53	46.0614	17.3831	2.18992	23.299	11.3055
12.4362	0.9647			23.172	11.8099	27.5243	45.8192	17.391	1.96157	23.2948	11.3561
12.4237	0.94179			23.1746	11.8064	27.5272	46.1652	17.3917	2.10248	23.2791	11.5946
12.4117	1.01389			23.157	11.5963	27.5291	46.3011	17.378	2.20185	23.2803	11.3158
12.3969	0.86195			23.1511	11.4082	27.5271	45.9081	17.3556	2.31687	23.2893	11.6178
12.3819	0.76174			23.1466	11.4458	27.5252	46.0826	17.3629	1.81711	23.2751	11.5095
12.3663	0.77395			23.1308	11.9212	27.5116	46.288	17.3625	1.96662	23.2584	11.3333
12.3522	0.94211			23.1344	11.8023	27.5193	46.1912	17.3742	2.10156	23.2548	11.2855
12.3416	0.92183			23.1155	11.5638	27.5123	46.2762	17.3396	1.97163	23.2556	11.3327
12.3255	0.92325			23.1115	11.5671	27.5091	45.8164	17.3155	2.00869	23.2294	11.2663
12.3066	0.87446			23.1024	11.1989	27.52	45.9257	17.3061	2.03126	23.2197	11.3139
12.2932	0.69226			23.0966	11.4013	27.5087	46.139	17.3024	2.14817	23.2099	11.0631
12.2821	0.63106			23.099	11.642	27.5186	45.9554	17.3129	2.11753	23.2013	11.3634
12.2623	0.58967			23.0869	11.2838	27.5028	45.4179	17.2967	1.88446	23.1985	10.931
12.2534	0.67226			23.0844	11.7393	27.5058	45.8337	17.2806	2.00212	23.192	11.2426
12.242	0.66105			23.0743	11.3337	27.5089	45.4807	17.2755	1.93209	23.1993	11.2376
12.2345	0.76722			23.0553	11.5351	27.505	45.5338	17.2759	1.92971	23.196	11.2672
12.2151	0.55386			23.0499	11.2892	27.4992	45.3553	17.2694	2.00819	23.1776	11.0609
12.2004	0.56031			23.042	11.1857	27.5023	45.6797	17.2695	1.7321	23.1634	11.127
12.1904	0.77447			23.0436	11.5627	27.5033	45.5402	17.2414	1.98048	23.1744	11.204
12.1731	0.73499			23.0359	10.9881	27.5038	45.6123	17.2412	1.99404	23.1598	11.0909
12.1596	0.76391			23.0365	11.4055	27.4993	45.53	17.2322	1.97931	23.1513	10.8284
12.1443	0.66354			23.0335	11.2945	27.5002	45.7691	17.2248	2.04314	23.1515	11.359
12.1319	0.41354			23.0233	11.1232	27.5016	45.5038	17.2178	2.08705	23.1398	11.1724
12.1203	0.55617			23.0144	11.4465	27.4992	45.6142	17.2006	2.02295	23.1444	11.0683
12.1097	0.72616			23.0016	11.0683	27.4952	45.3213	17.186	1.8296	23.1555	11.4506
12.0851	0.51688			22.9993	11.2686	27.4945	45.4427	17.1939	1.68681	23.1469	11.0733
12.0735	0.47643			22.988	11.1225	27.4932	45.4405	17.1786	1.87756	23.1045	11.1323
12.0632	0.56886			22.9908	11.2951	27.4936	45.199	17.1725	1.88436	23.1022	10.8376
12.0489	0.60627			22.9908	11.129	27.4913	45.3803	17.1612	1.88422	23.1004	11.1817
12.0295	0.64588			22.9839	11.2239	27.4903	45.2045	17.1873	1.95315	23.1137	11.1285
12.0219	0.51052			22.9714	11.1586	27.4901	44.9933	17.1576	2.22814	23.0912	11.122
12.0068	0.55027			22.9732	11.4534	27.489	44.955	17.1726	2.12334	23.0932	10.9732
11.99	0.58839			22.9753	10.9948	27.4864	45.5039	17.1507	2.03287	23.0853	10.8751
11.9815	0.59297			22.9742	11.4517	27.4882	45.117	17.1498	1.86957	23.0847	11.1168
11.9679	0.47946			22.9593	11.1364	27.4901	45.24	17.1453	1.82567	23.0901	11.0562
11.9524	0.59542			22.9433	11.4395	27.4866	45.0326	17.1384	2.12271	23.0824	11.073
11.9386	0.60653			22.9335	11.5009	27.4857	45.0206	17.1268	1.82007	23.0579	10.7849
11.9194	0.54634			22.9234	10.9871	27.4836	44.7309	17.119	2.01638	23.0704	10.8984
11.9085	0.59493			22.9085	11.1044	27.4837	45.0571	17.1111	1.77062	23.0502	10.7947
11.8986	0.4174			22.9078	11.2848	27.4826	44.9922	17.1111	2.0513	23.0454	10.7061
11.8812	0.45407			22.9015	11.0143	27.481	45.0603	17.1035	1.99279	23.0388	10.5579
11.866	0.68804			22.8894	10.9176	27.4788	45.2194	17.0934	2.01853	23.0238	10.855
11.8583	0.50197			22.8833	11.0831	27.4778	44.9978	17.0972	1.90242	23.0211	10.7747
11.838	0.57451			22.8866	11.46	27.4767	44.8145	17.077	2.14019	23.0238	10.8471
11.8259	0.62306			22.8856	11.3442	27.4754	45.2019	17.0656	2.21361	23.0114	10.6834
11.8146	0.45388			22.8661	11.2632	27.4748	45.0688	17.0819	1.78268	22.9948	10.3882
11.7948	0.54815			22.8682	11.1806	27.4707	45.014	17.0763	2.095	23.0005	10.7137
11.7876	0.72862			22.8542	10.8928	27.4712	44.9096	17.0446	2.03394	22.9915	10.4797
11.7725	0.69942			22.8532	10.9966	27.4715	45.1548	17.0454	1.93613	22.9836	10.5947
11.7559	0.53488			22.8369	10.8215	27.4698	45.0894	17.0323	2.00856	22.9832	10.4286
11.7456	0.70673			22.8405	11.1334	27.4657	44.8952	17.0146	2.00955	22.9631	10.8085
11.7309	0.69385			22.8241	10.9422	27.4682	44.9044	17.0373	1.77185	22.9321	10.5064
11.7122	0.60139			22.8165	11.0831	27.468	44.8867	17.0175	1.89797	22.9577	10.6761
11.697	0.62938			22.819	11.0553	27.4635	44.6921	17.0095	1.97495	22.9396	10.6224
11.6883	0.36025			22.8117	11.2757	27.4627	45.0556	16.9776	1.83803	22.9441	10.6198
11.674	0.62667			22.8105	11.2036	27.4654	45.064	16.9885	2.00775	22.9177	10.4367
11.6607	0.52907			22.7945	11.0517	27.4598	45.0765	16.9919	2.03349	22.9324	10.7426
11.6468	0.50536			22.7934	11.229	27.4579	44.8592	16.9704	1.86205	22.9218	10.6454
11.6381	0.5388			22.7906	10.8867	27.4587	44.7189	16.9425	2.0309	22.9244	10.6155
11.6202	0.4833			22.7796	10.8762	27.46	44.6256	16.9602	2.03773	22.894	10.2721
11.6104	0.48299			22.7689	10.919	27.4544	44.4333	16.9201	1.84428	22.898	10.223
11.5936	0.62289			22.7691	10.9064	27.4565	44.5854	16.938	1.96142	22.8864	10.2924
11.5746	0.54663			22.7526	10.9107	27.4588	44.736	16.9284	2.11387	22.8831	10.385
11.5655	0.523			22.7546	10.9217	27.454	44.6287	16.918	2.07419	22.8548	10.1018
11.5494	0.74331			22.7337	11.0349	27.4555	44.4528	16.9101	1.93164	22.8604	10.3857
11.5358	0.61963			22.7374	11.0318	27.4521	44.1074	16.9092	1.82652	22.8512	10.4257
11.5135	0.69562			22.7391	10.7497	27.4501	44.0467	16.897	2.01032	22.8281	10.7649
11.5096	0.62046			22.739	10.9013	27.4535	44.3098	16.8869	2.04598	22.8359	10.5602
11.4924	0.57377			22.717	10.6611	27.4538	44.3216	16.9018	1.74993	22.843	10.3874
11.4809	0.46071			22.7026	11.1191	27.4531	44.1688	16.8881	2.06214	22.8261	10.4409
11.4664	0.71186			22.6978	10.7583	27.4527	44.5025	16.8606	2.07299	22.8319	10.2014
11.4537	0.56714			22.7057	10.9268	27.4468	44.3185	16.8644	1.91323	22.8425	10.2254
11.4353	0.87401			22.6957	11.0178	27.446	44.3479	16.8639	1.86323	22.8439	10.2163
11.4268	0.49098			22.686	10.7389	27.4467	44.151	16.8439	1.91076	22.8389	10.5885
11.4084	0.56716			22.6785	11.1466	27.4479	44.2214	16.8327	2.21915	22.818	9.95962
11.3969	0.59595			22.6671	11.0022	27.4324	44.3796	16.8319	1.9961	22.8045	10.2178
11.3838	0.89024			22.6622	10.7856	27.4462	44.2236	16.826	2.01949	22.8078	10.3404
11.3668	0.70329			22.6523	10.5601	27.4424	44.3111	16.8125	1.87427	22.7937	10.3407
11.3502	0.66474			22.6442	11.2691	27.4405	43.6789	16.807	1.8417	22.7635	10.1615
11.3403	0.5076			22.6357	10.9594	27.4411	44.1317	16.8094	1.83237	22.771	10.1197
11.3292	0.62138			22.6254	11.0958	27.4321	44.2464	16.8214	1.58271	22.7788	10.1801
11.3111	0.64183			22.6235	10.5943	27.4269	43.901	16.7874	1.7905	22.7731	10.1627
11.3009	0.56816			22.6174	10.8311	27.4406	44.0149	16.787	1.80965	22.7611	10.3122
11.2825	0.49819			22.6135	10.6198	27.4284	44.4597	16.7749	1.89224	22.7788	10.1407
11.2689	0.611			22.6172	10.8401	27.4395	44.1582	16.7948	1.79849	22.7333	9.9324
11.2587	0.48954			22.6071	10.7609	27.4181	44.1073	16.7755	1.83369	22.7401	10.1607
11.2401	0.66475			22.6011	10.5477	27.4217	44.2536	16.7443	2.18063	22.7523	9.99822
11.2296	0.68406			22.5884	10.7718	27.4234	44.241	16.7468	1.84635	22.7483	10.1562
11.2149	0.41431			22.5802	10.8469	27.414	43.9672	16.7275	1.72637	22.7017	9.95445
11.1998	0.6399			22.5743	10.6255	27.415	43.7975	16.7143	1.76242	22.694	10.5979
11.1861	0.48013			22.5652	10.4436	27.4155	43.8697	16.7145	1.63895	22.7215	10.0864
11.1745	0.56976			22.5595	10.9384	27.4154	44.3659	16.6949	1.84974	22.7045	10.2855
11.1561	0.62018			22.5483	10.8154	27.4158	43.9792	16.6916	2.02742	22.6741	10.1984
11.1443	0.54467			22.5475	10.6739	27.4129	43.8727	16.7038	1.72471	22.6684	10.0414
11.1289	0.52757			22.5471	10.8324	27.4129	43.9967	16.6952	1.93877	22.6651	10.1868
11.1237	0.62305			22.5376	10.6754	27.4119	43.9937	16.6704	2.1557	22.6558	10.0697
11.1041	0.59229			22.5332	10.572	27.4088	44.1092	16.6888	1.9353	22.6418	9.98688
11.09	0.49735			22.5311	10.2664	27.409	43.8536	16.6919	2.11866	22.6269	9.98448
11.0782	0.44983			22.5321	10.3887	27.4093	44.0069	16.6542	1.92369	22.6416	10.0036
11.0633	0.4917			22.53	10.5271	27.4048	43.6434	16.6463	2.00397	22.6161	9.79351
11.0496	0.4681			22.5036	10.4189	27.4053	43.5573	16.6415	1.7954	22.6171	9.87043
11.0328	0.43847			22.4951	10.6298	27.406	43.5098	16.6417	2.17418	22.6228	9.90635
11.0211	0.61935			22.4967	10.4653	27.4082	43.5712	16.6408	1.91012	22.6153	10.0471
11.0043	0.54103			22.4968	10.3792	27.4037	43.522	16.6349	2.12098	22.6103	9.92167
10.9895	0.42026			22.478	10.707	27.4	43.2649	16.622	1.99609	22.6012	10.0204
10.9779	0.56903			22.4624	10.4375	27.4021	43.5975	16.6043	1.78988	22.5938	9.61116
10.9654	0.68233			22.4486	10.4903	27.4022	43.4033	16.6242	1.90971	22.5829	9.61042
10.9538	0.42698			22.4472	10.221	27.3999	43.707	16.6064	1.8391	22.5901	9.44153
10.9353	0.4282			22.4449	10.1621	27.4038	43.8481	16.609	1.84685	22.5746	9.76784
10.9262	0.62013			22.4508	10.5924	27.4002	43.9528	16.6144	1.86967	22.58	9.76991
10.9106	0.56249			22.4502	10.3896	27.3962	43.6032	16.5872	2.00092	22.5719	9.70141
10.8935	0.56001			22.4318	10.3828	27.3972	43.4894	16.5786	1.97334	22.5403	9.61358
10.8792	0.41083			22.433	10.6791	27.3963	43.3818	16.5532	2.01647	22.5251	9.85192
10.8653	0.59691			22.4268	10.5012	27.3973	43.0884	16.5647	2.0752	22.5305	9.75009
10.8515	0.38989			22.4299	10.3263	27.3905	43.2356	16.5551	1.7468	22.5254	9.67076
10.8338	0.38715			22.4114	10.6989	27.3929	43.0496	16.5436	1.62303	22.5309	9.44307
10.825	0.50671			22.414	10.4388	27.3898	43.0332	16.5329	1.87658	22.5006	9.84896
10.8091	0.20841			22.4038	10.2047	27.3918	43.363	16.5465	1.99915	22.5058	9.54977
10.7962	0.3211			22.3942	10.1815	27.3884	43.2716	16.5326	2.02261	22.4975	9.54378
10.7849	0.31807			22.384	10.3749	27.3901	42.9746	16.4996	2.07892	22.4865	9.46006
10.7696	0.33671			22.3867	10.5894	27.389	43.134	16.5078	1.78514	22.4872	9.50758
10.7554	0.28476			22.3661	10.251	27.391	43.2084	16.5122	2.10735	22.4667	9.53196
10.7328	0.34516			22.3626	10.0879	27.3863	43.1371	16.5296	2.17786	22.4492	9.82876
10.7206	0.37711			22.3478	10.1403	27.3846	43.4135	16.4894	2.00977	22.4118	9.64533
10.7084	0.40069			22.3477	10.376	27.3846	43.1012	16.486	1.73038	22.4497	9.41381
10.6993	0.19196			22.3432	9.92682	27.3836	42.971	16.4685	1.8449	22.4388	9.63151
10.6844	0.04357			22.3503	10.493	27.3781	43.2993	16.4787	1.93968	22.445	9.49167
10.666	0.18987			22.3348	10.3328	27.3797	43.3085	16.4609	1.61582	22.4147	9.23524
10.6625	0.23424			22.3297	10.5263	27.3757	43.2806	16.4609	1.78075	22.4202	9.67858
10.6447	0.15152			22.3244	10.3958	27.372	43.2232	16.4521	1.8477	22.401	9.39502
10.6248	0.32343			22.3119	10.1339	27.3722	43.2583	16.4349	2.04064	22.3996	9.5082
10.6167	0.25766			22.301	10.3613	27.3708	42.8969	16.4187	1.90024	22.3971	9.36358
10.6066	0.17927			22.3034	10.3532	27.3752	42.7386	16.4239	1.72323	22.385	9.59163
10.5867	0.16326			22.2849	10.1064	27.373	42.8559	16.4245	2.03249	22.3951	9.28927
10.5731	0.27722			22.274	10.2461	27.372	43.0297	16.4014	2.20653	22.3709	9.34976
10.5598	0.1152			22.2737	10.4118	27.372	42.7652	16.4141	1.93257	22.3599	9.31219
10.544	0.11605			22.2571	10.4116	27.3699	42.8043	16.3948	1.66267	22.3383	9.39236
10.5296	0.27972			22.256	10.6057	27.3698	42.8616	16.3804	1.91643	22.337	9.27708
10.5198	0.27083			22.254	10.0394	27.3704	42.9232	16.3757	1.87052	22.3261	9.55233
10.5023	0.24189			22.2554	10.088	27.3545	42.7328	16.3637	1.87292	22.3252	9.30956
10.4876	0.23889			22.2435	10.1539	27.3529	42.5677	16.3474	2.01364	22.324	9.29426
10.4739	0.00636			22.2465	9.88155	27.3646	42.8098	16.3532	1.98346	22.3222	9.26309
10.4665	-0.01018			22.2467	10.2284	27.3662	42.5949	16.3515	1.81339	22.321	9.40941
10.4478	0.07327			22.2475	10.2717	27.3619	42.6443	16.334	1.99032	22.2836	9.507
10.4335	0.14538			22.2231	10.1504	27.354	43.2304	16.3292	1.86434	22.2765	9.35394
10.4224	0.28418			22.2084	10.1989	27.3473	42.4612	16.3321	2.06011	22.3017	9.20529
10.4065	0.19041			22.2124	10.1031	27.358	42.6351	16.319	1.52102	22.2927	9.31248
10.3918	0.0477			22.1907	10.0289	27.3458	42.3819	16.2977	1.76051	22.2896	9.1748
10.3797	0.14361			22.1922	9.9207	27.3485	42.7629	16.3019	1.93314	22.2473	9.14053
10.3607	0.18756			22.1922	10.1353	27.3592	42.5948	16.2861	1.88377	22.2383	9.1241
10.3444	0.07628			22.1886	9.95818	27.3428	42.4355	16.2788	1.90831	22.2591	9.11723
10.3338	0.13321			22.1802	10.057	27.3432	42.4425	16.2815	1.77817	22.2497	9.33685
10.3236	0.00795			22.1698	10.0156	27.3439	42.4951	16.2724	1.95836	22.2413	9.16966
10.3088	0.16972			22.1778	9.9693	27.3403	42.3552	16.2888	1.84787	22.2431	9.15898
10.2958	0.20837			22.171	9.78072	27.3407	42.3488	16.2748	1.63437	22.2275	9.00513
10.2817	0.09661			22.1434	9.49429	27.3402	42.1976	16.2919	2.12476	22.2192	9.26771
10.2686	0.14497			22.1347	9.93057	27.3409	42.4167	16.2607	1.96539	22.217	9.3134
10.2564	0.00115			22.1363	9.96497	27.3403	42.4003	16.2781	1.89041	22.2148	9.14323
10.2411	0.1586			22.1347	9.9765	27.3375	42.5819	16.2526	1.95993	22.2024	9.27255
10.2264	0.19485			22.122	9.90362	27.3357	42.2934	16.2614	1.88306	22.1721	9.25895
10.2154	0.13366			22.1272	9.65014	27.3355	42.6627	16.2585	2.02742	22.1765	9.22542
10.1974	0.05382			22.0974	10.0885	27.3336	42.5676	16.2432	2.00473	22.1681	8.84963
10.1853	0.08342			22.0895	9.81922	27.3318	42.3258	16.2171	1.94984	22.1496	8.99553
10.1627	0.14612			22.0909	9.82051	27.3285	42.3253	16.1991	2.40909	22.1658	8.85829
10.1605	0.15133			22.0874	9.87403	27.3305	41.9127	16.2072	2.0429	22.1378	9.0417
10.1447	0.14065			22.0671	9.58754	27.3275	42.0811	16.1887	1.80342	22.1289	8.81649
10.1265	0.07714			22.0575	9.66744	27.327	42.7015	16.1878	2.08643	22.1068	9.05123
10.1107	0.11184			22.052	9.84725	27.3249	42.2608	16.1776	1.86806	22.1219	8.79678
10.0992	-0.13178			22.0436	9.9276	27.3262	41.8135	16.1632	1.95335	22.1222	8.86239
10.0847	0.11023			22.0328	9.57	27.3282	42.1337	16.1665	1.86655	22.1316	9.08441
10.0714	0.09551			22.022	9.78571	27.3253	42.0968	16.1893	1.92524	22.1066	8.86579
10.0647	0.14276			22.0116	9.79336	27.3221	42.2483	16.1537	2.0961	22.0954	9.08171
10.0437	0.02485			22.0034	9.88238	27.3225	42.0831	16.1468	2.0541	22.0881	9.04361
10.0242	0.11919			22.0161	9.45299	27.3244	41.8883	16.1547	2.07268	22.0834	8.83299
10.018	0.15743			22.0042	9.7741	27.3209	42.0444	16.1497	1.82156	22.0713	8.81609
9.99864	0.12289			22.0128	9.8862	27.318	41.9004	16.1527	1.81122	22.0705	8.66901
9.99025	0.12699			22.0027	9.48009	27.319	41.995	16.1524	1.8949	22.0574	8.66491
9.97636	0.01825			21.9995	9.46863	27.3191	42.1551	16.1379	2.08864	22.0498	8.84853
9.96212	-0.00945			21.9825	9.67144	27.3167	42.0886	16.1326	1.69452	22.0408	8.59187
9.94838	0.07611			21.9632	9.48273	27.3159	41.6255	16.1197	2.048	22.0306	8.74137
9.93829	0.26246			21.9584	9.34151	27.3178	41.7825	16.1043	1.75314	22.0362	8.72931
9.92212	0.11146			21.9507	9.72434	27.3134	41.4823	16.1011	1.72387	22.0324	8.77198
9.9061	0.13028			21.9545	9.59952	27.3127	41.4421	16.095	1.43687	22.0137	8.91507
9.8924	0.1904			21.9407	9.72646	27.3167	41.6527	16.0843	1.72721	22.0137	8.81157
9.88298	0.11082			21.9312	9.77232	27.3125	41.383	16.1	1.97016	22.028	8.82792
9.86398	0.30048			21.9169	9.9252	27.3076	41.5343	16.0948	1.59234	21.9966	8.94625
9.85266	0.18297			21.9124	9.94012	27.3055	41.583	16.0562	1.89553	21.9827	8.74329
9.83647	0.24647			21.8998	9.53802	27.306	41.7902	16.0592	1.77791	21.9809	8.6429
9.82095	0.22983			21.9014	9.43688	27.3077	41.7181	16.0573	1.95905	21.983	8.88333
9.80056	0.12186			21.8813	9.77911	27.3054	41.9718	16.0332	1.45007	21.9646	8.82805
9.79504	0.11701			21.8966	9.59471	27.3028	41.6931	16.0507	1.88402	21.9489	8.91871
9.77845	0.01118			21.8687	9.75014	27.3001	41.2187	16.0497	1.80616	21.9391	8.5925
9.76429	0.13702			21.8689	9.55594	27.3001	41.4193	16.0474	1.96737	21.9269	8.36213
9.75484	0.17182			21.8538	9.71253	27.3019	41.4164	16.0411	1.80472	21.9252	8.70094
9.74432	0.08467			21.8547	9.59411	27.3024	41.4964	16.0242	1.71157	21.9414	8.60795
9.72467	0.07601			21.8464	9.6912	27.3006	41.2896	16.0073	1.92334	21.9039	8.62341
9.71457	0.24909			21.8442	9.44901	27.2996	41.2794	16.0147	1.97062	21.9169	8.92452
9.69998	-0.10071			21.8332	9.72718	27.2992	41.5061	16.0131	1.74248	21.9065	8.5336
9.68109	0.11382			21.8408	9.73344	27.2961	41.4926	16.0048	1.71395	21.8996	8.76233
9.67276	0.14892			21.8183	9.45121	27.2965	41.7539	15.996	1.7603	21.9017	8.65622
9.65855	0.03773			21.8192	9.7006	27.2949	41.1998	15.9918	1.64753	21.8938	8.90994
9.64306	0.15921			21.8145	9.63877	27.2916	41.2625	15.9813	1.62684	21.8843	8.55231
9.62546	-0.01916			21.7956	9.84164	27.2931	41.2428	15.9755	1.52947	21.8695	8.48121
9.61124	0.22636			21.7863	9.52	27.2919	41.7429	15.9722	1.4689	21.8799	8.32773
9.59876	0.14061			21.789	9.49273	27.2921	41.5398	15.9718	1.75072	21.8631	8.65415
9.58337	0.03193			21.7873	9.51355	27.2914	41.2695	15.9429	1.85454	21.859	8.36427
9.5707	0.10145			21.7795	9.36282	27.2884	41.4226	15.9462	1.62595	21.8479	8.55981
9.56419	0.14346			21.7745	9.36935	27.2883	41.3278	15.9543	1.61599	21.856	8.3735
9.54027	-0.00442			21.7777	9.55503	27.2866	41.3036	15.9284	1.93945	21.8127	8.50638
9.5358	0.12861			21.7677	9.36621	27.2851	41.0823	15.9256	1.68138	21.8269	8.52689
9.52137	-0.11641			21.7556	9.46986	27.2852	41.4695	15.9173	1.77855	21.8044	8.57773
9.50559	-0.09133			21.7415	9.27485	27.2844	40.9288	15.9051	1.57848	21.7751	8.3937
9.49376	-0.12766			21.742	9.71882	27.27	41.2964	15.8991	1.56458	21.7972	8.20847
9.47674	-0.09691			21.7339	9.5238	27.2832	41.0482	15.9048	1.67645	21.7827	8.29957
9.45875	0.03062			21.7333	9.41326	27.2664	41.0851	15.8969	1.79963	21.7677	8.49514
9.45014	0.20492			21.7314	9.33886	27.2788	41.4184	15.891	1.73937	21.7698	8.52477
9.43729	0.21544			21.705	9.63888	27.2658	40.7917	15.8632	1.84828	21.7494	8.38697
9.41966	0.1297			21.6869	9.46951	27.2752	41.0183	15.8549	1.45088	21.7672	8.33287
9.40902	-8.60149e-05			21.6992	9.20466	27.2648	41.044	15.8489	1.59922	21.7464	8.21314
9.39395	0.04125			21.6997	9.74445	27.2663	41.2433	15.8427	1.47615	21.7357	8.34099
9.38097	0.12079			21.6728	9.55438	27.2599	41.0371	15.8389	1.81213	21.738	8.4751
9.37038	0.20105			21.6608	9.2565	27.2572	40.701	15.8234	1.32965	21.7363	8.01891
9.35582	0.02158			21.648	9.60308	27.2621	41.1325	15.8374	1.62084	21.7098	8.25129
9.33871	-0.14142			21.6507	9.55687	27.2607	41.016	15.8304	1.53881	21.715	8.44522
9.32763	-0.1029			21.6459	9.36693	27.2712	40.9874	15.8079	1.75514	21.7072	8.32836
9.31939	0.09053			21.6255	9.50938	27.2569	41.079	15.8186	1.84685	21.696	8.0149
9.29875	-0.13089			21.619	9.15308	27.2549	40.6911	15.7998	1.70301	21.6829	8.0318
9.28388	-0.03612			21.6139	9.11102	27.2538	40.7838	15.7947	1.59459	21.6717	8.08415
9.27238	-0.15841			21.6127	9.34543	27.2563	40.7581	15.7911	1.73268	21.6659	7.91058
9.25665	0.10095			21.6032	9.24732	27.256	40.6363	15.795	1.46122	21.648	8.25801
9.24146	-0.05514			21.6013	9.6789	27.2539	40.6273	15.7835	1.37265	21.6447	7.65188
9.22736	-0.17758			21.6023	9.35902	27.2583	41.1352	15.7872	1.69855	21.6406	8.31228
9.21633	0.0114			21.5959	9.22074	27.2511	40.4885	15.7576	1.53934	21.6292	8.07717
9.20683	-0.25541			21.5711	9.3164	27.2444	40.8278	15.757	1.43966	21.6224	7.9846
9.18983	-0.3533			21.5758	9.6258	27.2506	40.7761	15.7539	1.4802	21.6087	8.17369
9.17776	-0.11639			21.5555	9.28737	27.2486	40.7781	15.7471	1.34923	21.6172	8.25982
9.15931	-0.05186			21.5558	9.17892	27.2481	40.7953	15.725	1.63693	21.6028	8.34303
9.14652	-0.19441			21.5453	9.4058	27.2451	40.668	15.7127	1.63826	21.5959	7.98011
9.12927	-0.12069			21.5333	9.39244	27.2425	40.8007	15.7047	1.63777	21.5881	7.98115
9.11782	-0.2285			21.5222	9.37604	27.2416	40.4841	15.6962	1.35008	21.5844	7.69471
9.09975	-0.19539			21.5289	9.15383	27.2391	40.3851	15.6924	1.58033	21.5491	7.88086
9.09524	-0.23454			21.5122	9.57689	27.2409	40.839	15.6925	1.50312	21.5542	7.84814
9.07746	-0.13788			21.5099	9.34108	27.2429	40.1899	15.6722	1.28861	21.5479	8.08592
9.06438	-0.21303			21.5031	9.14852	27.2383	40.3117	15.6525	1.67463	21.5467	7.82836
9.04627	-0.31833			21.495	9.28749	27.2371	40.54	15.6748	1.49048	21.5231	7.85262
9.03176	-0.17567			21.4773	9.15904	27.2376	40.6015	15.6572	1.44269	21.5231	7.88055
9.02128	-0.20462			21.4712	9.23501	27.2351	40.3572	15.636	1.4075	21.5205	7.87097
9.00926	-0.17611			21.4633	9.05953	27.2329	40.3612	15.6297	1.41283	21.5082	7.87976
8.99422	-0.18444			21.4487	9.45998	27.2328	40.4341	15.6311	1.21489	21.4978	8.07638
8.97568	-0.2155			21.4533	9.07587	27.2337	40.605	15.6175	1.45957	21.5151	7.95542
8.97035	0.05283			21.4358	9.25208	27.2286	40.3678	15.6187	1.28496	21.4915	7.80879
8.94762	-0.12897			21.4421	9.42587	27.2293	40.8666	15.6003	1.53511	21.4561	8.06825
8.92942	-0.19403			21.4326	9.31521	27.2257	40.225	15.5875	1.51993	21.467	7.97201
8.91582	-0.13815			21.4289	9.14635	27.2233	40.0868	15.5832	1.52369	21.4686	7.69917
8.91108	-0.23814			21.4141	9.4436	27.2243	40.3327	15.5921	1.40263	21.4465	7.84879
8.88866	-0.35874			21.4063	9.29365	27.2242	40.3325	15.5768	1.3505	21.4366	7.8783
8.88429	-0.25161			21.3992	9.09054	27.2226	40.2431	15.551	1.3734	21.4253	7.77336
8.8635	-0.26345			21.4102	9.38302	27.2216	40.0711	15.5639	1.26887	21.4249	7.89875
8.85218	-0.14873			21.3984	9.34265	27.2232	40.3035	15.561	1.28737	21.4304	8.29239
8.83554	-0.13269			21.3821	9.06703	27.2212	40.1721	15.5513	1.37671	21.4208	8.0859
8.82913	-0.05756			21.3816	9.14137	27.2193	39.9924	15.5319	1.60206	21.3975	7.62642
8.81179	-0.14258			21.3722	9.09154	27.2222	40.2818	15.5196	1.25839	21.4123	7.88974
8.799	-0.0962			21.3612	9.1826	27.2187	39.9638	15.4968	1.37959	21.3992	8.14298
8.7855	-0.10538			21.3539	9.61168	27.2165	39.8856	15.5038	1.42063	21.3939	8.16014
8.76822	-0.01511			21.3429	9.24497	27.2159	39.8861	15.5039	1.51882	21.3723	8.29201
8.75869	-0.00928			21.3315	9.33059	27.2171	39.9953	15.4974	1.50364	21.3633	7.90007
8.73593	-0.06454			21.3385	9.27091	27.2152	39.7195	15.4989	1.26533	21.3672	7.78278
8.72241	0.02829			21.331	9.64922	27.2145	40.2656	15.4939	1.25928	21.3498	7.60111
8.70992	-0.10686			21.3184	9.25714	27.2137	39.769	15.4864	1.35497	21.3542	7.97976
8.69104	-0.23776			21.3017	9.43652	27.2128	39.8528	15.4857	1.1675	21.3385	8.14928
8.68105	-0.09698			21.2964	8.92443	27.2153	39.8935	15.4747	1.50907	21.3382	7.77141
8.66607	-0.32271			21.2972	9.19032	27.2135	39.5259	15.4827	1.4331	21.3426	7.59296
8.6605	-0.22946			21.3007	9.32982	27.212	39.7024	15.4476	0.96077	21.3233	7.68769
8.64963	-0.07837			21.2692	9.21173	27.2126	39.4654	15.4413	1.49871	21.2976	8.1027
8.62929	-0.16751			21.2684	9.10363	27.2101	39.8516	15.4255	1.54977	21.3027	8.12188
8.62103	-0.22628			21.262	9.02657	27.2105	39.5603	15.4188	1.24895	21.3094	7.50694
8.61119	-0.16485			21.2481	9.08637	27.2078	39.6284	15.4071	1.10802	21.2899	7.84085
8.5951	-0.14747			21.2365	9.24154	27.2038	39.633	15.4137	1.22021	21.2934	7.8134
8.57607	-0.1324			21.237	9.40215	27.2057	39.9209	15.4145	1.08051	21.2797	7.87859
8.55755	-0.06582			21.2228	9.04408	27.2055	39.7971	15.3987	1.25913	21.2784	7.83267
8.54727	-0.10751			21.2126	9.35173	27.2026	39.4673	15.3962	1.36258	21.2628	7.76074
8.53735	-0.27571			21.2077	9.11781	27.2051	39.6748	15.3721	1.30957	21.2576	7.45197
8.51273	-0.14618			21.2001	9.38412	27.1934	39.7177	15.3585	1.13824	21.2269	7.75973
8.50851	-0.2631			21.188	8.92037	27.2013	39.5537	15.3688	1.05205	21.2596	7.54876
8.49511	-0.26485			21.1792	9.04925	27.1909	39.5772	15.3604	1.107	21.2044	7.78139
8.48324	2.92664e-07			21.1797	9.26666	27.1991	39.4943	15.3489	1.18362	21.2064	7.58845
				21.165	9.19799	27.1994	39.5181	15.3369	1.2323	21.2192	7.90694
				21.1595	8.97283	27.1991	39.7618	15.3248	1.50528	21.1869	7.59287
				21.1609	9.04504	27.186	39.2672	15.3281	1.26815	21.2019	7.52049
				21.1641	9.14794	27.1845	39.282	15.321	1.20392	21.1846	7.77235
				21.1488	8.97286	27.1799	39.5886	15.3074	1.16463	21.1674	7.55582
				21.1457	8.86573	27.1827	39.5518	15.2997	1.19131	21.1591	7.66125
				21.147	8.91939	27.1784	39.2415	15.2936	1.42709	21.17	7.75139
				21.1456	8.70226	27.1747	39.4065	15.2771	1.10607	21.1536	7.68887
				21.1296	8.98509	27.1754	39.5099	15.2799	1.28074	21.1422	7.82369
				21.1127	8.85297	27.1765	39.0822	15.2695	1.17248	21.1577	7.81439
				21.1028	8.83053	27.1766	39.3912	15.2507	1.42753	21.1538	7.80131
				21.1014	9.07154	27.1757	39.1655	15.2475	1.13685	21.1094	7.60593
				21.096	8.84789	27.1775	39.4691	15.2442	1.48782	21.1174	7.59341
				21.0976	9.07168	27.1741	39.3031	15.2415	1.13566	21.1192	7.74206
				21.0941	8.98629	27.171	39.1387	15.2332	1.50165	21.1151	7.62447
				21.0821	9.36148	27.1678	39.3594	15.2273	1.31243	21.079	7.6312
				21.0777	9.17768	27.1702	38.9815	15.2194	1.19134	21.0883	7.86963
				21.0603	9.22075	27.1655	39.1685	15.2265	1.25577	21.064	7.96703
				21.0627	8.66115	27.1702	39.2809	15.208	1.26572	21.0713	8.01157
				21.0512	9.23571	27.1653	39.1035	15.2019	1.33398	21.0733	7.70499
				21.0459	9.4217	27.166	39.1008	15.2087	1.10801	21.0684	7.60546
				21.0332	8.83333	27.1619	38.9021	15.1899	1.3222	21.0547	7.64716
				21.0137	8.81818	27.1645	38.9338	15.1629	1.12837	21.0413	8.00675
				21.0169	8.83967	27.161	38.8745	15.1532	1.13701	21.0319	7.3878
				21.014	9.40794	27.164	38.7416	15.168	1.52204	21.0202	7.40654
				21.0002	8.87339	27.1618	39.0869	15.1528	1.25109	21.0189	7.47466
				20.9902	9.2641	27.1606	39.0937	15.1253	1.55718	21.0189	7.85867
				20.986	8.9763	27.1565	39.0276	15.1132	1.1899	21.0028	7.7507
				20.9655	8.84824	27.1542	38.5242	15.1019	1.3723	20.9939	7.60083
[truncated: 10,939 more rows]
