# Supplementary material for: Two distinct conformational states define the interaction of human RAD51‐ATP with single‐stranded DNA
Source: EMBO J. 2018 Mar 5;37(7):e98162. doi: 10.15252/embj.201798162 (PMC5881629; doi:10.15252/embj.201798162)
Supplement: Supplementary file 5 — Source Data for Expanded View and Appendix [file EMBJ-37-e98162-s008.zip › EMBOJ_98162_SourceData_EVfigures/EMBOJ_98162_SourceData_figEV4.xlsx]

## Sheet: Figure EV4A
black dataset		red dataset		blue dataset		grey dataset
DNA extension (um)	Force (pN)	DNA extension (um)	Force (pN)	DNA extension (um)	Force (pN)	DNA extension (um)	Force (pN)
11.6798	0.2963	11.5893	1.04986	11.5882	1.13085	11.5874	0.0599
11.6819	0.23901	11.5923	1.19181	11.5838	1.19865	11.5896	-0.10491
11.674	0.2092	11.5981	1.05447	11.5871	1.32974	11.5843	-0.23522
11.6656	0.11794	11.5895	1.14604	11.5859	1.35484	11.5865	-0.05602
11.6721	-0.08699	11.5907	0.87875	11.5857	0.91386	11.5866	0.1912
11.6803	0.2175	11.5902	1.10549	11.5869	1.0062	11.5962	-0.29427
11.6779	0.3092	11.591	1.308	11.5885	1.0433	11.5862	-0.10413
11.6776	0.17016	11.5919	1.27621	11.5845	1.14344	11.5943	0.05606
11.674	0.50006	11.5864	1.20719	11.5852	1.51568	11.5886	-0.0867
11.6755	0.29327	11.593	1.15903	11.5846	1.27988	11.5858	0.10733
11.6745	0.27787	11.5914	1.3446	11.587	1.35395	11.5867	0.42053
11.6726	0.30956	11.591	1.15822	11.5855	1.32471	11.5847	0.08398
11.6718	0.38732	11.5949	1.32717	11.5885	1.72067	11.5841	0.12052
11.67	0.48835	11.589	0.98644	11.5771	1.05223	11.5889	0.01516
11.6675	0.43244	11.5745	1.18443	11.59	1.06109	11.5825	-0.18935
11.6708	0.34192	11.5867	1.30188	11.597	0.96862	11.5852	-0.1959
11.6797	0.37388	11.5835	1.25322	11.6094	0.89328	11.5849	-0.2038
11.679	0.48325	11.5832	1.22342	11.6153	1.08582	11.5985	-0.04718
11.6913	0.30911	11.6123	1.19322	11.62	1.45411	11.6	-0.0373
11.7024	-0.000523962	11.6209	1.23111	11.6322	0.99366	11.5928	0.06462
11.7015	-0.01867	11.623	1.31677	11.6402	1.27813	11.5975	0.0068
11.7021	0.21444	11.622	1.04866	11.6514	1.1496	11.6132	0.29697
11.7154	-0.06902	11.6276	1.17671	11.6433	1.25929	11.6156	-0.08455
11.7228	0.21665	11.6502	1.28459	11.6606	1.21982	11.6142	0.02945
11.7195	-0.03952	11.6577	1.23206	11.6598	0.97394	11.6165	0.25032
11.718	0.3248	11.6659	1.4289	11.6741	0.9985	11.6373	0.05779
11.7195	0.43823	11.6716	1.11475	11.6821	1.0322	11.6506	-0.34957
11.7363	0.51473	11.6864	1.4765	11.6811	1.14114	11.6541	0.25537
11.7485	0.31339	11.6797	1.37202	11.684	1.18689	11.6691	0.14613
11.7608	0.00314	11.691	1.18386	11.6971	1.56719	11.6721	0.16622
11.7584	0.32732	11.7013	1.29591	11.7128	1.19907	11.685	-0.04419
11.7602	0.65659	11.7069	1.09826	11.7156	1.22836	11.6856	0.41352
11.7837	0.18444	11.6974	1.48638	11.7295	1.09294	11.7021	-0.02968
11.7917	0.04837	11.7063	1.21195	11.7333	1.25754	11.6963	0.01467
11.7997	0.45287	11.7362	1.25872	11.7466	0.91813	11.7097	0.11869
11.8084	0.34615	11.7451	1.33195	11.7449	1.26454	11.716	0.51887
11.8217	0.31224	11.7537	1.28567	11.7419	1.26447	11.7231	-0.10222
11.8231	0.41051	11.7521	1.18798	11.7501	1.35545	11.7302	0.24207
11.8185	0.21671	11.7682	0.779	11.7539	0.90044	11.7302	-0.31605
11.8265	0.2112	11.7742	1.27612	11.7823	1.3096	11.7478	0.12002
11.8329	0.34776	11.7782	1.32744	11.7926	1.35338	11.7561	-0.16555
11.84	0.36217	11.789	0.86355	11.7849	1.23125	11.7507	-0.08382
11.8373	0.53497	11.7866	1.60416	11.782	1.09887	11.753	-0.05802
11.8505	0.52149	11.8021	1.46887	11.8064	1.50505	11.7526	-0.15299
11.8543	0.24964	11.8029	1.16592	11.8176	0.92409	11.7631	-0.04481
11.8686	0.26901	11.8026	1.28706	11.8251	1.03745	11.7677	0.01792
11.8747	-0.02656	11.8248	1.35655	11.8285	1.10691	11.7757	-0.2737
11.8716	0.27767	11.8226	1.44786	11.8352	1.38373	11.7869	0.02032
11.8784	0.50894	11.8398	1.36433	11.8328	1.27647	11.7947	-0.32241
11.8811	0.27384	11.8335	1.41371	11.8301	1.21642	11.8051	0.12726
11.8898	0.62556	11.846	1.43085	11.8464	1.10308	11.8172	-0.06751
11.897	0.50979	11.8562	1.41587	11.8457	1.15857	11.8237	0.1472
11.9059	0.31343	11.8591	1.2265	11.8665	1.04803	11.8259	0.19682
11.9103	0.58251	11.8503	1.29307	11.8621	1.13751	11.8334	0.24156
11.9243	0.37015	11.8561	1.4066	11.885	1.2965	11.8385	0.05703
11.9203	0.5604	11.8613	1.20043	11.8835	1.38861	11.8382	0.26882
11.9231	0.49906	11.8769	1.32641	11.884	1.20678	11.8365	0.11987
11.9234	0.42229	11.8716	1.1193	11.8874	1.52869	11.8558	-0.05755
11.9488	0.54523	11.8735	1.25044	11.8919	1.369	11.8677	-0.10564
11.9613	0.4436	11.8802	1.12026	11.8974	1.25811	11.8706	-0.01349
11.9672	0.16548	11.9034	1.3375	11.9029	1.79098	11.8736	0.24879
11.974	0.38862	11.9135	1.30166	11.9251	1.30228	11.8863	0.23273
11.9787	0.5264	11.9171	1.50792	11.913	1.38354	11.9034	0.2117
11.9751	0.06312	11.9255	1.31736	11.9157	1.52757	11.9039	0.04981
11.9765	0.02004	11.9302	1.23292	11.9187	1.65731	11.9195	0.01821
12.0032	0.27361	11.9473	1.31423	11.9228	1.22641	11.9146	0.0138
12.0173	0.13194	11.9434	1.52997	11.9414	1.55058	11.923	0.25257
12.0142	0.3246	11.9596	1.30561	11.944	1.22156	11.9222	-0.0112
12.007	0.35047	11.9643	1.16079	11.9539	1.33781	11.9372	0.52585
12.0351	0.51517	11.9718	1.42147	11.9609	1.40826	11.9365	-0.0669
12.0487	0.74099	11.9725	1.11897	11.9555	1.36165	11.936	-0.06426
12.0599	0.5375	11.989	1.266	11.9545	1.33938	11.9414	0.25211
12.0607	0.31616	11.9999	1.50366	11.9704	1.35704	11.953	0.14184
12.0681	0.34189	12.0016	1.35685	11.9697	1.37008	11.9782	0.12154
12.0739	0.28826	12.0064	1.46262	11.9704	1.43854	11.9805	0.05286
12.0765	0.06542	12.0053	1.21174	11.967	0.94922	11.9863	0.14316
12.0782	0.39408	12.0147	0.98284	11.983	1.25099	11.9926	-0.33101
12.0812	0.57112	12.02	1.4313	12.0022	1.14183	12.0082	0.10833
12.0989	0.2331	12.0477	1.30723	12.0023	1.18422	12.0116	-0.14134
12.1077	0.30704	12.0434	1.00365	12.0103	1.2775	12.0222	0.02871
12.1148	0.29582	12.0599	1.61012	12.0046	1.53699	12.0236	-0.08857
12.1197	0.15548	12.0677	1.58067	12.0324	1.31017	12.0412	-0.03031
12.1305	0.65347	12.0765	1.34382	12.036	1.35179	12.0458	0.08625
12.1322	0.43282	12.0799	1.78033	12.0495	1.52971	12.0525	0.00992
12.1452	0.7042	12.0869	1.33176	12.0472	1.07828	12.0612	0.25548
12.1458	0.50938	12.0934	1.35753	12.0507	1.22845	12.0666	0.36015
12.1646	0.69457	12.099	1.34592	12.0588	1.62152	12.0758	0.19166
12.1659	0.15354	12.0946	1.61023	12.0589	1.70825	12.0754	0.44471
12.1664	0.3619	12.1032	1.11099	12.0735	1.01805	12.0778	0.06124
12.1685	0.22353	12.1294	1.29699	12.0755	1.26385	12.0796	0.18342
12.178	0.70736	12.1328	1.42557	12.0876	1.67358	12.0921	0.21244
12.187	0.55133	12.1301	1.39621	12.0918	1.47236	12.0901	-0.02036
12.1903	0.60218	12.1333	1.25124	12.0933	1.12921	12.0922	0.28728
12.1993	0.44712	12.1373	1.40208	12.0927	1.3369	12.0976	0.2831
12.2002	0.81582	12.1619	1.485	12.1002	1.33757	12.1218	0.25501
12.2174	0.69878	12.1711	1.56652	12.1087	1.2804	12.1241	0.07085
12.2153	0.47051	12.1768	1.6658	12.1125	1.17523	12.1236	0.12944
12.2327	0.44289	12.1822	1.29951	12.1151	1.36373	12.1309	0.24831
12.2336	0.63159	12.1906	1.27067	12.1227	1.12058	12.1324	0.41241
12.236	0.13127	12.2035	1.34365	12.1373	1.48736	12.1456	0.26538
12.2347	0.58577	12.2049	1.33782	12.1421	1.6854	12.1499	0.4231
12.2409	0.5939	12.198	1.37188	12.1611	1.29468	12.1569	0.15805
12.2535	0.33535	12.1995	1.53562	12.1659	1.37812	12.1613	-0.00821
12.2532	0.29158	12.2189	1.51229	12.1764	1.45031	12.1866	-0.19764
12.2504	0.56862	12.2231	1.53587	12.1731	1.56213	12.1866	0.15988
12.2543	0.35176	12.2347	1.63884	12.1802	1.64198	12.2003	0.47989
12.2828	0.49593	12.2336	1.49918	12.1959	1.53949	12.2009	0.02925
12.2862	0.72569	12.2434	1.31031	12.1918	1.58932	12.2081	0.15142
12.2874	0.65639	12.2496	1.52513	12.2019	1.30286	12.2163	0.33918
12.2839	0.0904	12.2667	1.44355	12.2105	1.31637	12.2242	-0.02263
12.3069	0.50459	12.271	1.60067	12.2161	1.47936	12.2307	0.36774
12.3235	0.22271	12.2769	1.50834	12.2183	1.36356	12.2479	0.2195
12.3312	0.36203	12.2878	1.16014	12.2039	1.22471	12.2469	0.27041
12.344	0.7894	12.2878	1.81145	12.2119	1.55301	12.2445	0.25672
12.3452	0.62006	12.2888	1.26042	12.2139	1.31689	12.2482	-0.10676
12.3548	0.65168	12.2871	1.21653	12.2352	1.51189	12.2519	-0.04709
12.3616	0.56639	12.3064	1.45529	12.2488	1.56618	12.2528	0.22404
12.3682	0.33918	12.311	1.4225	12.2418	1.6653	12.2605	0.65544
12.3746	0.75803	12.3237	1.31399	12.2433	1.58208	12.283	0.73156
12.3772	0.70282	12.3251	1.25118	12.2437	1.09665	12.2833	-0.01087
12.3727	0.52831	12.3359	1.67829	12.2744	1.26223	12.296	0.1745
12.3854	0.6895	12.3456	1.40676	12.2857	1.43164	12.2998	0.62505
12.3966	0.37983	12.3498	1.69089	12.2979	1.50038	12.3077	0.03761
12.3961	0.73778	12.3556	1.53873	12.299	1.62729	12.3056	0.1931
12.4035	0.53429	12.3598	1.72375	12.3093	0.97284	12.3162	0.58679
12.4177	0.51827	12.3718	1.60519	12.3168	0.92886	12.3222	0.23537
12.4264	0.57407	12.3719	1.14721	12.3231	1.26583	12.3142	0.02165
12.4289	0.21196	12.3887	1.48869	12.3349	1.53171	12.3178	0.40172
12.4393	0.41702	12.3884	1.30983	12.334	1.25368	12.3443	0.27217
12.4456	0.33899	12.3869	1.5084	12.3467	1.27073	12.3504	0.31535
12.4608	0.31848	12.3882	1.7282	12.3545	1.62975	12.3575	0.20711
12.4664	0.51061	12.4006	1.21706	12.362	1.48486	12.353	0.33841
12.4806	0.71189	12.424	1.61814	12.3654	1.61899	12.3587	0.4925
12.4805	0.4664	12.4272	1.46802	12.3654	1.63766	12.379	0.47085
12.4891	0.46704	12.4288	1.59501	12.3683	1.38161	12.3916	0.60838
12.4942	0.65483	12.4271	1.30198	12.3713	0.92621	12.4062	0.33488
12.5168	1.00409	12.4523	1.55416	12.3851	1.32801	12.405	0.23461
12.5115	0.49478	12.462	1.66303	12.3863	1.29589	12.4126	0.38219
12.5149	0.30947	12.4719	1.34945	12.3963	1.29805	12.4249	0.27314
12.512	0.55509	12.4787	1.45246	12.4039	1.07838	12.4287	0.29895
12.52	0.45372	12.4811	1.47062	12.4103	1.47671	12.4312	0.36998
12.5322	0.62218	12.483	1.46307	12.4096	1.17506	12.4445	0.2872
12.5298	0.61156	12.4755	1.35594	12.4096	1.3758	12.4608	0.46917
12.5376	0.55171	12.4926	1.59703	12.4296	1.24498	12.4573	0.09734
12.5219	0.84065	12.4905	1.9709	12.4388	1.59008	12.4781	0.36183
12.5505	0.63686	12.4925	1.449	12.4354	1.52738	12.4796	0.62789
12.5588	0.46133	12.4987	1.64057	12.4336	1.40501	12.4923	0.30178
12.5773	0.15793	12.5099	1.42703	12.4463	1.56368	12.4925	0.33021
12.5786	0.18397	12.5256	1.54238	12.4685	1.89458	12.5082	0.6458
12.5885	0.07937	12.5311	1.32862	12.4778	1.0714	12.5067	0.25728
12.5987	0.33382	12.5486	1.90174	12.4648	1.46668	12.5189	0.06514
12.6068	0.25157	12.5464	1.6727	12.4817	1.60957	12.5309	0.29649
12.6174	0.27706	12.5587	1.57042	12.4772	1.54655	12.5409	0.3632
12.6204	0.47479	12.5666	1.61652	12.4965	1.4455	12.5435	0.82054
12.6386	1.18492	12.5646	1.6455	12.4944	1.55665	12.5536	0.28057
12.6328	0.32013	12.5603	1.63294	12.4909	1.52138	12.5532	0.30074
12.6494	0.19834	12.5826	1.75607	12.4962	0.97209	12.5658	0.38167
12.6596	0.42133	12.5849	1.70022	12.5087	1.77672	12.574	0.27048
12.6689	0.7683	12.5808	1.45364	12.5299	1.65512	12.5831	0.71835
12.667	0.46728	12.5952	1.78244	12.5316	1.42451	12.5942	0.33307
12.669	0.541	12.6085	1.21644	12.5406	1.71808	12.5947	0.43713
12.6648	0.54306	12.6115	1.67606	12.5429	1.10729	12.6106	0.50771
12.669	0.71239	12.6246	1.58323	12.5576	1.18836	12.6175	0.47112
12.6722	0.67465	12.633	1.76581	12.5603	1.40742	12.6078	0.67215
12.6903	0.72003	12.6288	1.68077	12.5702	1.52043	12.6087	0.28595
12.7048	0.67436	12.6566	1.27781	12.5776	1.58229	12.6199	0.34498
12.7069	0.53216	12.6476	1.76633	12.5824	1.1935	12.6305	0.51169
12.7223	0.52152	12.6508	1.64357	12.5894	1.79604	12.6293	0.33599
12.7221	0.57978	12.6484	1.58576	12.5966	1.39083	12.6325	0.43815
12.721	0.69171	12.6549	1.8034	12.6084	1.45752	12.632	0.00904
12.7175	0.24754	12.6736	1.5263	12.6197	1.75138	12.6587	0.3221
12.7489	0.35966	12.6716	1.21875	12.63	1.22009	12.6695	0.26059
12.7542	0.35704	12.672	1.86585	12.6275	1.73977	12.6715	0.42707
12.7591	0.67551	12.6776	1.86079	12.6402	1.40482	12.6648	0.63547
12.7609	0.49015	12.6987	1.79925	12.6393	1.73403	12.6748	0.9486
12.7601	0.30083	12.7017	1.60792	12.659	1.52085	12.6822	0.26126
12.7864	0.27057	12.7192	2.08534	12.6602	1.58123	12.6842	0.46175
12.7892	0.71076	12.7138	1.61986	12.6698	1.35513	12.7025	0.43334
12.7928	0.53799	12.7222	1.86515	12.6753	1.51652	12.6989	0.39146
12.7897	0.52586	12.7401	1.66997	12.6818	1.80957	12.7025	0.48246
12.7975	0.53971	12.736	1.51105	12.6997	1.79755	12.7036	0.46855
12.8032	0.78702	12.7427	1.92359	12.6997	1.74158	12.7357	0.31367
12.8215	0.6931	12.7431	1.96416	12.7064	1.52094	12.7397	0.45296
12.8312	0.43422	12.7642	1.60802	12.7189	1.32623	12.7405	0.36183
12.8307	0.84089	12.7529	1.62833	12.719	1.99656	12.739	0.60356
12.8373	0.75042	12.7503	1.8468	12.7167	1.80318	12.7541	0.5638
12.8349	0.44372	12.7628	1.70216	12.7218	1.58703	12.7699	0.53209
12.8421	0.91825	12.7719	1.89666	12.73	1.55199	12.7728	0.5715
12.8479	0.42344	12.7864	2.21964	12.7341	1.53872	12.7905	0.64128
12.8502	0.64315	12.7939	1.73175	12.7327	1.81167	12.7988	0.72524
12.8608	0.54663	12.7992	1.72413	12.7295	1.57381	12.8049	0.49885
12.8574	0.24113	12.8096	1.66445	12.7487	1.85023	12.8053	0.37312
12.8583	0.61026	12.8025	1.6137	12.7639	1.70725	12.8233	0.42158
12.8604	0.33144	12.8106	1.99657	12.766	1.3675	12.8258	0.31816
12.8749	0.35283	12.8443	1.98623	12.7863	1.72083	12.846	0.75374
12.8766	0.61235	12.8389	1.61223	12.7903	1.70733	12.8446	0.65643
12.8909	0.43036	12.8507	1.9171	12.8019	1.383	12.8443	0.51053
12.8932	0.49365	12.8472	1.77109	12.8032	1.55706	12.8591	0.49838
12.8902	0.28049	12.8542	1.78013	12.8129	1.78132	12.8689	0.36999
12.894	0.39869	12.8626	1.99549	12.8264	1.92898	12.8788	0.45308
12.8997	0.871	12.8664	1.88398	12.8236	1.47071	12.8789	0.55977
12.9097	0.33557	12.8748	1.86443	12.8139	1.4291	12.877	0.69206
12.9145	0.37489	12.8841	1.73371	12.8416	1.68799	12.8761	0.3309
12.92	0.6458	12.8999	1.67492	12.8574	1.82895	12.8849	0.65857
12.935	0.78667	12.8945	1.92372	12.8542	1.84965	12.8985	0.81573
12.9519	0.86908	12.8972	2.04983	12.8574	1.37125	12.8977	0.45477
12.9468	0.77831	12.8955	1.9189	12.8566	1.58569	12.8831	0.13011
12.9598	0.5986	12.9223	2.00776	12.8909	1.53404	12.9103	0.38148
12.9628	0.56644	12.9311	1.92311	12.8905	1.51297	12.9317	0.72292
12.9642	0.47	12.9224	1.63925	12.9081	1.87589	12.9358	0.69208
12.9703	0.42914	12.9301	1.80829	12.9052	1.91564	12.9422	0.53794
12.9626	0.37093	12.9356	1.60789	12.9214	2.00788	12.9431	0.74449
12.963	0.61742	12.9661	1.56363	12.9283	1.92707	12.9601	0.41564
12.9803	0.34707	12.9623	1.68379	12.9371	1.75695	12.9642	0.70878
13.003	0.51025	12.9748	1.97856	12.9397	1.80399	12.9825	0.43111
13.001	0.62088	12.9843	2.0547	12.9507	1.70318	12.9822	0.3121
12.9997	0.2949	12.9947	2.07339	12.9585	1.58961	12.997	0.62812
13.0078	0.26098	12.9893	1.74564	12.9614	1.6484	13.0053	0.58408
13.037	0.49963	13.0138	1.7094	12.9757	2.1531	13.0104	0.6647
13.0404	0.42545	13.0188	1.70246	12.9808	1.97688	13.0144	0.46576
13.0297	0.80516	13.0213	1.92042	12.9884	2.31894	13.0219	0.9073
13.0421	0.75843	13.0378	1.79795	12.998	1.87438	13.034	0.95813
13.0442	0.70144	13.0419	1.89442	13.0071	1.81127	13.0268	0.79956
13.0513	0.93906	13.0512	1.86916	13.0088	1.6694	13.0294	0.50051
13.0642	0.6575	13.0589	1.77604	13.0166	1.61793	13.0367	0.4485
13.0694	1.0524	13.0654	1.65596	13.0142	1.59991	13.0515	0.65236
13.0657	1.17174	13.0642	1.69759	13.0213	1.65362	13.0498	0.5342
13.0649	0.80023	13.0836	1.89798	13.0457	1.82253	13.0485	0.92688
13.0747	0.69995	13.0831	2.09583	13.052	1.77163	13.0552	0.30835
13.0867	0.70719	13.0997	2.07513	13.0515	1.84668	13.0784	0.55343
13.0862	0.91256	13.1011	1.89097	13.049	1.83993	13.0878	0.48273
13.0841	0.93349	13.1066	2.00948	13.0614	1.85295	13.0962	0.66257
13.088	0.88805	13.118	1.9244	13.0784	1.41808	13.1035	0.23277
13.1118	1.1581	13.1275	1.99435	13.0815	1.77009	13.0967	0.69929
13.1182	0.87093	13.1404	2.10072	13.0861	1.8166	13.1028	0.63847
13.1374	0.91575	13.1431	1.61986	13.0965	1.83196	13.1138	0.8598
13.1306	0.95264	13.1516	2.22615	13.0992	1.91631	13.1409	0.55601
13.1326	1.046	13.1569	1.96722	13.0959	1.60243	13.1383	0.4093
13.1274	0.52505	13.1717	1.75715	13.1009	1.7934	13.1357	0.13972
13.1352	0.83786	13.1774	1.90892	13.1302	1.69553	13.1379	0.36664
13.1491	0.88593	13.1736	1.65191	13.1315	1.79442	13.154	0.56328
13.156	0.70492	13.1818	1.91957	13.1418	1.82758	13.1542	0.77147
13.1653	0.91248	13.198	2.00511	13.1498	1.82734	13.1558	0.6535
13.1774	1.04134	13.204	1.91123	13.161	1.83083	13.1456	0.75642
13.1803	0.9266	13.2097	1.82537	13.1605	2.01288	13.1512	0.42073
13.182	1.39922	13.2086	2.11529	13.1652	1.95207	13.1687	0.66335
13.1938	0.89172	13.213	2.06169	13.172	1.83896	13.1809	0.58507
13.2034	1.11071	13.2309	2.14324	13.1786	1.89377	13.1904	0.70905
13.2061	1.39863	13.2425	1.80298	13.2006	1.67419	13.2026	0.65828
13.2059	1.14975	13.255	1.80139	13.2123	2.10613	13.2023	0.17605
13.2087	1.16788	13.2561	1.88287	13.2132	1.96317	13.2202	0.52558
13.2318	0.75749	13.2535	1.91889	13.2178	2.09045	13.2218	0.42603
13.2373	0.87174	13.259	2.01242	13.2232	1.64413	13.2357	0.894
13.2349	1.06095	13.2704	1.77127	13.2385	1.8031	13.2368	0.64796
13.2391	0.94521	13.2892	1.51395	13.2435	1.50686	13.2465	0.77629
13.2612	0.88236	13.2865	1.96357	13.2469	2.00448	13.2605	0.56033
13.276	0.93696	13.3005	2.16566	13.2517	1.77444	13.2647	0.68593
13.2812	0.77849	13.3102	1.8233	13.2506	1.89395	13.274	0.55082
13.2853	1.07487	13.3152	2.07639	13.2618	2.0755	13.2758	0.60201
13.2999	0.72442	13.319	1.81662	13.2857	1.76092	13.2757	0.74557
13.3072	1.00411	13.3357	1.9733	13.2876	1.77624	13.2746	0.56171
13.3074	0.9785	13.344	1.80488	13.294	1.88601	13.2894	0.60334
13.3202	0.95188	13.3488	2.08417	13.3077	1.65752	13.295	0.50171
13.3306	0.7856	13.3565	2.33304	13.3045	1.60472	13.3069	0.19828
13.3368	0.89938	13.3564	1.94294	13.3051	1.5059	13.3155	0.62188
13.3391	0.70732	13.3742	2.10858	13.3077	2.07196	13.3269	0.8203
13.3415	1.12686	13.3815	1.86027	13.3232	2.03239	13.3222	0.8015
13.3444	1.05411	13.3736	1.7832	13.3301	1.95157	13.3369	0.68808
13.3553	1.0293	13.3767	1.76414	13.3365	1.9209	13.3408	0.54294
13.354	0.72014	13.3911	1.85683	13.3359	1.78344	13.3511	0.49862
13.3634	1.12746	13.397	1.76287	13.3338	2.06664	13.3607	0.53162
13.3762	1.22645	13.4022	1.85307	13.3581	1.84437	13.3659	0.4466
13.3867	1.02312	13.4125	1.83851	13.3733	1.59691	13.377	1.00929
13.3856	1.16452	13.4141	1.6036	13.3851	1.37022	13.3745	0.4483
13.3922	0.7831	13.4137	2.00365	13.3878	1.78668	13.3733	0.6173
13.3939	1.06232	13.424	2.1138	13.409	1.87092	13.3746	1.00926
13.3977	1.14696	13.4274	1.86918	13.4107	1.90213	13.395	0.3879
13.4112	1.10772	13.425	1.9827	13.4111	1.76377	13.3909	0.63622
13.4104	1.36539	13.4308	2.36322	13.4228	1.90226	13.3957	0.79792
13.4244	1.11895	13.4337	2.03487	13.4238	1.80509	13.3888	0.5368
13.4274	1.65721	13.4519	2.04907	13.4261	2.22725	13.4173	0.7397
13.4288	1.4771	13.4629	1.90964	13.4294	1.85139	13.423	0.6265
13.422	0.97205	13.4578	1.99665	13.4303	1.63877	13.4288	0.8022
13.4349	1.02377	13.4622	1.56461	13.4368	1.72851	13.4347	0.95254
13.4491	1.20305	13.4695	2.02688	13.445	1.76383	13.448	0.90611
13.4421	1.089	13.4995	1.85799	13.4523	1.56623	13.4587	0.55364
13.4417	1.06093	13.5074	1.84154	13.4678	2.07954	13.4674	0.95097
13.4586	1.21983	13.5144	2.01262	13.4791	1.75602	13.479	0.96232
13.4754	1.12261	13.5207	1.80168	13.4783	2.01427	13.4785	0.82361
13.4787	1.2233	13.5283	1.99903	13.486	1.83361	13.476	0.88514
13.4786	0.99351	13.5273	2.01569	13.493	1.78432	13.4848	0.91891
13.4753	1.16849	13.5308	2.00655	13.5049	1.38394	13.5132	0.83856
13.4909	1.02812	13.5331	2.25539	13.5059	1.72722	13.5097	0.56409
13.5095	1.36293	13.5448	2.06827	13.5194	1.78796	13.5267	0.80329
13.5237	0.8786	13.5426	1.72225	13.5324	1.66604	13.5325	0.70819
13.5309	1.20701	13.547	1.87865	13.5296	1.82788	13.5335	0.76153
13.5341	1.04305	13.5498	2.02683	13.5432	1.80084	13.5289	0.89331
13.541	1.06994	13.5555	2.31813	13.5527	1.78391	13.5502	0.65335
13.5583	0.95408	13.5842	1.91073	13.5602	2.13237	13.5654	0.89494
13.5723	0.82165	13.5859	1.92923	13.5658	1.68865	13.5736	0.79505
13.5795	1.14974	13.5964	1.99052	13.5775	1.93309	13.5775	0.53072
13.5803	1.28839	13.6	1.84753	13.579	1.90007	13.5924	0.51497
13.5814	1.14127	13.6	1.9427	13.6001	1.96822	13.6009	1.04114
13.5982	1.22584	13.5971	2.16647	13.5982	1.90026	13.6065	1.00219
13.5919	1.34869	13.6127	1.58842	13.5983	1.93124	13.6125	0.4987
13.6144	1.37342	13.6345	2.06334	13.5984	1.72853	13.6109	0.83374
13.6167	1.30339	13.6402	1.97963	13.6082	1.51706	13.6332	1.08035
13.6221	1.51531	13.6321	1.9987	13.6286	1.72252	13.6305	0.88266
13.6246	1.23982	13.6312	2.03195	13.6333	1.9013	13.6435	0.76404
13.6383	1.57071	13.6619	2.08329	13.6391	1.95142	13.649	0.70108
13.6453	1.23391	13.6661	2.12605	13.6497	1.52099	13.659	0.90327
13.6458	1.57602	13.6754	2.12309	13.6465	1.88528	13.6668	0.97797
13.6431	1.63679	13.6836	1.89705	13.6492	1.8487	13.6698	0.79858
13.6503	1.30438	13.6866	2.20589	13.651	1.95266	13.6663	0.95153
13.6558	1.25481	13.6974	2.16221	13.6613	1.63043	13.6754	0.69598
13.6709	1.52178	13.7056	1.78698	13.6544	1.94394	13.7016	0.74052
13.6769	1.23684	13.6997	2.22098	13.6641	1.9971	13.7005	1.11583
13.671	1.10346	13.6982	2.1485	13.66	1.89648	13.7044	0.75409
13.6918	1.25709	13.6995	1.99353	13.684	2.14474	13.6998	0.60725
13.7021	1.49087	13.7383	1.8732	13.6934	1.95101	13.7302	0.81341
13.6962	1.15948	13.7335	1.76962	13.7048	1.86698	13.7383	1.20592
13.6896	1.25383	13.7384	2.04417	13.7143	1.91022	13.7462	1.14865
13.6987	1.1953	13.7391	1.99869	13.7201	2.06988	13.7487	1.03903
13.7033	1.41225	13.7621	2.31518	13.7334	1.9942	13.7539	0.90395
13.7125	1.12331	13.7695	2.05217	13.7343	2.02083	13.7653	1.10301
13.7298	1.15709	13.7744	1.8729	13.7443	1.38767	13.7782	1.13754
13.7359	1.10783	13.7922	1.94509	13.7544	1.89218	13.7901	0.67735
13.7346	1.34101	13.7948	2.04667	13.7732	2.01846	13.7856	0.94201
13.741	1.5986	13.8047	2.08263	13.7689	1.8628	13.8047	0.84262
13.7593	1.36913	13.8049	2.25317	13.7838	1.79614	13.8094	0.89751
13.7589	1.62797	13.8206	1.91444	13.786	1.98571	13.8178	0.8452
13.7809	1.77945	13.8163	2.17414	13.7838	2.24129	13.8198	1.26186
13.7862	1.61017	13.8334	2.18213	13.7887	1.81068	13.8365	0.7066
13.7812	1.36755	13.8345	1.89229	13.7946	2.32335	13.8402	0.85637
13.7911	1.51791	13.8471	1.97953	13.805	1.90197	13.847	0.83523
13.7892	1.46417	13.8535	2.22879	13.8136	1.80976	13.8561	1.01312
13.8048	1.48272	13.86	1.92429	13.818	1.69771	13.8698	1.16537
13.8033	1.55383	13.8779	2.0477	13.8165	1.90137	13.8776	0.65958
13.819	1.18965	13.869	2.32969	13.8229	2.03151	13.8752	0.81959
13.8107	1.48997	13.8719	2.30996	13.8256	1.77871	13.8698	1.00162
13.8153	1.38747	13.8772	1.69067	13.844	1.66105	13.8807	1.00243
13.8211	1.28388	13.8865	2.00474	13.8518	1.58647	13.9087	1.14071
13.844	1.49515	13.888	1.94928	13.8555	1.92064	13.9012	1.17747
13.8479	1.68349	13.8982	2.09871	13.8539	1.65422	13.9206	1.21651
13.8502	1.72559	13.903	2.09853	13.8622	1.61629	13.9276	0.84627
13.8459	1.65241	13.9084	2.10727	13.869	2.03933	13.9215	1.12145
13.8702	1.53472	13.9092	2.25042	13.8703	1.52334	13.9242	0.98663
13.883	1.64154	13.9051	2.07286	13.8862	2.11144	13.9419	0.9015
13.8922	1.59056	13.9171	1.91566	13.8857	1.81687	13.9551	0.82462
13.8957	1.50146	13.9242	1.96496	13.8967	2.04955	13.9579	1.05751
13.9028	1.38876	13.9363	2.25168	13.9108	1.97812	13.9594	1.16953
13.9149	1.43771	13.9445	2.12211	13.9028	1.96647	13.9596	0.83346
13.9226	1.58299	13.9433	1.98513	13.9105	2.15495	13.9683	0.97007
13.9414	1.43157	13.9447	2.20105	13.9157	1.89815	13.9881	1.01926
13.9397	1.65091	13.9585	2.47581	13.9196	2.30822	13.9757	1.38951
13.9552	1.41984	13.9765	1.65739	13.9302	1.72151	13.9789	1.06249
13.955	1.25768	13.9823	2.1304	13.9397	1.988	13.9852	1.18057
13.969	1.52757	13.9758	2.22049	13.9461	2.0164	14.0073	1.01268
13.9777	1.7006	13.9726	2.26864	13.9586	2.07304	14.0191	1.20634
13.9798	1.71157	13.9976	2.27932	13.9617	1.85728	14.0266	1.01333
13.9644	1.54009	14.0066	2.12971	13.9607	1.99162	14.0331	0.98831
13.9747	1.8199	14.013	2.44339	13.9549	1.90307	14.0435	0.96023
13.9855	1.65956	14.0083	1.79022	13.9875	2.11692	14.0445	1.18953
13.9844	1.7282	14.0141	2.24037	13.9923	2.1115	14.0627	1.34658
13.9927	1.76158	14.0314	2.00403	13.9972	2.178	14.0557	1.20105
13.9918	1.85685	14.0281	2.36468	14.0084	2.14733	14.0734	0.8858
14.0212	1.29704	14.0456	2.22348	14.0063	1.94428	14.082	1.13439
14.0114	1.7541	14.045	2.2208	14.0083	2.40821	14.0936	1.39718
14.029	1.63895	14.0545	2.54478	14.0176	2.08045	14.0956	1.13183
14.0406	1.60117	14.0644	2.0533	14.0413	1.63426	14.1067	1.2312
14.0398	1.57239	14.0629	1.84202	14.0415	2.32065	14.1124	1.3749
14.0355	1.38859	14.0691	2.12299	14.0618	2.28443	14.1194	1.26749
14.045	1.27182	14.0823	2.01867	14.0573	2.36392	14.1271	1.26043
14.0574	1.72656	14.0824	2.46131	14.0543	1.91209	14.134	1.14649
14.0719	1.45938	14.0929	2.21059	14.0599	2.10525	14.1557	1.08347
14.0696	1.62903	14.0992	2.2709	14.0746	2.08528	14.1534	1.32899
14.0782	1.64633	14.106	2.02086	14.0956	1.95012	14.1635	1.16564
14.0918	1.56545	14.1126	2.33035	14.0944	2.08725	14.1663	1.45547
14.0878	1.72861	14.1189	1.98519	14.0982	2.24143	14.1549	1.54629
14.1195	2.06329	14.1142	2.52563	14.0919	2.02334	14.1615	1.42663
14.1167	1.86086	14.1154	2.46186	14.1146	1.85196	14.1787	1.25723
14.1208	2.10541	14.1287	2.14397	14.1281	1.96767	14.1782	1.27835
14.1203	1.94918	14.1304	2.1793	14.1349	1.98142	14.1951	1.28693
14.1355	2.15152	14.1448	2.12069	14.1481	2.07673	14.1968	1.19724
14.1438	2.03241	14.1445	2.16755	14.1523	2.6669	14.2073	1.29956
14.151	1.4883	14.1625	2.10676	14.1588	1.94427	14.2186	1.04848
14.1492	1.84508	14.1668	2.2726	14.1572	2.06303	14.2127	1.0621
14.1625	1.59209	14.1807	2.14711	14.1739	2.12325	14.2152	1.27779
14.1613	1.88458	14.1843	2.62428	14.1814	2.17882	14.2181	1.1304
14.1713	1.78464	14.1921	2.08877	14.1928	2.3436	14.2282	1.08602
14.1928	2.16085	14.1964	2.39468	14.1998	2.2771	14.24	1.02487
14.1932	2.07915	14.198	1.98866	14.2037	2.05488	14.2351	1.33373
14.2031	1.98075	14.1979	2.01131	14.2114	2.19765	14.2348	1.27136
14.2065	1.68371	14.2014	2.414	14.2227	2.14595	14.2457	1.20925
14.2253	1.98863	14.2314	2.12795	14.2265	2.47438	14.2737	1.26082
14.232	2.10695	14.233	2.62907	14.2317	2.22737	14.2727	1.51721
14.2282	2.39625	14.2396	2.3189	14.2429	2.09252	14.2843	1.37518
14.2264	2.32312	14.2282	2.44194	14.2443	1.9162	14.2888	1.18453
14.2252	2.06175	14.241	2.1362	14.2643	2.28935	14.3019	1.62343
14.2364	2.0794	14.2629	2.17067	14.2731	2.15565	14.3059	1.17304
14.2446	2.3271	14.2632	2.32064	14.2787	2.05823	14.3128	1.08668
14.235	1.8904	14.2689	2.36276	14.2874	1.82838	14.3185	1.19854
14.2366	1.85767	14.2686	2.10859	14.2949	1.94971	14.322	1.14945
14.2625	2.23671	14.3009	2.1433	14.3032	2.43821	14.3245	1.0982
14.2792	1.97526	14.3016	2.08169	14.3052	2.27186	14.333	1.41955
14.2851	2.19368	14.3274	2.14469	14.3201	2.26082	14.3444	1.1396
14.2997	2.14741	14.3231	2.53152	14.32	2.12718	14.3323	1.59334
14.2956	2.52862	14.3269	2.21467	14.3351	2.17737	14.3368	1.56694
14.3081	2.34867	14.3392	2.39914	14.3348	2.3792	14.3509	1.28584
14.3088	2.26473	14.3383	2.51043	14.3476	2.44177	14.3657	1.4203
14.3281	2.20693	14.3459	2.43643	14.3496	2.29723	14.3824	1.336
14.325	2.41461	14.3486	2.34896	14.3507	2.55663	14.392	1.62815
14.3435	2.45816	14.354	2.29989	14.3515	2.48096	14.3998	1.10283
14.3459	2.50151	14.3575	2.1391	14.3687	2.22907	14.3991	1.28399
14.3516	2.59168	14.3865	2.05046	14.3823	2.66354	14.412	1.56476
14.358	2.42769	14.386	2.52727	14.3878	2.55907	14.4079	1.27637
14.3651	2.59896	14.4026	2.5785	14.3911	1.97128	14.402	1.06675
14.382	2.62577	14.4022	2.2002	14.3892	2.28275	14.4233	1.55355
14.3871	2.58269	14.4056	2.38164	14.414	2.57457	14.429	1.15704
14.3939	2.32463	14.4249	2.2275	14.4232	2.09733	14.4366	1.42802
14.4004	2.47943	14.423	2.19471	14.4308	2.40678	14.445	1.17311
14.4103	2.3425	14.4382	2.43944	14.4319	2.44747	14.4576	1.23633
14.4157	2.75361	14.443	2.67103	14.44	2.25212	14.4606	1.24862
14.4286	2.34976	14.4519	2.83892	14.4548	2.72904	14.4582	1.56796
14.433	2.60043	14.4545	2.23416	14.4611	2.33917	14.4585	1.47337
14.438	2.17004	14.4709	2.5303	14.45	2.11471	14.472	1.28321
14.4422	2.68563	14.4748	2.51629	14.4532	2.44088	14.4886	0.8841
14.462	2.14455	14.4872	2.48529	14.4814	2.22313	14.4904	1.42388
14.4543	2.57703	14.4924	2.68536	14.4875	2.09539	14.495	1.60432
14.4808	2.62557	14.4888	2.26385	14.4941	2.55472	14.4939	1.24389
14.4834	2.53667	14.4915	2.20399	14.4839	2.33508	14.5033	1.55529
14.4911	2.49122	14.4939	2.67904	14.5053	2.22113	14.5107	1.87703
14.4974	2.54804	14.4914	2.29326	14.5266	2.37598	14.5268	1.80087
14.4977	2.61433	14.4929	2.54327	14.5234	2.64234	14.5191	1.61298
14.4997	2.49848	14.5165	2.62878	14.5402	1.98995	14.5307	1.51454
14.4941	2.65681	14.521	2.65157	14.5409	2.3419	14.5463	1.91723
14.5163	2.67566	14.5258	2.10596	14.5574	2.6277	14.5519	1.50956
14.5181	2.50833	14.5231	2.66956	14.557	2.20745	14.561	1.3133
14.5169	2.60587	14.5329	2.33778	14.5697	2.51486	14.5607	1.40246
14.5131	2.59205	14.562	2.52571	14.574	2.01993	14.5824	1.4851
14.5277	2.84065	14.5597	2.76594	14.5808	2.42626	14.5733	1.57726
14.5404	2.6108	14.5722	2.70807	14.5753	2.26675	14.5924	1.66617
14.5493	2.79539	14.5779	2.41666	14.5862	2.35833	14.599	1.45396
14.5675	2.46311	14.5852	2.35778	14.5923	2.32585	14.6032	1.42829
14.5649	2.36565	14.5958	2.60506	14.5975	2.42149	14.6152	1.61893
14.581	2.64317	14.6004	2.67973	14.6091	2.42668	14.615	1.29604
14.5788	2.90287	14.612	2.51359	14.6137	2.56824	14.6153	1.45997
14.5925	2.83786	14.6165	2.29425	14.6247	2.6609	14.619	1.45777
14.5929	2.6859	14.6282	2.74378	14.6222	1.91605	14.644	1.15118
14.5954	2.70731	14.6269	2.64044	14.6217	2.19588	14.6428	1.59436
14.5992	2.62673	14.6438	2.3433	14.6255	2.48706	14.6575	1.63707
14.6117	2.6806	14.6466	2.20887	14.6402	2.56689	14.6618	1.44502
14.6287	2.62354	14.6614	2.91672	14.6419	2.40844	14.6582	1.30346
14.629	2.79333	14.6681	2.37032	14.6387	2.52193	14.659	1.03426
14.6321	2.48375	14.6692	2.71224	14.6435	2.52592	14.6874	1.39266
14.636	2.63495	14.6841	2.21957	14.6536	2.41486	14.694	1.34408
14.6647	2.75256	14.6786	2.55417	14.6745	2.2875	14.6973	1.19068
14.6708	2.68975	14.6846	2.77491	14.6799	2.1687	14.7028	1.48645
14.6848	2.67121	14.6921	2.69146	14.6946	2.20339	14.7035	1.62338
14.6842	3.18609	14.7156	2.83038	14.6914	2.69509	14.7292	1.53141
14.693	3.01165	14.7143	2.75694	14.7087	2.45766	14.7296	1.65615
14.6969	2.93207	14.7118	2.33212	14.7122	2.33988	14.7278	1.57268
14.7086	3.28961	14.7178	2.31815	14.7226	2.17266	14.7268	1.2567
14.7178	3.04177	14.7192	2.52937	14.7307	2.33232	14.7478	1.58328
14.7228	3.39613	14.7448	2.60462	14.7359	2.20987	14.7696	1.48605
14.7323	3.34587	14.7499	2.51842	14.7495	2.48353	14.7657	1.64974
14.7332	3.19018	14.7606	2.53574	14.753	2.25526	14.7807	1.31324
14.7468	3.28649	14.7653	2.78505	14.7635	2.5433	14.7889	1.82467
14.7478	2.96062	14.7734	2.40262	14.7634	2.41344	14.7974	1.39439
14.7617	3.03379	14.7817	2.51649	14.7823	2.54602	14.8017	1.48064
14.7617	2.9619	14.7787	2.62654	14.7806	2.26745	14.8176	1.68474
14.7581	2.81567	14.7802	2.88527	14.7957	2.555	14.8203	1.57071
14.7618	2.87939	14.783	2.59662	14.8015	2.43305	14.8285	1.61963
14.7823	2.72372	14.808	3.07593	14.7967	2.564	14.8332	1.45248
14.7805	2.58701	14.815	2.50108	14.803	2.4571	14.8395	1.58149
14.7822	2.91359	14.8141	2.9198	14.8106	2.48621	14.8506	0.94802
14.7825	2.83686	14.8186	2.78113	14.8373	2.53504	14.8571	1.46086
14.7939	3.18979	14.8302	2.41174	14.8348	2.39888	14.877	1.34612
14.8159	3.17343	14.8537	2.57871	14.8519	2.72055	14.874	1.39133
14.8197	2.72611	14.8539	2.53779	14.8521	2.39514	14.8846	1.19716
14.839	2.87451	14.8667	2.90962	14.8607	2.50853	14.8869	1.61653
14.8352	3.16654	14.8736	2.63387	14.8719	2.74737	14.9058	1.34338
14.8533	2.90971	14.877	2.40684	14.8767	2.36905	14.9124	1.54166
14.8509	2.86027	14.8894	2.8289	14.8818	2.77183	14.9034	1.46252
14.8644	3.49671	14.9032	2.65497	14.8907	2.47425	14.9059	1.51315
14.8702	3.15753	14.9004	2.62378	14.8985	2.6677	14.9243	1.34596
14.8765	3.31354	14.9066	2.57683	14.8987	2.45124	14.9257	1.35215
14.8772	3.19961	14.9017	2.42548	14.9	2.34492	14.9405	1.47824
14.8953	3.03338	14.9101	2.56571	14.9012	2.30695	14.9447	1.48465
14.9013	3.21355	14.9189	2.40874	14.909	2.59839	14.9411	1.28262
14.904	3.42207	14.931	2.3976	14.9225	2.17307	14.9373	1.79131
14.916	3.01703	14.9391	2.91986	14.9166	2.60754	14.9514	1.48474
14.9139	3.08198	14.9365	2.63691	14.9168	2.63951	14.9612	1.4796
14.9154	3.32647	14.9445	2.51357	14.9355	2.40976	14.9595	1.66209
14.922	3.42481	14.9523	2.68132	14.9511	2.51019	14.9727	1.37636
14.9456	3.63349	14.9654	2.50942	14.9506	2.5269	14.983	1.25497
14.9505	3.56009	14.9722	2.41952	14.9697	2.41565	14.9881	1.48837
14.9597	3.2406	14.9764	2.78409	14.9699	2.67427	14.9967	1.77337
14.9624	3.22444	14.9857	2.76927	14.9906	2.66013	14.9919	1.60075
14.9787	3.41209	14.9912	2.41352	14.9881	2.73662	14.9903	1.68338
14.9851	3.0159	15.0068	2.58984	14.9949	2.17891	15.008	1.28743
14.9836	3.35619	15.006	2.28444	15.0023	2.41272	15.0207	1.55977
14.9809	3.51772	15.023	2.65371	15.0194	2.28521	15.0333	1.55275
14.9984	3.37872	15.021	2.77532	15.0154	2.61735	15.0437	1.27372
15.0207	3.57031	15.0338	3.02003	15.025	2.57211	15.0433	1.56023
15.026	3.62278	15.0366	2.47868	15.0388	2.60447	15.0613	1.81292
15.0355	3.44059	15.0384	2.6346	15.0389	2.42142	15.059	1.5065
15.0303	3.39413	15.0414	2.70287	15.056	2.5607	15.0615	1.32429
15.0311	3.15692	15.0519	2.54498	15.0565	2.61577	15.0603	1.28317
15.0395	3.63693	15.0713	2.70336	15.0689	2.48523	15.0877	1.33113
15.0635	3.32223	15.0729	2.81856	15.0677	2.6753	15.0967	1.48379
15.0717	3.54338	15.0771	2.65641	15.0745	2.8563	15.0972	1.51468
15.0692	3.28953	15.0711	2.98739	15.0726	2.66693	15.0937	2.02943
15.0696	3.56635	15.0965	2.37344	15.0867	2.60255	15.1179	1.66379
15.0788	3.58	15.1064	2.66028	15.0925	2.55863	15.1291	1.58897
15.0961	3.61664	15.111	2.62108	15.096	2.47524	15.1369	1.52242
15.1018	3.71241	15.1298	2.90638	15.1085	2.72431	15.141	1.42027
15.1209	3.72405	15.1298	2.47789	15.1116	2.80781	15.1566	1.79675
15.1169	3.94435	15.1216	2.65522	15.1207	2.56121	15.1633	1.72435
15.1329	3.9292	15.1292	2.40485	15.1293	2.62897	15.1688	1.81563
15.128	3.64241	15.1388	2.70751	15.1359	2.38943	15.1849	1.69556
15.1471	3.53717	15.1422	2.7181	15.1375	2.59935	15.1763	1.99722
15.1542	3.46845	15.1508	2.80098	15.1545	2.83138	15.1979	1.51195
15.1536	3.59055	15.1599	2.99953	15.1574	2.45764	15.1983	1.71424
15.1554	3.70861	15.1628	3.07002	15.1531	2.63029	15.2122	1.46568
15.1631	3.73571	15.1745	2.59067	15.1597	2.51565	15.2146	1.41195
15.1637	3.97451	15.1811	2.74237	15.1669	2.59127	15.2159	1.7035
15.1765	3.94129	15.1927	2.82378	15.1752	2.75903	15.233	1.20743
15.1881	3.97511	15.1914	2.9221	15.1769	2.76706	15.2337	1.98317
15.1897	4.01544	15.2022	2.98996	15.1738	2.61933	15.2478	1.62574
15.2025	3.90018	15.21	3.0433	15.1766	2.92761	15.257	1.47603
15.205	4.02027	15.2209	3.02179	15.2054	2.80221	15.2626	1.90857
15.2203	3.87295	15.2241	2.9635	15.2081	2.6836	15.2623	1.89048
15.2177	3.90188	15.2314	2.86601	15.2206	2.84996	15.2648	1.99377
15.2177	3.97633	15.2434	2.56475	15.2259	2.5448	15.2671	2.03554
15.2173	3.96951	15.2494	2.93131	15.2359	2.65651	15.2754	1.9518
15.2296	3.82223	15.2584	2.80781	15.2408	2.71388	15.2814	1.96485
15.2358	3.78102	15.2617	2.93488	15.2463	2.72471	15.2813	1.96347
15.2476	4.46273	15.2709	3.13035	15.2436	2.82375	15.2807	1.85511
15.2462	4.00501	15.2696	2.90401	15.2443	2.50771	15.3094	1.68511
15.254	4.20373	15.2875	2.90886	15.2598	2.98817	15.3172	1.80795
15.2667	3.78592	15.2912	3.26552	15.2606	2.77226	15.3234	1.76026
15.2589	3.83685	15.3076	2.70762	15.2514	3.08319	15.3137	1.73868
15.2621	3.57696	15.3132	2.84739	15.2621	2.8416	15.3275	1.63004
15.2661	4.19544	15.31	2.99886	15.2922	2.75208	15.3484	1.7765
15.2626	4.24166	15.3148	2.92486	15.292	2.60743	15.3496	1.9701
15.2691	4.12467	15.3151	2.94149	15.3116	2.41139	15.3677	1.83401
15.2971	4.2339	15.3434	3.38681	15.311	2.84403	15.3667	1.40196
15.3042	4.03176	15.343	2.8829	15.318	2.97871	15.3768	1.85525
15.2996	4.08919	15.3458	2.82936	15.3342	2.89732	15.3839	2.04578
15.2977	3.87247	15.3503	2.80923	15.3396	2.76598	15.3951	1.82434
15.3173	4.57534	15.3682	3.3133	15.3455	2.93048	15.3949	1.97027
15.3355	4.39229	15.3831	3.30848	15.3508	2.60086	15.4086	2.05297
15.3327	4.58871	15.3837	3.00883	15.3668	2.7461	15.413	1.90887
15.3447	4.30509	15.3965	2.9679	15.3669	2.6829	15.4143	1.88865
15.3515	4.21394	15.3953	2.94937	15.3837	2.67599	15.4093	1.75112
15.3598	4.31536	15.4126	3.22958	15.3813	3.05926	15.4287	2.14673
15.366	4.17185	15.4153	3.10787	15.3908	2.78898	15.4567	1.88773
15.3639	4.43636	15.4324	3.14363	15.4025	2.87115	15.4508	1.88008
15.3685	4.36776	15.435	3.10437	15.4042	2.66054	15.4709	1.8662
15.3964	4.46539	15.4485	3.01448	15.4035	3.07934	15.4719	1.86018
15.3901	4.56528	15.4499	2.92667	15.4018	2.69771	15.4846	1.95664
15.3959	4.65519	15.4501	3.23751	15.3978	2.89724	15.4892	1.87489
15.397	4.19087	15.453	3.17851	15.4008	2.80931	15.4947	1.84919
15.4086	4.72623	15.4603	3.2013	15.4261	2.88729	15.5023	1.83841
15.4331	4.34816	15.463	2.97698	15.436	2.84253	15.5025	1.74577
15.432	4.46497	15.4684	2.8305	15.4292	2.92128	15.5126	1.45757
15.4503	4.47194	15.4849	2.89946	15.4299	2.89437	15.5042	2.11044
15.4463	4.64837	15.4839	2.87916	15.445	3.01166	15.5093	2.31243
15.4701	4.82661	15.4836	2.86626	15.4604	2.96173	15.5218	1.81823
15.4677	4.50184	15.4897	2.98695	15.4642	2.55387	15.5403	1.90352
15.4797	4.86212	15.5017	3.29112	15.4785	3.03605	15.5316	1.79667
15.4791	4.82656	15.5069	2.8814	15.4788	2.61499	15.5545	1.80312
15.4877	4.85488	15.5002	3.09263	15.4917	3.00793	15.5495	1.91563
15.4991	4.47141	15.4978	2.95748	15.4994	3.06284	15.556	1.80942
15.5046	4.63275	15.5209	3.02531	15.5092	2.66768	15.5571	1.85113
15.5103	4.85742	15.5347	2.82603	15.5163	3.28963	15.5746	1.74372
15.519	4.56371	15.5383	2.93204	15.5322	3.0018	15.5925	2.10805
15.5285	4.74056	15.5481	2.89289	15.5277	2.97558	15.5944	2.18287
15.5371	4.96262	15.5509	3.19356	15.5373	2.78079	15.589	1.90619
15.5431	4.85099	15.5719	3.12317	15.5537	2.75826	15.5939	1.80208
15.5453	4.63176	15.5635	3.0659	15.5493	3.03632	15.621	1.97829
15.5452	5.0314	15.5557	3.1526	15.5689	2.91386	15.6305	2.29554
15.5468	4.8167	15.5747	3.45079	15.5653	2.89939	15.6453	1.77857
15.5683	4.91731	15.5857	3.18234	15.5778	3.20834	15.6367	2.1524
15.5762	5.15398	15.6034	3.10257	15.5841	3.41103	15.6507	1.93077
15.5788	4.60753	15.5965	3.13561	15.5871	3.10431	15.6646	2.07537
15.5762	5.14333	15.604	3.19342	15.585	2.8607	15.6712	1.92446
15.5894	5.02449	15.6125	3.21576	15.5986	2.95096	15.6812	1.99442
15.6111	4.82371	15.635	3.36905	15.617	2.88947	15.689	2.19404
15.6114	5.24761	15.6391	3.45495	15.6176	2.95429	15.6948	2.04284
15.6301	4.96604	15.6342	3.44782	15.6312	2.5772	15.6938	1.96313
15.6276	5.23967	15.6348	3.38652	15.6429	2.73831	15.6911	1.87094
15.6427	5.39594	15.654	3.47013	15.6397	2.81176	15.6966	2.13208
15.6499	5.41353	15.6507	2.97797	15.6395	2.87655	15.7156	1.9327
15.6562	5.25025	15.6653	3.22818	15.6582	3.01548	15.7111	1.91225
15.6611	5.3654	15.6697	3.3032	15.6737	2.84365	15.725	1.88461
15.6699	5.72193	15.6774	3.02038	15.667	2.85096	15.7263	2.10489
15.6807	5.36248	15.6854	2.96667	15.6682	2.75296	15.7417	2.12654
15.6876	5.37214	15.6942	3.21003	15.6632	2.98944	15.7432	1.93732
15.6883	5.63115	15.6986	3.20931	15.6998	2.8367	15.764	2.11067
15.698	5.5478	15.7	3.25267	15.7004	2.82785	15.7498	2.05373
15.7066	5.60774	15.7095	3.28447	15.7059	2.87495	15.7746	2.19953
15.7094	5.69398	15.7165	2.94489	15.7035	2.72866	15.7675	2.06544
15.7241	5.50065	15.7157	3.09393	15.7086	2.97733	15.7886	2.384
15.7295	5.41143	15.7179	3.20092	15.7168	3.04305	15.7938	1.82311
15.7259	5.388	15.722	3.15471	15.7261	2.77681	15.8011	2.08744
15.7268	5.79043	15.7383	3.49155	15.7391	2.81598	15.8123	2.16515
15.7439	5.69445	15.736	3.48486	15.7351	3.06039	15.8189	1.91134
15.7415	5.90024	15.7461	3.1907	15.7539	2.83548	15.8255	2.01435
15.7539	5.76019	15.7528	3.59073	15.7604	3.09045	15.8272	2.14287
15.7595	6.001	15.7716	3.55264	15.7619	2.75945	15.827	1.9835
15.7637	5.5421	15.7693	3.21629	15.7683	2.98632	15.8296	2.1509
15.7725	5.41132	15.7659	3.21827	15.7834	2.98139	15.843	2.38202
15.783	5.77989	15.7709	3.38636	15.7865	2.63109	15.8491	2.06644
15.7878	5.64444	15.7785	3.4777	15.7981	2.99479	15.8454	2.42385
15.7974	5.68206	15.7863	3.19437	15.8078	2.66026	15.8506	2.20324
15.8091	5.81977	15.7897	2.9856	15.8042	2.56023	15.8614	1.9272
15.8103	5.52585	15.801	3.12117	15.8198	2.76812	15.8826	2.23911
15.806	5.48698	15.8072	2.91734	15.826	2.82851	15.8882	2.24664
15.8125	5.61583	15.8032	2.9076	15.8357	3.07607	15.8937	2.15429
15.8354	5.70202	15.801	3.17652	15.8423	2.969	15.8951	1.78881
15.8338	5.97344	15.8226	3.22404	15.8552	2.6185	15.8979	1.88229
15.8411	6.04327	15.8407	3.05259	15.8542	2.92499	15.9007	2.33338
15.8373	5.91829	15.8394	3.12149	15.8682	2.9497	15.9319	1.99899
15.8486	6.19783	15.8403	3.3306	15.8767	2.94924	15.9353	2.26293
15.8517	5.98805	15.8535	3.39915	15.8779	2.66139	15.9411	2.08938
15.862	5.87353	15.8774	3.38661	15.8848	2.8275	15.9367	2.18242
15.8747	5.95601	15.8745	3.0172	15.8949	3.15257	15.9398	2.38986
15.8778	5.68174	15.8861	3.66552	15.8995	2.80738	15.9474	2.25046
15.8745	5.93286	15.8915	3.18777	15.9106	3.17256	15.9581	2.10373
15.8736	6.01382	15.8926	3.29325	15.9238	3.17148	15.9799	2.13131
15.8866	5.9005	15.9077	3.30679	15.9234	3.09453	15.9876	2.24443
15.8901	5.7144	15.9081	3.42889	15.9397	3.00248	16.0051	2.21891
15.8971	6.29024	15.9255	3.22286	15.9412	3.0675	16.0005	2.19034
15.9065	6.35957	15.9252	3.19489	15.9398	2.65999	16.0126	2.19576
15.9166	6.22983	15.9384	3.72255	15.9385	2.9026	16.0231	2.46773
15.92	6.1854	15.9477	3.53558	15.9516	3.02441	16.0325	2.3749
15.9333	6.08143	15.9582	3.2271	15.9705	2.75689	16.0287	2.26322
15.9404	6.32204	15.9567	3.4891	15.9737	2.78852	16.0435	2.21462
15.9446	6.35207	15.9758	3.27706	15.9756	3.03814	16.0534	2.43632
15.9517	6.08302	15.9761	3.07757	15.9771	2.98726	16.0625	2.47469
15.9561	5.71548	15.9743	3.25132	16.0008	3.12412	16.0671	2.23191
15.9687	6.0469	15.9672	3.15196	16.0178	2.90731	16.0743	2.39378
15.9744	6.48073	15.9876	3.19429	16.0225	3.10515	16.0834	2.22651
15.9756	6.21669	15.9931	3.47428	16.0276	2.89702	16.0871	2.32672
15.9715	6.3499	15.9985	2.94196	16.0377	2.83496	16.0898	2.01947
15.9918	6.54022	16.0067	3.14777	16.0509	2.74505	16.0916	2.23699
15.9869	6.48556	16.0149	3.00462	16.0447	3.08926	16.0768	2.38625
16.0024	6.65837	16.0279	2.98059	16.0528	2.90735	16.0908	1.95635
16.0089	6.34818	16.0261	3.51546	16.0441	2.84298	16.1062	2.06203
16.0134	6.572	16.0422	3.37281	16.0667	2.83853	16.1205	2.0678
16.019	6.58085	16.0457	3.2209	16.0748	3.032	16.1193	2.30161
16.0317	6.71287	16.0594	3.50085	16.0755	2.83024	16.1138	2.19232
16.0315	6.77002	16.0613	3.24254	16.0758	2.93627	16.1146	2.00751
16.0327	6.74756	16.0749	3.47612	16.0921	2.73417	16.1371	2.38671
16.0364	6.20415	16.0801	3.36415	16.1106	2.81109	16.142	2.04516
16.0385	6.5237	16.0778	3.36353	16.1174	3.30992	16.1518	2.36067
16.0394	6.78771	16.0773	3.25023	16.131	3.16363	16.1653	2.46999
16.0672	6.63495	16.0808	3.20027	16.1286	3.22707	16.1668	2.41864
16.0638	6.76125	16.0927	2.98946	16.1412	2.87706	16.1814	1.89736
16.0678	7.13227	16.0966	3.41992	16.1402	3.04967	16.1875	2.43608
16.0696	6.84111	16.1015	3.48656	16.1551	3.49644	16.2105	1.9913
16.0909	7.17054	16.093	3.29566	16.1666	3.33175	16.2095	2.21573
16.1022	6.93876	16.1223	3.31544	16.1694	3.05597	16.21	2.14163
16.1026	7.10978	16.1282	3.33288	16.1756	3.03691	16.2019	2.41746
16.1212	7.28111	16.1375	3.29418	16.1815	3.18601	16.2196	2.37445
16.1192	7.11964	16.1375	3.32006	16.1806	3.03061	16.2207	2.3638
16.1269	7.0592	16.1461	3.37044	16.1832	2.97162	16.2321	2.42659
16.1327	7.07922	16.1429	3.41048	16.1974	3.13286	16.2389	2.19311
16.1311	7.1081	16.1596	3.38039	16.2016	2.85604	16.2388	2.37976
16.1351	6.97223	16.1753	3.29645	16.2076	2.92536	16.2593	2.62835
16.1427	6.87435	16.1749	3.4115	16.2174	3.05153	16.2539	2.4222
16.1449	7.42415	16.2029	3.42375	16.2185	2.81033	16.2541	2.06235
16.1475	7.31781	16.1979	3.22902	16.2135	3.15514	16.2623	2.24164
16.146	7.28832	16.2085	3.73308	16.217	3.07048	16.284	2.4404
16.1721	6.98621	16.208	3.69118	16.2352	3.02691	16.2882	1.97376
16.1815	7.13363	16.2236	3.54464	16.25	3.23079	16.3009	2.06435
16.1945	6.8366	16.2261	3.49089	16.2497	3.09858	16.3044	2.18452
16.1969	7.16235	16.2366	3.36556	16.2514	2.98158	16.3013	2.4044
16.2028	7.10692	16.2464	3.43708	16.2541	3.14933	16.304	2.21529
16.2143	7.08448	16.2478	3.53597	16.2841	3.02436	16.3113	2.26763
16.2225	7.20594	16.253	3.55852	16.2831	3.11266	16.3208	2.4325
16.2349	7.9163	16.2513	3.81314	16.3034	3.27675	16.3208	2.00653
16.2286	7.27283	16.2585	3.35334	16.3064	3.02347	16.3228	2.35657
16.2425	7.22809	16.2632	3.54222	16.3119	3.30274	16.329	2.24111
16.2496	7.2901	16.2829	3.55286	16.3106	3.18215	16.3606	2.3304
16.2461	7.47971	16.2812	3.55297	16.314	3.2055	16.3576	2.31825
16.2499	7.3879	16.2977	3.58583	16.3173	2.73844	16.3557	2.65232
16.2645	7.31017	16.3012	3.523	16.3246	3.17736	16.3578	2.20022
16.2654	7.26937	16.3082	3.29351	16.3322	3.05376	16.3843	2.44624
16.2736	7.35971	16.3077	3.51079	16.3358	3.00748	16.3951	2.19399
16.2824	7.66412	16.3241	3.67532	16.3455	2.79756	16.4019	2.45692
16.2795	7.44491	16.3321	3.66699	16.3521	3.14256	16.4142	2.84838
16.2822	7.79487	16.3264	3.68627	16.3647	3.18908	16.4206	2.53635
16.2901	7.39449	16.3245	3.49077	16.3677	3.05527	16.4233	2.35076
16.3105	7.93588	16.3301	3.49903	16.3697	2.8257	16.426	2.62923
16.3144	7.6085	16.361	3.66636	16.3604	3.05504	16.4396	2.25104
16.3121	7.66246	16.3609	3.4927	16.3666	2.91433	16.4412	2.2691
16.3089	8.1797	16.3654	3.40438	16.3694	3.1489	16.4549	2.51476
16.3431	7.81256	16.3683	3.63862	16.3765	3.14799	16.4548	2.77238
16.3443	7.93398	16.3803	3.35826	16.3987	3.01503	16.4675	2.65173
16.3553	7.82518	16.3829	3.65849	16.4007	3.13517	16.4729	2.64538
16.36	7.8653	16.3898	3.72928	16.418	2.99956	16.4886	2.3949
16.3737	7.83018	16.3987	3.68577	16.4164	3.03836	16.493	2.68437
16.3745	8.05854	16.4007	3.69245	16.4179	3.43721	16.4941	2.60208
16.3825	7.9699	16.4141	3.52523	16.4211	3.22304	16.4901	2.34453
16.3922	8.1318	16.4179	4.01001	16.4377	3.19496	16.4982	2.49744
16.3958	8.11276	16.4274	3.50038	16.4492	3.09296	16.505	2.26756
16.4056	8.19774	16.4313	3.62257	16.4524	2.97511	16.5147	2.60543
16.4077	8.18349	16.4391	3.92218	16.4438	2.8771	16.5204	2.63942
16.4205	7.99145	16.4376	3.57313	16.4587	3.08485	16.5319	2.37766
16.4252	8.16945	16.4383	3.86623	16.4847	2.95922	16.5416	2.48566
16.438	8.40417	16.4548	3.52046	16.484	3.23184	16.543	2.33163
16.4397	8.35322	16.4559	3.26101	16.4826	3.17671	16.5394	2.80648
16.4573	8.31726	16.4695	3.55474	16.4838	3.64047	16.5434	2.47605
16.4556	8.30499	16.4687	3.42972	16.5078	3.08394	16.5641	2.89277
16.4632	8.10267	16.4748	3.92357	16.5147	3.08073	16.5599	2.6143
16.4732	8.24436	16.4901	3.63314	16.5283	3.36075	16.5752	2.743
16.4832	8.53655	16.4981	3.5846	16.5346	2.95122	16.5712	2.84955
16.4883	8.44274	16.5001	3.65903	16.542	3.28477	16.5771	2.5794
16.4885	8.25626	16.5145	3.85674	16.5507	3.14209	16.5757	2.32034
16.4957	8.34456	16.5236	3.4347	16.5528	3.04882	16.5905	2.62098
16.4967	8.67137	16.5318	3.68018	16.5694	2.99223	16.6074	2.76797
16.5256	8.3169	16.5385	3.49687	16.5752	3.28039	16.6085	2.58409
16.5224	8.69072	16.5376	3.61423	16.5871	3.36482	16.6126	2.62461
16.5206	8.56438	16.5328	3.90158	16.594	3.09606	16.6152	2.49694
16.5231	8.57027	16.5474	3.50876	16.5961	3.15166	16.6413	2.64945
16.5449	8.38426	16.5733	4.03533	16.611	3.1179	16.6442	3.12453
16.5592	8.20321	16.5732	3.95305	16.6087	3.12862	16.6585	2.30915
16.5583	8.46061	16.5824	3.73674	16.6179	3.48355	16.6593	2.71703
16.5589	8.78844	16.5809	3.82044	16.6255	3.07416	16.6833	2.98798
16.5725	8.78031	16.5861	3.59023	16.632	2.98124	16.6759	2.71189
16.5861	9.06063	16.582	3.67427	16.6339	3.04574	16.6886	2.51918
16.5873	8.59481	16.6002	3.5081	16.6505	3.53963	16.6928	2.70752
16.5834	8.5727	16.6169	3.77369	16.6542	3.15255	16.6929	2.90517
16.5859	8.77561	16.6206	3.60419	16.6663	3.1132	16.6935	2.61789
16.6045	8.70339	16.6153	3.86739	16.6717	3.19756	16.7012	2.33538
16.6077	8.6652	16.6226	3.60072	16.6843	3.14063	16.7336	2.51612
16.6239	8.60232	16.6433	3.52473	16.689	3.35527	16.7361	2.88115
16.622	8.97374	16.6503	3.76539	16.6988	3.10079	16.7306	2.48021
16.6342	8.68112	16.6713	3.39124	16.707	3.08797	16.7345	2.76715
16.6404	8.59434	16.6681	3.92947	16.7118	3.31901	16.7518	2.93527
16.6544	8.31432	16.6791	3.62354	16.7301	3.09739	16.7527	2.91287
16.6582	8.62294	16.6841	3.69066	16.7303	3.0809	16.7575	2.79649
16.6686	8.80224	16.6955	3.77984	16.7469	2.93553	16.7668	2.70924
16.6735	9.06328	16.7081	3.77157	16.7477	3.03975	16.7706	2.76907
16.6816	8.74529	16.7081	3.30263	16.7456	3.03434	16.7843	3.11196
16.6899	8.84729	16.7267	3.71125	16.7456	2.89151	16.7877	2.90886
16.6954	8.94864	16.7207	3.52567	16.7617	3.31921	16.8008	2.82833
16.6998	9.11432	16.7372	3.59834	16.7799	3.25339	16.8015	2.81679
16.7099	8.842	16.7431	3.70094	16.7812	2.95517	16.8177	3.33764
16.7203	9.27455	16.749	3.46565	16.7704	3.54784	16.8144	2.7132
16.7271	9.1717	16.7573	3.66854	16.7832	3.23599	16.8149	2.78626
16.7357	8.86683	16.7629	4.02241	16.8036	3.28812	16.8194	2.65891
16.7374	9.10081	16.7756	3.68537	16.8093	2.98563	16.8287	2.81645
16.7371	9.32939	16.7758	3.69084	16.825	3.09015	16.837	2.9787
16.7414	9.45222	16.7885	4.03208	16.8224	3.28081	16.8297	2.91246
16.7461	9.53194	16.7921	3.89141	16.8339	3.12141	16.8268	2.34467
16.7522	9.30805	16.8071	3.74354	16.8445	3.10483	16.8463	2.78112
16.7593	9.15061	16.8059	3.79776	16.8423	2.92482	16.8658	2.94071
16.7705	9.01284	16.8185	4.07544	16.8465	3.12885	16.873	3.04307
16.7725	9.15616	16.827	3.87233	16.8483	3.10445	16.8616	2.77414
16.7759	9.37953	16.8363	3.87838	16.8759	3.20203	16.8659	2.80353
16.7788	9.32418	16.8445	3.58881	16.8851	3.30021	16.8994	2.62834
16.8019	9.34276	16.8531	3.77389	16.8771	3.13921	16.9032	2.71761
16.8053	9.22871	16.8585	4.02888	16.8852	3.37829	16.915	2.60722
16.8101	9.01552	16.862	3.70138	16.9038	2.95398	16.9168	3.00123
16.8082	9.15428	16.8756	3.76098	16.9138	2.99114	16.9205	2.62435
16.8285	9.41078	16.8748	3.89584	16.9255	3.20879	16.9183	2.92328
16.8419	9.13006	16.8772	3.79049	16.9343	3.02284	16.9353	2.84611
16.8422	9.3881	16.8735	3.99268	16.9372	3.0458	16.9319	2.86583
16.8555	9.10392	16.8912	3.65548	16.9491	3.51281	16.9424	2.53686
16.857	9.44735	16.8922	3.81023	16.9533	3.24819	16.9526	2.95553
16.8683	9.18885	16.8945	3.69358	16.9453	3.45698	16.9586	2.86174
16.8746	9.07563	16.8928	4.05373	16.9412	3.17512	16.967	2.65175
16.8883	9.44303	16.8983	3.64255	16.9596	3.1898	16.9688	2.39329
16.8989	9.39378	16.9211	3.79997	16.9628	3.16629	16.9873	2.73422
16.8865	9.43797	16.9352	3.48535	16.9736	3.1198	16.9874	3.17072
16.8909	9.39451	16.9421	4.16917	16.9811	3.57281	16.9896	3.1935
16.9126	9.23571	16.9489	3.87895	16.9859	3.20565	16.9848	2.68398
16.9071	9.05334	16.9428	3.80559	16.9991	3.07903	16.9962	2.91807
16.914	9.3347	16.9439	3.9288	16.9912	3.0788	17.0014	2.83624
16.906	9.50052	16.9565	4.04972	17.0016	3.48203	17.0156	3.07531
16.92	9.54162	16.9779	3.92923	16.9942	3.40718	17.0226	3.22183
16.9242	9.46547	16.9791	3.58083	16.9963	3.49467	17.0252	2.73711
16.9252	9.31912	16.9892	3.99656	16.9921	3.57497	17.0358	2.52727
16.9366	9.13779	16.9898	4.37979	17.0182	3.29833	17.043	2.69529
16.94	9.51282	17.01	4.08017	17.0257	3.29357	17.0541	2.62086
16.9538	9.33998	17.0103	3.92235	17.0315	3.41555	17.0575	3.06493
16.9651	9.75054	17.0221	3.96502	17.0265	3.48708	17.0757	2.76404
16.9693	9.66517	17.0229	3.65753	17.0328	3.28364	17.0729	3.29951
16.9689	9.66621	17.0262	4.0649	17.0592	3.55915	17.067	2.68909
16.9715	9.72938	17.0234	4.17529	17.0704	3.57556	17.0673	2.91016
16.9692	9.63556	17.0359	3.75122	17.0802	3.58965	17.1005	3.07358
16.9852	9.69585	17.0421	3.65888	17.0824	3.58829	17.0969	2.52319
16.9902	10.0058	17.0428	3.8544	17.0925	3.27818	17.1025	3.15399
16.9957	10.0598	17.0562	3.76836	17.1004	3.44325	17.104	2.79799
16.9986	9.72299	17.0643	3.75662	17.1065	3.58943	17.1192	2.96479
17.0035	9.88657	17.0775	3.69306	17.1188	3.21347	17.1384	2.64682
17.0041	9.93882	17.0775	3.85533	17.1182	3.63326	17.1416	3.11741
17.0029	9.72801	17.0835	3.73766	17.1176	3.62809	17.1528	2.97506
17.0112	9.74424	17.0816	3.44033	17.1216	3.52112	17.158	3.17093
17.0167	9.74482	17.0916	4.14198	17.1314	3.39826	17.1686	3.35166
17.0194	9.49691	17.1025	4.02442	17.1278	3.07225	17.1674	3.00167
17.0246	9.82668	17.1007	3.76174	17.1379	3.12412	17.1784	2.73462
17.0552	9.42056	17.1091	3.93582	17.1531	3.55447	17.1862	2.78778
17.0563	9.91812	17.1141	3.91436	17.1633	3.45974	17.1934	3.08725
17.0735	9.6082	17.1096	3.9894	17.1629	3.36085	17.2064	2.71331
17.0701	9.53389	17.1161	4.16886	17.1729	3.57944	17.2111	3.00786
17.0855	9.56896	17.1374	3.83888	17.1667	3.37647	17.2296	3.03821
17.0899	9.20921	17.1509	4.21687	17.1602	3.30279	17.2272	3.10701
17.0916	9.43635	17.1492	3.97499	17.1939	3.62905	17.2228	2.72379
17.0914	9.70314	17.1474	4.19452	17.2103	3.44492	17.2278	2.88745
17.0926	9.74801	17.1581	3.97715	17.211	3.54347	17.2364	2.74212
17.1084	9.71114	17.1815	3.90139	17.219	3.61323	17.241	2.67833
17.111	9.88864	17.179	4.06435	17.2143	3.40497	17.2572	3.18676
17.1217	9.74719	17.1944	4.07681	17.2144	3.52447	17.2587	3.40162
17.1295	9.29011	17.1999	3.97777	17.2262	3.62169	17.2727	2.7209
17.1413	9.03708	17.209	3.93032	17.2375	3.39721	17.2737	3.16928
17.1439	9.40296	17.2134	4.27089	17.2327	3.5955	17.2936	3.12994
17.1659	9.59048	17.2269	4.13127	17.241	3.57547	17.2924	2.73946
17.1691	9.28787	17.233	3.89674	17.2372	3.44202	17.3056	3.13427
17.17	9.8181	17.2371	4.21443	17.2607	3.65507	17.3084	2.82805
17.178	9.52862	17.255	4.22727	17.2731	3.54087	17.3166	2.89923
17.1858	9.33842	17.2542	4.01066	17.2665	3.36532	17.327	2.94296
17.1986	9.47716	17.2663	3.9588	17.2751	3.47073	17.333	2.87849
17.1904	9.65983	17.269	4.24475	17.2813	3.57423	17.3445	3.03392
17.191	9.47352	17.2841	4.30585	17.3017	3.30223	17.3465	3.13272
17.2076	9.47562	17.2913	4.06769	17.3039	3.45702	17.346	3.1792
17.2151	9.72635	17.3015	4.60467	17.3235	3.48781	17.3439	2.84773
17.218	9.39169	17.297	4.14195	17.3208	3.97799	17.3586	3.0412
17.2299	9.70671	17.3151	4.20711	17.3348	3.56951	17.3616	2.63305
17.2318	9.47898	17.3167	4.30939	17.3387	3.34759	17.3556	3.00967
17.2309	9.76284	17.326	4.14795	17.3416	3.89363	17.3626	2.71933
17.2369	9.96727	17.3383	4.12675	17.3541	3.64924	17.3758	2.91453
17.2606	9.70927	17.3371	3.80693	17.3567	3.79489	17.3954	3.00534
17.2561	9.7835	17.3384	4.45588	17.3699	3.39198	17.4009	2.92543
17.2631	9.80125	17.3485	4.11894	17.3726	3.33556	17.4159	3.37982
17.2607	9.75274	17.3714	4.05741	17.3755	3.52228	17.4117	3.22322
17.279	9.80372	17.3684	4.13725	17.3691	3.40657	17.4272	3.16962
17.2995	10.0561	17.3888	4.40575	17.3843	3.57173	17.4256	3.05022
17.2919	9.90731	17.3883	4.48313	17.3916	3.78637	17.4389	3.17321
17.2964	10.1191	17.3932	4.27421	17.4045	3.56138	17.446	2.97806
17.2941	10.1362	17.4003	4.06555	17.4104	3.33653	17.4472	2.89083
17.3205	9.7569	17.4052	4.10654	17.4096	3.75605	17.4507	2.70252
17.3321	9.8431	17.4025	4.39903	17.4265	3.51151	17.4711	2.91601
17.3394	10.5358	17.4156	4.38246	17.4269	3.48913	17.4846	3.09062
17.3488	9.69033	17.432	4.61522	17.4181	3.58067	17.4967	3.03781
17.3502	10.1857	17.4352	4.16885	17.4249	3.70371	17.5013	2.84625
17.3577	10.1142	17.4424	3.85753	17.4454	3.66424	17.5023	2.81651
17.368	9.9168	17.4371	4.06285	17.4447	3.66928	17.5027	3.10782
17.3753	9.88787	17.4562	4.42163	17.4605	3.57938	17.5101	2.98921
17.3776	10.2424	17.4756	4.4212	17.462	3.64714	17.5356	3.20213
17.3827	10.3686	17.474	4.46671	17.477	3.66319	17.5393	3.10457
17.3706	10.4054	17.4903	4.15557	17.4787	3.32457	17.5423	2.97521
17.3947	10.5849	17.4887	4.20279	17.4909	3.66884	17.5436	2.93815
17.3981	9.98498	17.5014	4.14881	17.4944	3.65942	17.5497	2.82608
17.405	9.90045	17.502	4.39989	17.498	3.72022	17.5497	3.22584
17.4159	9.82815	17.501	4.38061	17.4914	3.47336	17.5609	3.11502
17.4222	9.90964	17.5094	4.55574	17.4958	3.7513	17.5676	3.10494
17.4356	10.1829	17.5192	4.49682	17.527	3.83351	17.5667	3.18891
17.4336	10.206	17.523	4.23463	17.5295	3.91772	17.5867	2.99905
17.4421	10.1373	17.5251	4.23582	17.525	3.46315	17.5863	2.82311
17.4399	10.1338	17.5429	4.52637	17.5257	3.74777	17.5933	3.28793
17.4459	10.3471	17.545	4.44064	17.5376	3.6764	17.6081	3.03804
17.4447	10.1262	17.5552	4.34987	17.5577	3.7649	17.5999	3.03093
17.4593	10.1699	17.5577	4.3511	17.5678	3.50921	17.5994	3.02007
17.4589	10.1753	17.573	4.61443	17.5721	3.58492	17.6273	2.92798
17.472	10.2807	17.5738	4.11464	17.5837	3.77751	17.6361	3.2726
17.4782	10.1615	17.5784	4.30949	17.5961	3.61821	17.6378	3.16796
17.4813	10.0427	17.5739	4.49617	17.5963	3.77651	17.6382	3.29794
17.4907	10.1348	17.5896	4.27246	17.5969	3.5665	17.6437	3.11882
17.4929	9.92518	17.5905	4.45236	17.5944	3.60563	17.6704	3.24187
17.4943	10.1228	17.6094	4.28698	17.6292	3.65338	17.6674	3.14551
17.4971	10.0451	17.6056	4.38585	17.6382	3.78902	17.6898	3.25394
17.5144	10.2993	17.6247	4.23667	17.6276	3.66835	17.6878	3.24479
17.5111	10.1275	17.6284	4.45881	17.6255	3.50104	17.7029	3.16859
17.507	10.4716	17.6355	4.16205	17.643	3.61473	17.7056	3.19729
17.5121	10.0708	17.6438	4.31678	17.6433	3.89586	17.716	3.26696
17.5268	10.4063	17.646	4.42438	17.6487	3.54634	17.7176	3.15544
17.5256	10.2896	17.6583	4.15333	17.6637	3.62868	17.727	3.47595
17.5281	10.6298	17.6627	4.06953	17.6666	3.76181	17.7421	3.21336
17.5257	10.5355	17.661	4.2179	17.6754	4.03423	17.7415	3.1962
17.5431	10.4068	17.6612	4.50595	17.6862	3.79626	17.7518	3.50907
17.5649	10.4865	17.6637	4.3907	17.6894	3.75173	17.76	3.30367
17.5678	10.4757	17.6759	3.96997	17.7028	3.40364	17.7711	3.15621
17.5668	10.6091	17.6791	4.35356	17.6967	3.82847	17.7736	3.0481
17.5739	10.603	17.6804	4.44668	17.6991	3.50101	17.7838	3.21104
17.5752	10.7704	17.6798	4.09154	17.6975	3.34056	17.7902	2.94069
17.5864	11.0798	17.7019	4.68209	17.7083	3.87636	17.8103	3.05149
17.6071	10.7254	17.7127	4.54756	17.7131	3.41208	17.8148	3.27062
17.6072	10.7264	17.7184	4.29265	17.7299	3.80399	17.8074	3.01348
17.6085	10.9009	17.7222	4.3765	17.7284	3.95792	17.807	3.40937
17.6128	10.0677	17.7371	4.84447	17.7373	3.5933	17.8116	3.15204
17.6347	10.5596	17.7363	4.23133	17.7505	3.6272	17.8035	3.1294
17.6516	10.8335	17.7485	4.09207	17.7561	3.93916	17.8296	3.4164
17.6588	10.7767	17.7551	4.45871	17.7477	3.82356	17.8364	3.12017
17.6528	10.5812	17.7679	4.38498	17.7504	3.74869	17.8468	3.09725
17.6714	10.779	17.7793	4.4099	17.7758	4.01505	17.8642	3.07287
17.6808	10.9922	17.7858	4.19911	17.7916	3.66242	17.8623	3.07157
17.6791	10.8657	17.7965	4.49992	17.7864	3.94232	17.8616	3.12357
17.696	11.1027	17.794	4.28358	17.7832	3.8446	17.8619	2.97367
17.6875	11.0691	17.7963	4.70557	17.803	3.84651	17.9	2.99118
17.6902	11.1811	17.7955	4.56505	17.8211	3.64963	17.8937	3.32431
17.6892	11.2567	17.8222	4.33124	17.8226	3.78206	17.897	3.50845
17.7084	11.1087	17.8264	4.64199	17.84	3.57308	17.889	3.21854
17.7043	11.4434	17.8361	4.70984	17.8435	4.02942	17.91	3.25012
17.7193	11.2672	17.847	4.70905	17.8573	3.67579	17.9239	3.08984
17.7228	11.0845	17.8588	4.64612	17.8501	3.55934	17.9257	2.89317
17.7403	10.8168	17.8636	4.43176	17.8536	3.78285	17.9237	3.12431
17.7379	11.0652	17.8691	4.54166	17.8507	4.0617	17.9381	3.00314
17.7417	11.1375	17.8815	4.28385	17.8723	3.59402	17.9621	3.3131
17.7412	11.6548	17.8835	4.34564	17.873	3.75347	17.9688	3.32239
17.748	11.3947	17.8952	4.56441	17.8737	3.88672	17.9724	3.25707
17.7742	11.2179	17.8979	4.73644	17.8911	4.08962	17.9845	3.01831
17.7686	11.309	17.9047	4.47996	17.8829	3.85033	17.9979	3.12044
17.7754	11.7666	17.9145	4.34077	17.8785	3.93772	18.0002	3.31505
17.7715	11.1169	17.9242	4.34422	17.8935	3.68774	18.0066	3.02951
17.7913	11.1758	17.9316	4.52496	17.9164	3.93736	18.0134	2.98472
17.8076	11.5563	17.9309	4.44801	17.911	4.13838	18.031	3.41105
17.8186	11.4218	17.9395	4.48182	17.934	3.83825	18.0272	3.33969
17.8148	11.7628	17.9335	4.30584	17.9354	4.0469	18.0265	3.08326
17.827	11.6381	17.96	4.60101	17.9404	3.86349	18.0509	3.36806
17.833	11.9024	17.9719	4.30872	17.9419	4.04537	18.0562	3.30105
17.8387	11.752	17.9708	4.67493	17.9367	4.10554	18.0651	3.34217
17.8451	11.5066	17.9701	4.61303	17.9402	3.95313	18.0669	3.33628
17.8481	11.7838	17.9931	4.72504	17.9441	3.7197	18.086	3.41761
17.8569	11.4511	18.0053	4.91326	17.9768	3.53651	18.0824	3.28566
17.8548	11.3803	18.0029	4.73412	17.9781	3.85667	18.0958	3.54779
17.8767	11.2853	18.0008	4.56907	17.9879	4.09236	18.1021	3.37217
17.8832	11.592	18.0021	4.37062	18.0003	3.85833	18.1142	3.20455
17.8908	11.9277	18.0201	4.5519	18.0033	4.03751	18.1165	3.47776
17.8867	11.602	18.0252	4.17639	18.0034	3.85749	18.1266	3.45917
17.8811	11.5656	18.0194	4.51639	18.0081	3.73653	18.1302	3.33731
17.8902	11.6702	18.0154	4.57702	18.0017	4.37784	18.1324	3.39293
17.8991	11.7117	18.0284	4.66766	18.0156	3.86019	18.1263	3.44422
17.9026	11.684	18.0354	4.74149	18.0385	3.99792	18.1473	3.21917
17.8991	12.0671	18.0439	4.91098	18.0435	4.10622	18.1537	3.57945
17.9007	11.742	18.0577	4.6343	18.0449	3.92039	18.149	3.5796
17.9207	11.9472	18.0586	4.76941	18.0361	3.99916	18.1492	3.56544
17.9418	11.7266	18.0673	4.52147	18.0468	3.76534	18.1531	3.29663
17.9471	11.9438	18.0715	5.0941	18.0743	3.90172	18.1811	3.33861
17.9542	11.6943	18.0865	4.88539	18.079	3.86442	18.1821	3.23472
17.9668	12.1591	18.08	4.69985	18.079	4.0834	18.1876	3.40903
17.9704	11.8973	18.1008	4.37682	18.0791	4.30569	18.1824	3.42244
17.9714	12.0968	18.0998	4.70855	18.0936	3.97623	18.2053	3.2919
17.98	11.7144	18.1094	5.0347	18.0895	4.11614	18.2187	3.42243
17.9875	11.8287	18.1033	4.92543	18.1068	4.39944	18.2192	3.2361
17.9864	12.4352	18.1137	4.85391	18.1087	4.16804	18.2192	3.57904
17.9895	12.1389	18.117	4.93413	18.1111	4.0254	18.2247	3.11336
18.0033	12.3401	18.1376	4.80973	18.1224	3.776	18.2341	3.70454
18.0137	11.692	18.1357	4.57069	18.1338	3.8671	18.2373	3.63145
18.0152	12.3484	18.1355	4.32263	18.1566	4.12382	18.2582	3.10668
18.0156	12.4699	18.1433	4.75307	18.1472	4.0099	18.2558	3.38531
18.0319	12.2527	18.1524	4.74891	18.1627	4.46712	18.2598	3.33872
18.0438	12.6936	18.1681	4.6135	18.1619	3.90249	18.2513	3.3672
18.0567	12.3737	18.1742	4.56451	18.1614	4.25671	18.2797	3.42071
18.0645	12.3796	18.1761	4.67237	18.1671	3.92187	18.2906	3.40481
18.0689	12.3451	18.1753	4.77272	18.1829	4.36042	18.2879	3.31012
18.088	12.3331	18.1889	4.60807	18.1825	4.06077	18.2916	3.41363
18.0907	12.3886	18.2036	4.64113	18.1827	4.31777	18.2948	3.25877
18.084	12.2502	18.2107	4.94314	18.1797	4.22228	18.3218	3.44496
18.0912	11.8921	18.2108	4.85566	18.1888	4.09485	18.3283	3.58217
18.0957	11.9109	18.2163	4.69161	18.1912	4.21789	18.344	3.57748
18.1076	12.2108	18.2367	5.01499	18.2059	3.8703	18.3416	3.33309
18.1149	12.3642	18.2387	4.69812	18.2122	4.09794	18.34	3.45747
18.1197	12.248	18.2499	4.68256	18.219	4.49345	18.3413	3.44213
18.1242	12.2041	18.2562	5.1534	18.2164	3.80963	18.3604	3.52975
18.1211	12.1792	18.2681	4.9098	18.2121	3.97791	18.36	3.40779
18.1253	12.3397	18.2683	4.96776	18.2189	4.30922	18.3619	3.22532
18.1435	12.4614	18.2768	5.09106	18.2256	4.30437	18.3763	3.39214
18.1456	12.4024	18.2914	4.9074	18.2383	4.17655	18.3825	3.52979
18.1572	12.4482	18.2872	4.81055	18.2519	4.21046	18.3901	3.57517
18.1599	12.682	18.286	4.95441	18.2491	4.10169	18.4021	3.30181
18.1666	12.5175	18.2948	4.95366	18.243	4.28063	18.4096	3.38449
18.1638	12.1437	18.3103	5.01767	18.2476	4.03405	18.4234	3.58074
18.1786	12.5116	18.3141	5.06639	18.2761	3.93247	18.4323	3.59008
18.187	12.3781	18.319	4.75058	18.2723	4.22017	18.4279	3.82313
18.1985	12.1255	18.3285	4.88557	18.2944	4.20495	18.4239	3.5101
18.2123	11.832	18.3352	4.98986	18.2955	4.08695	18.4294	3.73324
18.2102	12.1264	18.3479	5.16921	18.297	3.86661	18.4543	3.37333
18.2049	12.2235	18.3611	4.9142	18.3006	4.20144	18.4599	3.90858
18.2169	12.1316	18.3566	4.78265	18.304	4.06457	18.4598	3.65999
18.2269	11.9735	18.369	4.97613	18.3341	4.19476	18.4561	3.36008
18.2193	11.8494	18.3807	5.27061	18.3335	4.56916	18.4743	3.79687
18.2283	12.4464	18.3827	5.3049	18.3377	4.27334	18.4939	3.65442
18.2332	12.2982	18.378	4.94218	18.3321	4.42498	18.4992	3.63928
18.2557	12.6023	18.3762	5.08871	18.3483	3.9222	18.5104	3.23499
18.2532	12.2993	18.3989	4.96933	18.3431	4.09739	18.5126	3.55598
18.248	12.7063	18.3921	5.15851	18.3683	4.12001	18.5294	3.88017
18.2549	12.3656	18.4046	4.89937	18.3673	4.14314	18.535	3.60383
18.279	12.2327	18.4099	4.77131	18.3725	4.06692	18.5374	3.53203
18.2963	12.2849	18.4251	5.11556	18.3716	4.21189	18.5456	3.48158
18.3038	12.3834	18.4278	5.23817	18.3751	4.21795	18.5548	3.68971
18.3147	12.2609	18.4214	5.04896	18.3865	4.09073	18.5684	3.71849
18.314	12.2498	18.4242	5.16252	18.3859	4.40374	18.5737	3.74679
18.3257	12.5125	18.4265	5.08647	18.3901	4.13923	18.5836	3.52449
18.3234	12.4329	18.4374	5.11351	18.3865	4.1442	18.5876	3.44227
18.3446	12.7643	18.4449	5.25247	18.407	4.26121	18.5977	3.31806
18.3393	12.5739	18.4465	5.29519	18.4058	4.05907	18.6018	3.48286
18.3411	12.6242	18.4448	5.27373	18.4015	4.49089	18.6209	3.55222
18.3424	12.3232	18.4591	5.20368	18.4079	4.35465	18.6178	3.49757
18.3693	12.2427	18.4759	4.98141	18.4077	3.92485	18.6218	3.4046
18.3753	12.4329	18.4888	5.35351	18.4089	3.97305	18.6252	3.51269
18.3828	12.4599	18.4982	5.36343	18.4267	4.2854	18.6479	3.6797
18.3757	12.507	18.5033	5.10275	18.4423	4.57972	18.6584	3.69311
18.3963	12.7379	18.5102	4.87895	18.435	4.44161	18.6614	3.81443
18.4119	12.9774	18.5132	5.31894	18.4302	4.12348	18.6679	3.58388
18.4151	12.8021	18.5267	5.05684	18.4345	4.49366	18.6636	3.74923
18.4204	13.1256	18.5372	5.07004	18.4682	4.22507	18.67	3.54729
18.4265	13.1733	18.5335	5.41966	18.4695	4.49429	18.6836	3.59599
18.4333	12.9906	18.5331	5.40578	18.4753	4.62814	18.6992	3.26464
18.4431	13.1032	18.5358	5.07702	18.4658	4.32333	18.7068	3.47036
18.4579	13.2203	18.5475	4.9121	18.4767	4.3239	18.704	3.65876
18.4529	13.0701	18.5558	5.33706	18.5029	4.17052	18.7106	3.70326
18.4474	13.0064	18.5544	5.10449	18.5058	4.36058	18.7397	3.64832
18.456	13.3413	18.5513	4.89376	18.5087	4.35476	18.7344	4.04066
18.476	13.2783	18.5648	5.26444	18.5051	4.4406	18.7361	3.69543
18.4754	13.6097	18.5685	5.26893	18.5128	4.50659	18.7372	3.65176
18.4817	13.3862	18.581	4.97517	18.525	4.26618	18.7496	3.71117
18.4846	12.9734	18.5841	5.33457	18.5294	4.53077	18.7627	3.61971
18.4817	13.4968	18.5992	5.57346	18.5451	4.46937	18.775	4.14934
18.4929	13.3913	18.598	5.23593	18.5414	4.30693	18.7889	3.85256
18.4958	13.2059	18.6044	5.21977	18.5548	4.34572	18.786	3.89997
18.5105	13.6689	18.6185	5.06306	18.559	4.33517	18.8021	3.81463
18.5139	13.6208	18.6191	5.19688	18.5589	4.20127	18.807	3.59326
18.5162	13.5046	18.6321	5.4755	18.5626	4.31937	18.8186	3.57298
18.5157	13.769	18.6303	5.09797	18.5761	4.08426	18.8316	3.9019
18.5474	13.9571	18.649	5.33334	18.5818	4.52193	18.8381	3.46184
18.5422	14.1595	18.656	5.10721	18.5884	4.30768	18.8399	3.69056
18.557	13.9163	18.6637	5.17095	18.5885	4.36994	18.8377	3.47651
18.5604	13.9017	18.6683	4.98745	18.5901	4.42734	18.8479	3.65633
18.5676	13.8861	18.6618	4.95927	18.5865	4.35693	18.8585	3.45513
18.5722	13.9953	18.6713	4.97924	18.6098	4.62978	18.8523	4.05229
18.5785	13.702	18.6777	5.12065	18.6209	4.50468	18.8754	3.73615
18.5762	13.5706	18.7005	5.61117	18.621	4.07331	18.8761	3.51801
18.5902	13.8376	18.7089	5.06121	18.6168	4.2026	18.8749	4.08648
18.596	13.6855	18.699	5.49065	18.6426	4.44958	18.8732	3.66783
18.5994	13.9578	18.7043	5.41485	18.6553	4.44228	18.8849	3.88985
18.6141	13.8123	18.7206	5.26144	18.6581	4.43578	18.8866	3.76111
18.6245	14.0831	18.7405	5.39975	18.6671	4.50158	18.8977	3.53972
18.6271	14.3808	18.7399	5.29754	18.6756	4.46788	18.9128	3.69935
18.6368	14.2803	18.7592	5.41692	18.6943	4.51221	18.9085	4.15994
18.6369	14.0222	18.7576	5.35418	18.6933	4.24383	18.9148	3.68592
18.6438	13.8444	18.7685	5.29205	18.6948	4.31127	18.9033	3.78071
18.6667	14.2068	18.7701	5.45308	18.6987	4.5012	18.9247	3.37425
18.6668	14.4645	18.7881	5.03977	18.7177	4.34486	18.9294	3.62942
18.6726	13.7624	18.7862	5.53575	18.7315	4.50766	18.9327	4.03813
18.6732	14.1227	18.8026	5.53742	18.7289	4.71574	18.9433	3.7643
18.6786	13.8189	18.8101	5.04184	18.7277	4.42106	18.9409	3.77824
18.6767	13.979	18.8083	5.52534	18.7308	4.40276	18.9404	3.79442
18.6936	14.0646	18.8165	5.70363	18.755	4.27093	18.949	4.01295
18.6897	13.7607	18.8154	5.28346	18.766	4.52094	18.9476	4.33412
18.7041	13.6324	18.8352	5.55064	18.7752	4.61067	18.9584	4.0564
18.7214	14.0562	18.8428	5.5982	18.7766	4.46619	18.952	4.2719
18.7215	14.0188	18.8365	5.50088	18.7854	4.23592	18.9645	4.09614
18.7161	13.9032	18.8409	5.48475	18.7975	4.65341	18.9941	4.14602
18.7136	13.7415	18.8525	5.33701	18.7964	4.54958	18.9874	4.21973
18.7515	13.6589	18.8597	5.48959	18.7923	4.69822	19.0066	4.11736
18.7412	14.0246	18.8582	5.50667	18.7977	4.51372	19.01	3.87325
18.7536	14.0296	18.8545	5.59635	18.8089	4.34569	19.0163	3.77809
18.7534	14.1057	18.8842	5.65856	18.814	4.47265	19.0268	3.64755
18.7587	13.8156	18.8939	5.74712	18.8208	4.53981	19.026	4.20384
18.779	14.375	18.8966	5.62675	18.8339	4.4858	19.0299	3.64595
18.7786	14.6423	18.9018	5.82585	18.8427	4.24539	19.0312	4.02092
18.7899	14.4752	18.9062	5.75393	18.8496	4.42532	19.0578	4.12783
18.7948	14.1477	18.9151	5.21546	18.8486	4.24012	19.0622	3.8078
18.8111	14.2026	18.9299	5.64347	18.8416	4.59622	19.0613	4.23927
18.8161	14.072	18.9328	5.49629	18.861	4.62611	19.0674	3.88831
18.8179	14.6412	18.9372	5.67861	18.868	4.57124	19.0766	4.06547
18.8153	14.4671	18.9367	5.43986	18.8732	4.56494	19.0958	3.99758
18.8246	14.1722	18.93	5.61081	18.8785	4.33715	19.0982	4.22914
18.8275	14.4974	18.9611	5.6426	18.8852	4.47023	19.1131	4.03695
18.8357	14.4735	18.9755	5.595	18.9035	4.51086	19.1208	4.07184
18.843	14.4539	18.9701	5.77947	18.905	4.20573	19.1236	3.95104
18.8499	14.4317	18.9814	5.68314	18.9155	4.63269	19.1301	4.10867
18.866	14.1008	18.9827	5.7067	18.9203	4.62353	19.1503	4.00241
18.8727	14.5964	19.0029	5.72233	18.9181	4.72706	19.1445	3.72871
18.8807	14.5698	19.0098	5.70814	18.9211	4.67403	19.1655	3.86591
18.8816	14.3657	19.0214	5.70378	18.9215	4.29018	19.1691	4.51462
18.8866	14.6608	19.0168	5.62591	18.9251	4.87308	19.1841	4.10272
18.896	14.7287	19.0216	5.576	18.9441	4.36636	19.1749	3.8959
18.9035	14.9834	19.0222	5.66891	18.9481	4.714	19.1934	3.93962
18.9071	14.5253	19.0325	5.72775	18.9536	4.53715	19.2005	3.79744
18.9117	14.9147	19.0406	5.83542	18.9475	4.4797	19.2063	4.01443
18.9158	14.7436	19.0518	5.59806	18.9515	4.30394	19.2163	4.11745
18.9147	14.626	19.0635	5.7569	18.9584	4.69648	19.2188	4.10528
18.9262	14.8504	19.0635	5.52546	18.9897	4.42056	19.2145	3.92655
18.9348	14.8149	19.0804	5.64764	18.9892	4.78304	19.2134	4.10839
18.9404	15.1022	19.0799	5.55166	18.9993	4.28675	19.2445	3.82053
18.9443	14.5473	19.0883	5.74402	19.002	4.46538	19.2475	4.10867
18.9393	15.0619	19.094	5.72566	19.0111	4.3556	19.2533	3.97901
18.9415	14.8476	19.0931	5.87583	18.9964	4.39915	19.2536	4.21374
18.9533	14.968	19.1119	5.62505	19.0089	4.51054	19.2747	4.01616
18.9628	14.8515	19.1052	5.43738	19.0191	4.70153	19.2884	4.57942
18.9646	14.7737	19.1199	5.4975	19.027	4.87658	19.2845	4.11797
18.9617	14.9804	19.132	5.77423	19.0341	4.79386	19.2965	4.18169
18.9744	14.7762	19.1308	5.88982	19.0419	4.59429	19.3079	4.43413
19.0026	15.0223	19.144	5.73698	19.0516	4.85612	19.3217	4.49713
19.0023	15.2932	19.1401	5.56617	19.0542	4.74461	19.3241	4.50706
19.004	15.4664	19.1537	5.96961	19.0696	4.82317	19.3331	4.49657
19.0182	15.4286	19.1584	5.81343	19.0737	4.62938	19.3337	4.24854
19.0239	15.3455	19.1646	5.80303	19.0819	4.3735	19.3455	4.25269
19.0245	15.0467	19.1721	5.98554	19.0894	4.47842	19.3494	4.05129
19.0226	15.3376	19.1804	5.63424	19.1016	4.23518	19.3642	4.21121
19.0223	14.9494	19.1865	5.85649	19.1023	4.50218	19.3696	4.10858
19.0359	14.8003	19.1966	5.84354	19.118	4.61225	19.3832	4.28801
19.0491	14.6884	19.1915	6.00236	19.1218	4.45448	19.3835	4.14698
19.067	14.5808	19.1924	5.67574	19.1229	4.63085	19.3977	4.24603
19.0641	14.8014	19.2072	6.02641	19.1381	4.62615	19.405	4.29326
19.0662	14.8482	19.2319	5.84241	19.1356	4.68048	19.4013	4.48782
19.064	15.0737	19.2266	5.73829	19.1545	4.57847	19.4028	4.43796
19.0733	14.6064	19.2271	6.05407	19.1573	4.51706	19.4113	4.05508
19.0931	14.745	19.2297	5.6779	19.1751	4.73246	19.4322	3.83572
19.0943	15.1289	19.2412	5.5841	19.1719	4.77433	19.4419	3.87311
19.1003	15.0167	19.2454	6.01862	19.1765	4.76138	19.4611	4.12604
19.0928	14.6841	19.2645	5.79069	19.1708	4.79147	19.4535	4.44773
19.1231	14.8333	19.2617	5.40895	19.1764	4.71326	19.454	4.265
19.1401	14.903	19.2728	5.91296	19.1877	5.04027	19.4559	4.67229
19.1464	14.8839	19.2846	6.02902	19.1824	4.72587	19.4826	4.15422
19.1509	14.6449	19.285	5.4258	19.186	5.03295	19.4819	4.40964
19.1497	14.971	19.3006	5.5457	19.1912	4.85604	19.4854	4.55514
19.1538	14.8182	19.3023	5.84935	19.2111	4.89295	19.487	4.29998
19.1607	14.9001	19.3124	5.7144	19.2183	4.80117	19.5077	4.37879
19.1668	15.0598	19.3165	5.62438	19.2282	4.55423	19.5212	4.29223
19.1847	14.8454	19.3107	5.87955	19.243	4.739	19.5208	4.08354
19.1834	14.9125	19.316	5.99278	19.2379	4.76621	19.521	4.25601
19.1846	14.5418	19.3385	6.02542	19.2543	4.93178	19.5252	4.02749
19.1876	14.7847	19.3497	5.88783	19.2542	4.98229	19.559	4.21568
19.1843	14.7874	19.3581	5.75675	19.2542	4.56327	19.5647	4.38812
19.2018	14.6123	19.366	6.08346	19.2562	4.48771	19.5706	4.30823
19.2114	14.518	19.3678	5.67358	19.2692	4.73773	19.5724	4.39006
19.2096	14.8151	19.3806	5.68765	19.2752	4.87457	19.5725	4.36472
19.2126	14.8656	19.3835	5.77059	19.2849	4.68286	19.578	4.28675
19.2326	14.8526	19.3945	6.00138	19.2913	4.86229	19.5858	4.36303
19.2435	14.9681	19.4019	6.07939	19.2966	4.76239	19.5949	4.39839
19.2421	14.7621	19.4141	6.16861	19.2938	4.6243	19.5989	4.20802
19.256	15.176	19.4167	5.82409	19.3039	4.95704	19.6101	4.44429
19.2564	15.1569	19.4229	5.74546	19.3226	4.67561	19.612	4.42332
19.2514	15.1197	19.4301	5.7693	19.3255	4.87	19.6219	4.38195
19.2502	15.1384	19.4458	5.87999	19.3349	4.77418	19.6273	4.502
19.2654	15.4705	19.4497	5.90941	19.3446	4.47149	19.6402	4.27586
19.2715	15.5838	19.4559	5.83857	19.3411	4.92309	19.6444	4.36838
19.2728	15.7635	19.4675	5.74333	19.3476	4.69035	19.6614	4.29437
19.2878	15.7711	19.4595	5.52125	19.3547	4.70376	19.661	4.7849
19.2991	15.3004	19.4656	5.94386	19.3533	4.87401	19.6744	4.11285
19.2966	15.3218	19.4747	6.22426	19.3608	4.66701	19.6784	4.2209
19.3111	15.6291	19.4962	6.16939	19.3581	4.63926	19.695	4.61763
19.3192	15.6015	19.4956	6.45878	19.3668	4.85463	19.6909	4.46043
19.3282	15.3743	19.4934	5.89663	19.3888	4.74078	19.7031	4.11064
19.3418	15.929	19.4953	5.92924	19.3915	4.74967	19.7079	4.4155
19.3586	15.583	19.5042	6.05245	19.4103	4.85398	19.7211	4.29059
19.3624	15.3412	19.5183	6.15297	19.4088	4.4804	19.7302	4.1516
19.3589	15.5463	19.523	5.96314	19.4102	4.65697	19.74	4.36995
19.3641	15.4439	19.5357	5.91647	19.4119	4.85163	19.7498	4.4924
19.3606	15.165	19.5359	6.2984	19.4171	4.64804	19.7457	4.57081
19.3637	15.5258	19.5493	5.81136	19.4305	4.71103	19.7599	4.28261
19.3605	15.6379	19.5505	6.0821	19.4329	4.75447	19.7635	4.90446
19.3861	15.5472	19.5675	6.25894	19.4316	4.94564	19.7635	4.53221
19.394	15.3972	19.5703	5.96628	19.4393	4.67427	19.766	4.64511
19.3991	15.3884	19.57	5.88546	19.4585	5.04727	19.7707	4.41736
19.4025	15.3059	19.5656	6.29864	19.4671	4.80357	19.7829	4.47663
19.4018	15.3609	19.5787	6.19931	19.4705	4.84948	19.7808	4.41974
19.4046	15.3306	19.5824	6.22304	19.4753	4.94383	19.7843	4.25164
19.4124	15.1119	19.5943	6.09886	19.4802	4.96046	19.787	4.77835
19.4351	15.3273	19.6045	5.98749	19.4837	4.85753	19.8113	4.50979
19.434	15.0916	19.6087	6.09751	19.4896	4.80402	19.8151	4.6987
19.4387	15.1368	19.6134	6.13798	19.4933	4.69676	19.8232	4.72846
19.4364	14.9578	19.6193	6.42939	19.5022	4.93735	19.8266	4.88718
19.4531	14.8659	19.6197	6.13056	19.5218	4.69192	19.8383	4.69559
19.4764	15.3553	19.6203	6.04623	19.5147	4.89904	19.8491	4.28172
19.4701	15.1885	19.6505	6.14686	19.5301	4.61539	19.8453	4.75726
19.4661	15.365	19.6545	5.87361	19.5275	5.06418	19.8508	4.66052
19.4832	15.2709	19.6659	6.20376	19.5453	4.75858	19.8584	4.84834
19.5013	15.2426	19.6733	6.13481	19.5443	5.01357	19.8884	4.81181
19.5114	15.4776	19.667	6.31129	19.5545	5.001	19.879	5.01505
19.5239	15.6605	19.6665	6.179	19.5671	4.89702	19.8819	4.68764
19.5276	15.6277	19.6838	6.09435	19.5633	5.00856	19.8871	4.88637
19.5319	15.5977	19.7001	6.43015	19.5656	4.92729	19.8993	4.66087
19.5372	14.8384	19.7066	6.58651	19.5668	4.7871	19.9043	4.5484
19.537	15.5795	19.7192	6.15695	19.5841	5.15528	19.9219	4.71195
19.5465	15.2796	19.7208	6.37849	19.5888	5.26328	19.9163	4.533
19.5529	15.3351	19.7269	6.34641	19.5981	5.06016	19.9354	4.48327
19.5603	15.4001	19.728	6.09786	19.5994	5.02777	19.9362	4.45442
19.57	15.7147	19.7309	6.39176	19.617	4.80706	19.9518	4.73669
19.5694	15.3618	19.7435	6.29905	19.6106	4.79418	19.9545	4.92379
19.5879	15.6033	19.7405	6.38741	19.6174	4.94386	19.9662	4.89079
19.5876	15.2642	19.732	6.43542	19.6237	5.06932	19.9694	4.48085
19.597	15.4768	19.7524	6.35605	19.6382	5.17231	19.9776	4.70936
19.6091	16.0427	19.7723	6.59226	19.6496	5.0141	19.9832	4.55436
19.6165	15.7911	19.768	6.56407	19.6544	4.90183	20.0001	4.7055
19.6227	15.7698	19.7853	6.56912	19.6521	4.92009	20.0063	4.63359
19.6246	16.0681	19.7906	6.17969	19.6516	5.17493	20.0096	4.87055
19.6391	16.0642	19.8102	6.5709	19.6727	4.93602	20.0273	4.84009
19.6413	15.9102	19.8068	6.63806	19.6851	5.10596	20.0269	4.66609
19.6488	15.7674	19.8243	6.43249	19.6892	4.97174	20.0162	4.62439
19.6557	15.7195	19.8234	6.47654	19.7037	5.43001	20.0226	4.88821
19.6712	15.9496	19.8225	6.70354	19.705	5.22316	20.045	4.68179
19.6688	15.8569	19.8249	6.20248	19.6974	4.9505	20.0614	4.9906
19.6819	15.6604	19.8307	6.32228	19.7011	5.23394	20.0577	4.54034
19.6946	15.5141	19.8403	6.35918	19.7204	5.21991	20.0584	4.78451
19.6909	15.801	19.8449	6.68587	19.7196	5.17795	20.0661	5.0815
19.6918	15.8985	19.862	6.63554	19.7371	5.1729	20.0962	5.13666
19.7143	16.1056	19.8621	6.36218	19.7408	5.01083	20.1013	5.13471
19.7279	15.876	19.8771	6.7	19.7492	5.07943	20.1098	4.99216
19.7216	15.6429	19.8815	6.3815	19.7602	5.37378	20.1114	5.15108
19.7251	15.9293	19.8918	6.35469	19.7632	5.09704	20.1282	4.75341
19.7312	16.2157	19.8931	6.49272	19.7779	5.18492	20.1227	4.74616
19.7423	16.1753	19.9144	6.29147	19.7794	5.10327	20.1325	4.89036
19.7397	16.2021	19.9121	6.59429	19.7725	4.86482	20.1332	5.00955
19.7552	16.1584	19.9093	6.57799	19.7772	4.9259	20.144	4.84805
19.7628	16.0832	19.9275	6.53195	19.7869	5.3642	20.1459	5.01365
19.7514	16.202	19.9357	6.22983	19.7901	5.2321	20.1573	5.18637
19.7541	16.3142	19.9316	6.37372	19.8085	5.38521	20.1625	4.80463
19.7688	16.0505	19.9266	6.30714	19.8031	4.85925	20.1649	4.95281
19.7714	16.3895	19.9364	6.30489	19.8211	5.32459	20.1828	4.81398
19.7843	16.5167	19.9507	6.4184	19.8272	5.04821	20.1821	4.83949
19.7879	16.2456	19.952	6.36668	19.8248	5.42458	20.1905	4.90652
19.8004	15.8006	19.9631	6.48677	19.8211	4.70476	20.2049	4.63548
19.8036	15.9539	19.9625	6.57402	19.8316	5.24967	20.2127	4.85355
19.8207	16.1667	19.9592	6.67517	19.8428	5.10464	20.2185	4.75018
19.8304	15.7848	19.9668	6.67979	19.8455	5.5379	20.22	5.25399
19.8231	16.2341	19.9725	6.60839	19.8612	5.09443	20.2166	5.01119
19.8267	15.9157	19.98	6.65339	19.8568	5.36052	20.2405	5.40063
19.8347	15.83	19.9781	6.56487	19.873	5.33256	20.2501	5.08356
19.846	16.1758	19.9862	6.57618	19.8762	5.27707	20.2527	4.94982
19.8533	16.286	19.989	6.38101	19.8833	5.05697	20.2699	5.15347
19.8612	16.2807	20.006	6.75457	19.8886	5.04715	20.2638	4.70609
19.8599	16.2379	20.0149	6.52133	19.8945	5.25326	20.2758	4.87614
19.874	16.2254	20.0287	7.17031	19.8969	5.07787	20.2715	5.26478
19.8814	16.3723	20.028	6.64982	19.8961	4.87443	20.3045	4.98929
19.8917	16.1366	20.0415	6.33648	19.9227	5.24534	20.3029	5.16683
19.8913	15.6161	20.0474	6.65787	19.9311	5.49931	20.301	5.20774
19.9088	15.5552	20.0607	6.65656	19.9337	5.2393	20.3045	5.0777
19.9269	15.0547	20.0667	6.38289	19.9285	5.49273	20.3201	4.77149
19.9372	15.5345	20.0651	6.48776	19.9375	5.06947	20.3295	5.09607
19.9463	15.7159	20.0692	6.59594	19.9639	5.59438	20.3381	5.04968
19.9464	15.5114	20.0677	6.48133	19.9681	5.72613	20.3379	5.24552
19.9407	15.6158	20.0619	6.53371	19.9847	5.85021	20.3491	5.03676
19.9484	15.8284	20.077	6.66446	19.974	5.10033	20.3617	5.22671
19.9679	15.4772	20.1006	6.61526	19.9778	5.38786	20.3681	5.06633
19.9715	15.4618	20.1034	6.65118	19.9824	5.4824	20.3757	4.94742
19.9675	15.8074	20.1085	6.74138	19.9781	5.15668	20.3855	4.97759
19.9737	15.7327	20.1135	6.74154	19.9803	5.47375	20.4009	5.14976
19.9928	15.7988	20.1167	6.61602	20.0097	5.11954	20.407	5.37795
20.011	15.989	20.1143	7.07721	20.0136	5.71622	20.4134	5.00438
20.0218	16.1224	20.1236	6.87775	20.025	5.42496	20.4229	5.52633
20.0199	15.7829	20.1314	6.88633	20.0288	5.39369	20.4375	5.10929
20.0259	16.1799	20.1402	6.79829	20.0286	5.26916	20.4377	5.27218
20.04	15.8241	20.1532	6.78694	20.044	5.43901	20.4562	5.13072
20.0422	15.9002	20.1634	6.59153	20.0559	5.53141	20.4618	5.18661
20.0587	16.4301	20.1665	6.76997	20.0603	5.33196	20.4682	5.23966
20.0518	16.1365	20.1782	6.88846	20.0631	5.58716	20.4705	5.42141
20.0738	15.9247	20.1779	6.63342	20.0684	5.65354	20.4785	5.23777
20.0707	16.1538	20.1798	6.52311	20.0599	5.46526	20.4935	5.02969
20.0926	16.4763	20.1957	7.03402	20.0904	5.512	20.4886	4.96741
20.0925	16.2595	20.2072	7.24718	20.0976	5.66091	20.5081	5.42864
20.0969	16.5193	20.2006	7.01854	20.1137	5.44938	20.5189	5.20127
20.1003	16.4517	20.2037	7.08891	20.1154	5.60928	20.5283	5.47502
20.1113	15.9984	20.2085	6.96534	20.1181	5.55154	20.5278	5.56945
20.1273	16.4281	20.243	6.8753	20.1219	5.65556	20.5324	5.39478
20.1278	16.494	20.2381	7.08216	20.1129	5.37481	20.5441	5.20395
20.1357	16.2651	20.2397	7.14743	20.1315	5.52109	20.553	5.31532
20.1397	16.459	20.2362	7.04939	20.1347	5.45417	20.5602	5.46215
20.139	16.5696	20.2655	7.11713	20.1448	5.75034	20.5608	5.47162
20.1362	16.742	20.2704	6.85248	20.1522	5.26081	20.5783	5.27388
20.1486	16.3288	20.2793	7.08112	20.1514	5.93649	20.5743	5.37051
20.1548	16.1892	20.2939	7.08825	20.1534	5.47376	20.591	5.51209
20.1656	16.411	20.2889	7.23645	20.1509	5.39763	20.5885	5.10595
20.1739	16.5368	20.3005	7.18189	20.1842	5.38043	20.596	5.51029
20.189	16.2383	20.308	7.05357	20.1818	5.5938	20.5984	5.3488
20.1896	16.1847	20.326	7.28051	20.1823	5.47843	20.6047	5.38991
20.189	16.5401	20.3235	7.0794	20.1877	5.60386	20.6067	5.42563
20.1954	16.4403	20.3374	6.94801	20.1939	5.83064	20.6177	5.23923
20.1986	16.4091	20.3399	7.17722	20.2049	5.385	20.6086	5.79396
20.2226	16.1645	20.3431	7.13708	20.2101	5.77439	20.6153	5.82025
20.2287	16.3278	20.3344	7.18873	20.2244	5.45517	20.6422	5.72307
20.2291	16.4279	20.3499	6.92186	20.2243	5.45173	20.6461	5.66593
20.2317	16.492	20.3526	7.18043	20.2364	5.75279	20.6631	5.51487
20.2575	16.3071	20.3611	7.16736	20.2424	5.79007	20.6667	5.04059
20.2629	16.1598	20.3691	7.09225	20.2584	5.26288	20.6797	5.80138
20.2711	15.984	20.3708	7.24434	20.2537	5.55599	20.6803	5.46437
20.2597	15.8994	20.3752	6.99063	20.2738	5.46584	20.6941	5.57691
20.2779	16.0535	20.3799	7.008	20.2758	5.55457	20.692	5.48786
20.2917	16.1726	20.4039	7.26607	20.2829	5.76251	20.7024	5.51482
20.2932	15.9771	20.4126	7.24343	20.2921	5.88457	20.7129	5.54796
20.2976	15.6897	20.423	6.85944	20.2922	5.8491	20.7199	5.52006
20.3103	16.2497	20.426	7.30303	20.2883	5.686	20.7295	5.80823
20.3217	16.2129	20.4317	7.3044	20.2932	5.78661	20.725	5.89729
20.317	16.3039	20.428	7.3437	20.306	5.56151	20.7236	5.53921
20.3343	16.3773	20.4377	7.16466	20.3081	5.73603	20.7349	5.6319
20.3417	16.3828	20.4419	7.06027	20.3165	5.43495	20.7621	5.8612
20.3472	16.5994	20.4455	7.24562	20.3222	5.74693	20.7668	5.64924
20.348	16.4292	20.4383	7.18754	20.3267	5.51636	20.7771	5.69422
20.3647	16.6193	20.4486	7.50146	20.327	5.57063	20.7848	6.00513
20.3631	16.4136	20.4722	7.41585	20.3356	5.60245	20.7932	5.49503
20.3758	16.0838	20.4771	7.01239	20.345	5.75676	20.8005	5.76047
20.3811	16.5154	20.4779	7.24194	20.3408	5.99576	20.7993	5.91846
20.3834	16.5514	20.4763	6.98725	20.3426	5.54872	20.7984	5.62238
20.3836	16.5148	20.4984	7.34554	20.3433	5.38773	20.8138	5.83365
20.3869	16.6146	20.5102	7.34914	20.3682	5.65677	20.814	5.7554
20.3988	16.6982	20.518	7.32771	20.378	5.65763	20.8278	5.75238
20.4056	17.1574	20.5238	7.17083	20.3896	5.48291	20.8348	5.95548
20.4112	16.7594	20.526	7.35906	20.3918	5.50541	20.843	6.00616
20.417	16.684	20.5303	7.31549	20.3951	5.71638	20.8543	6.04085
20.4281	17.0553	20.534	7.42948	20.392	5.85461	20.8488	5.55993
20.4376	17.0525	20.5494	7.32674	20.3912	5.74451	20.8532	5.87788
20.447	16.912	20.5426	7.5825	20.4094	5.57028	20.8499	5.72069
20.442	17.3905	20.5604	7.3216	20.4101	5.82983	20.8776	6.00496
20.4616	17.2267	20.5635	7.28974	20.41	5.74446	20.8788	5.87116
20.4509	16.5046	20.5784	7.34399	20.4153	5.95934	20.8856	5.49034
20.4571	16.437	20.5819	7.06694	20.4396	5.93065	20.8838	5.76131
20.4676	16.7436	20.5856	7.49981	20.4373	5.59471	20.8964	5.88221
20.4841	16.7875	20.5979	7.42628	20.4501	5.78426	20.9203	5.23816
20.4828	16.4514	20.5945	7.4589	20.4633	6.0036	20.9225	6.00924
20.4879	16.5183	20.5982	7.42904	20.4728	5.7869	20.9347	5.92114
20.4873	16.9977	20.6045	7.90487	20.478	5.84388	20.9319	5.61217
20.4943	16.953	20.6118	7.3811	20.481	5.57495	20.9493	5.77281
20.5146	16.4043	20.6156	7.5188	20.4961	5.66042	20.9603	5.9634
20.5166	16.2522	20.6337	7.53824	20.4996	5.6843	20.9703	5.96762
20.5241	16.4263	20.6324	7.34232	20.5152	5.83573	20.9743	5.81568
20.5257	16.0933	20.644	7.4863	20.5163	5.72235	20.9809	5.63209
20.5274	16.4271	20.6478	7.66467	20.5267	5.95086	20.9843	5.76863
20.5266	16.3763	20.657	7.5746	20.5326	5.86671	20.997	5.8802
20.5545	16.1596	20.671	7.76323	20.5432	5.84538	21.0092	6.17694
20.5595	16.4054	20.6716	7.69392	20.5433	5.95776	21.0139	5.65726
20.5676	16.4802	20.6634	7.71196	20.5525	5.95485	21.0163	6.19409
20.5775	16.4037	20.6692	7.37038	20.5659	6.0324	21.0356	5.86505
20.5789	16.123	20.6801	7.66009	20.5728	5.97912	21.0403	5.97608
20.582	16.1937	20.6835	7.46131	20.5854	6.15436	21.0459	5.97151
20.5877	16.0252	20.6836	7.66303	20.5911	6.12166	21.0535	6.04979
20.6032	15.7511	20.6808	7.52219	20.5982	5.80554	21.0522	5.93908
20.5993	16.0617	20.704	7.88163	20.5997	5.83734	21.0509	5.9021
20.5984	16.158	20.7131	7.70848	20.6182	5.96075	21.0544	6.04069
20.6089	16.431	20.7103	7.92423	20.6208	6.50606	21.0839	6.25316
20.6351	16.3648	20.7177	8.00115	20.6263	5.92903	21.084	5.98593
20.6332	16.4433	20.7234	8.02006	20.6294	6.11923	21.0995	5.91538
20.6441	16.8099	20.742	7.72577	20.6425	5.84516	21.1055	5.75763
20.6473	16.2113	20.7484	7.50572	20.6512	5.83252	21.1135	5.89023
20.6597	16.6593	20.7669	7.64024	20.6577	6.12034	21.1133	5.75967
20.6632	16.5196	20.7656	7.76222	20.6637	6.06028	21.1346	6.1223
20.6765	16.6929	20.7827	7.83891	20.6752	5.83062	21.1396	5.99942
20.6757	16.9617	20.7839	7.49734	20.6709	5.80158	21.1402	5.97736
20.6708	16.7601	20.7945	7.96976	20.6737	6.31931	21.1417	6.05076
20.6724	16.6586	20.8011	7.82171	20.6759	6.08741	21.1389	6.01018
20.6885	16.814	20.8025	7.76934	20.7002	6.27337	21.1657	5.84788
20.6888	16.8068	20.8133	7.7468	20.7009	5.88178	21.1805	6.06633
20.6901	16.7218	20.8185	7.96119	20.7	6.07729	21.1851	6.04311
20.6921	17.0245	20.8305	7.65488	20.7017	5.89766	21.1806	6.096
20.6906	17.0301	20.8334	7.90427	20.7273	6.28673	21.191	6.29025
20.7101	17.0154	20.8384	7.76325	20.734	5.99	21.2037	5.89032
20.7231	17.163	20.8403	7.84984	20.7374	6.16423	21.2128	5.75016
20.7192	17.2803	20.8568	8.04477	20.7542	6.05518	21.2279	5.68258
20.7177	17.6765	20.8719	7.96533	20.7635	6.28589	21.231	5.70446
20.7285	17.5759	20.8796	7.96492	20.7782	6.13097	21.2427	5.78999
20.7497	17.734	20.8865	8.12215	20.7753	5.93254	21.2478	6.2306
20.7462	17.2973	20.896	7.93878	20.7751	6.04045	21.2613	6.30416
20.7637	17.6302	20.9016	7.77439	20.7756	6.1257	21.2576	6.06005
20.769	17.6328	20.9017	7.75424	20.7834	5.9723	21.2714	6.11096
20.7845	17.7169	20.9194	7.9948	20.7867	6.25125	21.2748	6.10042
20.784	17.7474	20.9203	7.76714	20.7901	5.98277	21.2782	6.17307
20.7926	17.8122	20.9365	8.15117	20.794	6.33261	21.2758	6.08709
20.8002	17.4606	20.9419	8.17442	20.803	6.36965	21.2905	6.01995
20.814	17.7643	20.9438	8.09356	20.8266	6.27133	21.2895	6.23353
20.8164	17.6651	20.9606	8.04971	20.8347	6.15776	21.3078	6.07434
20.8248	18.0532	20.9609	7.8424	20.8401	5.94777	21.3069	6.23796
20.8298	18.2923	20.9706	7.95592	20.8413	6.0673	21.3204	5.9438
20.8372	17.9185	20.9753	8.02268	20.8601	6.10532	21.3299	6.1126
20.8359	17.6642	20.97	8.11005	20.8586	5.98989	21.3365	6.06868
20.8428	17.612	20.973	8.35222	20.8715	6.21096	21.3506	6.43312
20.8441	17.9327	21.0048	7.97219	20.8793	6.26706	21.3471	6.4599
20.8498	18.1638	21.0057	7.90359	20.874	5.99515	21.3631	6.13735
20.8541	18.3218	21.0075	7.78128	20.8787	6.30382	21.3641	6.07799
20.8614	17.8591	21.0035	8.00346	20.8838	6.21982	21.3756	6.70306
20.8699	18.1074	21.0194	7.94791	20.8923	6.22577	21.3776	6.33615
20.8782	18.3728	21.029	8.21265	20.9007	5.69882	21.3952	6.11342
20.8824	18.4493	21.0374	8.20309	20.904	6.20362	21.4017	6.51666
20.8729	18.2643	21.0465	8.43015	20.9128	6.22565	21.4088	6.30777
20.9048	18.5584	21.0565	8.02525	20.9329	5.88699	21.4167	6.26411
20.9092	18.658	21.064	8.37124	20.9287	6.32862	21.4115	6.17789
20.9168	18.2268	21.0714	8.45169	20.9283	6.17583	21.4134	6.26891
20.9255	18.2825	21.0817	8.31783	20.9231	5.87381	21.4171	6.3213
20.9317	18.2468	21.0878	8.20765	20.9427	6.149	21.4276	6.7529
20.9416	17.8751	21.0953	8.10694	20.9655	6.28623	21.4337	6.2888
20.9389	18.1146	21.0993	8.47348	20.9596	6.04845	21.4306	6.39065
20.942	18.4369	21.1172	8.07979	20.9605	5.92661	21.4302	6.43791
20.9403	18.4158	21.1161	8.15981	20.9599	6.23787	21.4548	6.63713
20.9707	18.4068	21.1285	8.47283	20.9912	6.41435	21.4652	6.43494
20.9721	18.607	21.14	8.22629	20.9945	6.19533	21.4732	6.38804
20.9807	18.2048	21.1417	8.22779	21.0029	6.20627	21.4836	6.52542
20.9813	18.1506	21.1584	8.2486	21.0149	6.16424	21.4922	6.66842
20.9882	18.1386	21.1623	8.31063	21.0219	6.08765	21.5023	6.70974
21.0099	18.3493	21.1715	8.48569	21.0238	6.20539	21.5057	6.29557
21.0163	17.7815	21.1716	8.56894	21.0315	6.16107	21.5114	6.58711
21.0352	18.5604	21.1726	8.47475	21.0484	6.15265	21.5171	6.65872
21.0334	18.4594	21.1743	8.72039	21.0472	6.27549	21.5163	6.5835
21.0428	18.5838	21.1893	8.80474	21.056	6.03818	21.5178	6.51226
21.0481	18.338	21.2098	8.52581	21.0605	6.26823	21.5498	6.43647
21.0602	18.7466	21.2026	8.33517	21.0817	6.23297	21.5514	6.51752
21.0641	17.0238	21.2256	8.41358	21.0798	6.47626	21.5486	6.66385
21.0626	17.0745	21.2227	8.31909	21.0813	6.12783	21.5567	6.52326
21.0979	16.9679	21.2263	8.45087	21.0757	6.26207	21.5725	6.46536
21.1065	17.1262	21.2266	8.50704	21.0918	6.52149	21.5842	6.58966
21.1204	17.0592	21.2529	8.37326	21.1255	6.35409	21.5957	6.99008
21.1251	17.228	21.2553	8.64117	21.1203	6.29819	21.6004	6.47547
21.1268	17.3838	21.2543	8.98683	21.1257	6.07797	21.6133	6.81581
21.1404	16.9491	21.2546	8.67435	21.134	6.13787	21.6217	6.97186
21.1475	17.1438	21.2721	8.17461	21.1472	6.37889	21.6173	6.93054
21.1503	17.2319	21.2878	8.50236	21.1479	6.44071	21.6321	6.7051
21.1719	17.2731	21.2885	8.66366	21.1474	6.71211	21.6393	6.96202
21.1667	17.4697	21.2841	8.56154	21.1504	6.32577	21.6551	6.93428
21.1838	17.6429	21.2902	8.64368	21.1573	6.39856	21.6536	6.78315
21.1838	17.4951	21.3153	8.47846	21.1814	6.43034	21.666	6.69401
21.195	17.5169	21.3232	8.40302	21.1854	6.78307	21.6713	6.66378
21.205	17.4996	21.3349	8.54821	21.1951	6.44886	21.6913	6.79196
21.2053	17.8678	21.341	8.71701	21.1953	6.51753	21.6833	6.81858
21.2152	17.6728	21.3434	8.62224	21.2071	6.49443	21.6942	6.55651
21.2218	17.7528	21.3589	8.87775	21.2086	6.55486	21.6926	6.70813
21.2291	17.8457	21.3552	8.73501	21.2126	6.59827	21.7035	6.8796
21.2357	18.1482	21.3671	8.85364	21.2181	6.27223	21.7191	6.8664
21.2461	18.0566	21.374	8.80808	21.2232	6.50748	21.7291	6.92331
21.2455	18.1639	21.3846	9.04083	21.2272	6.42127	21.7248	6.93324
21.2456	18.4041	21.3864	8.97046	21.2297	6.42594	21.7206	7.00308
21.2411	18.3025	21.3959	9.00921	21.2316	6.39891	21.7499	6.80315
21.2656	18.1091	21.4024	8.83213	21.2305	6.55623	21.7573	6.99369
21.2683	18.1783	21.4147	8.71588	21.2569	6.72726	21.773	7.21282
21.2673	18.3586	21.4211	9.29146	21.2629	6.61646	21.7731	7.08382
21.2698	18.298	21.4353	8.92374	21.2685	6.72747	21.7828	6.74985
21.296	18.2663	21.4405	8.97384	21.2798	6.34695	21.789	6.71318
21.3026	18.2259	21.4371	8.89361	21.2854	6.68988	21.8022	7.10863
21.3147	18.36	21.4568	8.98368	21.2983	6.4973	21.8073	7.05578
21.3252	18.0537	21.4519	8.92653	21.2992	7.15124	21.8134	7.429
21.3194	18.3752	21.4553	8.95739	21.3164	6.59644	21.8256	7.06987
21.3244	18.8788	21.4604	9.28788	21.3126	6.73248	21.8294	7.30106
21.3294	18.3831	21.4733	8.78365	21.3312	6.33611	21.8414	7.01543
21.355	18.6932	21.4692	9.0784	21.338	6.75646	21.8429	6.96704
21.362	18.9981	21.4841	8.91161	21.3526	6.92946	21.8523	7.1596
21.3671	18.7017	21.4933	9.38706	21.3559	6.67105	21.8603	7.00444
21.3664	18.7387	21.5007	9.29878	21.3587	6.91997	21.8608	7.23206
21.388	18.696	21.5037	9.00384	21.3645	6.4618	21.8657	6.95367
21.383	18.8995	21.5097	9.18408	21.3669	6.6534	21.877	7.05852
21.3887	19.0234	21.523	8.83144	21.3693	6.68303	21.8738	7.5542
21.3863	18.9911	21.5299	9.1166	21.3747	6.99917	21.8782	7.25255
21.3925	18.7483	21.5243	9.16955	21.3811	6.80111	21.8734	7.13167
21.4026	18.7844	21.5304	9.16543	21.3835	6.66016	21.8937	7.44541
21.4052	18.9592	21.5458	9.39369	21.4023	7.09431	21.9137	7.11345
21.3961	19.1484	21.5515	9.32652	21.4009	6.80181	21.916	7.36644
21.4162	19.2004	21.5576	9.49141	21.417	6.86692	21.9241	7.22936
21.4305	19.1591	21.5566	9.23993	21.4189	6.96472	21.9287	7.10814
21.4382	19.3827	21.563	9.18617	21.4158	6.73383	21.9436	7.07629
21.449	19.2744	21.5814	9.05446	21.4156	6.93052	21.9444	7.27851
21.4459	19.3967	21.5872	9.37224	21.4283	6.84889	21.96	7.20655
21.4643	19.4242	21.6078	9.29147	21.4315	6.46066	21.9602	7.1776
21.4667	19.3361	21.6078	9.50597	21.444	6.90817	21.9532	7.09499
21.4646	19.3448	21.6201	9.71956	21.4373	6.66889	21.9619	7.15775
21.4654	19.148	21.6239	9.66886	21.4402	7.058	21.977	7.20765
21.474	19.4659	21.638	9.38186	21.4746	6.57662	21.9938	7.37596
21.485	19.701	21.6401	9.39592	21.4709	6.77303	21.9905	7.41345
21.4825	19.6459	21.6433	9.65169	21.468	7.02606	21.9935	7.31099
21.4779	19.9895	21.6444	9.46473	21.4697	6.84325	22	7.40172
21.4861	19.8943	21.6579	9.04653	21.4804	6.71481	22.0272	7.30052
21.5088	19.6266	21.6805	9.36285	21.4999	7.06237	22.0228	7.28538
21.511	19.5378	21.6807	9.62361	21.5166	6.95653	22.0435	7.39381
21.5129	19.9549	21.6716	9.76448	21.5248	6.74933	22.0465	7.43058
21.5163	19.5649	21.6774	9.84018	21.5234	6.78558	22.0554	7.54192
21.5422	19.1837	21.6968	9.65652	21.5246	7.02953	22.0643	7.48551
21.5471	19.2051	21.6939	9.5306	21.5241	6.92413	22.0697	7.44296
21.566	19.1482	21.7041	9.7982	21.5365	7.12729	22.0839	7.34356
21.5699	19.217	21.715	9.75099	21.5404	6.78197	22.0808	7.53382
21.5796	19.0441	21.7226	9.76422	21.5468	6.79251	22.0841	7.34436
21.5893	19.0671	21.7236	9.83327	21.5509	7.21166	22.0835	7.70186
21.5901	19.1341	21.7327	9.69085	21.5604	7.31149	22.0932	8.03716
21.5932	19.0613	21.7409	9.80802	21.577	6.91979	22.1119	7.58908
21.5976	19.2221	21.7489	9.77345	21.5757	6.93537	22.116	7.71025
21.6056	19.5476	21.7592	10.0927	21.587	6.74687	22.1299	7.42979
21.6083	19.0925	21.7589	10.165	21.597	7.05666	22.1255	7.56143
21.624	19.3116	21.7687	9.8784	21.6081	6.85491	22.1288	7.44615
21.6232	19.4992	21.778	9.96567	21.6095	7.15334	22.1293	7.42461
21.635	19.0501	21.787	10.0172	21.6214	7.12804	22.1405	7.78427
21.6324	19.4661	21.7923	10.035	21.622	6.95626	22.1479	7.8307
21.655	18.8659	21.796	10.0272	21.6348	6.91029	22.1615	7.6597
21.6583	19.0973	21.7913	10.25	21.6353	7.20958	22.1561	7.64304
21.6683	19.3793	21.807	10.2148	21.6446	7.37879	22.1771	7.80731
21.6735	19.2461	21.8239	9.84808	21.6449	7.15691	22.1812	7.74215
21.6867	19.3947	21.8232	9.96754	21.6403	6.85779	22.1897	7.89481
21.6891	19.4002	21.8266	10.1682	21.666	7.06028	22.1941	7.8513
21.693	19.4324	21.8269	9.94608	21.6679	7.37303	22.206	7.74084
21.7074	19.618	21.8499	9.96331	21.68	7.20193	22.2062	7.54108
21.7045	19.1832	21.853	10.1847	21.6684	7.01802	22.2155	7.96335
21.7076	19.6991	21.8551	10.3654	21.6884	7.20823	22.2327	7.63221
21.71	19.5239	21.8656	9.93648	21.7003	7.07785	22.2266	7.72852
21.7195	19.9266	21.8605	10.2341	21.6892	7.11468	22.2297	7.60665
21.7254	19.7495	21.8654	10.2475	21.6961	7.35826	22.2275	7.96119
21.733	19.478	21.8647	10.5615	21.7002	6.77864	22.2424	7.91027
21.736	19.137	21.874	10.4581	21.7201	7.32187	22.2538	7.59145
21.7392	18.9969	21.8758	10.2002	21.7309	7.1398	22.2446	7.9041
21.7426	19.2085	21.8742	10.4474	21.732	7.46193	22.2527	7.74188
21.7555	19.2852	21.8767	10.4129	21.7309	7.47214	22.2706	7.96099
21.7842	19.4026	21.8941	10.3119	21.7411	7.37775	22.2805	7.70503
21.7746	19.2718	21.8952	10.2907	21.7493	7.47684	22.2897	7.69765
21.7786	19.59	21.9022	10.2346	21.7493	7.49809	22.2955	7.71598
21.7803	19.4718	21.9057	10.1391	21.7624	7.15291	22.3021	8.15977
21.8041	19.6272	21.9222	10.2018	21.7619	7.46723	22.3162	8.2036
21.8138	20.183	21.927	10.3825	21.7809	7.44264	22.3133	7.82497
21.8253	20.6566	21.9426	10.5253	21.7827	7.18264	22.3183	7.92262
21.8254	20.2966	21.9373	10.416	21.7892	7.49729	22.3336	8.13222
21.8355	20.4505	21.9405	10.5248	21.7903	7.27603	22.3283	8.29113
21.8387	20.4862	21.9386	10.1795	21.8047	7.55074	22.3294	8.10335
21.8492	19.9757	21.9455	10.2799	21.8146	7.55556	22.359	8.07145
21.8576	20.4481	21.9743	10.4095	21.8025	7.87242	22.3596	8.14179
21.8621	20.0949	21.9853	10.1759	21.8101	7.64674	22.369	8.15985
21.8748	20.3598	21.9933	10.2709	21.8344	7.7239	22.3668	8.15628
21.8805	19.7708	21.9952	10.2102	21.8442	7.20451	22.3716	7.88684
21.8882	19.9852	21.9966	10.5185	21.8501	7.48791	22.3819	7.87885
21.8952	19.8428	21.9992	10.2438	21.8595	7.55923	22.388	7.90584
21.8943	19.6345	22.0055	10.4243	21.8643	7.5692	22.3984	8.05236
21.9023	19.8142	22.028	10.4227	21.8672	7.82609	22.4068	7.93824
21.9117	19.8969	22.0295	10.4429	21.8662	7.68458	22.4168	8.03209
21.9148	20.2566	22.0317	10.5527	21.8881	7.51313	22.421	8.1342
21.9256	19.9491	22.0293	10.5928	21.8986	7.48134	22.433	8.27648
21.9293	20.1533	22.0379	10.6306	21.9035	7.65335	22.4317	8.13513
21.9415	20.276	22.0412	10.6127	21.8967	7.4357	22.4483	8.25424
21.9422	19.9986	22.0492	10.5522	21.9134	7.83569	22.4513	8.3225
21.9386	20.4604	22.0351	10.7502	21.929	7.47945	22.4598	8.16011
21.9433	20.6025	22.057	10.6948	21.9294	7.53089	22.4635	8.02137
21.9533	20.0207	22.0769	10.864	21.956	7.59743	22.4758	7.73233
21.9531	20.34	22.0839	10.3327	21.9512	7.6079	22.4803	8.00263
21.9677	20.2418	22.0897	10.8258	21.959	7.84634	22.4852	7.86364
21.9706	20.2217	22.0894	10.7558	21.9635	7.88247	22.482	8.44515
21.9756	20.1863	22.1045	10.7734	21.9632	7.83188	22.4904	8.35831
21.9766	20.4794	22.1093	10.6915	21.9612	7.79824	22.4939	7.90192
21.9939	20.0404	22.1164	10.7195	21.9776	7.81834	22.4959	8.21577
21.9876	20.3058	22.1158	10.3875	21.9981	7.69182	22.4918	8.46237
21.9885	20.276	22.1391	10.5637	21.9969	7.72873	22.4998	8.40608
21.999	20.2954	22.1393	10.778	21.9985	7.95123	22.5317	8.42622
22.0006	20.491	22.1561	11.0121	22.0022	7.5572	22.5323	8.45181
22.0049	20.714	22.1673	11.0727	22.0263	7.81855	22.5413	8.44137
21.9973	21.1641	22.1657	10.7948	22.0321	7.6352	22.5471	8.45125
22.0206	20.6709	22.1698	10.8209	22.0371	7.63336	22.5677	8.45585
22.0343	20.7832	22.1769	10.8331	22.055	7.53301	22.5595	8.34369
22.0432	20.8609	22.1887	11.0314	22.054	7.68876	22.5779	8.56411
22.0453	20.8546	22.1973	10.9584	22.069	7.76183	22.5794	8.41197
22.0594	20.6014	22.1967	10.9249	22.0617	7.62747	22.5904	8.33
22.0598	20.4665	22.1956	10.7095	22.0709	7.55996	22.6003	8.56968
22.073	20.2876	22.202	11.1381	22.0713	8.12462	22.6053	8.29375
22.073	20.501	22.2041	11.1868	22.0862	7.99548	22.6179	8.31323
22.0782	20.1848	22.2158	11.3605	22.0842	7.87556	22.6213	8.71758
22.1052	20.6924	22.2296	11.0325	22.1071	8.26726	22.6305	8.86381
22.1094	20.5992	22.2357	10.8705	22.1039	7.63644	22.634	8.80412
22.1242	20.2597	22.2348	11.3774	22.1095	8.03853	22.6441	8.54276
22.1249	20.8259	22.2479	11.3908	22.1163	7.71317	22.6431	8.31425
22.1229	20.6401	22.247	11.129	22.123	7.91202	22.652	8.52882
22.12	20.2731	22.2496	11.1829	22.1276	7.96577	22.6469	8.53458
22.1305	20.7785	22.2615	11.0851	22.1341	8.1392	22.675	8.84645
22.1401	21.0962	22.2577	11.7703	22.1505	8.165	22.6859	8.98163
22.1374	20.2771	22.2565	11.5583	22.1595	7.73582	22.6859	8.86667
22.1333	20.8703	22.2567	11.4346	22.1638	8.04676	22.6992	8.72725
22.1574	21.244	22.2761	10.9727	22.1666	8.22933	22.7034	8.97886
22.1729	20.8827	22.2921	11.5447	22.1806	8.19445	22.7129	8.71014
22.1744	20.7078	22.292	11.3633	22.1833	8.33772	22.7188	8.63029
22.1826	20.7618	22.2931	11.2537	22.1976	8.01258	22.7313	8.65829
22.1911	21.2593	22.2943	11.4464	22.1969	7.93311	22.7269	8.51845
22.185	20.927	22.3203	11.4272	22.2085	8.00933	22.7357	8.4939
22.187	20.7259	22.319	11.4484	22.2205	8.12051	22.7357	8.60175
22.2004	21.194	22.3479	11.7496	22.2285	8.2483	22.7539	9.07254
22.2082	20.86	22.3389	11.6958	22.2152	8.08905	22.7491	9.08372
22.2175	20.3993	22.3519	11.4178	22.2344	8.18024	22.7489	8.64119
22.2161	20.9632	22.3565	11.4764	22.2486	8.21198	22.7486	9.20748
22.227	21.2282	22.3745	11.4956	22.252	8.29376	22.7646	8.74359
22.2229	21.0122	22.3739	11.6029	22.2497	8.12377	22.7734	8.89533
22.2251	20.6708	22.3834	11.71	22.252	8.10971	22.7855	8.9416
22.2319	21.0832	22.3874	11.6864	22.2704	8.13141	22.7949	9.08096
22.2389	21.1438	22.3991	11.4125	22.2827	8.37005	22.8021	8.704
22.2397	21.0303	22.4022	11.421	22.2866	8.47664	22.8084	8.9476
22.2367	21.2925	22.4076	11.8554	22.2823	8.63127	22.817	9.0472
22.2648	21.4634	22.4107	12.0465	22.289	8.23086	22.8267	8.80493
22.2689	21.1009	22.4059	11.8071	22.314	8.44033	22.8302	8.85685
22.2827	21.214	22.429	11.8219	22.313	8.32743	22.8481	8.92687
22.2896	21.6558	22.4386	11.9765	22.3319	8.05009	22.8441	9.22654
22.2917	21.2092	22.4422	11.9288	22.332	8.28608	22.8518	9.19456
22.2996	21.1943	22.4439	11.9423	22.3416	8.3041	22.8511	9.15649
22.3096	21.4955	22.4614	11.812	22.3522	8.40987	22.8534	8.73355
22.3039	21.6608	22.4718	12.2685	22.3585	8.22779	22.8661	9.19897
22.3052	21.5389	22.4747	11.7911	22.3723	8.69941	22.8664	9.09448
22.3182	21.5169	22.4672	12.0648	22.3786	8.43542	22.8831	9.65894
22.3252	21.2288	22.4746	11.9854	22.391	8.60804	22.8851	9.31037
22.3321	21.2562	22.4893	12.2731	22.3861	8.60982	22.8935	9.16091
22.333	21.5539	22.4845	12.0616	22.4016	8.56541	22.8922	9.12164
22.3368	21.5265	22.5048	12.0985	22.4056	8.62751	22.9122	9.3147
22.3344	21.3189	22.5044	11.9277	22.4204	8.7361	22.9155	9.58102
22.3474	21.672	22.5191	12.233	22.4251	8.66654	22.9159	9.29291
22.3519	21.3083	22.5195	11.9388	22.4286	8.94024	22.9308	9.25218
22.3636	21.8681	22.5229	12.0138	22.4444	8.73718	22.9336	9.12481
22.3662	21.4045	22.518	12.0477	22.4456	8.5219	22.9313	9.46937
22.3749	21.7602	22.5259	12.0805	22.4487	8.69587	22.93	9.51558
22.3742	21.3583	22.5378	12.0949	22.4579	8.75161	22.9317	9.24753
22.3834	21.6861	22.5369	11.9476	22.4584	8.38573	22.9451	9.55077
22.3877	21.5083	22.544	11.8943	22.4566	8.20346	22.9495	9.42462
22.3982	21.6811	22.5426	12.1061	22.4608	8.64457	22.9544	9.10643
22.4001	21.5372	22.5601	12.6091	22.4705	8.50481	22.9593	9.39298
22.4022	21.7633	22.5785	12.2024	22.4819	8.52874	22.9639	9.56375
22.4014	21.7513	22.5841	12.271	22.4853	8.94317	22.9647	9.24507
22.4144	22.0409	22.5843	12.1683	22.4984	8.97911	22.9846	9.3735
22.4349	21.9873	22.5949	12.3885	22.503	8.90044	23.0006	9.27108
22.4295	21.9268	22.6119	12.3858	22.4944	8.74878	22.9971	9.23358
22.4324	22.1474	22.6119	12.1623	22.505	8.75888	22.9958	9.45738
22.4274	22.524	22.6192	12.3542	22.5062	9.02854	22.9993	9.38007
22.4461	22.213	22.6199	12.2604	22.5261	8.87767	23.0048	9.58796
22.4595	22.1865	22.6346	12.4122	22.5421	8.9261	23.0304	9.4958
22.4625	22.5772	22.6378	12.3409	22.5376	8.61618	23.03	9.57442
22.4602	22.6618	22.6469	12.6405	22.5354	9.03786	23.0439	9.3969
22.4739	22.5917	22.652	12.3452	22.5548	8.91306	23.0452	9.62018
22.4916	22.7967	22.663	12.6478	22.5667	8.92148	23.0639	9.75726
22.489	22.8176	22.6665	12.1804	22.579	9.05967	23.0642	9.61228
22.5	22.4554	22.6771	12.6099	22.5938	9.29931	23.0582	9.3553
22.5097	22.9011	22.6898	12.5263	22.5976	9.21418	23.0622	9.53228
22.5196	23.0276	22.6863	12.3006	22.6044	8.4035	23.0906	9.85565
22.5222	23.0634	22.7056	12.3999	22.6028	9.16935	23.0973	9.43612
22.5328	22.9176	22.7064	12.288	22.6035	8.65483	23.0925	9.76508
22.5354	22.9927	22.7108	12.5821	22.6003	8.8164	23.0948	9.5573
22.5416	23.2044	22.7115	12.5715	22.6193	8.85226	23.1048	9.6233
22.5462	22.6621	22.7122	12.742	22.625	9.03911	23.1161	10.1089
22.5636	22.8589	22.7186	12.3886	22.629	9.34256	23.1178	9.7116
22.5711	23.1283	22.7314	12.6677	22.6362	9.11717	23.1295	9.67938
22.5828	23.0038	22.7403	12.5688	22.6383	9.12296	23.1249	9.63816
22.5843	22.9511	22.7462	12.6197	22.6485	9.09745	23.1284	9.95402
22.6062	22.6935	22.7411	12.3322	22.6622	8.94827	23.1293	9.87507
22.6091	22.888	22.7394	12.479	22.6711	9.25371	23.1468	9.91647
22.6021	22.5578	22.7694	12.4891	22.6759	9.0905	23.147	9.96513
22.6063	22.3059	22.7735	12.5067	22.677	9.32223	23.1555	9.68581
22.6195	22.8961	22.7721	12.6867	22.6742	9.37956	23.1647	9.82815
22.6293	22.8024	22.7707	12.5803	22.6979	9.18258	23.1759	9.99401
22.6337	22.8642	22.7876	12.5161	22.7036	9.2221	23.1834	10.1368
22.6437	22.7685	22.79	12.4925	22.7126	9.26557	23.18	9.82326
22.6438	22.4484	22.7912	12.6884	22.7204	9.06329	23.1781	9.91289
22.6535	22.4476	22.7902	12.7059	22.7196	9.13125	23.1824	9.96306
22.6574	22.4327	22.7951	12.3149	22.7129	9.32355	23.1777	9.8362
22.6706	22.6016	22.8123	12.4084	22.7373	9.42517	23.1813	9.95577
22.6833	22.5948	22.828	12.5884	22.7372	9.44249	23.1966	10.4501
22.6826	22.6969	22.8408	12.7265	22.7507	9.36332	23.2154	9.99417
22.6759	22.9895	22.8365	12.4958	22.7601	9.18354	23.2147	10.1191
22.6794	22.9736	22.8443	12.4796	22.7634	9.04394	23.214	9.74202
22.6957	22.5625	22.8546	12.4995	22.7634	9.49303	23.2129	10.0391
22.696	23.0413	22.8685	12.5252	22.7661	9.44974	23.2417	9.84062
22.6953	23.5969	22.8752	12.5297	22.7774	9.61401	23.2482	10.1387
22.6943	23.4381	22.8844	12.5365	22.7887	9.40065	23.2595	10.2879
22.7181	23.3841	22.8856	12.787	22.7876	9.28317	23.2617	10.0141
22.7126	23.2511	22.8905	12.9703	22.7871	9.53605	23.2788	10.4267
22.7312	23.5759	22.9069	12.9051	22.7981	9.47974	23.2806	10.2734
22.7328	23.8373	22.9143	12.5671	22.8165	9.51279	23.2884	10.2635
22.7413	24.0548	22.9164	12.6605	22.816	9.47983	23.2994	10.1171
22.7449	23.7718	22.9138	12.766	22.8277	9.72848	23.3053	10.4165
22.7607	23.8157	22.9356	13.049	22.8286	9.75222	23.3156	10.0061
22.7668	23.5148	22.9386	12.8886	22.8503	9.60737	23.3106	10.4639
22.761	23.4901	22.948	12.6522	22.8484	9.29762	23.3181	10.486
22.7676	23.473	22.9513	12.6666	22.8491	9.16272	23.3157	10.2301
22.7926	23.4886	22.9674	12.7138	22.868	9.24035	23.3158	10.1399
22.8015	23.6936	22.9708	12.8134	22.8705	9.67641	23.3456	10.6788
22.8082	23.4775	22.98	12.6627	22.8844	9.32076	23.3444	10.6449
22.8187	23.6736	22.9933	12.8834	22.8903	9.49251	23.3534	10.4837
22.8159	23.8352	22.9908	12.6275	22.9047	10.0112	23.3642	10.6192
22.8154	23.8596	23.0035	12.7703	22.8975	9.72639	23.3718	10.5556
22.8234	23.6352	23.0078	12.8529	22.9155	9.80253	23.3774	10.3962
22.8315	23.7464	23.0276	12.7933	22.9172	9.62004	23.3733	10.506
22.8348	23.7721	23.0098	13.0534	22.9165	9.69338	23.3758	10.7508
22.8274	24.285	23.0173	13.2224	22.9208	9.54281	23.3849	10.4414
22.8339	23.9287	23.0189	12.8274	22.9307	9.36121	23.4076	10.6444
22.8583	24.3091	23.0302	12.5645	22.9427	9.46936	23.4104	10.7637
22.8701	24.3863	23.0561	12.9717	22.9434	9.67041	23.4176	10.6666
22.8693	24.2962	23.0607	12.9714	22.9544	9.85838	23.4269	10.7719
22.8723	24.4335	23.0588	13.1202	22.9641	9.6753	23.4337	10.8511
22.8838	24.6729	23.0518	13.0248	22.9642	10.1012	23.4413	10.4973
22.8933	24.8023	23.0874	12.8232	22.9698	9.58938	23.4475	10.8657
22.8845	24.6953	23.0826	13.0064	22.9673	9.66814	23.4431	11.103
22.9029	24.5935	23.109	13.2357	22.9672	9.75419	23.4502	10.7286
22.8999	24.704	23.1046	12.8712	22.9963	9.87684	23.4391	10.578
22.9042	24.8082	23.1185	13.0216	23.0029	9.73896	23.4656	10.6873
22.909	24.6548	23.1277	13.2204	23.0104	9.86768	23.4744	10.9014
22.9333	24.3944	23.1269	13.0188	23.018	9.69878	23.478	10.9418
22.9362	24.2102	23.1228	13.017	23.031	9.8323	23.4661	10.5236
22.9411	24.1952	23.1284	13.1753	23.0168	10.1029	23.4879	10.8546
22.9398	24.1934	23.1359	13.216	23.0128	9.93979	23.5033	10.8776
22.9646	24.4124	23.1389	12.9903	23.0287	9.9181	23.5114	11.391
22.9839	24.2743	23.1516	12.8282	23.0483	10.0703	23.5198	11.0076
22.9837	24.6111	23.1595	13.3662	23.0503	10.0224	23.5247	10.7002
22.9991	24.6409	23.1559	13.1264	23.0585	10.1742	23.5393	11.011
22.9984	24.2319	23.1515	13.3257	23.0649	9.94332	23.5426	10.9143
23.0085	24.4371	23.1741	13.524	23.0825	10.0148	23.5448	11.3394
23.0139	24.5147	23.1842	13.5789	23.0915	9.9869	23.5645	11.1154
23.03	24.8831	23.1853	13.3673	23.1102	10.0457	23.561	11.1544
23.0286	24.7658	23.2056	13.4451	23.0912	9.94921	23.5705	10.8917
23.0356	24.6854	23.1991	13.243	23.1045	10.1851	23.5711	11.1285
23.0403	24.1753	23.1999	13.531	23.1034	10.3397	23.5884	11.3028
23.0486	23.8947	23.2046	13.5018	23.1173	10.1574	23.5925	11.3008
23.0655	24.1134	23.2214	13.2581	23.1206	9.78246	23.607	11.343
23.0866	24.1283	23.2228	13.2734	23.1213	10.4906	23.605	11.3728
23.0815	24.2351	23.2395	13.002	23.1316	10.3443	23.6104	10.7476
23.0932	23.7947	23.2377	13.1069	23.1402	10.1256	23.6236	11.2878
23.1019	24.0023	23.2494	13.2503	23.1489	10.4968	23.6401	11.2967
23.1148	24.0193	23.267	12.9786	23.1562	10.6261	23.6433	11.0945
23.1143	23.8462	23.2775	12.9489	23.1609	10.6636	23.6443	11.3774
23.1195	23.9858	23.2737	12.9555	23.1656	10.6829	23.6531	11.62
23.1229	23.8223	23.2743	12.9397	23.1663	10.1241	23.6574	11.3382
23.1278	24.1347	23.2851	12.8871	23.1708	10.3545	23.6672	11.7607
23.1362	24.3346	23.282	13.4306	23.1898	10.6262	23.6728	11.1322
23.142	24.2728	23.3086	13.4311	23.192	10.4831	23.6704	11.1428
23.1502	24.2388	23.3114	13.4966	23.1977	10.3063	23.6816	11.068
23.1577	24.3457	23.3063	13.4039	23.2175	10.4718	23.6886	11.1449
23.1681	24.5308	23.3142	13.5479	23.2034	10.7906	23.6949	11.3186
23.1708	24.5296	23.3278	13.8461	23.2339	10.5501	23.7011	11.4054
23.1872	24.4221	23.3369	13.6084	23.2357	10.5144	23.7015	11.3528
23.184	24.3692	23.3449	13.0483	23.2324	10.3271	23.705	11.2295
23.1819	24.6272	23.3459	13.5621	23.2477	10.4273	23.7032	11.6748
23.1811	24.709	23.3611	13.6356	23.2558	10.86	23.7259	11.7713
23.1863	24.6419	23.3718	13.5972	23.2717	10.4901	23.7315	11.6203
23.1998	24.8691	23.3688	13.7224	23.2723	10.6229	23.7346	11.6391
23.1997	24.7246	23.3643	13.3876	23.2757	10.7802	23.7365	11.9081
23.2074	24.7395	23.3608	13.5536	23.2818	10.849	23.737	11.6802
23.2182	24.8644	23.391	13.73	23.288	10.6829	23.7605	11.7641
23.2322	24.7735	23.3908	13.555	23.2968	10.6473	23.7639	11.7038
23.2273	25.2781	23.3962	13.7453	23.3062	10.9255	23.7832	11.7442
23.238	25.1157	23.4007	13.8446	23.3133	10.674	23.7875	11.4757
23.2401	25.0844	23.4077	13.5534	23.3166	10.3341	23.8012	11.7481
23.2482	25.4769	23.4186	13.3383	23.3111	10.8648	23.7994	11.8326
23.2395	25.4638	23.4271	13.6354	23.3181	10.7905	23.8035	11.7503
23.2633	25.2577	23.4434	13.6383	23.3406	11.0798	23.8051	12.074
23.2656	25.6357	23.4394	13.7324	23.3504	10.7046	23.8159	11.8432
23.2757	25.4169	23.4523	13.9474	23.3605	10.9442	23.8383	11.4937
23.2835	25.5479	23.4556	13.853	23.3652	10.8038	23.8347	11.8096
23.2949	25.5452	23.4687	14.142	23.3671	10.7153	23.8497	11.9146
23.3026	25.393	23.4683	13.8894	23.3561	10.6628	23.8516	11.9046
23.3013	25.0163	23.4837	14.2879	23.3788	10.8782	23.8515	11.8783
23.3056	25.2306	23.4857	13.8561	23.3906	10.8901	23.8584	12.0126
23.3114	25.1107	23.4923	13.865	23.401	10.9261	23.8844	12.0919
23.325	25.4582	23.5023	13.9898	23.4144	11.0213	23.8836	12.1873
23.3267	25.3548	23.4992	13.6962	23.4128	10.8895	23.8955	12.0564
23.3337	25.8017	23.4969	13.8063	23.4142	11.0856	23.9044	12.266
23.3387	25.7025	23.5025	13.9383	23.4169	10.8394	23.9038	12.2761
23.3499	25.6903	23.5128	13.989	23.4431	10.9536	23.9188	12.3406
23.3512	25.7826	23.5162	14.3149	23.4454	11.0067	23.9254	12.4938
23.3679	26.0998	23.5119	14.0313	23.4458	11.3778	23.9349	12.4894
23.369	26.095	23.5124	14.3115	23.4483	11.1675	23.9387	12.18
23.373	26.2008	23.5252	14.312	23.4689	10.9906	23.9523	12.2789
23.3807	25.8511	23.5404	14.2167	23.4834	10.9054	23.9463	12.3467
23.3837	25.7397	23.5444	14.315	23.4853	11.0009	23.9668	12.1644
23.3976	25.789	23.56	14.19	23.494	10.9447	23.9655	12.4458
23.4092	25.7455	23.5682	14.2549	23.4942	10.9124	23.9765	12.3256
23.4241	25.6586	23.5589	14.092	23.5117	11.3201	23.9848	12.4218
23.4202	25.7064	23.5698	14.1819	23.5139	11.1589	23.9873	12.42
23.4198	25.7589	23.5934	14.33	23.5096	11.1534	23.9819	12.9138
23.4219	25.8424	23.6016	14.294	23.5086	11.143	23.9953	12.8865
23.4467	25.985	23.615	14.1685	23.5291	11.0006	24.0147	12.5742
23.4487	25.9821	23.6205	14.2676	23.5253	11.2806	24.0135	12.7332
23.4466	26.0931	23.6256	14.5405	23.5416	11.1684	24.0173	12.8645
23.4476	26.2089	23.6341	14.4237	23.5371	11.1253	24.0171	12.7531
23.4631	26.5492	23.6444	14.3195	23.5429	11.4773	24.0423	13.0468
23.4787	26.5837	23.6489	14.6416	23.5493	11.7766	24.0459	12.4402
23.482	26.4179	23.6535	14.7325	23.544	11.1508	24.0615	12.9057
23.497	26.5771	23.6547	14.5693	23.5648	11.3607	24.0618	12.7331
23.5009	26.4138	23.664	14.7248	23.5726	11.533	24.0691	12.769
23.5088	26.298	23.6679	14.3605	23.5789	11.3154	24.0783	12.927
23.5052	26.4355	23.6687	14.7207	23.575	11.2148	24.0924	12.8952
23.5105	26.6154	23.6815	14.4736	23.5828	11.6107	24.0984	12.812
23.5093	27.074	23.6768	14.7745	23.6049	11.6532	24.0986	13.1506
23.5249	26.6774	23.6893	14.7282	23.6074	11.3283	24.0972	13.2258
23.5266	26.8135	23.6922	14.7112	23.6297	11.5059	24.093	12.9634
23.5406	26.6609	23.7044	14.9042	23.6262	11.8211	24.113	13.0456
23.5404	26.5484	23.7111	14.4949	23.6358	11.4803	24.1318	12.8549
23.5417	27.0336	23.7115	14.7444	23.642	11.8126	24.1357	12.9882
23.5455	27.0723	23.7076	14.6334	23.6594	11.6179	24.1487	13.2157
23.5618	26.9775	23.7135	14.8653	23.6653	11.6341	24.1467	13.0952
23.5695	26.8652	23.7227	15.0017	23.6689	11.3514	24.1603	12.9388
23.5775	27.1223	23.7357	14.9617	23.6803	11.7218	24.1688	13.0136
23.5885	27.1754	23.7448	14.6321	23.683	11.7203	24.1663	13.2328
23.5849	27.1967	23.7371	14.8565	23.6885	11.8373	24.1676	13.1322
23.5996	27.4975	23.7587	14.8986	23.6963	11.7348	24.1665	13.408
23.6027	27.5989	23.7617	14.4958	23.7071	11.7194	24.1629	13.1963
23.6051	27.5198	23.7609	14.6095	23.7089	11.819	24.1682	12.9814
23.614	27.5201	23.7639	15.2008	23.7197	11.7122	24.1907	13.2598
23.6151	27.2666	23.763	15.0957	23.7269	11.9796	24.1995	13.2218
23.6215	27.4376	23.7876	14.8606	23.7334	11.5552	24.2128	13.523
23.6336	27.5305	23.7945	15.159	23.7357	11.6602	24.2225	13.5064
23.6313	27.6232	23.7998	15.1771	23.7371	11.7133	24.2124	13.6872
23.6422	27.7205	23.7968	15.233	23.7412	12.1149	24.2146	13.0712
23.6505	27.6488	23.8113	14.8923	23.7467	11.7965	24.2286	13.5254
23.6487	27.7151	23.8282	14.8476	23.7377	12.1814	24.2492	13.5649
23.6453	27.6745	23.8321	14.9438	23.7408	11.701	24.2452	13.334
23.655	27.9249	23.8426	15.4079	23.77	11.9136	24.2503	13.2465
23.6823	27.0514	23.8531	14.8105	23.7743	12.0732	24.2476	13.3668
23.6766	27.2414	23.8565	15.2268	23.7858	11.7237	24.2791	13.8399
23.6896	27.3259	23.857	15.2077	23.7948	11.8978	24.2762	13.6639
23.6852	27.406	23.8555	14.8063	23.7946	11.9136	24.2881	13.5689
23.7206	27.3344	23.8599	14.9127	23.8118	12.0288	24.2901	13.8212
23.7218	27.563	23.8808	14.8828	23.813	11.9871	24.2995	13.4088
23.7344	27.4098	23.8959	14.9967	23.8045	12.1473	24.3098	13.4959
23.7322	27.5397	23.9017	15.091	23.8134	12.2854	24.3169	13.8234
23.7444	27.3243	23.9154	15.0779	23.827	12.1809	24.3292	13.776
23.7504	28.018	23.9091	14.8477	23.8434	12.4057	24.3351	13.5868
23.7581	28.3608	23.9144	15.1782	23.8406	11.9526	24.3474	14.0885
23.7599	28.1874	23.9169	14.8314	23.8387	12.3283	24.3455	14.0221
23.7647	27.5897	23.9113	15.3609	23.8555	12.3903	24.3595	13.781
23.7763	27.5255	23.9158	14.9955	23.8743	12.1034	24.36	13.9285
23.7877	27.7552	23.9372	15.4896	23.8726	12.3021	24.3746	13.9442
23.8012	27.666	23.9453	15.3887	23.8896	12.2362	24.373	14.1163
23.797	27.8632	23.9575	15.352	23.8879	12.0505	24.388	14.1378
23.8184	27.8045	23.9572	15.4354	23.8996	12.2813	24.3938	13.9084
23.8218	27.9266	23.9687	15.2821	23.9027	12.5513	24.4039	13.9617
23.8302	28.0486	23.9751	15.4481	23.9086	12.268	24.4041	14.091
23.8354	28.2633	23.9859	15.1309	23.9143	12.5292	24.426	14.4611
23.85	28.1052	23.9821	15.9144	23.9333	12.3313	24.4275	14.0473
23.8502	27.7317	23.9818	15.2005	23.9363	12.3006	24.4334	14.2296
23.8604	27.7033	23.9936	15.319	23.9355	12.5473	24.4358	14.2095
23.8691	27.7795	24.0019	15.2454	23.9489	12.4424	24.4545	14.1555
23.8862	27.8221	24.011	15.1602	23.9628	12.5487	24.4586	14.3369
23.886	28.089	24.0107	15.4574	23.9643	12.5133	24.4627	14.3539
23.8997	27.7688	24.0126	15.1188	23.9737	12.7298	24.4682	14.3629
23.9038	27.7318	24.011	15.6923	23.9838	12.5888	24.4763	13.9781
23.9071	28.092	24.0201	15.7844	23.9853	12.6865	24.4875	14.5366
23.9065	28.1032	24.0385	15.4803	23.9962	12.4345	24.4913	14.3146
23.9112	28.3327	24.0417	15.6953	24.0052	12.6755	24.4834	14.1871
23.918	28.1237	24.0381	15.7441	24.0027	12.8808	24.4892	14.0621
23.9169	28.1833	24.0372	16.0003	24.0213	12.7592	24.5037	14.2851
23.9204	28.3196	24.0586	16.0512	24.0197	13.158	24.5081	14.4467
23.9199	28.4678	24.0748	15.7692	24.0285	13.2867	24.5018	14.1897
23.9399	28.1609	24.0775	16.3424	24.034	12.965	24.502	14.3286
23.9486	28.4419	24.0858	15.7695	24.0479	12.8137	24.5166	14.4513
23.9518	28.5955	24.0909	16.2497	24.0461	12.4589	24.5305	14.6109
23.949	28.8621	24.1032	16.1797	24.0595	12.993	24.5372	14.9787
23.9647	28.6601	24.1034	16.3768	24.0654	13.0888	24.5502	14.5291
23.9791	28.6448	24.1245	16.2677	24.0743	13.2295	24.5526	14.7882
23.9841	28.7329	24.1194	16.2286	24.0832	12.8931	24.5715	15.106
23.9947	28.5674	24.1357	16.0828	24.0932	13.2342	24.5708	14.8879
24.0061	28.3308	24.1336	16.5411	24.0874	13.3019	24.5676	14.7854
24.0148	27.6307	24.1333	16.1125	24.0819	12.9265	24.5767	14.5894
24.0246	28.0641	24.1351	16.0351	24.0947	13.0755	24.6006	14.5893
24.0395	28.1649	24.1514	15.9865	24.1145	13.2114	24.6057	14.8981
24.0458	28.3617	24.1636	16.2689	24.0915	13.4132	24.6002	15.1961
24.0377	28.2776	24.1676	16.1626	24.1042	13.4786	24.6042	15.1873
24.0383	27.5473	24.1721	16.2091	24.1071	13.0751	24.6344	14.9855
24.0638	27.7021	24.1778	16.1679	24.1276	13.0354	24.6295	15.0366
24.0883	27.5566	24.1904	16.1733	24.1301	13.1405	24.6423	15.145
24.102	27.5676	24.19	15.9375	24.1455	13.0756	24.6525	14.9676
24.0983	27.8588	24.2098	16.2075	24.149	13.2319	24.6496	14.9067
24.1102	28.0947	24.2082	16.0918	24.1654	13.2267	24.651	14.9767
24.1215	27.9331	24.212	15.9323	24.1691	13.2557	24.6564	15.1049
24.1295	28.0602	24.2041	16.052	24.1739	13.1607	24.6708	15.2752
24.1299	28.0391	24.2092	15.7369	24.1873	13.6768	24.6718	15.007
24.1381	28.0278	24.2213	16.1415	24.1922	12.9636	24.6799	15.3364
24.1476	27.3064	24.2329	16.0142	24.1818	13.5544	24.6839	15.1759
24.15	27.5665	24.2376	16.4503	24.1957	13.4809	24.6932	14.9537
24.157	27.6527	24.2455	16.4355	24.2135	13.5758	24.701	15.3295
24.1616	27.6561	24.2496	16.6144	24.2177	13.3711	24.7015	15.9658
24.1617	27.5214	24.2565	16.0358	24.2266	13.8935	24.7015	15.3229
24.1766	27.8673	24.2535	16.2969	24.2353	13.5878	24.704	15.0577
24.1829	27.9961	24.2585	16.2976	24.2257	13.6813	24.7101	15.1484
24.185	28.0731	24.2672	16.5355	24.2362	13.6595	24.7236	15.3776
24.1961	28.2716	24.2848	16.0363	24.2472	13.571	24.7152	15.6141
24.1984	27.76	24.2875	16.6783	24.2688	13.5873	24.7253	15.654
24.1897	27.9099	24.2858	16.4657	24.2733	13.9546	24.7535	15.2955
24.1956	28.0259	24.2841	16.3562	24.2779	13.502	24.7488	15.8768
24.2243	27.9936	24.3182	16.4818	24.2778	13.707	24.7464	15.7016
24.2315	28.3393	24.3256	16.4495	24.2889	13.7743	24.7459	15.7988
24.2347	28.1674	24.3383	16.5549	24.3036	13.6338	24.7748	15.2723
24.2286	28.4714	24.3315	16.2696	24.3091	13.8303	24.7838	15.5442
24.2488	28.581	24.3474	16.1696	24.3154	13.6334	24.7965	15.4849
24.2618	28.462	24.3542	16.7997	24.3241	13.3136	24.8033	16.0288
24.2639	28.7618	24.3668	17.0179	24.3299	13.6957	24.8146	15.9214
24.2784	28.8587	24.3689	16.599	24.346	13.8343	24.8129	15.603
24.2706	28.6876	24.3737	16.8778	24.3535	13.5739	24.8171	15.7226
24.288	29.3906	24.3834	16.5354	24.3504	13.6464	24.8177	15.7425
24.2928	28.6657	24.3881	16.9196	24.3518	13.8019	24.8253	15.858
24.3012	29.145	24.3985	16.745	24.3579	14.0096	24.8318	16.2674
24.3083	29.1237	24.4018	16.785	24.3713	13.9324	24.8331	15.8888
24.308	29.255	24.4126	16.6841	24.3807	13.6028	24.8422	15.7451
24.3124	28.8559	24.4188	16.7646	24.3772	14.165	24.853	15.876
24.3172	28.9992	24.4354	16.8718	24.3794	14.08	24.8648	15.614
24.3341	29.2939	24.4297	17.0126	24.388	13.9728	24.8669	15.6732
24.3401	29.6118	24.4473	16.841	24.4081	13.7319	24.8585	16.3718
24.3461	29.3491	24.4514	17.034	24.4132	13.4754	24.8647	16.3504
24.3543	29.2861	24.4562	16.8964	24.4222	13.8891	24.8724	16.1699
24.3445	29.4047	24.4619	17.0703	24.4302	14.1853	24.8728	16.2346
24.3493	29.0465	24.472	17.1072	24.4301	14.0182	24.8862	16.2485
24.3621	29.5484	24.4796	17.4951	24.4258	14.1555	24.8882	16.2132
24.3661	29.4045	24.4901	17.1939	24.4386	14.0975	24.9051	16.1982
24.3782	29.6359	24.4928	17.5268	24.4418	14.1275	24.9101	15.9982
24.3817	29.6219	24.5013	17.1881	24.446	14.5178	24.9117	16.2677
24.3978	29.608	24.5117	17.1831	24.4547	14.4066	24.9139	16.3971
24.3971	29.4529	24.5155	16.9336	24.4578	14.2334	24.9138	16.5779
24.3909	29.7226	24.5275	17.1272	24.4605	14.4025	24.9225	16.4394
24.4014	29.6048	24.5326	17.2321	24.4665	14.123	24.9285	16.7698
24.4127	30.0434	24.5336	17.5494	24.4675	14.1374	24.9367	16.6823
24.4391	29.4	24.5322	17.5793	24.4838	14.4587	24.9378	16.5269
24.4297	29.8305	24.5331	17.4337	24.4749	14.2244	24.9412	16.4928
24.4413	30.062	24.5558	17.0692	24.4741	14.3056	24.9383	16.5131
24.4383	29.3329	24.5593	17.4003	24.4918	14.4078	24.9498	16.544
24.463	29.3133	24.5634	17.3857	24.493	14.4791	24.9766	16.0809
24.4664	29.4555	24.5637	17.2783	24.5004	14.5757	24.9783	16.1608
24.4711	29.3286	24.5799	17.5753	24.5102	14.4808	24.976	16.6734
24.4712	29.3618	24.5895	17.7896	24.5074	14.0861	24.9821	16.7791
24.4844	29.3985	24.6083	17.6339	24.5144	14.4509	25.007	16.8146
24.5027	29.5925	24.6115	18.0309	24.5108	14.4847	25.0057	17.0409
24.5123	29.5289	24.6186	17.7973	24.5368	14.5515	25.0171	17.2819
24.5172	29.7742	24.6216	18.1731	24.5479	14.5074	25.0233	16.9041
24.5251	29.6006	24.6256	17.9061	24.5519	14.8529	25.0343	16.9922
24.5381	29.789	24.6197	18.0922	24.5586	14.4373	25.0375	17.2243
24.5419	29.6703	24.6267	18.0058	24.5687	14.6627	25.0438	17.1561
24.5512	30.0269	24.6531	17.8963	24.5745	14.5352	25.0525	17.0945
24.5497	30.1048	24.6533	17.7265	24.5752	14.5956	25.0603	17.5462
24.5633	30.2226	24.6575	17.9469	24.5766	14.5001	25.0799	17.2645
24.5658	30.341	24.6529	17.9198	24.5733	14.7976	25.0713	16.8301
24.58	30.305	24.6753	17.8923	24.5932	14.7237	25.074	17.1588
24.5795	30.031	24.6946	17.9514	24.6088	14.6928	25.0761	17.0956
24.5834	29.956	24.6986	18.3102	24.6044	14.711	25.0835	16.9781
24.5844	29.4093	24.7141	18.004	24.6076	14.7607	25.0928	17.1695
24.5961	29.5627	24.7141	17.9921	24.6131	14.8082	25.1017	17.2394
24.6049	29.7738	24.7236	18.4171	24.6355	14.8989	25.1099	17.2902
24.6197	29.6793	24.7292	18.2112	24.6411	14.9092	25.1197	17.1295
24.6304	30.1393	24.734	18.1804	24.6455	15.0158	25.1133	17.1781
24.6341	29.9295	24.7367	18.1485	24.6581	15.1091	25.1367	17.4761
24.6424	29.3419	24.7524	17.8652	24.6657	14.9174	25.1438	17.6285
24.6403	29.1558	24.7558	18.4029	24.6769	15.3184	25.1509	17.5134
24.6571	29.4555	24.754	18.0888	24.684	15.1765	25.1531	17.5937
24.6656	29.2666	24.7571	18.3945	24.6876	15.3263	25.1712	17.6237
24.6848	29.4021	24.7636	18.3494	24.6968	14.9105	25.1726	17.6917
24.6936	29.2529	24.7688	18.4852	24.7009	15.0603	25.1799	17.7405
24.6942	29.6591	24.7799	18.6481	24.7116	15.213	25.1814	18.0598
24.6972	29.7755	24.7883	18.3001	24.7168	15.0009	25.1992	17.7686
24.7067	29.4457	24.789	18.489	24.7224	15.5927	25.2009	17.5722
24.713	29.529	24.7908	18.6749	24.7331	15.2227	25.1999	17.4726
24.7152	29.7578	24.7896	18.4832	24.736	15.3196	25.2032	17.9768
24.7166	29.3958	24.8087	18.7525	24.7486	15.469	25.2142	17.8202
24.7171	29.662	24.821	18.8808	24.7528	15.3771	25.23	18.1029
24.7288	29.7914	24.8213	18.9333	24.7478	15.3924	25.2306	17.9945
24.7328	29.7241	24.8217	18.7457	24.7539	15.2315	25.2349	18.1565
24.7267	29.9532	24.8295	18.5166	24.7649	15.088	25.2366	17.9753
24.7316	30.2256	24.8515	18.8741	24.7665	15.1361	25.2579	18.1145
24.7588	30.5406	24.8555	19.0473	24.7761	15.6205	25.2633	18.1773
24.7625	30.1024	24.8635	19.4206	24.7859	15.511	25.2733	18.3717
24.7747	30.3452	24.8699	18.8831	24.7903	15.4363	25.2816	18.4271
24.7769	30.3287	24.8809	19.3023	24.7979	15.4926	25.2925	18.1673
24.7744	30.6076	24.8911	18.721	24.8024	15.8549	25.3003	18.1913
24.7771	30.5994	24.898	18.8506	24.8146	15.5466	25.2985	18.1757
24.7908	31.121	24.9087	18.9197	24.8116	15.6205	25.3152	18.046
24.7862	30.6227	24.9184	19.045	24.833	15.1477	25.3111	18.4443
24.7978	30.3591	24.9145	19.1077	24.8352	15.4804	25.3147	18.4575
24.8058	29.8499	24.9273	19.2659	24.8368	15.8468	25.3172	18.4109
24.8065	29.9309	24.9343	19.1548	24.8444	15.8013	25.331	18.4911
24.8254	30.0202	24.9432	19.3997	24.8442	15.4269	25.3306	18.3963
24.8271	30.2683	24.952	19.2661	24.8654	15.842	25.3439	18.496
24.8405	30.4097	24.9526	19.1425	24.8663	15.6817	25.3478	18.6061
24.8541	30.6791	24.9663	19.4387	24.8681	16.1065	25.357	18.6118
24.8629	30.4512	24.9687	19.336	24.8684	15.9908	25.365	18.7329
24.866	30.688	24.9649	19.3514	24.884	15.7975	25.3767	18.5671
24.8679	30.0275	24.9648	19.607	24.9052	16.2001	25.3818	19.1044
24.8754	30.5031	24.9912	19.8179	24.9098	16.2889	25.3831	18.9253
24.8749	30.477	24.9968	19.677	24.9172	15.8575	25.3907	18.8082
24.874	30.8469	25.0087	19.604	24.9135	15.991	25.3989	18.9406
24.8893	30.8121	25.0176	19.7225	24.9265	16.0866	25.4072	18.9507
24.8863	30.7507	25.0192	19.5465	24.9323	16.3248	25.4161	18.939
24.903	30.6494	25.0147	19.9054	24.9451	15.8658	25.427	19.0074
24.9097	30.0107	25.0279	19.873	24.9516	16.1163	25.4311	19.2366
24.9177	30.2767	25.0444	19.7027	24.9498	16.3181	25.4412	19.1104
24.9337	30.5154	25.0491	20.1615	24.9523	16.2481	25.4454	19.2966
24.9412	30.2497	25.0494	20.0676	24.9546	16.461	25.4556	19.5229
24.9584	30.2243	25.0435	20.2678	24.9601	16.4494	25.4581	19.3655
24.9569	30.4016	25.0727	20.4056	24.9677	16.5242	25.4545	19.6235
24.9449	30.6205	25.078	20.0609	24.9575	16.3614	25.4565	19.2952
24.9587	30.8614	25.0856	20.0639	24.9684	16.3345	25.4731	19.1813
24.9747	30.8341	25.0778	20.173	24.9927	16.6212	25.4915	19.4908
24.9825	30.6296	25.0841	20.0609	24.9941	16.8502	25.4906	19.2671
24.9828	30.4819	25.0959	20.3591	25.0091	16.524	25.4913	19.7419
24.9794	30.6713	25.089	20.2607	25.0157	16.8888	25.4985	19.3865
24.995	30.8341	25.104	20.2759	25.0159	16.6299	25.5194	19.508
24.9903	30.7697	25.1084	20.3493	25.0094	16.9254	25.5219	19.7258
25.0033	31.1897	25.1201	20.2949	25.0206	16.734	25.5411	19.6556
25.007	31.3747	25.1262	19.8147	25.0305	16.693	25.5356	19.5491
25.0097	31.4084	25.1304	20.2734	25.0353	16.7368	25.5512	19.9215
25.0172	31.7048	25.1449	19.9523	25.0455	16.3415	25.555	19.7401
25.021	31.6149	25.1485	19.9932	25.0502	16.928	25.5666	19.6912
25.035	31.842	25.1655	20.0938	25.0617	16.8194	25.5671	19.8462
25.0414	31.8709	25.1706	20.1058	25.0604	16.8724	25.5733	19.9567
25.0365	32.1836	25.1832	20.5772	25.0763	16.5917	25.5856	20.0716
25.0467	31.9532	25.1875	20.3425	25.0757	16.8374	25.5934	20.4184
25.0599	32.2377	25.1974	20.215	25.0823	16.8611	25.6003	20.2929
25.0666	32.3141	25.199	20.363	25.0798	16.8156	25.6004	20.2085
25.0662	32.1979	25.2086	20.5341	25.101	16.9856	25.6101	20.2952
25.0611	32.0646	25.2139	20.2336	25.1156	16.7647	25.617	20.4817
25.0753	32.2366	25.2237	20.5916	25.1104	16.4854	25.6183	19.9409
25.0796	31.8238	25.2311	20.3925	25.1093	17.2397	25.6172	20.0979
25.0849	32.2548	25.2356	20.6862	25.1116	17.076	25.6298	20.0407
25.1032	32.2418	25.2452	20.6701	25.124	17.2388	25.6324	20.2463
25.096	32.5173	25.2512	20.7868	25.1271	16.9455	25.6503	20.2523
25.097	32.4136	25.2574	21.068	25.1347	17.2325	25.6554	20.19
25.1217	32.7691	25.2661	20.7044	25.1379	17.2285	25.6583	20.2217
25.1302	32.8092	25.2709	20.7892	25.1506	17.1492	25.6786	20.1481
25.135	33.2929	25.2773	20.785	25.155	17.1932	25.6682	20.2609
25.1361	33.4507	25.2851	20.513	25.1661	17.2636	25.6698	20.7073
[truncated: 4,328 more rows]

## Sheet: Figure EV4B
red dataset		cyan fit
Time (s)	Normalized fluorescence intensity	Time (s)	Normalized fluorescence intensity
1.038	1.07745	0	1
65.127	1.00143	1	0.99943
130.013	0.93546	2	0.99885
192.483	0.87697	3	0.99827
256.143	0.82841	4	0.9977
318.963	0.79317	5	0.99713
379.648	0.76349	6	0.99655
441.659	0.72641	7	0.99598
504.49	0.71313	8	0.9954
567.231	0.68133	9	0.99483
630.539	0.72988	10	0.99426
692.739	0.71676	11	0.99368
755.141	0.6754	12	0.99311
843.037	0.60878	13	0.99254
919.965	0.57714	14	0.99197
994.873	0.5567	15	0.9914
1053.49	0.5384	16	0.99083
1114.41	0.53714	17	0.99025
1175.1	0.50619	18	0.98968
1238.64	0.49794	19	0.98911
1308.34	0.46151	20	0.98854
1370.06	0.45328	21	0.98797
1432.36	0.44149	22	0.9874
1493.26	0.4267	23	0.98684
1554	0.40259	24	0.98627
1613.86	0.38771	25	0.9857
1678.28	0.37409	26	0.98513
1738.15	0.36863	27	0.98456
1799.33	0.35539	28	0.984
1862.35	0.32745	29	0.98343
1921	0.31926	30	0.98286
2000.36	0.30397	31	0.98229
2060.23	0.28708	32	0.98173
2329.74	0.24021	33	0.98116
2398.66	0.23358	34	0.9806
2461.57	0.22098	35	0.98003
2520.9	0.21196	36	0.97947
2582.39	0.20402	37	0.9789
2648.61	0.18956	38	0.97834
2714.89	0.17911	39	0.97777
2777.98	0.17356	40	0.97721
2841.77	0.16235	41	0.97665
2904.55	0.15251	42	0.97608
2970.14	0.14955	43	0.97552
3043.04	0.1401	44	0.97496
3105.87	0.13799	45	0.9744
3168.6	0.1291	46	0.97383
3231.54	0.1243	47	0.97327
3297.23	0.11971	48	0.97271
3361.02	0.1168	49	0.97215
3423.98	0.10989	50	0.97159
3486.1	0.10166	51	0.97103
3548.84	0.09779	52	0.97047
3611.78	0.09364	53	0.96991
3678.77	0.08786	54	0.96935
3741.39	0.08126	55	0.96879
3818.59	0.07882	56	0.96823
3882.53	0.07062	57	0.96767
3955.12	0.0678	58	0.96712
4018.46	0.06123	59	0.96656
4083.25	0.06011	60	0.966
4147.17	0.05632	61	0.96544
4208.99	0.05209	62	0.96489
4270.34	0.05009	63	0.96433
4334.12	0.0459	64	0.96377
4406.31	0.04445	65	0.96322
4479.72	0.04106	66	0.96266
4542.31	0.03787	67	0.96211
4603.13	0.03825	68	0.96155
4668.61	0.03179	69	0.961
		70	0.96044
		71	0.95989
		72	0.95933
		73	0.95878
		74	0.95823
		75	0.95767
		76	0.95712
		77	0.95657
		78	0.95602
		79	0.95546
		80	0.95491
		81	0.95436
		82	0.95381
		83	0.95326
		84	0.95271
		85	0.95216
		86	0.95161
		87	0.95106
		88	0.95051
		89	0.94996
		90	0.94941
		91	0.94886
		92	0.94832
		93	0.94777
		94	0.94722
		95	0.94667
		96	0.94613
		97	0.94558
		98	0.94504
		99	0.94449
		100	0.94394
		101	0.9434
		102	0.94285
		103	0.94231
		104	0.94177
		105	0.94122
		106	0.94068
		107	0.94013
		108	0.93959
		109	0.93905
		110	0.93851
		111	0.93796
		112	0.93742
		113	0.93688
		114	0.93634
		115	0.9358
		116	0.93526
		117	0.93472
		118	0.93418
		119	0.93364
		120	0.9331
		121	0.93256
		122	0.93202
		123	0.93148
		124	0.93094
		125	0.9304
		126	0.92986
		127	0.92933
		128	0.92879
		129	0.92825
		130	0.92772
		131	0.92718
		132	0.92664
		133	0.92611
		134	0.92557
		135	0.92504
		136	0.9245
		137	0.92397
		138	0.92343
		139	0.9229
		140	0.92237
		141	0.92183
		142	0.9213
		143	0.92077
		144	0.92023
		145	0.9197
		146	0.91917
		147	0.91864
		148	0.91811
		149	0.91758
		150	0.91704
		151	0.91651
		152	0.91598
		153	0.91545
		154	0.91492
		155	0.9144
		156	0.91387
		157	0.91334
		158	0.91281
		159	0.91228
		160	0.91175
		161	0.91122
		162	0.9107
		163	0.91017
		164	0.90964
		165	0.90912
		166	0.90859
		167	0.90807
		168	0.90754
		169	0.90701
		170	0.90649
		171	0.90596
		172	0.90544
		173	0.90492
		174	0.90439
		175	0.90387
		176	0.90335
		177	0.90282
		178	0.9023
		179	0.90178
		180	0.90125
		181	0.90073
		182	0.90021
		183	0.89969
		184	0.89917
		185	0.89865
		186	0.89813
		187	0.89761
		188	0.89709
		189	0.89657
		190	0.89605
		191	0.89553
		192	0.89501
		193	0.89449
		194	0.89397
		195	0.89346
		196	0.89294
		197	0.89242
		198	0.8919
		199	0.89139
		200	0.89087
		201	0.89035
		202	0.88984
		203	0.88932
		204	0.88881
		205	0.88829
		206	0.88778
		207	0.88726
		208	0.88675
		209	0.88624
		210	0.88572
		211	0.88521
		212	0.8847
		213	0.88418
		214	0.88367
		215	0.88316
		216	0.88265
		217	0.88213
		218	0.88162
		219	0.88111
		220	0.8806
		221	0.88009
		222	0.87958
		223	0.87907
		224	0.87856
		225	0.87805
		226	0.87754
		227	0.87703
		228	0.87652
		229	0.87602
		230	0.87551
		231	0.875
		232	0.87449
		233	0.87398
		234	0.87348
		235	0.87297
		236	0.87246
		237	0.87196
		238	0.87145
		239	0.87095
		240	0.87044
		241	0.86994
		242	0.86943
		243	0.86893
		244	0.86842
		245	0.86792
		246	0.86742
		247	0.86691
		248	0.86641
		249	0.86591
		250	0.8654
		251	0.8649
		252	0.8644
		253	0.8639
		254	0.8634
		255	0.86289
		256	0.86239
		257	0.86189
		258	0.86139
		259	0.86089
		260	0.86039
		261	0.85989
		262	0.85939
		263	0.8589
		264	0.8584
		265	0.8579
		266	0.8574
		267	0.8569
		268	0.8564
		269	0.85591
		270	0.85541
		271	0.85491
		272	0.85442
		273	0.85392
		274	0.85342
		275	0.85293
		276	0.85243
		277	0.85194
		278	0.85144
		279	0.85095
		280	0.85045
		281	0.84996
		282	0.84947
		283	0.84897
		284	0.84848
		285	0.84799
		286	0.84749
		287	0.847
		288	0.84651
		289	0.84602
		290	0.84552
		291	0.84503
		292	0.84454
		293	0.84405
		294	0.84356
		295	0.84307
		296	0.84258
		297	0.84209
		298	0.8416
		299	0.84111
		300	0.84062
		301	0.84013
		302	0.83965
		303	0.83916
		304	0.83867
		305	0.83818
		306	0.83769
		307	0.83721
		308	0.83672
		309	0.83623
		310	0.83575
		311	0.83526
		312	0.83478
		313	0.83429
		314	0.8338
		315	0.83332
		316	0.83284
		317	0.83235
		318	0.83187
		319	0.83138
		320	0.8309
		321	0.83042
		322	0.82993
		323	0.82945
		324	0.82897
		325	0.82848
		326	0.828
		327	0.82752
		328	0.82704
		329	0.82656
		330	0.82608
		331	0.8256
		332	0.82512
		333	0.82464
		334	0.82416
		335	0.82368
		336	0.8232
		337	0.82272
		338	0.82224
		339	0.82176
		340	0.82128
		341	0.8208
		342	0.82032
		343	0.81985
		344	0.81937
		345	0.81889
		346	0.81842
		347	0.81794
		348	0.81746
		349	0.81699
		350	0.81651
		351	0.81604
		352	0.81556
		353	0.81509
		354	0.81461
		355	0.81414
		356	0.81366
		357	0.81319
		358	0.81271
		359	0.81224
		360	0.81177
		361	0.81129
		362	0.81082
		363	0.81035
		364	0.80988
		365	0.80941
		366	0.80893
		367	0.80846
		368	0.80799
		369	0.80752
		370	0.80705
		371	0.80658
		372	0.80611
		373	0.80564
		374	0.80517
		375	0.8047
		376	0.80423
		377	0.80376
		378	0.80329
		379	0.80283
		380	0.80236
		381	0.80189
		382	0.80142
		383	0.80095
		384	0.80049
		385	0.80002
		386	0.79955
		387	0.79909
		388	0.79862
		389	0.79816
		390	0.79769
		391	0.79723
		392	0.79676
		393	0.7963
		394	0.79583
		395	0.79537
		396	0.7949
		397	0.79444
		398	0.79398
		399	0.79351
		400	0.79305
		401	0.79259
		402	0.79212
		403	0.79166
		404	0.7912
		405	0.79074
		406	0.79028
		407	0.78982
		408	0.78935
		409	0.78889
		410	0.78843
		411	0.78797
		412	0.78751
		413	0.78705
		414	0.78659
		415	0.78614
		416	0.78568
		417	0.78522
		418	0.78476
		419	0.7843
		420	0.78384
		421	0.78339
		422	0.78293
		423	0.78247
		424	0.78201
		425	0.78156
		426	0.7811
		427	0.78064
		428	0.78019
		429	0.77973
		430	0.77928
		431	0.77882
		432	0.77837
		433	0.77791
		434	0.77746
		435	0.777
		436	0.77655
		437	0.7761
		438	0.77564
		439	0.77519
		440	0.77474
		441	0.77428
		442	0.77383
		443	0.77338
		444	0.77293
		445	0.77248
		446	0.77202
		447	0.77157
		448	0.77112
		449	0.77067
		450	0.77022
		451	0.76977
		452	0.76932
		453	0.76887
		454	0.76842
		455	0.76797
		456	0.76752
		457	0.76707
		458	0.76663
		459	0.76618
		460	0.76573
		461	0.76528
		462	0.76483
		463	0.76439
		464	0.76394
		465	0.76349
		466	0.76305
		467	0.7626
		468	0.76215
		469	0.76171
		470	0.76126
		471	0.76082
		472	0.76037
		473	0.75993
		474	0.75948
		475	0.75904
		476	0.75859
		477	0.75815
		478	0.75771
		479	0.75726
		480	0.75682
		481	0.75638
		482	0.75594
		483	0.75549
		484	0.75505
		485	0.75461
		486	0.75417
		487	0.75373
		488	0.75328
		489	0.75284
		490	0.7524
		491	0.75196
		492	0.75152
		493	0.75108
		494	0.75064
		495	0.7502
		496	0.74976
		497	0.74932
		498	0.74889
		499	0.74845
		500	0.74801
		501	0.74757
		502	0.74713
		503	0.7467
		504	0.74626
		505	0.74582
		506	0.74538
		507	0.74495
		508	0.74451
		509	0.74407
		510	0.74364
		511	0.7432
		512	0.74277
		513	0.74233
		514	0.7419
		515	0.74146
		516	0.74103
		517	0.74059
		518	0.74016
		519	0.73973
		520	0.73929
		521	0.73886
		522	0.73843
		523	0.73799
		524	0.73756
		525	0.73713
		526	0.7367
		527	0.73626
		528	0.73583
		529	0.7354
		530	0.73497
		531	0.73454
		532	0.73411
		533	0.73368
		534	0.73325
		535	0.73282
		536	0.73239
		537	0.73196
		538	0.73153
		539	0.7311
		540	0.73067
		541	0.73024
		542	0.72981
		543	0.72939
		544	0.72896
		545	0.72853
		546	0.7281
		547	0.72768
		548	0.72725
		549	0.72682
		550	0.7264
		551	0.72597
		552	0.72554
		553	0.72512
		554	0.72469
		555	0.72427
		556	0.72384
		557	0.72342
		558	0.72299
		559	0.72257
		560	0.72214
		561	0.72172
		562	0.7213
		563	0.72087
		564	0.72045
		565	0.72003
		566	0.7196
		567	0.71918
		568	0.71876
		569	0.71834
		570	0.71791
		571	0.71749
		572	0.71707
		573	0.71665
		574	0.71623
		575	0.71581
		576	0.71539
		577	0.71497
		578	0.71455
		579	0.71413
		580	0.71371
		581	0.71329
		582	0.71287
		583	0.71245
		584	0.71203
		585	0.71161
		586	0.7112
		587	0.71078
		588	0.71036
		589	0.70994
		590	0.70953
		591	0.70911
		592	0.70869
		593	0.70828
		594	0.70786
		595	0.70744
		596	0.70703
		597	0.70661
		598	0.7062
		599	0.70578
		600	0.70537
		601	0.70495
		602	0.70454
		603	0.70412
		604	0.70371
		605	0.70329
		606	0.70288
		607	0.70247
		608	0.70205
		609	0.70164
		610	0.70123
		611	0.70082
		612	0.7004
		613	0.69999
		614	0.69958
		615	0.69917
		616	0.69876
		617	0.69835
		618	0.69793
		619	0.69752
		620	0.69711
		621	0.6967
		622	0.69629
		623	0.69588
		624	0.69547
		625	0.69506
		626	0.69465
		627	0.69425
		628	0.69384
		629	0.69343
		630	0.69302
		631	0.69261
		632	0.6922
		633	0.6918
		634	0.69139
		635	0.69098
		636	0.69058
		637	0.69017
		638	0.68976
		639	0.68936
		640	0.68895
		641	0.68854
		642	0.68814
		643	0.68773
		644	0.68733
		645	0.68692
		646	0.68652
		647	0.68611
		648	0.68571
		649	0.68531
		650	0.6849
		651	0.6845
		652	0.6841
		653	0.68369
		654	0.68329
		655	0.68289
		656	0.68248
		657	0.68208
		658	0.68168
		659	0.68128
		660	0.68088
		661	0.68048
		662	0.68007
		663	0.67967
		664	0.67927
		665	0.67887
		666	0.67847
		667	0.67807
		668	0.67767
		669	0.67727
		670	0.67687
		671	0.67647
		672	0.67607
		673	0.67568
		674	0.67528
		675	0.67488
		676	0.67448
		677	0.67408
		678	0.67369
		679	0.67329
		680	0.67289
		681	0.67249
		682	0.6721
		683	0.6717
		684	0.6713
		685	0.67091
		686	0.67051
		687	0.67012
		688	0.66972
		689	0.66933
		690	0.66893
		691	0.66854
		692	0.66814
		693	0.66775
		694	0.66735
		695	0.66696
		696	0.66656
		697	0.66617
		698	0.66578
		699	0.66538
		700	0.66499
		701	0.6646
		702	0.66421
		703	0.66381
		704	0.66342
		705	0.66303
		706	0.66264
		707	0.66225
		708	0.66186
		709	0.66147
		710	0.66107
		711	0.66068
		712	0.66029
		713	0.6599
		714	0.65951
		715	0.65912
		716	0.65873
		717	0.65835
		718	0.65796
		719	0.65757
		720	0.65718
		721	0.65679
		722	0.6564
		723	0.65601
		724	0.65563
		725	0.65524
		726	0.65485
		727	0.65446
		728	0.65408
		729	0.65369
		730	0.6533
		731	0.65292
		732	0.65253
		733	0.65215
		734	0.65176
		735	0.65138
		736	0.65099
		737	0.6506
		738	0.65022
		739	0.64984
		740	0.64945
		741	0.64907
		742	0.64868
		743	0.6483
		744	0.64792
		745	0.64753
		746	0.64715
		747	0.64677
		748	0.64638
		749	0.646
		750	0.64562
		751	0.64524
		752	0.64485
		753	0.64447
		754	0.64409
		755	0.64371
		756	0.64333
		757	0.64295
		758	0.64257
		759	0.64219
		760	0.64181
		761	0.64143
		762	0.64105
		763	0.64067
		764	0.64029
		765	0.63991
		766	0.63953
		767	0.63915
		768	0.63877
		769	0.63839
		770	0.63802
		771	0.63764
		772	0.63726
		773	0.63688
		774	0.63651
		775	0.63613
		776	0.63575
		777	0.63538
		778	0.635
		779	0.63462
		780	0.63425
		781	0.63387
		782	0.63349
		783	0.63312
		784	0.63274
		785	0.63237
		786	0.63199
		787	0.63162
		788	0.63125
		789	0.63087
		790	0.6305
		791	0.63012
		792	0.62975
		793	0.62938
		794	0.629
		795	0.62863
		796	0.62826
		797	0.62788
		798	0.62751
		799	0.62714
		800	0.62677
		801	0.6264
		802	0.62602
		803	0.62565
		804	0.62528
		805	0.62491
		806	0.62454
		807	0.62417
		808	0.6238
		809	0.62343
		810	0.62306
		811	0.62269
		812	0.62232
		813	0.62195
		814	0.62158
		815	0.62121
		816	0.62084
		817	0.62048
		818	0.62011
		819	0.61974
		820	0.61937
		821	0.619
		822	0.61864
		823	0.61827
		824	0.6179
		825	0.61753
		826	0.61717
		827	0.6168
		828	0.61643
		829	0.61607
		830	0.6157
		831	0.61534
		832	0.61497
		833	0.61461
		834	0.61424
		835	0.61388
		836	0.61351
		837	0.61315
		838	0.61278
		839	0.61242
		840	0.61205
		841	0.61169
		842	0.61133
		843	0.61096
		844	0.6106
		845	0.61024
		846	0.60987
		847	0.60951
		848	0.60915
		849	0.60879
		850	0.60843
		851	0.60806
		852	0.6077
		853	0.60734
		854	0.60698
		855	0.60662
		856	0.60626
		857	0.6059
		858	0.60554
		859	0.60518
		860	0.60482
		861	0.60446
		862	0.6041
		863	0.60374
		864	0.60338
		865	0.60302
		866	0.60266
		867	0.6023
		868	0.60194
		869	0.60159
		870	0.60123
		871	0.60087
		872	0.60051
		873	0.60016
		874	0.5998
		875	0.59944
		876	0.59908
		877	0.59873
		878	0.59837
		879	0.59801
		880	0.59766
		881	0.5973
		882	0.59695
		883	0.59659
		884	0.59624
		885	0.59588
		886	0.59553
		887	0.59517
		888	0.59482
		889	0.59446
		890	0.59411
		891	0.59375
		892	0.5934
		893	0.59305
		894	0.59269
		895	0.59234
		896	0.59199
		897	0.59164
		898	0.59128
		899	0.59093
		900	0.59058
		901	0.59023
		902	0.58987
		903	0.58952
		904	0.58917
		905	0.58882
		906	0.58847
		907	0.58812
		908	0.58777
		909	0.58742
		910	0.58707
		911	0.58672
		912	0.58637
		913	0.58602
		914	0.58567
		915	0.58532
		916	0.58497
		917	0.58462
		918	0.58427
		919	0.58392
		920	0.58358
		921	0.58323
		922	0.58288
		923	0.58253
		924	0.58218
		925	0.58184
		926	0.58149
		927	0.58114
		928	0.5808
		929	0.58045
		930	0.5801
		931	0.57976
		932	0.57941
		933	0.57906
		934	0.57872
		935	0.57837
		936	0.57803
		937	0.57768
		938	0.57734
		939	0.57699
		940	0.57665
		941	0.5763
		942	0.57596
		943	0.57562
		944	0.57527
		945	0.57493
		946	0.57458
		947	0.57424
		948	0.5739
		949	0.57356
		950	0.57321
		951	0.57287
		952	0.57253
		953	0.57219
		954	0.57184
		955	0.5715
		956	0.57116
		957	0.57082
		958	0.57048
		959	0.57014
		960	0.5698
		961	0.56946
		962	0.56911
		963	0.56877
		964	0.56843
		965	0.56809
		966	0.56776
		967	0.56742
		968	0.56708
		969	0.56674
		970	0.5664
		971	0.56606
		972	0.56572
		973	0.56538
		974	0.56504
		975	0.56471
		976	0.56437
		977	0.56403
		978	0.56369
		979	0.56336
		980	0.56302
		981	0.56268
		982	0.56235
		983	0.56201
		984	0.56167
		985	0.56134
		986	0.561
		987	0.56066
		988	0.56033
		989	0.55999
		990	0.55966
		991	0.55932
		992	0.55899
		993	0.55865
		994	0.55832
		995	0.55798
		996	0.55765
		997	0.55732
		998	0.55698
		999	0.55665
		1000	0.55632
		1001	0.55598
		1002	0.55565
		1003	0.55532
		1004	0.55498
		1005	0.55465
		1006	0.55432
		1007	0.55399
		1008	0.55365
		1009	0.55332
		1010	0.55299
		1011	0.55266
		1012	0.55233
		1013	0.552
		1014	0.55167
		1015	0.55134
		1016	0.55101
		1017	0.55067
		1018	0.55034
		1019	0.55001
		1020	0.54968
		1021	0.54936
		1022	0.54903
		1023	0.5487
		1024	0.54837
		1025	0.54804
		1026	0.54771
		1027	0.54738
		1028	0.54705
		1029	0.54672
		1030	0.5464
		1031	0.54607
		1032	0.54574
		1033	0.54541
		1034	0.54509
		1035	0.54476
		1036	0.54443
		1037	0.54411
		1038	0.54378
		1039	0.54345
		1040	0.54313
		1041	0.5428
		1042	0.54247
		1043	0.54215
		1044	0.54182
		1045	0.5415
		1046	0.54117
		1047	0.54085
		1048	0.54052
		1049	0.5402
		1050	0.53987
		1051	0.53955
		1052	0.53923
		1053	0.5389
		1054	0.53858
		1055	0.53825
		1056	0.53793
		1057	0.53761
		1058	0.53728
		1059	0.53696
		1060	0.53664
		1061	0.53632
		1062	0.53599
		1063	0.53567
		1064	0.53535
		1065	0.53503
		1066	0.53471
		1067	0.53439
		1068	0.53406
		1069	0.53374
		1070	0.53342
		1071	0.5331
		1072	0.53278
		1073	0.53246
		1074	0.53214
		1075	0.53182
		1076	0.5315
		1077	0.53118
		1078	0.53086
		1079	0.53054
		1080	0.53022
		1081	0.5299
		1082	0.52958
		1083	0.52927
		1084	0.52895
		1085	0.52863
		1086	0.52831
		1087	0.52799
		1088	0.52768
		1089	0.52736
		1090	0.52704
		1091	0.52672
		1092	0.52641
		1093	0.52609
		1094	0.52577
		1095	0.52546
		1096	0.52514
		1097	0.52482
		1098	0.52451
		1099	0.52419
		1100	0.52388
		1101	0.52356
		1102	0.52325
		1103	0.52293
		1104	0.52262
		1105	0.5223
		1106	0.52199
		1107	0.52167
		1108	0.52136
		1109	0.52104
		1110	0.52073
		1111	0.52041
		1112	0.5201
		1113	0.51979
		1114	0.51947
		1115	0.51916
		1116	0.51885
		1117	0.51854
		1118	0.51822
		1119	0.51791
		1120	0.5176
		1121	0.51729
		1122	0.51697
		1123	0.51666
		1124	0.51635
		1125	0.51604
		1126	0.51573
		1127	0.51542
		1128	0.51511
		1129	0.5148
		1130	0.51449
		1131	0.51417
		1132	0.51386
		1133	0.51355
		1134	0.51324
		1135	0.51294
		1136	0.51263
		1137	0.51232
		1138	0.51201
		1139	0.5117
		1140	0.51139
		1141	0.51108
		1142	0.51077
		1143	0.51046
		1144	0.51016
		1145	0.50985
		1146	0.50954
		1147	0.50923
		1148	0.50892
		1149	0.50862
		1150	0.50831
		1151	0.508
		1152	0.5077
		1153	0.50739
		1154	0.50708
		1155	0.50678
		1156	0.50647
		1157	0.50616
		1158	0.50586
		1159	0.50555
		1160	0.50525
		1161	0.50494
		1162	0.50464
		1163	0.50433
		1164	0.50403
		1165	0.50372
		1166	0.50342
		1167	0.50311
		1168	0.50281
		1169	0.50251
		1170	0.5022
		1171	0.5019
		1172	0.50159
		1173	0.50129
		1174	0.50099
		1175	0.50069
		1176	0.50038
		1177	0.50008
		1178	0.49978
		1179	0.49947
		1180	0.49917
		1181	0.49887
		1182	0.49857
		1183	0.49827
		1184	0.49797
		1185	0.49766
		1186	0.49736
		1187	0.49706
		1188	0.49676
		1189	0.49646
		1190	0.49616
		1191	0.49586
		1192	0.49556
		1193	0.49526
		1194	0.49496
		1195	0.49466
		1196	0.49436
		1197	0.49406
		1198	0.49376
		1199	0.49346
		1200	0.49316
		1201	0.49287
		1202	0.49257
		1203	0.49227
		1204	0.49197
		1205	0.49167
		1206	0.49137
		1207	0.49108
		1208	0.49078
		1209	0.49048
		1210	0.49018
		1211	0.48989
		1212	0.48959
		1213	0.48929
		1214	0.489
		1215	0.4887
		1216	0.4884
		1217	0.48811
		1218	0.48781
		1219	0.48752
		1220	0.48722
		1221	0.48692
		1222	0.48663
		1223	0.48633
		1224	0.48604
		1225	0.48574
		1226	0.48545
		1227	0.48516
		1228	0.48486
		1229	0.48457
		1230	0.48427
		1231	0.48398
		1232	0.48369
		1233	0.48339
		1234	0.4831
		1235	0.48281
		1236	0.48251
		1237	0.48222
		1238	0.48193
		1239	0.48163
		1240	0.48134
		1241	0.48105
		1242	0.48076
		1243	0.48047
		1244	0.48017
		1245	0.47988
		1246	0.47959
		1247	0.4793
		1248	0.47901
		1249	0.47872
		1250	0.47843
		1251	0.47814
		1252	0.47784
		1253	0.47755
		1254	0.47726
		1255	0.47697
		1256	0.47668
		1257	0.47639
		1258	0.47611
		1259	0.47582
		1260	0.47553
		1261	0.47524
		1262	0.47495
		1263	0.47466
		1264	0.47437
		1265	0.47408
		1266	0.47379
		1267	0.47351
		1268	0.47322
		1269	0.47293
		1270	0.47264
		1271	0.47236
		1272	0.47207
		1273	0.47178
		1274	0.47149
		1275	0.47121
		1276	0.47092
		1277	0.47063
		1278	0.47035
		1279	0.47006
		1280	0.46978
		1281	0.46949
		1282	0.4692
		1283	0.46892
		1284	0.46863
		1285	0.46835
		1286	0.46806
		1287	0.46778
		1288	0.46749
		1289	0.46721
		1290	0.46692
		1291	0.46664
		1292	0.46635
		1293	0.46607
		1294	0.46579
		1295	0.4655
		1296	0.46522
		1297	0.46494
		1298	0.46465
		1299	0.46437
		1300	0.46409
		1301	0.4638
		1302	0.46352
		1303	0.46324
		1304	0.46296
		1305	0.46267
		1306	0.46239
		1307	0.46211
		1308	0.46183
		1309	0.46155
		1310	0.46126
		1311	0.46098
		1312	0.4607
		1313	0.46042
		1314	0.46014
		1315	0.45986
		1316	0.45958
		1317	0.4593
		1318	0.45902
		1319	0.45874
		1320	0.45846
		1321	0.45818
		1322	0.4579
		1323	0.45762
		1324	0.45734
		1325	0.45706
		1326	0.45678
		1327	0.4565
		1328	0.45623
		1329	0.45595
		1330	0.45567
		1331	0.45539
		1332	0.45511
		1333	0.45483
		1334	0.45456
		1335	0.45428
		1336	0.454
		1337	0.45372
		1338	0.45345
		1339	0.45317
		1340	0.45289
		1341	0.45262
		1342	0.45234
		1343	0.45206
		1344	0.45179
		1345	0.45151
		1346	0.45124
		1347	0.45096
		1348	0.45068
		1349	0.45041
		1350	0.45013
		1351	0.44986
		1352	0.44958
		1353	0.44931
		1354	0.44903
		1355	0.44876
		1356	0.44848
		1357	0.44821
		1358	0.44794
		1359	0.44766
		1360	0.44739
		1361	0.44711
		1362	0.44684
		1363	0.44657
		1364	0.44629
		1365	0.44602
		1366	0.44575
		1367	0.44548
		1368	0.4452
		1369	0.44493
		1370	0.44466
		1371	0.44439
		1372	0.44411
		1373	0.44384
		1374	0.44357
		1375	0.4433
		1376	0.44303
		1377	0.44276
		1378	0.44248
		1379	0.44221
		1380	0.44194
		1381	0.44167
		1382	0.4414
		1383	0.44113
		1384	0.44086
		1385	0.44059
		1386	0.44032
		1387	0.44005
		1388	0.43978
		1389	0.43951
		1390	0.43924
		1391	0.43897
		1392	0.4387
		1393	0.43843
		1394	0.43817
		1395	0.4379
		1396	0.43763
		1397	0.43736
		1398	0.43709
		1399	0.43682
		1400	0.43656
		1401	0.43629
		1402	0.43602
		1403	0.43575
		1404	0.43549
		1405	0.43522
		1406	0.43495
		1407	0.43469
		1408	0.43442
		1409	0.43415
		1410	0.43389
		1411	0.43362
		1412	0.43335
		1413	0.43309
		1414	0.43282
		1415	0.43256
		1416	0.43229
		1417	0.43202
		1418	0.43176
		1419	0.43149
		1420	0.43123
		1421	0.43096
		1422	0.4307
		1423	0.43043
		1424	0.43017
		1425	0.42991
		1426	0.42964
		1427	0.42938
		1428	0.42911
		1429	0.42885
		1430	0.42859
		1431	0.42832
		1432	0.42806
		1433	0.4278
		1434	0.42753
		1435	0.42727
		1436	0.42701
		1437	0.42675
		1438	0.42648
		1439	0.42622
		1440	0.42596
		1441	0.4257
		1442	0.42544
		1443	0.42517
		1444	0.42491
		1445	0.42465
		1446	0.42439
		1447	0.42413
		1448	0.42387
		1449	0.42361
		1450	0.42335
		1451	0.42309
		1452	0.42283
		1453	0.42256
		1454	0.4223
		1455	0.42204
		1456	0.42179
		1457	0.42153
		1458	0.42127
		1459	0.42101
		1460	0.42075
		1461	0.42049
		1462	0.42023
		1463	0.41997
		1464	0.41971
		1465	0.41945
		1466	0.41919
		1467	0.41894
		1468	0.41868
		1469	0.41842
		1470	0.41816
		1471	0.4179
		1472	0.41765
		1473	0.41739
		1474	0.41713
		1475	0.41688
		1476	0.41662
		1477	0.41636
		1478	0.4161
		1479	0.41585
		1480	0.41559
		1481	0.41534
		1482	0.41508
		1483	0.41482
		1484	0.41457
		1485	0.41431
		1486	0.41406
		1487	0.4138
		1488	0.41355
		1489	0.41329
		1490	0.41303
		1491	0.41278
		1492	0.41253
		1493	0.41227
		1494	0.41202
		1495	0.41176
		1496	0.41151
		1497	0.41125
		1498	0.411
		1499	0.41075
		1500	0.41049
		1501	0.41024
		1502	0.40999
		1503	0.40973
		1504	0.40948
		1505	0.40923
		1506	0.40897
		1507	0.40872
		1508	0.40847
		1509	0.40822
		1510	0.40796
		1511	0.40771
		1512	0.40746
		1513	0.40721
		1514	0.40696
		1515	0.4067
		1516	0.40645
		1517	0.4062
		1518	0.40595
		1519	0.4057
		1520	0.40545
		1521	0.4052
		1522	0.40495
		1523	0.4047
		1524	0.40445
		1525	0.4042
		1526	0.40395
		1527	0.4037
		1528	0.40345
		1529	0.4032
		1530	0.40295
		1531	0.4027
		1532	0.40245
		1533	0.4022
		1534	0.40195
		1535	0.4017
		1536	0.40145
		1537	0.4012
		1538	0.40096
		1539	0.40071
		1540	0.40046
		1541	0.40021
		1542	0.39996
		1543	0.39972
		1544	0.39947
		1545	0.39922
		1546	0.39897
		1547	0.39873
		1548	0.39848
		1549	0.39823
		1550	0.39799
		1551	0.39774
		1552	0.39749
		1553	0.39725
		1554	0.397
		1555	0.39675
		1556	0.39651
		1557	0.39626
		1558	0.39602
		1559	0.39577
		1560	0.39552
		1561	0.39528
		1562	0.39503
		1563	0.39479
		1564	0.39454
		1565	0.3943
		1566	0.39405
		1567	0.39381
		1568	0.39357
		1569	0.39332
		1570	0.39308
		1571	0.39283
		1572	0.39259
		1573	0.39235
		1574	0.3921
		1575	0.39186
		1576	0.39162
		1577	0.39137
		1578	0.39113
		1579	0.39089
		1580	0.39064
		1581	0.3904
		1582	0.39016
		1583	0.38992
		1584	0.38967
		1585	0.38943
		1586	0.38919
		1587	0.38895
		1588	0.38871
		1589	0.38846
		1590	0.38822
		1591	0.38798
		1592	0.38774
		1593	0.3875
		1594	0.38726
		1595	0.38702
		1596	0.38678
		1597	0.38654
		1598	0.3863
		1599	0.38606
		1600	0.38582
		1601	0.38558
		1602	0.38534
		1603	0.3851
		1604	0.38486
		1605	0.38462
		1606	0.38438
		1607	0.38414
		1608	0.3839
		1609	0.38366
		1610	0.38342
		1611	0.38318
		1612	0.38294
		1613	0.38271
		1614	0.38247
		1615	0.38223
		1616	0.38199
		1617	0.38175
		1618	0.38152
		1619	0.38128
		1620	0.38104
		1621	0.3808
		1622	0.38057
		1623	0.38033
		1624	0.38009
		1625	0.37985
		1626	0.37962
		1627	0.37938
		1628	0.37914
		1629	0.37891
		1630	0.37867
		1631	0.37844
		1632	0.3782
		1633	0.37796
		1634	0.37773
		1635	0.37749
		1636	0.37726
		1637	0.37702
		1638	0.37679
		1639	0.37655
		1640	0.37632
		1641	0.37608
		1642	0.37585
		1643	0.37561
		1644	0.37538
		1645	0.37514
		1646	0.37491
		1647	0.37468
		1648	0.37444
		1649	0.37421
		1650	0.37397
		1651	0.37374
		1652	0.37351
		1653	0.37327
		1654	0.37304
		1655	0.37281
		1656	0.37257
		1657	0.37234
		1658	0.37211
		1659	0.37188
		1660	0.37164
		1661	0.37141
		1662	0.37118
		1663	0.37095
		1664	0.37072
		1665	0.37048
		1666	0.37025
		1667	0.37002
		1668	0.36979
		1669	0.36956
		1670	0.36933
		1671	0.3691
		1672	0.36887
		1673	0.36863
		1674	0.3684
		1675	0.36817
		1676	0.36794
		1677	0.36771
		1678	0.36748
		1679	0.36725
		1680	0.36702
		1681	0.36679
		1682	0.36656
		1683	0.36633
		1684	0.3661
		1685	0.36588
		1686	0.36565
		1687	0.36542
		1688	0.36519
		1689	0.36496
		1690	0.36473
		1691	0.3645
		1692	0.36427
		1693	0.36405
		1694	0.36382
		1695	0.36359
		1696	0.36336
		1697	0.36313
		1698	0.36291
		1699	0.36268
		1700	0.36245
		1701	0.36222
		1702	0.362
		1703	0.36177
		1704	0.36154
		1705	0.36132
		1706	0.36109
		1707	0.36086
		1708	0.36064
		1709	0.36041
		1710	0.36019
		1711	0.35996
		1712	0.35973
		1713	0.35951
		1714	0.35928
		1715	0.35906
		1716	0.35883
		1717	0.35861
		1718	0.35838
		1719	0.35816
		1720	0.35793
		1721	0.35771
		1722	0.35748
		1723	0.35726
		1724	0.35703
		1725	0.35681
		1726	0.35658
		1727	0.35636
		1728	0.35614
		1729	0.35591
		1730	0.35569
		1731	0.35547
		1732	0.35524
		1733	0.35502
		1734	0.3548
		1735	0.35457
		1736	0.35435
		1737	0.35413
		1738	0.3539
		1739	0.35368
		1740	0.35346
		1741	0.35324
		1742	0.35301
		1743	0.35279
		1744	0.35257
		1745	0.35235
		1746	0.35213
		1747	0.35191
		1748	0.35168
		1749	0.35146
		1750	0.35124
		1751	0.35102
		1752	0.3508
		1753	0.35058
		1754	0.35036
		1755	0.35014
		1756	0.34992
		1757	0.3497
		1758	0.34948
		1759	0.34926
		1760	0.34904
		1761	0.34882
		1762	0.3486
		1763	0.34838
		1764	0.34816
		1765	0.34794
		1766	0.34772
		1767	0.3475
		1768	0.34728
		1769	0.34706
		1770	0.34684
		1771	0.34662
		1772	0.3464
		1773	0.34619
		1774	0.34597
		1775	0.34575
		1776	0.34553
		1777	0.34531
		1778	0.3451
		1779	0.34488
		1780	0.34466
		1781	0.34444
		1782	0.34423
		1783	0.34401
		1784	0.34379
		1785	0.34357
		1786	0.34336
		1787	0.34314
		1788	0.34292
		1789	0.34271
		1790	0.34249
		1791	0.34227
		1792	0.34206
		1793	0.34184
		1794	0.34163
		1795	0.34141
		1796	0.34119
		1797	0.34098
		1798	0.34076
		1799	0.34055
		1800	0.34033
		1801	0.34012
		1802	0.3399
		1803	0.33969
		1804	0.33947
		1805	0.33926
		1806	0.33904
		1807	0.33883
		1808	0.33861
		1809	0.3384
		1810	0.33819
		1811	0.33797
		1812	0.33776
		1813	0.33754
		1814	0.33733
		1815	0.33712
		1816	0.3369
		1817	0.33669
		1818	0.33648
		1819	0.33627
		1820	0.33605
		1821	0.33584
		1822	0.33563
		1823	0.33541
		1824	0.3352
		1825	0.33499
		1826	0.33478
		1827	0.33456
		1828	0.33435
		1829	0.33414
		1830	0.33393
		1831	0.33372
		1832	0.33351
		1833	0.33329
		1834	0.33308
		1835	0.33287
		1836	0.33266
		1837	0.33245
		1838	0.33224
		1839	0.33203
		1840	0.33182
		1841	0.33161
		1842	0.3314
		1843	0.33119
		1844	0.33098
		1845	0.33077
		1846	0.33056
		1847	0.33035
		1848	0.33014
		1849	0.32993
		1850	0.32972
		1851	0.32951
		1852	0.3293
		1853	0.32909
		1854	0.32888
		1855	0.32867
		1856	0.32846
		1857	0.32826
		1858	0.32805
		1859	0.32784
		1860	0.32763
		1861	0.32742
		1862	0.32721
		1863	0.32701
		1864	0.3268
		1865	0.32659
		1866	0.32638
		1867	0.32618
		1868	0.32597
		1869	0.32576
		1870	0.32555
		1871	0.32535
		1872	0.32514
		1873	0.32493
		1874	0.32473
		1875	0.32452
		1876	0.32431
		1877	0.32411
		1878	0.3239
		1879	0.32369
		1880	0.32349
		1881	0.32328
		1882	0.32308
		1883	0.32287
		1884	0.32266
		1885	0.32246
		1886	0.32225
		1887	0.32205
		1888	0.32184
		1889	0.32164
		1890	0.32143
		1891	0.32123
		1892	0.32102
		1893	0.32082
		1894	0.32062
		1895	0.32041
		1896	0.32021
		1897	0.32
		1898	0.3198
		1899	0.31959
		1900	0.31939
		1901	0.31919
		1902	0.31898
		1903	0.31878
		1904	0.31858
		1905	0.31837
		1906	0.31817
		1907	0.31797
		1908	0.31776
		1909	0.31756
		1910	0.31736
		1911	0.31716
		1912	0.31695
		1913	0.31675
		1914	0.31655
		1915	0.31635
		1916	0.31614
		1917	0.31594
		1918	0.31574
		1919	0.31554
		1920	0.31534
		1921	0.31514
		1922	0.31493
		1923	0.31473
		1924	0.31453
		1925	0.31433
		1926	0.31413
		1927	0.31393
		1928	0.31373
		1929	0.31353
		1930	0.31333
		1931	0.31313
		1932	0.31293
		1933	0.31273
		1934	0.31253
		1935	0.31233
		1936	0.31213
		1937	0.31193
		1938	0.31173
		1939	0.31153
		1940	0.31133
		1941	0.31113
		1942	0.31093
		1943	0.31073
		1944	0.31053
		1945	0.31033
		1946	0.31014
		1947	0.30994
		1948	0.30974
		1949	0.30954
		1950	0.30934
		1951	0.30914
		1952	0.30895
		1953	0.30875
		1954	0.30855
		1955	0.30835
		1956	0.30815
		1957	0.30796
		1958	0.30776
		1959	0.30756
		1960	0.30736
		1961	0.30717
		1962	0.30697
		1963	0.30677
		1964	0.30658
		1965	0.30638
		1966	0.30618
		1967	0.30599
		1968	0.30579
		1969	0.30559
		1970	0.3054
		1971	0.3052
		1972	0.30501
		1973	0.30481
		1974	0.30461
		1975	0.30442
		1976	0.30422
		1977	0.30403
		1978	0.30383
		1979	0.30364
		1980	0.30344
		1981	0.30325
		1982	0.30305
		1983	0.30286
		1984	0.30266
		1985	0.30247
		1986	0.30227
		1987	0.30208
		1988	0.30189
		1989	0.30169
		1990	0.3015
		1991	0.3013
		1992	0.30111
		1993	0.30092
		1994	0.30072
		1995	0.30053
		1996	0.30034
		1997	0.30014
[truncated: 2,671 more rows]

## Sheet: Figure EV4C
Time (s)	Hysteresis area (pN um)
1.038	94.455
65.127	36.51
130.013	53.7015
192.483	42.257
256.143	38.0605
318.963	104.698
379.648	67.218
441.659	42.1585
504.49	46.277
567.231	117.952
630.539	111.618
692.739	123.555
755.141	49.695
843.037	115.161
919.965	128.595
994.873	110.436
1053.49	100.413
1114.41	82.523
1175.1	60.2315
1238.64	74.6575
1308.34	69.351
1370.06	91.6975
1432.36	83.377
1493.26	43.711
1554	67.597
1613.86	51.972
1678.28	31.134
1738.15	64.7305
1799.33	53.9
1862.35	86.7055
1921	27.908
2000.36	39.307
2060.23	5.936
2329.74	22.7225
2398.66	25.4195
2461.57	6.5095
2520.9	34.7965
2582.39	33.616
2648.61	20.206
2714.89	-3.715
2777.98	-25.595
2841.77	5.406
2904.55	17.588
2970.14	-6.202
3043.04	6.1695
3105.87	-88.5195
3168.6	12.996
3231.54	3.648
3297.23	-11.2215
3361.02	-18.769
3423.98	-17.622
3486.1	-12.655
3548.84	-42.563
3611.78	-13.516
3678.77	-27.099
3741.39	-30.1255
3818.59	36.5935
3882.53	-27.3735
3955.12	-37.035
4018.46	-38.5565
4083.25	-43.3235
4147.17	-34.4565
4208.99	-13.4945
4270.34	-35.499
4334.12	-82.7965
4406.31	-37.679
4479.72	-29.799
4542.31	-36.6975
4603.13	-60.4515
4668.61	-38.6265

## Sheet: Figure EV4D
black dataset		red dataset		blue dataset		grey dataset
DNA extension (um)	Force (pN)	DNA extension (um)	Force (pN)	DNA extension (um)	Force (pN)	DNA extension (um)	Force (pN)
7.76648	0.25015	11.2158	0.26325	11.1961	0.33806	7.67605	-0.0451
7.75941	0.28016	11.1805	0.07533	11.1942	0.20599	7.67749	-0.06923
7.75132	0.43718	11.2034	0.1124	11.1967	0.61017	7.6732	0.1469
7.7572	0.10527	11.1979	0.0119	11.2141	0.5944	7.65973	-0.12799
7.7366	0.38384	11.1987	-0.07272	11.1937	0.25313	7.69901	0.15528
7.74695	0.36278	11.2044	0.36086	11.2021	0.62269	7.68365	0.16089
7.75572	0.15984	11.2042	0.184	11.2025	0.68217	7.68155	0.04389
7.75725	0.35682	11.1962	0.12967	11.211	0.38797	7.67605	0.02198
7.75173	0.23878	11.204	0.21811	11.2177	0.30229	7.68396	-0.05612
7.7494	0.21082	11.2014	0.07147	11.1992	0.50434	7.67224	-0.3167
7.74507	0.36399	11.1976	0.09518	11.2089	0.45129	7.69449	-0.02665
7.74555	0.12801	11.2067	0.03798	11.2088	0.7021	7.68147	-0.21991
7.7409	0.21432	11.211	-0.18423	11.2073	0.13311	7.68158	-0.08683
7.75969	0.23409	11.2384	0.03998	11.2093	0.46196	7.67751	-0.12918
7.75686	0.27719	11.2423	-0.07267	11.2209	0.40287	7.67786	-0.09525
7.75332	0.37206	11.2256	0.12306	11.2243	0.57512	7.66869	-0.15821
7.75816	0.30961	11.2329	0.25366	11.2195	0.26207	7.67722	-0.18135
7.7732	0.35583	11.2346	0.19887	11.221	0.26524	7.66671	0.0403
7.77868	0.29212	11.2517	0.43971	11.2329	0.24647	7.68655	-0.42923
7.79279	0.2963	11.2445	0.3022	11.2585	0.5086	7.69474	0.03243
7.78634	0.51887	11.2557	0.1367	11.2541	0.46823	7.7081	0.0817
7.7957	0.34163	11.2424	-0.01073	11.2536	0.29153	7.70641	-0.22466
7.80838	0.23878	11.2608	0.09885	11.2718	0.35968	7.71088	0.00179
7.81484	0.31724	11.2802	0.07267	11.2745	0.52377	7.72204	-0.06731
7.81017	0.0557	11.2902	0.22122	11.2871	0.49857	7.72087	0.19369
7.8319	0.31174	11.3028	0.20609	11.278	0.63399	7.73419	0.0764
7.8476	0.29782	11.3132	0.05406	11.2896	0.60915	7.74667	-0.06913
7.85075	0.27327	11.3209	0.16377	11.2921	0.37232	7.75602	0.14286
7.84823	0.4049	11.3236	0.47988	11.298	0.4604	7.73344	0.20412
7.84786	0.14769	11.3303	0.27794	11.3065	0.33706	7.73772	-0.18625
7.86539	0.44496	11.3298	0.18458	11.3269	0.26444	7.77183	0.12441
7.88049	0.42379	11.3365	0.16537	11.322	0.40788	7.77086	0.02602
7.88708	0.20097	11.3264	0.17226	11.3245	0.63049	7.7769	0.09054
7.87988	0.09125	11.352	0.16314	11.3136	0.30036	7.79305	-0.03207
7.90631	0.30067	11.3595	0.23502	11.3307	0.55081	7.8093	0.10306
7.90516	0.13062	11.3614	-0.01863	11.3563	0.39237	7.82342	0.2093
7.91518	0.19724	11.3916	-0.00507	11.3487	0.42213	7.80477	-0.14793
7.92873	0.49899	11.3843	0.13572	11.37	0.40593	7.80507	-0.00819
7.91597	-0.00148	11.3953	0.1634	11.3801	0.37727	7.8277	0.10644
7.94592	0.30161	11.3922	0.21431	11.3811	0.36988	7.83576	0.07129
7.94972	0.17668	11.389	0.43842	11.3868	0.38536	7.84644	-0.13615
7.95296	0.27141	11.3868	0.40491	11.3978	0.62611	7.84276	0.03669
7.95165	0.22336	11.3941	0.24836	11.3838	0.43457	7.84335	0.28505
7.94605	0.21779	11.405	0.29818	11.3909	0.29167	7.84522	-0.31145
7.97382	0.15456	11.4247	-0.21319	11.4041	0.55778	7.86012	-0.29942
7.99162	0.18163	11.4263	0.37016	11.4279	0.27307	7.86616	-0.13595
8.00056	-0.05845	11.4426	-0.00978	11.4207	0.37967	7.86794	-0.05299
7.96996	0.13254	11.4366	0.1151	11.4423	0.45893	7.87277	0.26735
8.01101	0.38834	11.4598	0.3447	11.4428	0.55316	7.89625	-0.10564
8.00019	0.50315	11.4639	0.1133	11.4488	0.46351	7.89833	-0.05861
8.01158	0.33682	11.4594	0.29093	11.4311	0.41937	7.89925	-0.03019
8.02444	0.13551	11.4704	-0.1509	11.4588	0.47523	7.89532	0.12562
8.033	-0.00763	11.4651	0.11109	11.4453	0.68204	7.91692	-0.34033
8.04353	0.31172	11.4702	0.19351	11.4525	0.78455	7.93325	-0.13728
8.04357	0.16478	11.4697	0.33942	11.465	0.52067	7.92906	-0.00263
8.05497	0.32961	11.4718	0.56252	11.4696	0.47761	7.9311	-0.07562
8.07263	0.42039	11.4821	0.16161	11.4876	0.40772	7.96325	-0.11693
8.0633	0.27173	11.4908	0.33518	11.5066	0.51979	7.96495	-0.36191
8.06459	0.25843	11.4919	0.09817	11.5153	0.50504	7.96965	-0.03702
8.07508	0.39183	11.4985	0.4867	11.5139	0.68468	7.94859	0.07488
8.08241	0.23124	11.5236	0.67083	11.5323	0.44396	7.96687	0.03813
8.09633	0.27208	11.521	0.40479	11.5167	0.40065	7.9844	-0.09536
8.09983	0.25724	11.5285	0.4891	11.5394	0.4748	8.00207	-0.1376
8.094	0.000985477	11.5453	0.47099	11.5326	0.51569	7.99244	-0.16784
8.09915	0.08111	11.5538	0.22365	11.5571	0.4959	7.98736	-0.32323
8.1308	-0.0517	11.5564	0.34836	11.5592	0.74141	8.03263	-0.19951
8.13356	0.33698	11.5714	0.34254	11.5578	0.75212	8.03092	-0.08541
8.13598	0.01148	11.557	0.472	11.558	0.75565	8.02358	-0.28775
8.14573	-0.13253	11.5662	0.17491	11.5653	0.37291	8.03312	-0.13405
8.12679	0.11399	11.5758	0.43448	11.5817	0.57404	8.04733	-0.28452
8.13927	0.04657	11.5926	0.34403	11.5935	0.50958	8.06237	-0.31194
8.15224	0.1706	11.5837	0.27179	11.5863	0.47664	8.06233	-0.39597
8.18334	0.38127	11.6043	0.22393	11.5951	0.6477	8.06006	0.00519
8.17488	0.20668	11.597	0.07969	11.5909	0.62044	8.07309	0.00588
8.15195	0.1268	11.6222	0.42254	11.6127	0.77285	8.07782	-0.62232
8.16738	0.11906	11.6252	0.28825	11.6377	0.50355	8.1065	-0.46987
8.17693	0.22063	11.6158	0.47875	11.6384	0.53962	8.09146	-0.33811
8.19058	0.09779	11.6208	0.23305	11.6367	0.4389	8.10837	-0.25254
8.20198	0.12238	11.6143	0.13465	11.6508	0.71037	8.12704	-0.02902
8.20555	0.15242	11.6427	0.45935	11.6674	0.51452	8.12732	-0.1675
8.19419	0.1194	11.6574	0.26446	11.665	0.82407	8.12934	-0.05831
8.22152	-0.1097	11.6577	0.38383	11.6721	0.78387	8.13412	-0.11395
8.23619	0.22351	11.6742	0.50311	11.6612	0.71373	8.12241	-0.18304
8.24706	0.19125	11.683	0.7113	11.6842	0.68685	8.15958	0.09283
8.23409	0.14524	11.6792	0.64113	11.7085	0.61959	8.17527	0.17208
8.24321	0.11847	11.6926	0.25618	11.7138	0.60967	8.17862	-0.16621
8.26474	-0.03577	11.6847	0.69701	11.7092	0.50554	8.17835	-0.27496
8.26377	-0.05956	11.6913	0.71002	11.7136	0.55831	8.20086	-0.2594
8.2536	0.05438	11.7377	0.32798	11.7094	0.72995	8.18754	-0.4417
8.27073	0.07012	11.7111	0.47937	11.7267	0.93326	8.19967	-0.28683
8.29935	0.33187	11.7295	0.6142	11.7176	0.81671	8.20359	-0.22691
8.29802	-0.04842	11.7375	0.58703	11.7477	1.05929	8.21071	-0.28681
8.29255	0.0832	11.7466	0.47302	11.7312	0.63943	8.23047	0.08212
8.29673	0.08972	11.7598	0.62336	11.7544	0.9329	8.2328	-0.18403
8.3048	0.26769	11.7582	0.59085	11.765	0.85027	8.24966	-0.14265
8.30245	-0.01187	11.7704	0.53031	11.7487	0.7555	8.24168	-0.24699
8.31687	0.26731	11.7605	0.32295	11.7632	0.62105	8.2537	-0.27861
8.31518	0.27278	11.7889	0.07747	11.7564	0.87578	8.27032	-0.51251
8.32273	0.09721	11.7831	0.50032	11.7749	1.01279	8.24525	-0.05642
8.33402	0.02923	11.7963	0.05865	11.7766	0.81457	8.26298	-0.47345
8.33113	-0.01599	11.7938	0.79873	11.7977	0.71361	8.29633	-0.27848
8.35906	-0.00409	11.81	0.43763	11.786	0.98932	8.30042	-0.38864
8.36994	0.16163	11.8241	0.3741	11.7975	1.15305	8.30589	-0.41011
8.38093	0.17369	11.8264	0.74537	11.7904	1.01165	8.288	-0.30772
8.37448	0.38869	11.8324	0.3952	11.809	0.81602	8.29947	-0.17603
8.38709	0.44256	11.8484	0.56384	11.8301	0.91237	8.28703	-0.30466
8.39807	0.05738	11.8445	0.55273	11.8329	0.86515	8.32828	-0.05461
8.40001	0.11864	11.8651	0.38079	11.843	0.82738	8.32579	-0.05724
8.41241	0.32921	11.8758	0.73724	11.8341	0.8179	8.34547	-0.14998
8.40132	-0.07397	11.8748	0.52677	11.85	0.88349	8.35552	-0.09097
8.43684	0.47494	11.8839	0.4804	11.8487	0.90755	8.33677	-0.20418
8.44137	0.11001	11.8914	0.87045	11.8508	0.77688	8.37504	-0.22773
8.42096	0.27255	11.8995	0.44966	11.8631	0.65662	8.37647	0.28899
8.44892	0.15949	11.9003	0.69151	11.8745	1.12226	8.36024	-0.29511
8.42929	0.1366	11.8949	0.72621	11.868	0.67898	8.36974	-0.1817
8.48346	0.06783	11.9183	0.69424	11.9017	0.97958	8.35568	-0.22254
8.48254	0.43957	11.9267	0.4449	11.895	0.64687	8.37555	0.02431
8.48267	-0.08138	11.9317	0.64508	11.8923	0.8455	8.39418	-0.03095
8.46328	0.36882	11.9412	0.4907	11.8814	0.78703	8.39531	-0.04883
8.47275	0.13774	11.9529	0.71793	11.891	0.65033	8.38913	0.06231
8.46206	0.35496	11.9586	0.40362	11.9062	0.57731	8.38953	-0.206
8.46338	0.40191	11.9642	0.43957	11.9109	0.57919	8.41843	-0.17997
8.46645	0.01083	11.9772	0.45927	11.9214	0.69335	8.4331	-0.38385
8.47735	0.03873	11.9696	0.78968	11.9291	0.98911	8.43174	0.03574
8.46975	0.11955	11.9679	0.4676	11.9367	1.05305	8.41426	-0.08426
8.49235	-0.1876	11.9725	0.69633	11.9289	0.6827	8.45093	-0.12693
8.5151	0.10973	12.005	0.45158	11.9495	0.92718	8.44807	-0.18489
8.50792	-0.17945	11.9975	0.67509	11.9585	0.86492	8.4682	0.15985
8.49963	0.11463	11.9972	0.38763	11.9704	0.95708	8.44909	-0.10945
8.53069	0.41255	12.0039	0.84109	11.9619	0.65529	8.49791	-0.20195
8.52606	0.06512	12.0336	0.491	11.9832	0.81291	8.50986	-0.11867
8.53085	0.2714	12.0286	0.54921	11.9695	0.80126	8.49187	-0.23891
8.54927	0.32609	12.0471	0.38402	11.9925	0.67849	8.50998	-0.0941
8.55862	0.07333	12.054	0.74946	11.99	0.94906	8.47934	-0.12289
8.56714	0.30657	12.0587	0.63734	12.0018	1.01444	8.50276	0.03934
8.56829	0.18589	12.0485	0.33038	12.0043	0.87394	8.49762	-0.03083
8.56019	0.44108	12.0563	0.22701	12.0146	0.96988	8.49315	-0.21129
8.55729	0.27326	12.0909	0.5468	12.0266	0.76571	8.4905	0.09524
8.56618	0.28167	12.0919	0.36708	12.0305	0.65641	8.49316	0.22672
8.58121	0.11294	12.0886	0.44303	12.0326	1.18888	8.49489	0.08231
8.58441	0.26272	12.1095	0.65263	12.0403	0.54604	8.51572	-0.16017
8.58485	0.30391	12.1045	0.72121	12.0485	0.79312	8.53407	-0.08517
8.59677	0.16988	12.1174	0.61382	12.0584	0.84501	8.53782	-0.29465
8.60118	0.22872	12.1116	0.9561	12.0658	1.09353	8.53537	-0.20864
8.60723	0.16432	12.1508	0.79709	12.0619	1.1549	8.54533	0.25263
8.62404	0.13575	12.1379	0.53492	12.0698	0.66741	8.55439	0.07566
8.62601	0.49585	12.1374	0.39972	12.082	0.51191	8.57382	-0.09799
8.62528	0.2072	12.1521	0.4698	12.1139	0.59232	8.58097	0.20493
8.64853	0.15492	12.1588	0.39375	12.114	0.58924	8.57359	0.11287
8.65029	0.49732	12.1802	0.69972	12.1207	0.81226	8.56873	0.25378
8.64562	0.1788	12.1797	0.30305	12.1225	0.76589	8.60506	0.33746
8.648	0.31569	12.1852	0.58894	12.1301	0.79152	8.59972	-0.00694
8.6657	0.04411	12.1901	0.59403	12.1134	1.10426	8.60715	0.0431
8.66598	0.16284	12.1983	0.62978	12.1367	0.6486	8.60669	0.10136
8.68635	0.21847	12.2051	0.48267	12.1354	1.02197	8.59627	-0.06856
8.69337	0.388	12.2128	0.47939	12.1606	0.77371	8.64374	0.06539
8.6967	0.7	12.215	0.6482	12.1472	0.89649	8.63001	0.2327
8.6998	0.38648	12.2206	0.92219	12.1804	0.84093	8.65289	0.51846
8.72673	0.53074	12.2378	0.405	12.179	0.81197	8.65001	0.0951
8.71026	0.59271	12.2396	0.51979	12.1759	0.97686	8.64606	-0.03093
8.74195	0.495	12.2639	0.43395	12.1894	1.08279	8.64983	0.0283
8.72468	0.3636	12.2568	0.5342	12.214	0.86304	8.68388	0.16431
8.73613	0.25868	12.2581	0.66464	12.2048	0.70112	8.68449	0.33871
8.72506	0.29926	12.2662	0.39859	12.2182	0.84419	8.69457	0.22052
8.73669	0.26653	12.2658	0.84989	12.2104	0.75721	8.69084	0.04582
8.74169	0.22136	12.291	0.53158	12.2389	0.78588	8.69649	0.22572
8.75153	0.38218	12.278	0.86382	12.2504	0.92256	8.74015	0.23879
8.76683	0.20307	12.2904	0.53861	12.25	0.96808	8.7293	0.22159
8.75818	0.41912	12.2873	0.76102	12.2422	0.79878	8.73974	0.31815
8.77004	0.47192	12.3144	0.78082	12.2713	0.74085	8.751	0.40085
8.7637	0.18875	12.3201	0.62286	12.2809	0.93647	8.74224	0.25532
8.7571	0.3075	12.3257	0.60645	12.29	0.98527	8.75915	0.08659
8.78182	0.59819	12.3318	0.60833	12.3016	0.70901	8.76206	-0.03754
8.78346	0.48489	12.3701	0.9584	12.2986	1.03209	8.76153	0.39018
8.78176	0.60925	12.3756	0.5849	12.3051	0.75682	8.75103	0.19824
8.77962	0.30925	12.3505	0.73738	12.3205	0.78873	8.77256	0.26412
8.78854	0.47092	12.3749	0.66415	12.3123	1.10106	8.7874	0.36181
8.81492	0.29799	12.3636	0.7603	12.3129	0.96236	8.79339	0.09303
8.83754	0.05901	12.381	0.72226	12.3179	1.09278	8.80347	-0.1619
8.82006	0.26014	12.3579	0.65095	12.3408	0.88554	8.83561	0.33657
8.84562	0.32695	12.3714	0.89655	12.3456	0.67452	8.81434	0.16184
8.84658	0.28043	12.4138	0.93936	12.3315	0.76274	8.82984	0.30075
8.83221	0.46328	12.4052	0.69468	12.3546	0.65439	8.82983	0.22602
8.83323	0.52815	12.4083	0.62101	12.3699	1.05944	8.84634	0.0607
8.82954	0.1286	12.4273	0.71055	12.3664	1.06935	8.84714	0.45093
8.8431	0.21958	12.4216	0.88537	12.3926	1.00627	8.83715	0.44379
8.87271	0.47637	12.4255	0.60547	12.3947	0.65816	8.83076	0.08047
8.85905	0.39058	12.4163	0.85168	12.3991	0.86906	8.84047	0.03457
8.86152	0.44671	12.4315	0.65469	12.4213	0.99554	8.86262	0.24452
8.86675	0.3969	12.456	0.67773	12.4018	1.03965	8.86219	0.17582
8.88595	0.34909	12.4784	0.3006	12.4262	0.96256	8.86544	-0.25617
8.8942	0.30711	12.472	0.72112	12.4217	0.85363	8.84527	0.12814
8.90532	0.36522	12.4646	0.50952	12.4367	1.29807	8.8815	0.22573
8.91246	0.3348	12.4832	0.6439	12.4356	1.11938	8.89582	0.36349
8.92232	0.35076	12.4802	0.54363	12.4401	1.23402	8.89079	-0.11726
8.8962	0.34214	12.4788	0.70435	12.4565	0.98139	8.88186	0.0839
8.91577	0.30917	12.5047	0.68405	12.4614	0.82405	8.9187	-0.01941
8.92899	0.44549	12.5033	0.58411	12.4716	1.15555	8.92599	0.2214
8.93862	0.11331	12.4983	0.87498	12.4784	0.9975	8.9379	0.05001
8.95568	0.30693	12.5182	0.70884	12.4838	1.15851	8.93065	0.27085
8.95211	0.29055	12.5296	0.85845	12.4995	0.91727	8.91857	0.56567
8.96466	0.25962	12.5127	0.60565	12.5045	1.0366	8.9452	0.14376
8.9669	0.11204	12.5204	0.9755	12.5133	0.98957	8.95227	0.18181
8.98145	0.19296	12.5544	0.88661	12.5044	0.91175	8.94962	0.19399
8.98483	-0.08613	12.5582	0.77926	12.4971	0.68247	8.96376	0.09573
8.99371	0.16753	12.5607	0.92052	12.5358	0.95605	8.98477	0.28834
9.00755	0.43644	12.5494	0.76514	12.5592	1.10109	8.98402	0.13923
8.99731	0.37823	12.5481	1.00331	12.5475	1.09705	9.00068	0.10754
9.02584	0.27807	12.5912	0.98312	12.5599	0.93384	9.01038	-0.19655
9.00706	0.47712	12.5877	0.38885	12.5516	1.09646	9.00533	-0.09966
9.01565	0.18368	12.6009	0.82509	12.5626	0.93328	9.0146	0.03201
9.03686	0.20026	12.6004	0.74752	12.569	0.96821	9.04693	-0.00783
9.03545	0.41058	12.6111	0.58267	12.5848	0.95648	9.02825	-0.25251
9.04474	0.48166	12.6182	0.74218	12.5906	1.24836	9.03971	-0.03144
9.05313	0.22159	12.6384	1.12428	12.5909	1.07215	9.05379	-0.00487
9.05724	0.32214	12.6377	0.80138	12.5818	0.91615	9.05714	-0.00763
9.05141	0.29224	12.6495	1.00964	12.6026	0.68018	9.05857	-0.01198
9.06821	0.31157	12.6692	0.94729	12.6334	0.95247	9.0661	0.11605
9.0586	0.18374	12.6516	0.6473	12.6424	1.05413	9.10005	0.26084
9.07674	0.14778	12.6746	0.98514	12.6293	1.16216	9.1092	-0.04626
9.08203	0.24768	12.6838	0.77462	12.6163	1.03079	9.0849	-0.01283
9.08427	-0.15423	12.673	0.85545	12.6479	1.01965	9.10059	0.12603
9.07872	0.14863	12.6571	1.06192	12.6375	0.82373	9.10735	-0.01374
9.10356	0.23814	12.6892	0.7835	12.6664	1.11113	9.11163	0.07507
9.1271	0.10603	12.6778	0.84206	12.6734	0.8554	9.11223	0.26896
9.11792	0.21006	12.6885	0.34196	12.6779	1.17137	9.13937	-0.12275
9.11365	0.21372	12.7232	0.58275	12.6884	0.81305	9.15346	0.11543
9.13531	0.33696	12.7012	1.21927	12.6962	1.35785	9.13639	-0.12374
9.14442	0.22509	12.7358	0.77958	12.7135	1.18302	9.13226	-0.24582
9.15158	0.49418	12.7133	0.81872	12.7098	1.3117	9.15547	-0.03248
9.16155	0.1842	12.7418	0.93275	12.7159	1.05935	9.1683	-0.20397
9.18287	0.58291	12.7308	0.53708	12.7156	1.17989	9.18246	-0.02004
9.17817	0.32771	12.7512	0.57316	12.729	0.881	9.19227	-0.14059
9.1833	-0.0142	12.7629	0.46979	12.7426	1.18776	9.18954	0.03455
9.19683	0.25239	12.7769	0.79953	12.7541	1.03118	9.20721	0.34503
9.20516	0.33333	12.7744	0.89552	12.7492	1.07708	9.21533	-0.01948
9.2216	0.29749	12.7794	1.0256	12.7493	1.07807	9.22077	-0.12461
9.21492	0.19701	12.772	0.67301	12.7744	0.8946	9.22387	0.02204
9.21142	0.15324	12.7829	0.94723	12.7632	0.79664	9.22997	0.00476
9.21953	0.28593	12.8085	0.88685	12.7843	1.06383	9.25588	0.1023
9.21821	0.57959	12.8129	0.68299	12.7921	1.20481	9.24665	0.13748
9.24289	0.2189	12.8001	0.76762	12.8	1.0011	9.26539	-0.16947
9.25681	0.32084	12.7958	1.10294	12.8187	0.90273	9.26551	0.03453
9.27535	0.32171	12.8113	0.83066	12.8136	1.28937	9.27122	-0.0206
9.26162	0.10051	12.8433	0.84565	12.818	1.09702	9.284	0.01129
9.26747	0.43412	12.8275	0.63717	12.8352	1.07098	9.31081	0.07772
9.26347	0.60835	12.8324	1.08186	12.8465	0.97168	9.3043	0.38819
9.27652	0.31136	12.8301	0.91725	12.8393	0.93559	9.27409	0.04326
9.28669	0.00376	12.8331	1.04931	12.8642	1.16205	9.28686	0.35431
9.29891	0.00707	12.8495	0.74481	12.8683	1.03762	9.3147	0.19035
9.29221	0.17802	12.8645	0.91305	12.8694	1.10785	9.33398	0.10164
9.29618	0.149	12.8758	0.94911	12.8644	1.113	9.31556	-0.01985
9.29746	0.31396	12.8674	0.80994	12.8689	1.4502	9.34704	0.23682
9.30537	0.46825	12.8854	0.71657	12.8986	1.30951	9.34017	0.16822
9.33603	0.2432	12.8917	0.86258	12.9072	1.15328	9.34343	-0.01551
9.33635	0.42484	12.9081	1.2247	12.9008	1.16659	9.34453	-0.1023
9.34114	0.3128	12.9041	1.20514	12.9025	1.29281	9.36348	0.43574
9.3492	0.23376	12.9121	0.69103	12.9121	1.06637	9.37643	0.34746
9.34623	0.06115	12.9141	1.1483	12.9191	1.15687	9.37059	0.24153
9.35606	0.02732	12.9251	1.08467	12.9137	1.39344	9.36964	0.11092
9.34613	0.24999	12.9422	1.09572	12.917	1.24015	9.39978	0.12439
9.37486	0.335	12.9479	0.75776	12.9426	1.55648	9.40799	0.13206
9.36296	0.21054	12.9521	0.89159	12.9639	0.91609	9.41477	-0.00844
9.37092	0.40713	12.9497	0.8901	12.9679	1.27224	9.4084	-0.14001
9.36637	0.35535	12.9668	0.7653	12.9671	0.91216	9.41725	0.37779
9.38232	0.3529	12.9681	1.28035	12.983	0.88555	9.44515	0.38464
9.37979	-0.10111	12.9938	1.08922	12.977	0.7547	9.44157	0.06058
9.39793	0.15598	12.9963	1.06627	12.9994	0.61594	9.45166	0.43257
9.39954	0.35687	13.0095	1.0257	12.9999	1.20028	9.46951	0.24388
9.42218	0.10596	12.9983	1.12036	13.0027	1.28466	9.46961	0.21989
9.42103	0.4685	13.023	1.18176	13.0217	1.20175	9.48706	0.16815
9.43812	0.25563	13.0158	1.19456	13.0085	1.07907	9.48727	0.07058
9.44847	0.3596	13.0222	0.92085	13.0033	0.86321	9.49884	0.12053
9.45368	0.4692	13.0052	1.01385	13.0284	1.23807	9.50215	0.12616
9.4702	0.05776	13.0233	0.72598	13.0188	1.08231	9.51132	0.29772
9.45816	0.19201	13.0449	0.86826	13.0426	1.04128	9.50661	0.29076
9.47558	0.23951	13.0682	1.10917	13.0436	1.13046	9.52251	0.19915
9.50222	0.31825	13.0582	1.00383	13.0583	1.07534	9.52423	0.35239
9.48263	0.25327	13.0493	1.09534	13.0748	1.18585	9.53886	0.09335
9.50889	0.32892	13.0779	0.97253	13.079	1.04914	9.55098	0.20188
9.51463	0.51154	13.0951	0.93224	13.052	1.3161	9.55065	0.43153
9.51187	0.50843	13.093	1.11172	13.079	1.03573	9.56755	0.61199
9.51714	0.34936	13.111	0.87372	13.0571	0.93299	9.56188	0.35141
9.53864	0.25654	13.0994	1.03905	13.0772	1.41027	9.58387	0.26092
9.54227	0.05996	13.1342	1.02672	13.0971	1.14145	9.58753	0.34646
9.54931	0.28386	13.1141	1.09695	13.0916	1.37965	9.58603	0.28096
9.55009	0.39079	13.1288	1.25685	13.1107	1.21644	9.59039	0.3149
9.56933	0.29554	13.1414	1.27879	13.1037	1.21661	9.60507	0.55802
9.56685	0.40723	13.1381	1.29122	13.0952	1.14081	9.61212	-0.02584
9.58572	0.36118	13.1454	1.15843	13.1101	1.28369	9.63489	0.43957
9.58835	0.25178	13.1632	1.17402	13.1348	1.0082	9.63981	0.21431
9.58164	0.5837	13.17	0.98272	13.1307	0.99756	9.65237	0.37965
9.60972	0.40926	13.1589	0.98794	13.1384	1.2082	9.6496	0.4795
9.6058	0.54812	13.1749	1.03882	13.1486	1.31614	9.63848	0.28949
9.62706	0.4602	13.1707	0.95063	13.1633	1.36711	9.64332	-0.02111
9.61709	0.38777	13.2037	1.06012	13.1569	1.51493	9.67126	0.33427
9.62022	0.34102	13.1887	1.05326	13.1428	1.54955	9.67006	0.41977
9.62399	0.18459	13.212	1.15817	13.1956	1.41468	9.68068	0.22737
9.6516	0.4636	13.2231	0.87406	13.1965	1.1185	9.70172	0.29394
9.65045	0.36999	13.2264	0.92708	13.1965	1.00836	9.68664	0.29928
9.64423	0.33809	13.2131	0.95145	13.2076	1.24978	9.69398	0.5493
9.65706	0.51638	13.228	1.02572	13.2182	1.12943	9.6987	0.36416
9.67846	0.54405	13.2482	1.1813	13.2305	1.3396	9.7219	0.59112
9.69226	0.19772	13.2462	1.04056	13.2226	1.01455	9.72253	0.72848
9.69187	0.29066	13.2366	0.97248	13.2465	0.96271	9.73738	0.53261
9.69785	0.31283	13.2455	1.15682	13.235	1.41056	9.74949	0.42208
9.71192	0.44314	13.2732	1.03217	13.2555	1.13487	9.7572	0.46228
9.69729	0.53035	13.2669	0.98904	13.2474	1.1798	9.75569	0.49028
9.70143	0.42399	13.2667	1.25455	13.2758	1.11705	9.75464	0.49503
9.73322	0.18883	13.2859	1.22866	13.2713	1.06771	9.77929	0.21128
9.73716	0.39846	13.2751	1.45493	13.267	1.3034	9.77264	0.41055
9.75415	0.64346	13.2716	1.0619	13.312	1.06801	9.7795	0.20722
9.75286	0.34797	13.2979	1.26547	13.2804	1.20634	9.77036	0.4604
9.76381	0.45119	13.3179	1.20136	13.3055	1.45458	9.80409	0.54622
9.76825	0.6142	13.3012	1.14955	13.3152	1.3837	9.81239	0.5225
9.77476	0.86543	13.3356	1.06232	13.3139	1.3076	9.80311	0.40221
9.76479	0.36869	13.3234	1.28949	13.324	1.25023	9.81734	0.54588
9.7661	0.44382	13.3468	1.15962	13.3321	1.28717	9.83681	0.39511
9.77755	0.39747	13.3537	1.15284	13.3346	1.35319	9.83862	0.2116
9.77989	0.57884	13.3587	1.35793	13.3742	1.18029	9.85877	0.39646
9.8026	0.26366	13.365	1.06987	13.3462	1.18032	9.85688	0.50003
9.81398	0.46529	13.3732	1.10372	13.3546	1.37447	9.86907	0.38504
9.81861	0.57923	13.3896	1.35528	13.3702	1.17302	9.87246	0.52706
9.81342	0.72645	13.3845	1.38538	13.3612	1.03579	9.88745	0.17338
9.82885	0.53851	13.388	1.44493	13.3875	1.16201	9.88404	0.42643
9.83145	0.53263	13.3978	1.30751	13.3952	1.13897	9.89897	0.27586
9.84689	0.497	13.4169	1.31134	13.4066	1.14326	9.92625	0.44403
9.86627	0.73736	13.4305	0.912	13.4209	1.40994	9.91927	0.33091
9.87408	0.41219	13.4391	1.22283	13.4157	1.43216	9.91481	0.45872
9.86197	0.49531	13.4473	1.57842	13.4169	1.0859	9.90879	0.2125
9.87713	0.72375	13.4497	1.33371	13.4384	1.41985	9.9485	0.0338
9.89565	0.47354	13.4453	1.18555	13.4485	1.55182	9.94501	0.34859
9.88098	0.8646	13.4556	1.14099	13.456	1.21706	9.9438	0.47037
9.89105	0.85421	13.4763	1.55374	13.4374	1.21269	9.93451	0.44817
9.88059	0.6989	13.4736	1.42237	13.4496	1.55008	9.9509	0.32667
9.92561	0.55383	13.489	1.62689	13.47	1.48529	9.99825	0.57871
9.92176	0.3397	13.4981	1.23376	13.4602	1.33156	9.96768	0.51545
9.93	0.6123	13.4953	1.11457	13.496	1.15013	9.98303	0.42575
9.92092	0.6515	13.5064	1.30639	13.488	0.92969	9.95979	0.29261
9.9377	0.4654	13.5228	1.5113	13.4935	1.42011	10.0011	0.44373
9.95996	0.74015	13.52	1.48325	13.5	1.21657	10.0251	0.64041
9.95933	0.61489	13.5248	1.31777	13.5156	1.77751	10.0149	0.77024
9.95861	0.5477	13.5516	1.32838	13.5298	1.13328	10.027	0.31333
9.96861	0.69167	13.5512	1.42749	13.5251	1.42298	10.0278	0.45873
9.99289	0.50118	13.5508	1.66486	13.5472	1.16831	10.0384	0.62132
9.98852	0.4861	13.5487	1.20363	13.5469	1.40958	10.0408	0.30963
10	0.5287	13.5631	1.06746	13.5657	1.35015	10.0733	0.30644
9.97868	0.99673	13.5675	1.06911	13.5579	1.40955	10.059	0.62818
9.99275	0.65824	13.5613	1.31627	13.579	1.54817	10.0806	0.55399
10.0065	0.72419	13.5733	1.40388	13.5825	1.34703	10.0695	0.43453
10.0205	0.77246	13.5828	1.31192	13.5983	1.41658	10.0845	0.41369
10.0127	0.56561	13.5973	1.24752	13.5899	1.28824	10.0928	0.58831
10.0286	0.81199	13.5976	1.38575	13.6142	1.15299	10.1087	0.36889
10.0305	0.53648	13.6086	1.20015	13.623	1.42497	10.1178	0.62413
10.0351	0.61146	13.6168	0.99587	13.6167	1.30658	10.1103	0.37239
10.0506	1.05053	13.6372	1.4055	13.6417	1.31732	10.1304	0.36695
10.0445	0.42902	13.6385	1.10334	13.6379	1.3328	10.1214	0.62237
10.0367	0.51682	13.6557	1.09422	13.6422	1.20079	10.1495	0.43997
10.049	0.45305	13.6481	1.49201	13.6463	1.53906	10.163	0.8496
10.0671	0.75824	13.6659	1.37012	13.6623	1.21477	10.1584	0.62184
10.0751	0.91625	13.6548	1.16737	13.6579	1.43204	10.1479	0.40469
10.0799	0.76081	13.6767	1.3423	13.6759	1.26541	10.1507	0.43893
10.0898	0.7335	13.6849	1.60284	13.6847	1.02172	10.158	0.45997
10.0915	0.67991	13.705	1.23459	13.6866	1.45227	10.1676	0.57693
10.1008	0.67697	13.6945	1.09702	13.7112	1.43617	10.1787	0.67378
10.0921	0.82998	13.7179	1.05995	13.6986	1.46976	10.1994	0.68765
10.1267	0.863	13.7227	1.09671	13.6874	1.22443	10.1941	0.69881
10.1255	0.82657	13.7181	1.20946	13.7013	1.28407	10.1886	0.39436
10.1326	0.86009	13.7314	1.42389	13.7234	1.26213	10.2096	0.64472
10.1493	0.79277	13.7288	1.35828	13.7033	1.37841	10.2193	0.47231
10.107	0.87756	13.7439	1.46676	13.7045	1.41663	10.2018	0.55712
10.1303	0.41042	13.7401	1.20433	13.707	1.81075	10.2163	0.59884
10.1711	0.74088	13.7653	1.46343	13.7421	1.4883	10.2297	0.33323
10.1855	0.83945	13.7652	1.01992	13.7515	1.55281	10.2495	0.46379
10.1643	0.80643	13.7801	1.46611	13.7473	1.52689	10.2517	0.50919
10.1763	0.88972	13.7885	1.39518	13.7593	1.37234	10.248	0.48062
10.1771	0.99916	13.7872	1.22163	13.7678	1.49156	10.2529	0.90379
10.1834	1.11024	13.7987	1.45732	13.7863	1.34422	10.2576	0.77905
10.1902	0.98618	13.8059	1.66736	13.7725	1.28933	10.2608	0.70173
10.2066	1.23835	13.8183	1.37372	13.7942	1.39874	10.2853	0.85506
10.1965	0.89811	13.8257	1.60376	13.7923	1.54293	10.2614	0.98855
10.2117	1.11468	13.8347	1.36099	13.7912	1.5672	10.3066	0.83201
10.212	0.80714	13.8417	1.48162	13.8044	1.15458	10.2952	0.7314
10.2257	1.066	13.8545	1.1305	13.8072	1.46544	10.2816	0.693
10.2427	1.12505	13.8654	1.47593	13.8427	1.17929	10.3159	0.61001
10.254	0.99712	13.8597	1.54824	13.8307	1.27338	10.3051	0.73978
10.2575	0.92054	13.8735	1.54703	13.8354	0.9883	10.3266	0.64613
10.253	0.88805	13.8655	1.60826	13.8456	1.53481	10.336	0.93734
10.2756	0.88227	13.8764	1.57217	13.8668	1.70301	10.3376	0.80164
10.2728	0.93532	13.8913	1.35287	13.8714	1.28566	10.3453	0.87563
10.2846	1.22925	13.8745	1.69337	13.8791	1.57212	10.3585	0.53592
10.2808	1.11475	13.8861	1.49487	13.897	1.5116	10.3596	0.98245
10.2828	1.19247	13.9148	1.73643	13.8973	1.47873	10.378	0.80529
10.3082	1.171	13.9187	1.70809	13.8997	1.62299	10.3799	0.58953
10.314	1.17544	13.9369	1.33539	13.908	1.51737	10.4017	0.71097
10.3056	0.79259	13.9411	1.59032	13.8937	1.30711	10.4015	0.62076
10.3348	1.21235	13.9482	1.70665	13.9096	1.44851	10.3972	0.49658
10.3331	1.08875	13.9655	1.54456	13.9311	1.58163	10.3947	0.75569
10.3327	1.33794	13.9738	1.76197	13.9245	1.60374	10.4112	0.54973
10.3513	1.22731	13.9705	1.60051	13.936	1.68488	10.4273	0.54407
10.3483	1.01946	13.9703	1.57726	13.9465	1.54707	10.434	0.41558
10.376	0.66712	13.9946	1.68074	13.9363	1.44702	10.4505	0.4591
10.3667	1.01376	13.9856	1.58214	13.9481	1.48838	10.4503	0.62372
10.3708	1.17374	14.0013	1.37136	13.9473	1.57542	10.4666	0.51879
10.3811	1.22709	13.9942	1.44454	13.9483	1.6725	10.4635	0.39338
10.3837	1.12742	14.005	1.4645	13.9737	1.57813	10.4883	0.70392
10.3838	1.08877	14.0091	1.59762	13.9927	1.83806	10.4887	0.85878
10.3751	1.00321	14.0153	1.28576	14.0015	1.52597	10.4811	0.54999
10.3811	1.14292	14.0166	1.538	14.0112	1.71842	10.4901	0.32912
10.3904	1.37099	14.02	1.49964	14.0124	1.40962	10.482	0.6644
10.4036	1.03565	14.0204	1.39937	13.9941	1.41207	10.5178	0.41388
10.4357	1.21564	14.0287	1.55934	14.0086	1.59586	10.5181	0.6886
10.4297	1.12904	14.0565	1.56694	14.0152	1.84381	10.5029	0.44418
10.4167	1.28945	14.0736	1.60683	14.0345	1.53019	10.5214	1.02331
10.4452	1.2501	14.0565	1.74289	14.0274	1.51202	10.5501	0.64589
10.4426	1.28167	14.0708	1.8206	14.0336	1.67953	10.5491	0.70617
10.4593	1.10347	14.0864	1.75422	14.0425	1.64385	10.5602	0.67254
10.4495	1.23703	14.0874	1.62257	14.0565	1.61429	10.5696	0.63291
10.4711	1.27815	14.1074	1.55293	14.0694	1.56541	10.5632	0.66529
10.4777	1.33216	14.1059	1.72934	14.0744	1.80437	10.5699	0.41544
10.4871	1.28601	14.1151	1.67708	14.0684	1.2955	10.5839	0.5692
10.51	1.03773	14.1311	1.66027	14.094	1.60415	10.593	0.73507
10.5073	0.87044	14.1408	1.71564	14.0781	1.4681	10.593	0.53681
10.4977	1.29198	14.1266	1.59756	14.1032	1.61569	10.6073	0.42489
10.4993	1.36242	14.1213	1.90856	14.1115	1.46049	10.5986	0.64488
10.5042	1.24035	14.1532	1.54821	14.102	1.41858	10.6466	0.15496
10.5061	1.13736	14.149	1.79626	14.112	1.57442	10.6447	0.7337
10.5314	1.05221	14.1617	1.70647	14.1241	1.67177	10.6484	0.41393
10.5261	0.92003	14.1639	1.61406	14.138	1.65425	10.662	0.36872
10.5308	0.92413	14.1791	1.74356	14.1499	1.72669	10.6463	0.77049
10.541	1.11768	14.2046	1.82481	14.1356	1.58892	10.6519	0.49322
10.5417	0.88012	14.1886	1.83296	14.1524	1.62022	10.6756	0.54876
10.547	1.09394	14.2073	1.75737	14.142	1.55931	10.6683	0.26633
10.5522	1.19655	14.2227	1.45284	14.1531	1.45233	10.6888	0.35528
10.5706	1.26523	14.2348	1.75399	14.1679	1.83166	10.6984	0.30403
10.58	1.25845	14.2355	1.66912	14.1837	1.57753	10.7107	0.45647
10.5913	1.00902	14.2275	1.81709	14.1746	1.6692	10.72	0.57857
10.5864	1.12216	14.2413	1.5439	14.1621	1.90874	10.7189	0.99281
10.606	1.27996	14.256	1.96331	14.2073	1.65016	10.7461	0.73442
10.6011	1.29071	14.2543	1.55543	14.2185	1.63045	10.7347	0.79231
10.6139	1.163	14.2542	1.69584	14.2016	1.40124	10.7395	0.90611
10.6131	1.17777	14.2711	1.79165	14.2077	1.4846	10.7313	0.59159
10.633	1.42499	14.2875	1.76783	14.2103	1.58998	10.7625	0.70089
10.6192	1.33836	14.3	1.63612	14.2251	1.67928	10.7748	0.73586
10.6326	1.29534	14.3013	1.63351	14.2354	1.94628	10.7662	0.57206
10.6359	1.17539	14.3176	1.71087	14.2385	1.66495	10.7673	0.48796
10.6469	1.42094	14.3226	1.61438	14.2586	1.67834	10.7692	0.49616
10.6316	1.20847	14.329	1.7118	14.2807	1.51642	10.7739	0.549
10.6386	1.33847	14.3218	1.67389	14.2734	1.72667	10.7807	0.32708
10.6677	1.32142	14.3226	1.52933	14.2739	1.72027	10.7798	0.54302
10.6653	1.28479	14.3376	1.68741	14.2942	1.48839	10.7812	0.55912
10.6617	1.11513	14.3568	1.47853	14.29	1.61805	10.8017	0.65538
10.6699	1.13749	14.3582	1.64507	14.2924	1.53691	10.8195	0.64588
10.686	1.40259	14.3629	1.53749	14.2977	1.5883	10.8284	0.85489
10.7053	1.4511	14.3851	1.82216	14.2986	1.81597	10.8336	0.74449
10.7024	1.62805	14.3908	1.48289	14.3128	1.69452	10.8357	0.45181
10.7168	1.2678	14.4039	1.86317	14.323	1.62343	10.8424	0.83763
10.7173	1.56165	14.3991	1.92704	14.3107	1.4598	10.845	0.8475
10.7499	1.50732	14.3993	1.80613	14.3337	1.86226	10.8541	0.72218
10.7566	1.56664	14.3987	1.80993	14.334	1.56421	10.8757	0.77495
10.7668	1.49117	14.4001	1.88773	14.3434	1.7587	10.8746	0.33334
10.7379	1.28546	14.4219	1.81418	14.3536	1.57055	10.8749	0.63191
10.7644	1.65702	14.4404	1.96654	14.3709	1.46274	10.894	0.82582
10.7701	1.57032	14.4305	2.03528	14.376	1.42809	10.9024	0.44362
10.7705	1.12211	14.4226	1.87706	14.3829	1.64585	10.9126	0.66755
10.7888	1.28468	14.4467	1.58603	14.3893	1.60211	10.9273	1.06605
10.7884	1.37278	14.4746	1.29755	14.4042	1.65329	10.9125	0.48276
10.8048	1.28919	14.4728	1.7012	14.403	1.92274	10.933	0.67165
10.7977	1.43945	14.4887	1.75603	14.4116	1.61429	10.9397	0.55127
10.8046	1.33769	14.4854	1.54913	14.4241	1.70016	10.9484	0.75251
10.7945	1.49254	14.4778	1.71013	14.4185	1.6045	10.9465	0.7443
10.8044	1.46936	14.4718	1.95179	14.4482	1.54283	10.9643	0.59645
10.7843	1.36397	14.515	1.53849	14.4282	1.6464	10.9573	0.83615
10.8303	2.04023	14.5172	1.84592	14.4425	1.55551	10.9658	1.0306
10.8348	1.98245	14.5371	1.79156	14.4379	1.75408	10.9719	0.72372
10.8305	1.46779	14.5366	1.93826	14.4463	1.52455	10.9789	0.62432
10.8394	1.72516	14.546	1.7541	14.4419	1.74014	10.9797	0.88769
10.864	1.58763	14.5589	1.56983	14.4487	1.75894	10.9902	0.48918
10.8662	1.49978	14.5616	1.74425	14.4636	1.77177	11.0043	0.83976
10.8659	1.83123	14.5634	1.91848	14.4688	1.52627	11.0094	0.73817
10.8651	1.58151	14.5695	1.82887	14.4677	1.83411	10.9936	0.82305
10.8716	1.80224	14.5834	1.6055	14.4824	1.82156	11.004	0.72716
10.8775	1.43028	14.5745	1.63045	14.4882	1.65762	11.0244	0.83461
10.8722	1.88229	14.5987	2.01865	14.5	1.83052	11.0433	0.90425
10.8907	1.62638	14.5899	1.9181	14.5206	1.78227	11.0297	0.66365
10.8776	1.96672	14.606	1.78377	14.5254	1.51107	11.0352	0.50206
10.9153	1.82983	14.6139	1.46369	14.5246	1.58577	11.0426	0.89779
10.9246	1.6491	14.6264	1.66899	14.5264	1.44722	11.0729	0.82206
10.9144	1.78249	14.625	1.88945	14.5188	1.68311	11.0658	0.8743
10.9271	1.79675	14.6466	1.70357	14.5473	1.61916	11.0713	0.61702
10.9254	1.91139	14.6516	1.67935	14.5555	1.60652	11.063	1.01075
10.9412	1.8294	14.6431	1.65866	14.5689	1.67352	11.0935	0.74692
10.9602	1.77787	14.6793	1.73384	14.571	1.53029	11.1062	0.69394
10.9599	2.22911	14.6755	1.74174	14.5843	1.51636	11.1137	0.70595
10.9779	1.96804	14.6887	1.92931	14.5921	1.52967	11.1184	0.68815
10.979	1.82926	14.6935	1.72553	14.5984	1.54656	11.1341	0.97762
10.9814	2.07898	14.6813	1.84221	14.6174	1.56412	11.1492	0.7622
10.9901	2.11215	14.6796	1.77218	14.6102	1.54741	11.1551	0.83971
10.9908	1.79797	14.7041	1.61819	14.6277	1.58282	11.1559	0.94841
11.0098	1.74229	14.7335	1.72846	14.6319	1.51669	11.1596	0.71758
11.0167	1.92646	14.7123	1.84064	14.626	1.46772	11.1724	0.63625
11.0236	1.93923	14.7275	1.90821	14.6435	1.47485	11.1745	0.43933
11.0116	1.87075	14.712	1.78279	14.6557	1.79266	11.1877	0.67866
11.0227	1.78282	14.7424	1.95066	14.6598	1.82945	11.1851	0.84251
11.0372	1.79268	14.7615	1.93094	14.6694	1.06215	11.1935	0.89724
11.0468	1.94025	14.7617	1.84349	14.6879	1.05634	11.2026	1.0784
11.0588	2.13819	14.7462	1.59553	14.6917	1.31158	11.2122	0.41754
11.0533	2.0546	14.7623	1.88952	14.6915	1.70294	11.221	0.65735
11.0452	1.86731	14.7717	1.81578	14.7076	1.61196	11.2301	0.80839
11.0464	1.94493	14.7771	1.60909	14.7058	1.55759	11.24	0.81941
11.071	1.96035	14.7903	1.64968	14.7187	1.73842	11.2597	0.77489
11.0727	1.66598	14.8065	1.52884	14.7194	1.70456	11.2444	0.39352
11.0924	1.92541	14.8051	1.96494	14.7208	1.7343	11.2638	0.74807
11.0893	1.83382	14.7986	1.85043	14.7239	1.73287	11.2766	0.60977
11.1034	1.71118	14.8014	1.86735	14.7313	1.55491	11.2687	0.54745
11.1111	1.70816	14.8128	1.65918	14.737	1.44495	11.2839	0.75882
11.1034	1.89596	14.8466	2.18897	14.743	1.50961	11.2898	0.45385
11.0989	2.01403	14.8284	1.73692	14.7439	2.00727	11.3012	0.77742
11.1202	1.96543	14.8429	1.99171	14.7485	1.31901	11.3054	0.54153
11.118	2.14843	14.8504	1.81966	14.7644	1.49825	11.3072	0.66169
11.1274	2.02537	14.8772	1.68786	14.8022	1.54091	11.3068	0.80746
11.1158	2.08857	14.866	1.99389	14.7794	1.39117	11.3161	0.42417
11.1244	2.26749	14.8744	1.86338	14.7849	1.74224	11.3417	0.73478
11.1509	2.0819	14.8788	1.7955	14.792	1.63309	11.3445	0.8596
11.147	2.29081	14.8911	1.96955	14.813	1.53805	11.3441	0.72975
11.1527	2.10623	14.8829	1.74689	14.8282	1.60487	11.3509	0.72296
11.1468	2.31936	14.8861	1.91986	14.8352	1.41506	11.3645	0.50301
11.1703	2.33831	14.9195	1.84762	14.832	1.62112	11.3742	0.62905
11.1795	2.23096	14.9082	1.82577	14.8374	1.6761	11.3727	0.38716
11.1899	2.14095	14.9308	1.6524	14.8363	1.51996	11.3771	0.54442
11.2037	2.188	14.9391	1.99466	14.8488	1.99659	11.4099	0.84995
11.1975	2.13998	14.9525	1.98214	14.8437	1.52876	11.4072	0.8574
11.2104	2.1015	14.9619	2.23292	14.8495	1.45563	11.4139	0.618
11.2238	2.21286	14.9542	2.0064	14.8933	1.73106	11.4276	0.71497
11.2395	2.28631	14.9485	1.79446	14.8844	1.42361	11.4319	1.03974
11.2394	2.48569	14.9621	1.7563	14.9002	1.58316	11.4237	0.73896
11.2417	2.41524	14.988	1.86692	14.8941	1.64536	11.4214	0.66023
11.2393	2.84942	14.9962	1.87896	14.9054	1.60907	11.4639	0.76071
11.26	2.56506	14.9786	2.23707	14.9075	1.83464	11.4657	0.84615
11.2664	2.40514	14.977	1.95889	14.9115	1.68	11.4612	0.77711
11.2822	2.42766	15.0173	2.1351	14.9162	1.90168	11.4688	0.78498
11.2809	2.26011	15.0181	2.08362	14.9081	1.99671	11.4757	0.63754
11.2913	2.19843	15.0386	1.95525	14.8955	1.98989	11.4677	1.2087
11.2955	2.38356	15.0306	1.99069	14.9407	1.77029	11.4729	0.94934
11.3063	2.70985	15.0401	1.98864	14.9443	1.85763	11.4919	0.89642
11.3132	2.45252	15.045	2.10374	14.9372	2.02868	11.4924	0.72464
11.3244	2.58446	15.0678	1.93807	14.9538	1.99809	11.5016	0.60901
11.3323	2.43244	15.0815	2.03045	14.9607	1.72465	11.5282	0.90845
11.3287	2.60608	15.0891	2.11217	14.9652	1.74861	11.5098	0.85836
11.3522	2.24944	15.0843	2.07729	14.9607	1.51989	11.5166	0.68353
11.3522	2.67074	15.0882	2.13561	14.9649	1.47316	11.5214	0.74584
11.366	2.5383	15.1043	2.12005	14.9705	1.76198	11.5536	0.85917
11.3654	2.86836	15.1039	1.99427	14.9655	1.83732	11.5599	0.8188
11.3792	2.96784	15.1077	1.95713	14.9815	1.95943	11.5753	1.08177
11.3803	2.63637	15.1346	2.35723	14.9904	1.61116	11.555	0.90067
11.3896	2.36772	15.1176	1.8881	14.9837	1.94569	11.5544	0.65796
11.4	2.41971	15.1338	2.07243	14.9877	1.95964	11.5623	0.88504
11.3967	2.77884	15.1362	1.93537	15.012	1.76327	11.5877	0.82669
11.4061	2.49965	15.1545	2.01561	15.0117	1.83562	11.575	1.03122
11.4058	2.61522	15.1586	2.01119	15.0295	2.01899	11.5714	0.82618
11.4226	2.47423	15.1716	2.16168	15.0291	1.75943	11.5801	0.86222
11.4342	2.81225	15.1633	2.14357	15.0466	1.92738	11.6128	0.84052
11.4322	2.99242	15.1858	2.09523	15.0522	1.86381	11.6178	0.78519
11.4376	2.90257	15.1863	2.17228	15.0694	1.87806	11.6175	1.06619
11.4438	3.01916	15.1859	2.10133	15.0776	2.06598	11.6153	0.91055
11.478	3.02588	15.1916	2.1544	15.0745	1.74187	11.6268	0.85332
11.4679	2.76935	15.2107	2.00734	15.0754	2.05949	11.6316	1.03131
11.4732	2.87035	15.2107	2.01604	15.0905	1.90834	11.6505	0.75009
11.4964	2.84983	15.2129	2.32815	15.1068	2.07568	11.6503	0.81328
11.4927	2.64004	15.2381	2.12537	15.0966	1.91103	11.6536	0.89367
11.4875	2.8253	15.2242	2.1951	15.118	2.19754	11.6661	0.85815
11.4941	3.21549	15.2622	2.18822	15.1105	1.84733	11.6766	0.65332
11.4995	3.08789	15.2744	2.34945	15.1288	1.95346	11.6911	1.06717
11.498	2.81712	15.2625	2.12394	15.1195	2.20176	11.6912	1.00004
11.5129	2.99369	15.2614	2.02949	15.1616	1.91303	11.7154	1.2006
11.5204	3.23241	15.2563	2.33675	15.1531	1.87982	11.7085	0.80074
11.5119	2.98923	15.2839	2.33514	15.1466	1.76491	11.7233	0.93954
11.5121	3.01371	15.3051	2.3964	15.1613	1.99032	11.7403	1.1862
11.536	3.0989	15.2993	2.32901	15.1715	1.9987	11.7433	0.86964
11.54	3.09504	15.2959	1.92833	15.1808	2.04634	11.7472	1.05809
11.5384	3.50304	15.3096	2.13067	15.181	2.11624	11.7618	0.78869
11.5497	3.31596	15.3101	1.74396	15.2022	1.88095	11.7692	0.90225
11.5769	3.3642	15.327	2.89811	15.1988	1.55185	11.7743	1.00089
11.5717	3.20788	15.3552	2.35301	15.2224	1.92876	11.7756	1.26682
11.5846	3.11171	15.3354	2.42473	15.2138	1.78065	11.7781	1.13304
11.6035	3.29194	15.3564	2.26566	15.2266	2.18499	11.7895	0.99673
11.5974	3.27987	15.3625	2.21635	15.2189	1.96364	11.7957	1.22698
11.616	3.40295	15.3723	2.37264	15.2548	1.84898	11.8049	1.30329
11.6115	3.47005	15.3759	2.27728	15.2544	2.02353	11.815	0.93515
11.628	3.37785	15.3949	2.33307	15.2452	2.1113	11.8431	0.81311
11.6138	3.09682	15.3963	2.15148	15.2538	2.18264	11.8315	1.22267
11.6468	3.43889	15.4026	2.32241	15.2459	1.80425	11.8527	0.93099
11.6448	3.67863	15.414	2.27637	15.2693	2.23273	11.8335	0.96518
11.6426	3.60174	15.4137	2.29303	15.2999	1.77889	11.8489	1.11976
11.6532	3.29406	15.4264	2.4496	15.3003	2.19194	11.8426	1.08629
11.6492	3.64177	15.4249	2.36774	15.3078	1.9183	11.8587	1.41984
11.6448	3.62405	15.4393	2.32901	15.2852	2.15959	11.8522	1.13731
11.66	3.30025	15.4521	2.36388	15.3039	2.59123	11.86	1.31274
11.669	3.49306	15.4584	2.41851	15.337	1.84057	11.8823	1.2952
11.6853	3.99803	15.469	2.64236	15.3223	2.06958	11.8763	1.17408
11.6762	3.87278	15.4635	2.41196	15.3419	2.10719	11.8686	1.13191
11.6728	4.17331	15.4771	2.37191	15.3486	1.68939	11.8854	1.27582
11.7005	3.69243	15.5017	2.32601	15.3412	1.94209	11.9153	1.06927
11.6986	4.0051	15.4936	2.25589	15.3647	2.16561	11.9143	1.08853
11.717	3.91865	15.4984	2.6166	15.3693	2.17222	11.9182	1.44733
11.7272	3.6919	15.5022	2.18559	15.3859	2.14482	11.9365	1.04086
11.7323	4.00969	15.5077	2.48892	15.3744	1.9636	11.937	0.9741
11.7301	3.82001	15.5044	2.49612	15.405	2.09731	11.9546	1.25432
11.745	3.91007	15.5177	2.47251	15.4061	2.07279	11.9597	1.53051
11.7494	3.90816	15.538	2.31352	15.4042	2.10145	11.9561	1.14073
11.7568	3.93865	15.5587	2.56046	15.4103	2.12721	11.9685	1.1613
11.772	4.21933	15.5237	2.37279	15.4383	2.22225	11.9503	0.96712
11.7655	4.14659	15.5431	2.44015	15.4327	2.32111	11.9771	1.23762
11.7763	4.10996	15.5795	2.20756	15.4383	2.25597	11.9834	0.84245
11.7929	3.96374	15.5788	2.20618	15.4502	1.82647	11.9817	1.05659
11.7868	4.18868	15.5996	2.78225	15.459	2.25239	12.0102	1.04008
11.7953	4.07897	15.6048	2.45091	15.4684	2.31742	11.987	1.00155
11.8158	4.39992	15.5911	2.53302	15.4739	2.24454	12.0098	1.22987
11.831	4.22645	15.6094	2.59856	15.4886	2.18797	12.0178	1.18513
11.8146	4.23247	15.6027	2.51495	15.4869	2.11995	12.0252	1.04696
11.8285	4.42715	15.6232	2.59126	15.5005	2.00048	12.0266	1.37291
11.8406	4.29679	15.6109	2.4792	15.4924	2.41545	12.0312	1.06979
11.8415	4.31851	15.6418	2.67357	15.4958	2.11901	12.0463	1.03304
11.8331	4.33184	15.6437	2.61415	15.4974	2.21989	12.0578	1.13843
11.8255	4.4356	15.6355	2.49179	15.5282	2.1616	12.0649	1.15152
11.8404	4.47999	15.637	2.51917	15.5337	1.79902	12.0652	1.06481
11.8722	4.18472	15.6674	2.49427	15.5386	2.25411	12.077	0.95468
11.8656	4.49524	15.6776	2.7855	15.5452	1.96137	12.0873	0.86585
11.8714	4.30273	15.6858	2.7473	15.5391	2.22977	12.0877	1.14545
11.8831	4.60924	15.6816	2.60877	15.5701	2.27724	12.0935	0.92593
11.8937	4.66554	15.6867	2.26289	15.5797	1.865	12.1056	1.21441
11.8853	4.84727	15.6787	3.04017	15.5768	2.31276	12.1197	0.95406
11.8976	4.80509	15.6966	2.54101	15.5757	2.06458	12.1279	1.06108
11.9126	4.35287	15.7084	2.52038	15.6029	1.99086	12.1129	0.76881
11.9042	4.55115	15.7093	2.59972	15.5873	2.08	12.1204	0.85974
11.9101	4.87245	15.7246	2.4423	15.6073	2.2052	12.1336	1.09191
11.9068	4.60026	15.7145	2.56762	15.6386	2.03981	12.1526	1.12617
11.9378	4.5596	15.7498	2.73887	15.6245	2.16106	12.1479	1.17202
11.9267	5.04625	15.748	2.76761	15.6327	2.01121	12.1407	1.3759
11.953	4.84949	15.7697	2.70234	15.6174	2.09638	12.1684	1.05955
11.9249	4.64894	15.7712	2.75053	15.6348	2.34613	12.1843	0.8896
11.9687	4.79255	15.7903	2.64518	15.6377	2.35465	12.1776	1.1065
11.9732	4.90684	15.8024	2.62173	15.6579	2.27407	12.2072	0.84933
11.98	4.90982	15.7967	2.84127	15.6491	2.23878	12.1931	0.78176
11.9899	5.17366	15.7768	2.74663	15.6666	2.2957	12.2195	1.14583
11.9948	5.36151	15.8096	2.57319	15.6655	2.24701	12.2104	0.91453
12.02	5.59689	15.819	2.49481	15.6782	2.44359	12.2175	1.24939
12.021	4.98921	15.8178	2.84607	15.6663	2.37381	12.2178	1.07343
12.0031	5.21206	15.8282	2.55868	15.6788	2.51577	12.2333	1.29492
12.02	5.21496	15.8214	2.51083	15.6919	2.10201	12.2564	1.08624
12.0338	5.61463	15.8276	2.7414	15.7113	2.6083	12.2387	1.13514
12.0443	5.65429	15.8534	2.8892	15.6985	2.15094	12.2438	1.09399
12.0368	5.50041	15.8334	2.91643	15.7094	2.36614	12.2455	1.33155
12.0582	5.27917	15.878	2.80062	15.7512	2.40238	12.281	1.31204
12.0621	5.72929	15.8747	2.73331	15.7254	2.59948	12.2933	0.75454
12.0771	5.38738	15.8912	2.69076	15.7451	2.14565	12.2952	1.26469
12.0778	5.59835	15.893	2.88147	15.7601	2.49066	12.2946	1.01001
12.0812	5.74693	15.8962	2.87003	15.7627	2.21354	12.3154	1.19752
12.0832	5.66343	15.9155	2.58586	15.7559	2.43868	12.3194	0.99274
12.0924	5.79346	15.9051	2.74528	15.7682	2.22981	12.3323	0.91433
12.0895	5.65857	15.9239	2.70287	15.7604	2.35802	12.3313	1.25659
12.1101	5.85764	15.9193	2.99445	15.7895	2.55429	12.3442	1.50082
12.1269	5.53176	15.9443	2.7927	15.7936	2.29045	12.3581	1.07157
12.1169	5.75374	15.9414	2.61629	15.8118	2.42102	12.3628	0.90735
12.1243	5.91697	15.9426	2.94132	15.8138	2.46456	12.3659	0.97928
12.119	6.19545	15.9645	2.83246	15.8122	2.473	12.3785	0.90383
12.1409	6.23749	15.9774	2.98733	15.8295	2.18125	12.3848	1.17703
12.1555	6.11933	15.9708	2.86451	15.8265	2.10672	12.4097	1.16982
12.1479	5.97947	15.9901	2.88407	15.8508	2.35452	12.3946	1.20913
12.1635	6.18166	15.9927	3.08287	15.859	2.56396	12.4095	1.07996
12.1701	6.05981	15.9973	3.07102	15.868	2.35234	12.3882	1.20839
12.1734	5.88395	16.0015	2.8563	15.8611	2.44413	12.3942	0.80191
12.1939	6.12218	16.0045	2.8943	15.8785	2.07103	12.4119	1.33022
12.193	5.85126	16.0064	3.08898	15.8838	2.18337	12.4324	0.87217
12.2038	6.23249	16.0285	2.92738	15.9002	2.52343	12.416	1.02697
12.1944	5.93034	16.0386	2.92841	15.8924	2.66224	12.4246	1.31336
12.2321	6.23366	16.0382	3.02229	15.8859	2.14201	12.4353	0.85766
12.2303	6.295	16.058	2.90795	15.8937	2.26552	12.4575	1.12138
12.2282	6.3726	16.0471	2.8881	15.9009	2.57187	12.4714	1.05565
12.2446	6.18133	16.0574	2.71855	15.9123	2.83834	12.4907	1.05108
12.23	6.15787	16.0642	3.1062	15.9176	2.41968	12.4761	0.84164
12.254	6.51598	16.0672	2.81696	15.9258	2.5285	12.4891	1.09652
12.2692	6.49326	16.0843	2.85977	15.9357	2.3051	12.4987	0.78309
12.253	6.2764	16.081	2.65935	15.9548	2.3388	12.5051	1.18038
12.2792	6.10175	16.085	2.44534	15.9474	2.48454	12.5085	1.15906
12.2713	6.37616	16.0943	2.98307	15.9568	2.91032	12.5226	0.90119
12.2787	6.24409	16.1023	2.84537	15.9684	2.50308	12.5194	1.0137
12.2972	6.47555	16.1279	2.98428	15.974	2.14752	12.5329	1.04631
12.3045	6.68338	16.1181	2.92677	15.9775	2.50047	12.5568	1.31794
12.3116	6.86723	16.1478	2.79501	15.9837	2.50747	12.5378	1.2452
12.2999	7.00244	16.1409	2.72723	15.9953	2.10282	12.5657	1.12756
12.318	6.88553	16.1436	2.91163	16.0102	2.33339	12.5672	1.17293
12.3187	7.01926	16.1503	3.11879	16.012	2.64861	12.583	1.09966
12.3393	6.79191	16.1702	2.86634	16.0167	2.49083	12.5897	0.98068
12.3532	7.03617	16.1731	3.08434	16.0207	2.22485	12.5852	1.37032
12.3577	6.79653	16.1882	3.05088	16.0184	2.55102	12.5853	1.28762
12.343	6.93085	16.1908	3.05363	16.0316	2.49672	12.5958	1.1457
12.3654	6.70066	16.1998	3.12637	16.0457	2.49751	12.6197	1.23662
12.38	7.09711	16.2036	3.05718	16.0574	2.73424	12.6242	1.44264
12.3903	6.88311	16.2065	3.23535	16.0652	2.4002	12.6274	1.15283
12.3896	7.1779	16.2153	3.31274	16.0563	2.49376	12.6128	1.45153
12.4053	6.99984	16.2223	3.27182	16.0854	2.24586	12.6291	0.96483
12.4062	6.89054	16.2515	3.24087	16.0831	2.76302	12.6311	1.01828
12.413	6.76031	16.2406	3.0332	16.0975	2.81028	12.6699	1.21036
12.4267	6.73007	16.2547	3.13671	16.0972	2.4039	12.681	1.10329
12.4146	6.79493	16.2476	2.96498	16.0869	2.43404	12.671	1.06727
12.427	7.05286	16.2845	3.16884	16.1012	2.2915	12.6717	1.28079
12.4695	7.00572	16.276	3.26871	16.1033	2.76953	12.6879	0.99266
12.4477	6.86415	16.2906	2.98429	16.1626	2.50096	12.7	1.0022
12.4528	6.92341	16.2884	3.27536	16.1282	2.71106	12.6942	1.35929
12.4539	6.78378	16.2949	3.10491	16.1558	2.5236	12.6867	0.97741
12.4687	6.85137	16.2923	2.67039	16.1406	2.39812	12.6972	1.23902
12.4823	6.88485	16.3141	2.95442	16.157	2.60733	12.7121	1.18092
12.4904	6.85754	16.3151	3.29335	16.1554	2.45751	12.7388	1.06747
12.4714	7.1877	16.3414	3.0031	16.1688	2.51961	12.746	1.39475
12.4982	6.68026	16.3359	3.32654	16.1689	2.43827	12.7437	1.18234
12.5015	7.14085	16.3512	3.0175	16.1802	2.58066	12.752	1.12125
12.5241	6.90056	16.3265	3.34815	16.1896	2.66119	12.779	1.29815
12.5403	6.9481	16.3394	3.15945	16.1937	2.43515	12.7742	1.36583
12.5282	7.04143	16.3791	3.21005	16.2025	2.39485	12.768	1.30486
12.507	6.90332	16.3651	3.1562	16.2109	2.1178	12.766	1.65466
12.5281	7.35178	16.3598	3.31033	16.2217	2.32549	12.7785	0.9554
12.5406	7.24383	16.3737	2.95767	16.2179	2.81884	12.7719	0.9552
12.5569	7.15622	16.3901	3.07793	16.2299	2.72454	12.7948	1.47677
12.5489	7.21478	16.4226	3.49133	16.2417	2.46756	12.8152	1.02051
12.5338	7.31146	16.4256	3.0711	16.241	2.62983	12.8239	1.37256
12.5798	7.43615	16.4142	3.17259	16.2629	2.66661	12.814	1.16935
12.5601	7.39353	16.4172	3.04936	16.2564	2.67311	12.8303	1.25107
12.5768	7.32869	16.4492	3.04731	16.2461	2.59183	12.8276	1.12499
12.5935	7.52983	16.4366	3.24859	16.267	2.22172	12.8501	1.2789
12.6002	7.22389	16.4703	3.24161	16.2777	2.27363	12.874	1.10368
12.6116	7.48804	16.4433	3.10537	16.253	2.30957	12.8633	1.0136
12.624	7.31497	16.4413	3.19174	16.2779	2.53879	12.862	1.42937
12.6123	7.43957	16.4535	2.86531	16.2745	2.73567	12.8694	1.24723
12.6129	7.31073	16.4696	3.14856	16.2908	2.85591	12.8795	1.43069
12.6153	7.35713	16.4738	2.99518	16.307	2.42211	12.8813	1.16738
12.6402	7.68671	16.4654	3.30419	16.2991	2.50741	12.8806	1.20982
12.6388	7.51206	16.4694	3.27935	16.3138	2.90903	12.8807	1.27983
12.6427	7.51267	16.483	3.29298	16.3299	2.80511	12.9045	1.15924
12.6421	7.45552	16.5156	3.10117	16.3516	3.00474	12.8747	1.1041
12.6557	7.81428	16.5217	3.3357	16.3427	2.52806	12.9129	1.54111
12.642	7.48328	16.5025	3.29225	16.3368	2.54273	12.9098	1.21122
12.6675	7.47706	16.4973	3.16682	16.3572	2.97405	12.9046	1.33728
12.6716	7.62896	16.5152	3.29342	16.3682	2.41126	12.9101	1.048
12.6715	7.75692	16.5438	2.82443	16.3748	2.78634	12.9239	1.10168
12.6598	7.62787	16.5289	3.32073	16.3894	2.50658	12.9529	1.10358
12.7053	7.70388	16.5555	3.32558	16.3961	2.88253	12.9463	1.38444
12.6976	7.65947	16.5624	3.4808	16.3974	2.46371	12.9477	1.16188
12.7113	7.97785	16.5772	3.43165	16.4067	2.53708	12.9586	1.41193
12.718	7.72298	16.5915	2.93336	16.4121	2.62976	12.964	1.29082
12.7415	8.09953	16.617	3.30516	16.399	2.53906	12.9618	1.05956
12.7363	8.03488	16.5936	3.34542	16.4059	2.60763	12.9983	1.26295
12.7398	7.89716	16.5908	3.13698	16.4258	2.79774	13.0027	1.19931
12.7599	8.1356	16.6091	3.21771	16.4476	2.65424	13.0018	1.65818
12.7479	8.09526	16.6216	3.22024	16.4421	2.23442	13.0198	1.21532
12.758	7.97873	16.5955	3.28191	16.444	2.59763	13.0022	1.2114
12.7429	7.7731	16.6265	3.33892	16.4715	2.46268	13.0174	1.09285
12.7815	8.08707	16.6409	3.32952	16.4642	2.56819	13.0168	1.39009
12.7758	7.9852	16.6628	3.20249	16.4788	2.51633	13.0477	1.13653
12.7809	8.08788	16.6389	3.2626	16.4693	2.67595	13.0488	1.34616
12.7813	8.14618	16.6362	3.11628	16.4898	2.55037	13.0495	1.257
12.7864	8.49767	16.6771	3.25351	16.4908	2.68251	13.0429	1.22263
12.7885	8.3704	16.6522	3.23646	16.4874	2.46182	13.0796	1.30598
12.8185	8.34062	16.6923	3.3638	16.4807	2.51077	13.0757	1.05742
12.8036	8.43505	16.6939	3.30618	16.5109	2.56877	13.0855	1.6207
12.803	8.44071	16.699	3.37286	16.5145	2.67101	13.0989	1.39533
12.8423	8.43555	16.724	3.46209	16.5259	2.68148	13.1055	1.33392
12.8232	8.4814	16.7264	3.43901	16.5458	2.40345	13.1068	1.34748
12.8393	8.3667	16.7193	3.18209	16.5321	2.50393	13.116	1.37437
12.8278	8.49433	16.7154	3.53455	16.5368	2.49717	13.1314	1.38906
12.8361	8.67857	16.7538	3.37148	16.5542	2.91346	13.1275	1.27385
12.8467	8.40174	16.7512	3.24718	16.5727	2.53802	13.1443	1.20294
12.8433	8.53677	16.7483	3.56593	16.5752	2.78043	13.1492	1.2117
12.8793	8.72974	16.7677	3.33208	16.5829	2.52171	13.1675	1.07738
12.8646	8.57094	16.7728	3.59404	16.574	2.49811	13.1758	1.42996
12.8694	8.77855	16.7856	3.28998	16.5918	2.50889	13.1946	1.44074
12.8729	8.60794	16.8006	3.75772	16.6081	2.89507	13.1807	1.38498
12.8751	8.52678	16.791	3.21535	16.6165	2.2275	13.186	1.22526
12.8845	8.19232	16.8067	3.76692	16.6131	2.29023	13.1947	1.40045
12.8943	8.31996	16.8106	3.16733	16.6279	2.77799	13.2106	1.3921
12.8953	8.01255	16.8196	3.34587	16.6404	2.64041	13.1957	1.63537
12.9002	8.47987	16.8193	3.42805	16.6384	2.37957	13.1969	1.43219
12.9136	8.3436	16.8415	3.29996	16.6489	3.03382	13.2283	1.36793
12.9314	8.12069	16.8563	3.38823	16.6683	2.59332	13.2401	1.33487
12.9191	8.32353	16.8508	3.36349	16.6801	2.6573	13.2374	1.40255
12.9237	8.38709	16.8521	3.52515	16.6764	2.31421	13.2294	1.28513
12.9354	8.59705	16.857	3.47118	16.6787	2.47184	13.2475	1.46833
12.9322	8.54845	16.8872	3.37742	16.6826	2.4852	13.2529	1.25623
12.954	8.3011	16.8834	3.50475	16.6966	2.52708	13.2734	1.33165
12.9608	8.75884	16.8742	3.08052	16.7113	2.24515	13.2731	1.3724
12.9676	8.49103	16.8752	3.36764	16.6964	2.56317	13.2842	1.41346
12.9786	8.28929	16.8895	3.52758	16.7114	2.63088	13.293	1.33146
12.981	8.00742	16.8902	3.52333	16.7012	2.52792	13.2994	1.36225
12.9868	8.08128	16.8966	3.33707	16.7171	2.58874	13.3076	1.35011
12.9853	8.27429	16.8934	3.41	16.7278	2.50845	13.32	1.37831
13.0144	8.16627	16.8987	3.61541	16.7505	2.60551	13.328	1.27585
13.016	8.30493	16.9157	3.2897	16.7521	2.73995	13.3275	1.4007
13.0337	8.20259	16.9266	3.16279	16.7522	2.69844	13.3327	1.3274
13.0318	8.47419	16.9322	3.43319	16.7611	2.67887	13.3255	1.34513
13.0273	8.53364	16.9507	3.57257	16.7782	2.86225	13.3411	1.27417
13.0438	8.26649	16.9379	3.4078	16.7799	2.65006	13.3381	1.33026
13.0662	8.39793	16.9489	3.78667	16.7961	2.54175	13.364	1.63111
13.0695	8.3063	16.9719	3.35348	16.7704	2.70896	13.3726	1.44461
13.0516	8.89152	16.9859	3.30903	16.7796	2.49144	13.3418	1.28383
13.0631	8.68755	16.9916	3.6105	16.7969	2.6033	13.3539	1.58334
13.0564	8.73323	16.9956	3.40708	16.815	2.78734	13.3782	1.26245
13.0785	8.73451	17.0059	3.81226	16.8124	2.68901	13.3894	1.39868
13.0937	8.91942	17.0147	3.70512	16.8057	2.66351	13.4069	1.35326
13.0831	8.97919	17.006	3.46784	16.8336	2.73451	13.4223	1.42634
13.0949	8.86928	17.0304	3.4323	16.8305	2.97986	13.4014	1.16296
13.099	8.88803	17.0295	3.68558	16.8618	2.87839	13.416	1.60558
13.1223	8.78478	17.0103	3.59952	16.8665	2.66637	13.4319	1.62768
13.1329	8.98529	17.0473	3.69193	16.8566	2.58245	13.4417	1.71042
13.1191	8.66062	17.0224	3.56161	16.892	2.75672	13.4416	1.51965
13.1437	8.98537	17.0454	3.54397	16.882	2.6571	13.4365	1.58897
13.1391	8.73108	17.0537	3.3824	16.8777	2.72575	13.4454	1.36126
13.1425	8.91685	17.0479	3.84908	16.8627	2.51164	13.4634	1.64763
13.1521	8.51452	17.0564	3.5615	16.9003	2.53406	13.4873	1.43266
13.1586	8.95616	17.0895	3.60158	16.9276	2.80901	13.4732	1.38359
13.1685	9.10323	17.0717	3.61167	16.9254	2.82587	13.4778	1.51621
13.1854	8.96213	17.0924	3.48966	16.9295	2.56801	13.4866	1.49945
13.1883	9.18276	17.096	3.50201	16.9435	2.35857	13.5088	1.36884
13.1838	8.87302	17.1104	3.733	16.9522	2.85591	13.5149	1.22622
13.2041	8.81067	17.1198	3.78039	16.9496	2.79705	13.5292	1.69881
13.1939	8.99243	17.1191	3.72384	16.9779	2.79433	13.5411	1.55655
13.2103	9.19763	17.1377	3.78218	16.9707	2.49987	13.5189	1.62434
13.2293	8.98	17.1288	3.8349	16.968	2.65146	13.553	1.48522
13.2314	9.08229	17.124	3.96783	16.9999	2.51865	13.553	1.66286
13.2352	9.37175	17.1404	3.39625	16.998	2.87159	13.5632	1.45388
13.2311	9.35766	17.1651	3.89507	17.0113	2.54633	13.5567	1.81693
13.2367	9.30455	17.1735	3.78183	17.0072	2.76466	13.5792	1.52843
13.2366	9.30392	17.1575	3.71123	17.0194	2.94494	13.5822	1.7961
13.2518	9.2321	17.1728	4.02171	17.0236	2.86988	13.6054	1.78584
13.2496	9.46568	17.19	3.87323	17.0437	2.60569	13.6052	1.75989
13.2819	9.22289	17.2026	3.83698	17.0324	2.80325	13.6127	1.51273
13.2518	9.25926	17.2102	3.95129	17.0376	3.21552	13.6232	1.80112
13.2902	9.24312	17.2179	3.7629	17.0477	2.7924	13.6287	1.83659
13.2897	9.33917	17.214	3.92796	17.0412	2.95895	13.6367	1.61575
13.2994	9.7169	17.2356	3.5567	17.071	2.9823	13.6235	1.49709
13.3052	9.57415	17.2231	3.97133	17.079	2.91608	13.6572	1.61853
13.3099	9.63046	17.2522	3.85305	17.0837	2.99541	13.6539	1.76124
13.3054	9.79036	17.2566	4.04696	17.0893	2.92413	13.6764	1.76774
13.3469	9.75002	17.2571	3.81814	17.0866	2.83106	13.6742	1.66984
13.3327	9.38939	17.2511	3.99477	17.1001	2.98289	13.677	1.89586
13.3307	9.56909	17.2628	3.96651	17.1042	3.02785	13.6718	1.68239
13.3602	9.56973	17.263	4.0888	17.1146	2.83653	13.6975	1.59929
13.3491	9.34434	17.284	3.91443	17.1132	2.74766	13.7041	1.76692
13.3495	9.49297	17.2947	3.71835	17.1118	3.22555	13.7036	1.63359
13.367	9.6432	17.2905	4.2145	17.1263	2.82317	13.73	1.46546
13.3413	9.81827	17.3099	3.91761	17.1426	2.84792	13.7251	1.29076
13.3568	9.35361	17.3125	3.91153	17.1464	2.90911	13.7346	1.22414
13.3674	9.93245	17.3139	4.02315	17.1396	3.02606	13.7348	1.60805
13.3765	9.63372	17.3327	3.89614	17.1646	3.27217	13.7452	1.46174
13.4108	9.69644	17.3172	3.99356	17.1504	2.96416	13.7474	1.1912
13.4202	9.77074	17.3339	4.14941	17.1565	3.10843	13.7598	1.44235
13.397	10.2927	17.3492	3.96223	17.1912	3.12688	13.7648	1.72091
13.3945	10.2038	17.3345	3.78078	17.1959	3.21653	13.7632	2.017
13.4076	10.0428	17.3617	4.13759	17.1959	2.85128	13.7687	1.6944
13.4062	9.92808	17.3733	4.00583	17.1938	2.92008	13.782	1.4523
13.4303	10.0436	17.3759	4.19497	17.2035	2.96387	13.8063	1.638
13.4286	10.1203	17.386	4.04715	17.2016	3.31626	13.8035	1.48694
13.4559	10.3749	17.3754	4.16621	17.2189	3.04376	13.8153	1.60268
13.4692	10.1295	17.3912	4.32202	17.2412	3.05675	13.8178	1.72083
13.4619	10.0977	17.4107	3.96946	17.2345	2.9684	13.8486	1.67362
13.4535	10.3819	17.4092	4.31894	17.2514	3.10474	13.8275	1.726
13.4638	9.92579	17.4083	4.0794	17.2396	3.444	13.8389	1.73329
13.4603	9.98819	17.4218	4.09017	17.2581	3.236	13.827	1.47537
13.4801	10.4283	17.4248	3.94542	17.2422	2.93633	13.871	1.85039
13.4936	10.5895	17.422	4.05001	17.2886	3.21264	13.8632	1.44455
13.4884	10.6817	17.4462	3.97553	17.2884	2.98929	13.8733	1.60127
13.4883	10.4215	17.4521	4.22057	17.2877	2.92711	13.8755	1.8396
13.5102	10.1982	17.4729	4.24982	17.2809	3.20744	13.8904	2.03192
13.5111	10.0555	17.4734	4.51518	17.2958	3.16816	13.9116	1.38851
13.5257	10.4027	17.5001	4.15227	17.3122	3.2479	13.9185	1.64928
13.5367	10.4606	17.4899	4.3169	17.315	3.0782	13.9246	1.61032
13.5235	10.2073	17.4902	4.45616	17.3293	3.41079	13.9166	1.95217
13.5542	10.0173	17.4974	4.20038	17.34	3.05037	13.942	1.83014
13.5463	10.4261	17.5118	4.14209	17.3356	3.37546	13.9396	1.49927
13.5547	10.3762	17.531	4.19427	17.3499	2.97427	13.944	1.9189
13.5612	10.3891	17.5421	3.92504	17.3516	3.38847	13.9748	1.77256
13.567	10.296	17.5341	3.90582	17.3774	3.14485	13.9734	1.75509
13.5583	10.4378	17.5235	4.24369	17.3615	3.12827	13.979	1.73754
13.5541	10.3523	17.5673	4.00323	17.3734	2.90057	13.9756	1.67819
13.5859	10.5814	17.5474	4.36506	17.3688	2.57254	13.9975	1.44246
13.5815	10.5702	17.5774	4.17446	17.4007	3.16596	14.0164	1.95471
13.5904	10.552	17.5861	4.16689	17.3906	3.09879	14.0237	1.81188
13.5899	10.4911	17.5955	4.3527	17.4024	2.95878	13.9994	2.03382
13.6015	10.4256	17.5885	4.43647	17.3938	3.07961	14.0194	1.83217
13.594	10.6392	17.59	3.95829	17.399	3.06107	14.0298	1.79264
13.6132	10.6451	17.5925	4.23397	17.4361	3.26704	14.0236	1.83894
13.6124	10.7973	17.6193	4.31438	17.4384	3.22222	14.0256	1.60353
13.6464	10.6179	17.6109	4.5288	17.4444	3.09507	14.0571	2.00695
13.6399	10.843	17.6327	4.35398	17.4386	2.93503	14.0547	1.94622
13.6522	11.3578	17.6321	4.32852	17.4592	3.23114	14.0595	1.9024
13.6293	11.0026	17.6465	4.52068	17.4518	3.19981	14.0472	1.8472
13.6611	10.6941	17.6571	4.37656	17.481	3.2255	14.0734	1.92684
13.6665	10.6917	17.6442	4.53279	17.4935	3.18265	14.098	1.4699
13.6888	10.6969	17.6598	4.30888	17.4964	3.22758	14.0837	1.62537
13.6846	10.5988	17.6942	4.30215	17.5095	3.23517	14.1122	2.00312
13.6986	10.7259	17.677	4.52909	17.5136	3.37592	14.1028	1.65002
13.713	10.1752	17.6593	4.38387	17.5071	3.17019	14.115	1.96015
13.7049	10.1209	17.6925	4.27931	17.5201	3.28242	14.1183	1.72654
13.722	10.2741	17.7049	4.43425	17.5306	3.20652	14.133	1.7467
13.7045	10.3847	17.7072	4.62762	17.5329	3.28636	14.127	1.79659
13.7569	10.5631	17.7017	4.48654	17.5456	3.16555	14.1418	1.60467
13.749	10.2441	17.7068	4.13784	17.5432	3.36511	14.1688	1.56301
13.7404	10.3812	17.7332	4.36489	17.55	3.21756	14.167	1.84194
13.7526	10.1462	17.7349	4.70262	17.5761	3.24762	14.1815	1.83071
13.7549	10.276	17.7351	4.5668	17.5856	3.31695	14.1818	1.96652
13.7682	10.3068	17.7586	4.47449	17.5719	3.47433	14.1955	1.9459
13.7737	10.5227	17.7514	4.56962	17.5739	3.278	14.1921	2.07043
13.7773	10.7413	17.7467	4.23635	17.5788	3.33468	14.1988	1.70473
13.7901	10.7508	17.7486	4.59652	17.5815	3.10166	14.2133	1.89194
13.7981	10.6999	17.785	4.98823	17.5797	3.01297	14.2185	1.99052
13.7982	11.2085	17.7889	4.49726	17.5874	3.2437	14.2163	1.87479
13.7926	11.0426	17.8049	4.4527	17.5987	3.17743	14.2315	2.18707
13.7926	11.0218	17.8051	4.68999	17.6002	3.54085	14.2376	2.05828
13.8052	10.8933	17.8078	4.69454	17.6029	3.34431	14.2341	1.99371
13.8096	10.9782	17.8194	4.83953	17.6087	3.49971	14.2557	1.70336
13.836	11.229	17.8106	4.33123	17.6261	3.05325	14.2546	1.94642
13.8293	11.0851	17.8383	4.58801	17.6085	3.437	14.2486	2.06271
13.8422	11.0805	17.8415	4.66824	17.6589	3.49205	14.2492	1.69916
13.8476	10.9475	17.86	4.73803	17.6477	3.4911	14.268	1.72669
13.8562	11.1653	17.8472	4.56712	17.6607	3.15328	14.2876	1.98405
13.8689	11.1403	17.8547	4.67967	17.6726	3.15705	14.2717	1.79713
13.8805	10.9196	17.8606	4.61064	17.6696	3.35808	14.2864	1.97759
13.8759	11.1663	17.8803	4.47918	17.681	3.45185	14.2875	2.10862
13.8742	11.4525	17.8797	4.62486	17.6944	3.51891	14.3123	1.94973
13.8981	11.1165	17.8989	4.42125	17.6988	3.39674	14.317	1.9806
13.9058	11.2128	17.8979	4.64934	17.6946	3.23769	14.3099	1.94161
13.8905	11.1521	17.9045	4.46578	17.6831	3.34196	14.3167	1.75789
13.9052	11.1832	17.9196	4.94286	17.6908	3.42128	14.3265	1.82745
13.9146	11.1843	17.9311	4.73779	17.7013	3.19741	14.3367	1.57647
13.9487	11.3304	17.9531	4.95121	17.7192	3.26165	14.3507	1.92103
13.9517	11.4009	17.9466	4.48623	17.7238	3.47021	14.3715	1.88764
13.9344	11.4484	17.9522	4.69727	17.7292	3.2154	14.3643	1.75098
13.9579	11.2637	17.9604	4.64224	17.7335	3.50841	14.3793	1.70054
13.9673	11.0935	17.9571	4.93795	17.7413	3.19995	14.3803	1.88284
13.9648	11.3719	17.952	4.75524	17.7573	3.49437	14.3953	2.04585
13.9953	11.3079	17.9709	4.72296	17.7764	3.28007	14.4061	1.92036
13.9919	11.4399	17.9702	4.72621	17.7513	3.33337	14.4033	1.51881
13.9848	11.5325	17.9699	4.85129	17.7864	3.23989	14.4161	1.87557
13.9899	11.2839	17.9662	4.71898	17.7786	3.45485	14.438	1.77545
13.9995	11.5891	17.9634	4.72298	17.8014	3.33357	14.4314	1.97247
14.0101	11.7173	17.9947	4.67006	17.7921	3.2332	14.4494	2.1127
14.0169	11.7359	18.0011	4.9133	17.7884	3.14227	14.4567	1.65932
14.0169	11.4344	18.0076	4.77285	17.8119	3.45158	14.4565	2.0697
14.0434	11.4014	18.0233	4.79078	17.8062	3.49493	14.4793	1.9864
14.0279	11.2364	18.0269	4.85431	17.8048	3.2644	14.4562	1.97818
14.0355	11.2137	18.0459	4.72794	17.8124	3.43326	14.4692	1.91775
14.0464	11.4733	18.0505	4.89956	17.808	3.52571	14.4837	1.88591
14.0473	11.1724	18.0372	4.89706	17.8191	3.43449	14.4984	1.83506
14.0547	11.4059	18.0407	4.86658	17.8348	3.33972	14.4964	1.79539
14.0751	11.1312	18.0713	5.14787	17.8365	3.28492	14.5217	1.90954
14.0653	11.0488	18.0675	5.00259	17.8583	3.47462	14.5265	1.70949
14.0721	11.0588	18.0604	4.76877	17.8515	3.34389	14.5243	1.80032
14.0839	11.2475	18.0648	4.96241	17.8527	3.4104	14.5233	1.93352
14.0624	11.1932	18.0946	4.85386	17.8492	3.34714	14.5464	1.56828
14.0966	10.9855	18.1071	4.52594	17.8724	3.57663	14.5569	1.8302
14.1058	11.2133	18.1139	4.76009	17.8805	3.41541	14.5722	1.81802
14.1114	11.7364	18.1146	4.97735	17.8773	3.41481	14.5652	1.83117
14.114	11.5676	18.128	5.11772	17.8678	3.52941	14.5535	2.03156
14.1177	11.6268	18.1137	4.95479	17.887	3.27635	14.5695	1.78021
14.1383	11.3773	18.1279	4.83948	17.9034	3.64151	14.5788	1.69266
14.1314	11.6049	18.1451	5.15148	17.9013	3.55612	14.5875	1.77084
14.1242	11.7063	18.143	5.2323	17.9228	3.51769	14.6085	1.89344
14.1266	11.8947	18.1697	5.08718	17.9067	3.24415	14.5946	1.99647
14.154	11.861	18.1505	5.11955	17.932	3.44121	14.597	2.03134
14.1602	11.8844	18.1901	4.8948	17.9266	3.28508	14.6295	1.83686
14.1593	11.689	18.2081	4.97131	17.9433	3.7006	14.6309	1.99973
14.1844	11.6099	18.1953	5.06671	17.9641	3.81879	14.6427	1.95774
14.1867	11.9426	18.1997	5.11095	17.9705	3.39927	14.6493	1.75037
14.192	11.4995	18.2014	5.02127	17.9741	3.67614	14.6701	1.83628
14.1851	11.7004	18.2205	4.88318	17.9816	3.52787	14.6526	1.67759
14.2078	11.9443	18.2125	5.02148	17.9836	3.61936	14.6747	1.81849
14.2195	11.7701	18.2191	4.97251	17.9645	3.89252	14.6708	1.82525
14.2259	11.8309	18.2316	4.71694	18	3.61669	14.6749	1.7972
14.243	11.769	18.2426	4.78691	18.0043	3.60858	14.6946	1.97817
14.2362	11.7938	18.2454	4.86949	18.0116	3.41795	14.7055	1.97933
14.262	11.918	18.2518	5.23679	18.0232	3.80006	14.6941	1.76238
14.2572	11.4259	18.2518	5.18709	18.0187	3.67388	14.7049	1.61678
14.2597	10.8828	18.2676	5.46202	18.0247	3.58974	14.733	1.76342
14.2794	11.157	18.2854	5.3445	18.0523	3.70942	14.7375	1.64777
14.3045	10.8732	18.2912	5.12548	18.0506	3.68276	14.7604	2.04274
14.3067	10.8172	18.3165	5.12831	18.047	3.70903	14.7531	1.87073
14.288	11.3405	18.3095	5.25339	18.0386	3.60063	14.7439	1.82083
14.2908	11.0437	18.3092	5.14991	18.0634	3.59973	14.7781	2.07797
14.3143	11.2268	18.3132	4.73234	18.1032	3.54397	14.7742	1.83065
14.3215	11.2663	18.3275	5.46933	18.0846	3.66316	14.7865	2.16556
14.3207	11.0481	18.3371	5.21036	18.0875	3.51984	14.7976	1.97978
14.3344	11.0795	18.342	5.34789	18.1048	3.70003	14.7944	2.0954
14.3496	11.1956	18.354	5.47857	18.1162	3.64893	14.8024	2.16707
14.3527	11.1593	18.346	5.10932	18.1261	3.63811	14.8277	2.22132
14.3635	11.4488	18.3707	5.10167	18.1186	3.66941	14.8202	2.059
14.3621	11.2735	18.3865	5.02085	18.1268	3.24474	14.8268	1.75754
14.3813	11.4961	18.3777	4.87819	18.1358	3.64609	14.8276	2.21827
14.372	11.0557	18.3988	4.90438	18.1508	3.82468	14.8637	2.04585
14.3805	10.8209	18.3982	5.37561	18.1527	3.78205	14.8687	1.98135
14.3717	11.055	18.421	5.36853	18.1553	3.70154	14.8639	1.76802
14.3867	11.363	18.4127	5.26336	18.1477	3.62865	14.8599	1.77076
14.404	11.2912	18.4283	5.44832	18.1695	3.87309	14.8742	2.09723
14.4013	11.3397	18.4262	5.69811	18.1901	3.63596	14.8814	1.78922
14.407	11.3086	18.4394	5.533	18.1981	3.68525	14.8891	2.04871
14.4164	11.5504	18.4457	5.25173	18.195	3.59269	14.881	1.9607
14.4258	11.3936	18.4453	5.43589	18.2098	3.81276	14.8784	1.7662
14.4288	11.4105	18.4533	5.45235	18.2239	3.92938	14.9123	2.0191
14.438	11.4866	18.4552	5.43751	18.2284	3.73447	14.9223	1.9467
14.4376	11.358	18.4839	5.23819	18.2235	3.57655	14.926	1.9427
14.4528	11.723	18.4814	5.57669	18.2225	3.59576	14.9421	1.85894
14.4474	11.6016	18.4744	5.28449	18.2215	3.44896	14.9553	1.92419
14.4642	11.6488	18.4926	5.41038	18.2333	3.7763	14.953	2.22958
14.4619	11.4357	18.4869	5.44959	18.2515	3.49427	14.9607	2.16741
14.4677	11.3882	18.5004	5.65305	18.244	3.60993	14.971	2.13195
14.4746	11.4763	18.4974	5.76548	18.2543	3.66942	14.9823	2.29848
14.4754	11.692	18.54	5.54738	18.2725	3.54936	14.9776	2.3485
14.4879	11.2881	18.5328	5.44079	18.2729	3.47253	14.9863	1.98014
14.4877	11.7483	18.5323	5.39888	18.2945	3.70003	15.0091	1.79465
14.4983	11.9445	18.5297	5.51789	18.3032	3.86209	15.0238	2.08637
14.5271	11.8758	18.5594	5.36081	18.3004	3.47337	15.0275	1.99789
14.5238	11.5536	18.5585	5.38163	18.306	3.90998	15.0244	2.38057
14.5315	11.5347	18.5605	5.4029	18.332	3.77137	15.0274	1.94504
14.5428	11.8772	18.5906	5.56118	18.3343	3.4362	15.0359	2.12487
14.5594	11.8799	18.5688	5.66925	18.3426	3.74785	15.0479	2.25996
14.5586	11.8749	18.584	5.2551	18.3534	3.75822	15.0384	1.86573
14.5752	12.2271	18.6101	5.60017	18.3358	3.36637	15.0466	2.09694
14.5785	12.0824	18.613	5.65007	18.3546	3.56693	15.0662	2.03074
14.5861	12.1852	18.6168	5.60213	18.3552	3.37027	15.0817	1.9371
14.5845	12.1233	18.6109	5.65309	18.3656	3.74789	15.0805	2.25393
14.5932	12.1423	18.6241	5.54053	18.3731	3.6688	15.0866	2.12403
14.6025	12.3957	18.6288	5.46803	18.3757	3.75267	15.0943	2.13606
14.5997	12.376	18.6342	5.62702	18.3726	3.85592	15.1011	2.04561
14.6152	12.3519	18.6491	5.37177	18.3798	3.43566	15.1178	1.85518
14.6316	12.0912	18.652	5.57327	18.3821	3.897	15.1273	2.00028
14.6177	11.9978	18.6651	5.32806	18.3967	3.83785	15.1263	2.12464
14.6214	12.216	18.6596	5.52739	18.3994	3.67593	15.1383	1.89173
14.625	12.6145	18.6862	5.52949	18.3765	3.63944	15.1443	1.93882
14.6053	12.4571	18.6851	5.82573	18.3994	3.62497	15.161	2.45901
14.6311	12.2388	18.6933	5.47595	18.4109	3.52671	15.1516	2.38233
14.6607	12.2928	18.7088	5.53312	18.4178	3.80936	15.1641	1.92616
14.6383	12.4652	18.6958	5.49063	18.4362	3.74855	15.162	2.15428
14.6358	12.4128	18.6949	5.82321	18.4439	3.70006	15.175	2.00369
14.647	12.4594	18.701	5.4348	18.4456	3.68894	15.1921	2.06385
14.7074	12.4746	18.7071	5.69576	18.4538	3.68385	15.208	2.20581
14.6986	12.4936	18.7153	5.80582	18.4708	3.80871	15.2063	2.18133
14.6806	12.5292	18.7272	5.89707	18.4755	3.88158	15.2116	2.16691
14.6891	12.3215	18.727	5.76389	18.4929	3.65427	15.2234	2.0581
14.6981	12.5441	18.7212	5.71851	18.4866	3.80647	15.2336	1.97012
14.7013	12.7994	18.7512	5.86149	18.5027	3.65641	15.2646	2.42134
14.7185	12.7953	18.7466	5.72102	18.4949	3.69031	15.2611	2.2547
14.711	12.4337	18.7467	5.80456	18.494	4.07249	15.2635	2.32585
14.7344	12.6437	18.7549	5.68517	18.5029	3.7524	15.2491	2.39373
14.744	12.6306	18.7861	5.69301	18.5089	3.63933	15.2833	2.44734
14.7422	12.959	18.7612	5.66524	18.5186	3.97325	15.2685	2.40219
14.7465	12.5	18.7851	5.6134	18.537	3.85798	15.2873	2.1265
14.7628	12.9489	18.7779	5.71953	18.547	3.79339	15.2928	1.89017
14.7742	12.3239	18.7928	5.79605	18.5607	3.95156	15.3028	2.56228
14.7908	12.6831	18.8061	5.8208	18.5492	3.67987	15.3104	2.27866
14.7775	12.5916	18.8062	5.9449	18.5776	3.85124	15.3022	1.98449
14.7873	12.6822	18.8327	5.67576	18.5711	3.72753	15.3254	2.52188
14.7845	12.8581	18.825	5.75986	18.5786	3.66798	15.3176	2.34722
14.7961	12.6032	18.8303	6.01089	18.5917	3.82039	15.3252	2.30991
14.814	12.387	18.8098	5.89534	18.5941	3.88536	15.3539	2.34642
14.8146	12.4317	18.8521	5.67454	18.6133	3.75625	15.3616	2.43678
14.8302	12.4924	18.8723	5.88498	18.6257	3.84031	15.3662	2.47331
14.8222	12.4017	18.8656	5.75459	18.6319	3.86404	15.3636	2.46061
14.8475	12.3944	18.8768	6.05257	18.6231	3.93576	15.3758	2.43169
14.8378	12.3808	18.8718	6.02178	18.6185	3.70956	15.3841	2.37876
14.8528	12.3693	18.8644	5.8207	18.6322	3.93743	15.3908	2.21476
14.8805	12.4339	18.8943	5.89401	18.6253	3.5644	15.4037	2.38082
14.8744	12.1551	18.8905	5.94625	18.6351	3.985	15.4177	2.26533
14.8739	12.2678	18.9134	6.20542	18.6563	3.86182	15.4116	2.46556
14.8819	12.4478	18.9064	5.79923	18.6543	3.79054	15.3972	2.54732
14.9075	12.2971	18.9357	6.00122	18.6535	3.68858	15.4102	1.99089
14.9058	12.1504	18.9234	6.18064	18.6615	3.57192	15.43	2.56133
14.9124	12.1068	18.9337	6.17353	18.6543	3.87093	15.4256	2.56453
14.9131	12.3697	18.9525	5.90984	18.6866	3.79237	15.4276	2.49718
14.934	11.9836	18.9351	5.98106	18.7037	4.2094	15.4228	2.42881
14.9471	12.2726	18.9834	6.14423	18.695	4.19013	15.4453	2.19657
14.9619	11.7214	18.9852	5.95331	18.7053	3.83447	15.4595	2.48451
14.9703	12.2049	18.984	5.85587	18.7025	3.86076	15.4648	2.53801
14.9642	12.4568	18.9799	6.19767	18.7145	3.77824	15.4784	2.2938
14.9748	12.3563	18.993	5.89937	18.7251	3.96728	15.4699	1.99836
14.9771	12.284	18.9961	6.05271	18.739	3.95926	15.4852	2.45067
14.9945	12.3776	19.0204	6.01499	18.7367	3.65924	15.4905	2.29689
14.9944	12.2816	19.0124	5.99481	18.7684	3.40615	15.48	2.55036
15.027	12.3727	19.03	6.05712	18.7723	3.81496	15.4799	2.48163
15.0095	12.6171	19.0191	6.35742	18.7757	3.98536	15.516	2.42767
15.0219	12.5732	19.0151	6.36513	18.7711	3.91	15.5185	2.52728
15.0167	12.5123	19.0233	6.15428	18.7657	4.09511	15.5353	2.71672
15.0365	12.3975	19.0546	5.88135	18.7937	3.77859	15.5297	2.80482
15.0344	12.2941	19.0668	6.35509	18.7951	3.94612	15.545	2.31204
15.0501	12.3804	19.0674	6.52178	18.8238	3.85215	15.5673	2.52492
15.0641	12.2001	19.0768	6.29945	18.8104	4.01983	15.5784	2.28902
15.0758	12.374	19.0722	6.44495	18.8193	3.94019	15.5807	2.50943
15.0961	12.4409	19.0919	6.19011	18.7995	3.87978	15.5861	2.32536
15.0908	12.2245	19.1196	6.39724	18.8147	3.74487	15.5995	2.08112
15.0873	12.4962	19.1167	6.59014	18.824	3.91726	15.5988	2.6291
15.1024	12.0167	19.1145	6.10637	18.8398	3.75029	15.624	2.79844
15.1147	12.0808	19.133	6.2689	18.8572	3.97549	15.6301	2.75674
15.1234	12.2927	19.1354	6.38003	18.8532	3.66797	15.6354	2.52644
15.0968	12.1797	19.1375	6.42254	18.87	4.06397	15.6277	2.74699
15.1167	12.2294	19.1437	6.55995	18.874	3.90044	15.6486	2.42407
15.1272	12.3943	19.1703	6.20875	18.8847	3.87514	15.6318	2.46879
15.131	12.1076	19.173	6.61099	18.8886	3.92804	15.6435	2.46668
15.1412	12.3955	19.1703	6.35641	18.8945	4.00116	15.6469	2.60231
15.1392	12.2759	19.1534	6.16411	18.9094	4.03198	15.6695	2.44278
15.1485	12.4013	19.1754	6.7029	18.9067	3.64351	15.6867	2.55272
15.1398	12.4218	19.1959	6.38943	18.8874	4.03465	15.6832	2.53531
15.1702	12.3933	19.1982	6.29097	18.9149	3.90285	15.669	2.50358
15.1697	12.4261	19.216	6.64299	18.9069	3.92266	15.6989	2.80493
15.1797	12.2759	19.2186	6.55264	18.9037	4.14543	15.7106	2.63073
15.1675	12.6571	19.219	6.60515	18.9008	3.87742	15.715	2.41327
15.1832	12.4682	19.2207	6.54659	18.9276	3.87601	15.7195	2.62517
15.2043	12.6683	19.2264	6.56545	18.9484	3.96265	15.7089	2.12757
15.2259	12.8009	19.233	6.82994	18.9528	3.83992	15.75	2.67465
15.2229	12.6562	19.2441	6.33581	18.9497	4.05771	15.7508	2.40959
15.2372	12.7758	19.2433	6.54808	18.9591	4.01207	15.7699	2.39468
15.2461	13.0502	19.266	6.79785	18.9695	4.12738	15.7649	2.45835
15.242	12.5261	19.2551	6.68166	18.972	4.28074	15.7606	2.68126
15.251	12.7209	19.297	6.69662	19.0018	4.0723	15.7835	2.61376
15.2601	12.5029	19.2906	6.67682	18.9851	4.26925	15.7889	2.45044
15.2637	12.8278	19.2828	6.4504	19.0088	4.05377	15.7994	2.56054
15.2517	12.8246	19.2825	6.91281	19.0241	4.14376	15.7896	2.80812
15.2573	12.7609	19.2971	6.72595	19.0193	4.31401	15.8035	2.67037
15.2651	12.7815	19.2994	6.65582	19.0294	4.152	15.8144	2.42707
15.2745	12.8422	19.2791	6.59251	19.0426	4.33026	15.8264	2.6944
15.2965	12.8824	19.3096	6.75236	19.0491	4.25783	15.8344	2.28329
15.2866	12.9714	19.303	6.75086	19.0278	4.24361	15.8455	2.66962
15.2777	12.6493	19.3256	6.55141	19.037	4.25421	15.832	2.76288
15.2885	12.8716	19.3393	6.76222	19.0432	4.17243	15.8579	2.66176
15.3018	12.5303	19.3315	6.88253	19.0568	4.21739	15.8506	2.63808
15.3133	12.9379	19.3338	6.90649	19.0745	3.94023	15.8669	2.6125
15.309	12.7959	19.3682	7.17464	19.0808	3.95043	15.8858	2.5543
15.318	12.8856	19.3764	6.91329	19.087	4.24459	15.8888	3.01032
15.3402	13.1546	19.367	7.16823	19.0854	4.21924	15.9018	2.7882
15.3348	12.9322	19.3822	7.08007	19.0837	4.37191	15.9	2.94518
15.3589	13.2794	19.4	7.46283	19.1047	4.0941	15.9161	2.75539
15.3497	13.1483	19.3934	6.93214	19.1241	4.14766	15.9147	2.42819
15.366	12.753	19.3932	6.95461	19.1223	4.36586	15.9315	2.65282
15.3715	13.1288	19.4225	6.98725	19.1107	3.95255	15.9408	2.49063
15.3743	12.5925	19.4189	6.89068	19.1341	4.30823	15.9419	2.44046
15.3888	12.578	19.421	7.21287	19.1229	4.16558	15.9353	2.71894
15.3796	12.4075	19.4424	7.05701	19.1267	4.31344	15.9436	2.72149
15.3871	12.8719	19.4413	6.90132	19.1585	4.66	15.9574	2.75785
15.4032	12.7845	19.4551	7.13991	19.165	3.99103	15.9635	2.74149
15.4014	12.7122	19.4569	6.97094	19.1644	4.57426	15.963	2.57222
15.4348	12.538	19.459	7.24398	19.1498	4.23612	15.9763	2.46658
15.4237	12.4209	19.4682	6.97323	19.1665	4.35725	15.9879	2.47138
15.4275	12.5467	19.4876	7.02986	19.1958	4.19971	15.9964	2.39179
15.4443	12.1146	19.4925	7.08649	19.1917	4.46149	15.9927	2.44878
15.4549	12.2666	19.4962	7.2232	19.2049	4.4815	16	2.58336
15.455	12.4397	19.5023	7.05489	19.2097	4.17616	16.0221	2.68275
15.4764	12.2706	19.5164	7.25108	19.2139	4.2972	16.0263	2.60097
15.4856	12.6842	19.5147	6.95429	19.2188	4.21658	16.0377	2.67697
15.4895	12.2187	19.5159	7.11515	19.2429	4.18516	16.0474	2.55705
15.4828	12.2593	19.529	7.28539	19.2383	4.61374	16.0579	2.66473
15.5149	12.2152	19.5512	7.20514	19.2469	4.30643	16.0571	2.77966
15.5258	12.5634	19.5472	7.43509	19.252	4.42614	16.0712	2.86149
15.5295	12.6015	19.5481	7.10698	19.2586	4.48368	16.0816	2.83534
15.5278	12.2755	19.5616	6.93827	19.2584	4.46836	16.0907	2.7846
15.5419	12.3315	19.5532	7.19397	19.2459	4.45059	16.0863	2.79694
15.5498	12.1078	19.5625	7.22335	19.2725	4.44584	16.0885	2.78292
15.5565	12.3262	19.5638	7.41371	19.2775	4.33642	16.1058	2.67695
15.5799	12.2241	19.5939	7.2138	19.2843	4.53071	16.1163	2.64513
15.5758	12.4826	19.6021	7.30509	19.299	4.39576	16.1211	2.80695
15.5909	12.1731	19.5948	7.23637	19.3109	4.21548	16.1094	2.70633
15.5828	12.3489	19.6047	7.14824	19.3063	4.27372	16.1441	3.04374
15.5791	12.3973	19.616	7.3012	19.3256	4.43022	16.1515	2.87305
15.6035	12.54	19.6297	7.1622	19.3321	4.58696	16.1474	2.77261
15.5901	12.3294	19.6368	7.17253	19.3263	4.42151	16.1713	2.63819
15.587	12.4421	19.6329	7.35779	19.3236	4.52121	16.1664	3.01338
15.5965	12.513	19.6345	7.27825	19.3354	4.49766	16.1798	2.81842
15.5851	12.5612	19.6655	7.18477	19.337	4.59021	16.1832	2.4954
15.6254	12.4856	19.6675	7.1503	19.3562	4.61054	16.1962	2.46877
15.642	12.6032	19.6749	7.21177	19.3333	4.35845	16.1984	2.60714
15.6273	12.3882	19.6831	7.43148	19.3414	4.52241	16.2029	2.48653
15.6324	12.7234	19.6946	7.13509	19.3658	4.43756	16.1995	2.54227
15.6512	12.7553	19.6862	7.74926	19.3597	4.35119	16.2142	2.54823
15.6523	12.4089	19.694	7.25439	19.3524	4.46533	16.2242	2.63331
15.6569	12.7484	19.6982	7.65196	19.3562	4.29127	16.229	2.65421
15.6558	12.7192	19.7004	7.45818	19.3774	4.62665	16.2344	2.57928
15.6681	12.673	19.6973	7.27791	19.3892	4.30178	16.2256	2.94225
15.6739	12.6034	19.7001	7.16673	19.3987	4.56655	16.2317	3.01918
15.6992	12.7536	19.7375	7.21948	19.3898	4.58178	16.2291	2.85507
15.6936	12.8569	19.7328	7.12999	19.4056	4.31868	16.2718	2.70723
15.695	12.8545	19.7428	7.56578	19.4331	4.69377	16.2656	2.7488
15.6917	12.9946	19.7331	7.42107	19.4198	4.79747	16.2657	2.72501
15.7254	13.2304	19.7339	7.07507	19.4505	4.98665	16.2665	2.92048
15.7293	13.1446	19.7509	7.29395	19.4443	4.48475	16.3016	2.81579
15.7224	13.2243	19.7635	7.27751	19.4602	4.76658	16.2884	2.83972
15.7424	12.9689	19.7636	7.51201	19.4603	4.34729	16.3053	2.59678
15.7462	13.1891	19.7701	7.51845	19.4555	4.66973	16.3196	2.88672
15.7641	13.1086	19.7808	6.98217	19.4417	4.72261	16.3173	2.79776
15.7498	13.109	19.7908	7.47837	19.486	4.65882	16.3365	2.50142
15.7571	13.0255	19.8029	7.53762	19.4858	4.55752	16.3419	2.80844
15.7715	13.3028	19.8185	7.52531	19.4979	4.67465	16.3452	3.127
15.768	13.18	19.7999	7.39951	19.4852	4.53736	16.3302	2.99172
15.7869	13.3639	19.8143	7.82263	19.5031	4.30649	16.3523	2.96267
15.7875	13.3595	19.8256	7.72577	19.5065	4.64109	16.3539	2.88805
15.7881	13.2742	19.8334	7.74496	19.5214	4.61074	16.3813	2.5083
15.7994	13.4722	19.8245	7.06352	19.5256	4.67029	16.3794	2.84863
15.8125	13.6747	19.8041	7.41326	19.5282	4.54941	16.3726	2.82409
15.8183	13.3708	19.8458	7.75149	19.529	4.7949	16.3763	2.92557
15.8218	13.4766	19.8575	7.40064	19.5336	4.71639	16.4149	3.00317
15.8326	13.8041	19.8466	7.5954	19.5335	4.59807	16.4235	2.70809
15.8375	13.5359	19.8628	7.76822	19.5366	4.60291	16.4208	2.85525
15.856	13.6488	19.8496	7.33226	19.5576	4.68821	16.4196	2.69447
15.8572	13.8049	19.8787	7.69508	19.5573	4.53361	16.4432	2.90296
15.8532	13.5474	19.9083	7.79694	19.5683	4.87846	16.4359	2.98597
15.8742	13.6744	19.9128	7.75733	19.5755	4.97483	16.4663	2.92347
15.8748	13.9697	19.9173	8.06208	19.5674	4.738	16.461	2.90846
15.8833	13.7633	19.9171	7.5407	19.5928	4.74429	16.4681	3.01005
15.8902	14.0486	19.9224	7.64456	19.5909	4.54398	16.4808	2.61543
15.8968	13.8877	19.9165	7.67644	19.6064	4.53051	16.4853	2.88692
15.8999	13.5962	19.9329	7.58265	19.6183	4.19653	16.4849	2.59995
15.9078	13.9102	19.9439	7.78279	19.6129	4.52993	16.5003	2.92964
15.9159	13.5909	19.961	8.01017	19.6276	4.34584	16.5222	2.80268
15.9111	13.7762	19.9557	7.79645	19.6308	4.59381	16.5317	2.67203
15.9084	13.6347	19.9754	7.8562	19.6304	4.4871	16.516	3.02936
15.9428	13.4956	19.9676	8.00896	19.6298	4.42332	16.5171	3.11078
15.9401	13.8297	19.98	7.81069	19.6453	4.75598	16.5355	2.85249
15.9428	14.0143	19.9906	8.04997	19.6656	4.62609	16.5528	3.09008
15.9494	14.1488	19.9975	8.09395	19.6501	4.61333	16.5592	2.68843
15.953	14.0754	20.0022	8.15828	19.6618	4.473	16.549	2.74859
15.9812	13.9555	20.0018	7.92076	19.6772	4.7149	16.558	3.0769
15.9782	14.0151	20.0043	8.17358	19.6942	4.41262	16.5817	2.67983
16.0039	14.0389	20.0298	8.2236	19.6951	4.88048	16.5906	2.85122
15.9895	14.116	20.033	7.98331	19.7127	4.64788	16.6049	2.61026
15.9902	13.8692	20.0505	8.11532	19.7135	4.80067	16.5858	2.95199
15.978	13.5484	20.0702	8.19628	19.7063	4.56021	16.6243	2.71468
16.0209	13.942	20.0469	8.38727	19.7207	4.49809	16.6203	2.61192
16.0381	13.9694	20.0442	8.08195	19.7372	4.68833	16.6228	2.90897
16.033	14.0038	20.0635	8.26719	19.7508	4.74871	16.6417	2.68532
16.0453	13.5438	20.0743	8.34893	19.7304	4.28694	16.648	2.46054
16.045	13.8567	20.0691	7.97001	19.7546	4.64959	16.659	2.76746
16.0578	13.9077	20.0831	8.30952	19.7731	4.59484	16.6577	2.62283
16.067	13.8052	20.1043	8.18445	19.7615	4.91145	16.6802	2.43137
16.0721	13.7987	20.1034	8.02066	19.7659	4.59175	16.6692	2.52984
16.0612	13.5975	20.1358	8.12915	19.7898	4.53159	16.6961	3.01359
16.0731	13.2777	20.1284	8.26609	19.7842	4.69202	16.6831	2.84543
16.0748	13.3049	20.1199	7.92557	19.785	4.53057	16.7022	2.97276
16.087	12.8471	20.1288	7.88576	19.8037	4.3692	16.7066	2.6322
16.0876	13.1353	20.1529	8.25707	19.816	4.89414	16.719	3.00733
16.1217	12.8127	20.1651	8.05655	19.8365	4.91362	16.7328	2.67757
16.1324	12.829	20.1601	7.74676	19.8133	4.6494	16.7162	2.98462
16.1471	13.1059	20.183	8.04254	19.8451	4.70302	16.7128	2.84846
16.1282	13.126	20.1778	8.06007	19.8572	5.04588	16.7298	2.56481
16.1535	13.2909	20.192	8.11033	19.84	4.73211	16.7534	2.47068
16.1592	12.9448	20.1915	8.13024	19.8506	4.72077	16.7725	2.84963
16.1614	12.98	20.2093	8.41748	19.8582	4.59172	16.7896	2.87163
16.1929	12.9344	20.217	8.26859	19.8729	4.81845	16.7665	3.13676
16.1758	12.9385	20.231	8.37732	19.881	4.72106	16.7891	3.00913
16.1962	13.1153	20.2124	8.06848	19.8881	4.96319	16.7778	2.98099
16.1874	12.9437	20.2371	8.27795	19.8969	5.03921	16.8032	3.02642
16.2021	13.2865	20.2324	8.40045	19.9011	4.897	16.8034	2.69813
16.1964	13.2222	20.2532	8.43964	19.9009	4.87308	16.8067	2.52647
16.2074	13.3105	20.2502	8.16425	19.921	5.04931	16.8074	2.63207
16.2324	13.1026	20.2623	7.99699	19.9175	4.96097	16.8211	2.65603
16.2339	13.1002	20.2776	8.37562	19.9193	5.12772	16.8248	2.51831
16.2261	13.2584	20.2767	8.44419	19.9332	4.6129	16.845	2.82013
16.2331	13.4825	20.2887	8.45958	19.9327	4.89636	16.8306	2.88107
16.2556	13.0962	20.2978	8.36934	19.9466	4.74393	16.8429	3.02279
16.2645	12.6768	20.3071	8.2122	19.9487	4.79933	16.8589	2.7264
16.285	13.0632	20.311	8.34511	19.9588	4.81495	16.8612	2.99424
16.2766	13.0652	20.3082	7.8843	19.9707	4.84577	16.8643	2.99145
16.2958	12.9696	20.3018	8.03345	19.9773	4.57531	16.897	2.70954
16.2867	13.1666	20.3208	7.99648	19.9852	4.63705	16.9001	2.77124
16.2986	13.2935	20.3214	8.11624	19.9879	4.81896	16.9018	2.85853
16.2997	13.2053	20.3244	7.87741	19.9932	5.1616	16.8994	2.91421
16.3033	12.8543	20.3358	8.08268	20.011	5.20127	16.9241	2.7806
16.3123	13.0306	20.345	8.16663	20.0052	4.97172	16.929	2.95425
16.3289	13.2722	20.3363	8.231	20.0334	4.88641	16.9347	2.29271
16.3224	13.2858	20.3516	8.11587	20.0163	4.69522	16.9406	3.10482
16.3295	13.2529	20.3436	7.96542	20.036	4.79062	16.9547	3.14264
16.346	13.0528	20.336	8.0654	20.0549	5.00946	16.9376	2.87761
16.3343	13.4941	20.3783	7.73752	20.0414	5.22553	16.9456	2.93817
16.3661	13.3039	20.3714	8.23553	20.037	4.65755	16.9504	2.74523
16.3582	13.0543	20.38	8.16757	20.0589	4.69034	16.9649	3.32453
16.365	13.2623	20.3751	8.18682	20.0561	4.74471	16.9794	2.75643
16.3831	13.2434	20.3807	8.28124	20.0592	5.03243	16.9744	2.95876
16.3773	13.2463	20.404	7.89811	20.0751	4.97609	16.9854	2.67774
16.3774	13.2338	20.4069	8.14178	20.0849	4.88385	16.9901	2.83529
16.4078	13.3475	20.4326	8.17154	20.0715	5.03825	16.9988	3.19668
16.4059	13.5922	20.4356	8.07349	20.0744	5.03129	17.0032	2.79116
16.4221	13.2465	20.4352	8.38261	20.0962	4.74913	17.0097	2.93203
16.4468	13.3034	20.4407	8.29301	20.0826	4.87268	17.0274	2.9218
16.4383	13.4332	20.4562	8.19483	20.0922	4.88922	17.0291	3.07928
16.4404	13.4464	20.4561	8.27711	20.0911	5.00307	17.0307	2.63057
16.438	13.6152	20.4814	8.22437	20.1142	5.30363	17.0484	2.76849
16.4494	13.6306	20.4697	8.33889	20.1339	5.1711	17.0651	2.5692
16.4572	13.4681	20.4777	8.26861	20.1248	5.05129	17.0825	2.89312
16.4591	13.8083	20.4781	8.29273	20.1259	5.4648	17.0877	2.983
16.4745	13.8008	20.4943	8.2179	20.1371	5.11972	17.0859	2.88296
16.465	13.6189	20.5113	8.15125	20.152	5.11441	17.0766	2.91023
16.4833	13.6882	20.5102	8.13021	20.1449	5.30238	17.0842	2.93758
16.4894	13.7649	20.5409	7.94549	20.1619	4.91258	17.1156	2.84269
16.4927	13.473	20.5171	8.14488	20.1569	4.88436	17.1175	3.0354
16.488	13.8188	20.5613	8.2651	20.1801	5.25672	17.1172	2.80469
16.507	13.7574	20.5419	8.52075	20.1901	5.26293	17.1252	3.24449
16.5198	13.664	20.5643	8.22977	20.1876	5.11538	17.1362	3.05056
16.5276	13.63	20.5603	8.3877	20.2168	5.61858	17.1346	3.08956
16.5243	14.1675	20.5713	8.04929	20.207	5.10187	17.1523	2.94059
16.5286	14.0582	20.5695	8.146	20.2181	5.03128	17.1608	3.19407
16.5292	13.9722	20.5868	8.11411	20.2139	5.07052	17.1759	2.98337
16.532	14.0585	20.5937	7.88861	20.2241	5.2727	17.1706	2.97577
16.566	14.294	20.5985	7.78153	20.2247	5.18883	17.1752	3.17066
16.5438	14.0949	20.6113	7.95366	20.225	5.37086	17.1888	3.12427
16.557	14.0578	20.6068	7.989	20.2139	5.14854	17.202	3.07677
16.5581	13.5944	20.6325	7.75537	20.2693	5.36107	17.1996	2.84277
16.5794	14.3259	20.6302	7.95723	20.2566	5.23094	17.2083	2.99417
16.5842	13.968	20.6292	8.20467	20.2654	5.13419	17.2381	3.29145
16.5957	14.1628	20.638	8.02026	20.264	5.24503	17.2211	3.17011
16.5994	13.8402	20.6565	7.65916	20.2865	5.35452	17.2221	3.21926
16.6087	14.2347	20.6623	8.2617	20.2903	5.5931	17.2326	3.19635
16.6219	13.7746	20.6651	8.137	20.3039	5.19096	17.2625	2.9824
16.623	13.7219	20.6545	8.01674	20.3014	5.47581	17.2482	3.22264
16.6359	13.5537	20.6681	7.72217	20.317	5.18183	17.286	3.20943
16.6445	13.7997	20.6933	7.91261	20.3224	5.11554	17.289	3.18296
16.6757	14.0849	20.6821	7.92083	20.3367	5.31886	17.2883	3.39927
16.657	13.9329	20.7018	8.11776	20.35	5.45695	17.2968	3.06738
16.6875	13.9396	20.6967	8.01712	20.3449	5.36987	17.3006	2.92561
16.6765	13.9564	20.7104	7.86997	20.3619	5.30977	17.3171	3.31963
16.6783	14.1547	20.7231	7.92067	20.3608	5.45036	17.3179	2.8289
16.6966	14.0202	20.7245	7.98785	20.3779	5.20071	17.3273	3.44497
16.69	13.9889	20.7347	8.02566	20.3809	5.5212	17.3228	3.32939
16.6993	13.8087	20.7426	7.9892	20.3566	5.63964	17.3369	3.17506
16.7168	14.0504	20.7324	7.85665	20.3923	5.11605	17.3466	3.22136
16.7274	14.1956	20.7566	8.04844	20.3785	5.38312	17.3629	3.31041
16.7384	13.7639	20.7655	7.93688	20.3958	5.39535	17.3628	3.43061
16.738	14.3614	20.7848	8.19378	20.3827	5.74611	17.3534	3.343
16.7174	14.218	20.7918	7.93049	20.3952	5.64921	17.3598	3.33651
16.7633	14.3542	20.7805	8.26033	20.3841	5.29473	17.3537	3.59877
16.7544	13.9369	20.7942	8.1086	20.4157	5.40611	17.387	3.24484
16.7613	13.9664	20.803	8.03443	20.4187	5.55934	17.3807	3.1406
16.7395	14.031	20.7969	8.04879	20.4463	5.79476	17.3868	3.10526
16.7719	13.8911	20.7917	8.55749	20.4322	5.66944	17.4029	3.39468
16.7721	14.1667	20.8406	8.05889	20.4506	5.86166	17.411	3.53963
16.7797	14.1056	20.8293	8.14466	20.4525	5.36395	17.4183	3.47793
16.7824	14.3954	20.838	7.94661	20.4545	5.62792	17.4477	3.62263
16.7948	14.3063	20.8377	8.45173	20.481	5.6747	17.4431	3.36636
16.7961	14.4496	20.8482	8.12711	20.4714	5.45826	17.4462	3.41162
16.8012	13.9918	20.8374	8.16559	20.4916	5.70382	17.4501	3.11663
16.8053	14.0498	20.8511	7.96157	20.4778	5.4264	17.4514	3.36563
16.8308	13.9342	20.8834	8.1614	20.5015	5.66999	17.4591	3.30674
16.8205	14.0758	20.8691	8.31961	20.505	5.76169	17.4818	3.51256
16.823	14.2288	20.8901	8.29295	20.5009	5.49662	17.479	3.18801
16.8339	14.1819	20.882	8.07696	20.5157	5.24296	17.493	3.44246
16.83	14.0707	20.8981	8.02112	20.5249	5.53861	17.4947	3.41163
16.8454	14.1018	20.9194	8.16711	20.5278	5.39542	17.5132	3.10981
16.8518	14.3803	20.9068	8.03676	20.5347	5.63314	17.5182	3.53779
16.8533	14.179	20.9162	8.61075	20.5243	5.72529	17.5284	3.37716
16.8709	14.1976	20.9099	8.05717	20.5383	5.46053	17.5364	3.19202
16.8632	13.7372	20.9371	8.34025	20.5394	5.64957	17.5501	3.76639
16.879	13.7823	20.9347	8.49491	20.5451	5.19273	17.5538	3.46713
16.8815	13.8259	20.9558	8.27098	20.5627	5.48403	17.5682	3.39915
16.8772	14.1506	20.9626	8.49577	20.5585	5.77378	17.5531	3.33192
16.9041	13.8651	20.9662	8.59241	20.5645	5.48142	17.5585	3.38628
16.8788	14.2178	20.9766	8.34959	20.5679	5.62671	17.5669	3.26489
16.888	14.2289	20.9721	8.38043	20.585	5.57794	17.5876	3.33723
16.9111	14.1633	20.9997	8.39518	20.5935	5.45474	17.5931	3.29129
16.9089	14.1259	20.9909	8.40007	20.6017	5.39723	17.6098	3.35662
16.9143	14.2165	21.0118	8.58391	20.5812	5.44865	17.6031	3.24636
16.9347	13.8942	21.0127	8.53939	20.6181	5.79251	17.623	3.41822
16.9215	14.0392	21.0367	8.33288	20.6261	5.6168	17.5998	3.5835
16.9615	14.0333	21.0261	8.55399	20.6291	5.56069	17.6089	3.58535
16.9472	14.2129	21.038	8.61551	20.6232	5.70727	17.6335	3.38953
16.9318	14.2607	21.0388	8.46209	20.6134	5.58543	17.6338	3.46096
16.9462	14.3033	21.0548	8.56793	20.6663	5.59489	17.6367	3.45463
16.9526	14.4484	21.0575	8.46468	20.6581	5.68647	17.6422	3.59216
16.9746	14.2944	21.0709	8.40787	20.6779	5.82342	17.6387	3.54127
16.9782	14.17	21.0681	8.51052	20.663	5.65665	17.6838	2.95821
16.9872	14.3146	21.083	8.44846	20.6651	5.53889	17.6904	3.54115
16.9984	14.5183	21.0919	8.68518	20.6851	5.77318	17.6868	3.42566
16.9871	14.5111	21.1007	8.76808	20.6938	5.90626	17.6936	3.52507
17.0005	14.3331	21.1161	8.86171	20.7037	5.74318	17.6968	3.44055
17.0086	14.2741	21.1077	8.73991	20.722	5.59054	17.6922	3.47673
17.0221	14.4681	21.1272	8.84586	20.7187	5.66156	17.7129	3.7894
17.0274	14.5505	21.1244	8.59296	20.7238	6.14417	17.7084	3.27342
17.0426	14.7171	21.1445	8.71968	20.7293	5.74204	17.728	3.6989
17.0297	14.8757	21.1419	8.80235	20.7405	5.6356	17.7183	3.64831
17.0456	14.7943	21.1641	8.71326	20.7565	5.67814	17.7365	3.72698
17.0517	15.0852	21.1673	8.77663	20.7588	6.07786	17.7381	3.0534
17.0597	14.786	21.1485	8.69141	20.7721	5.52886	17.7439	3.37953
17.0627	14.9379	21.1593	9.07436	20.7694	5.68189	17.7541	3.59674
17.0728	14.8798	21.1665	8.90528	20.7896	5.82816	17.7798	3.59485
17.0884	14.988	21.1788	8.68864	20.7973	5.80771	17.7748	3.742
17.09	14.8622	21.18	8.85002	20.8048	5.82228	17.7731	3.61111
17.1078	14.8562	21.1651	8.6274	20.8059	5.67045	17.7904	3.65371
17.0927	15.1355	21.1705	8.5578	20.8315	5.98783	17.799	3.35246
17.108	15.3163	21.1998	8.93855	20.8109	6.03071	17.8066	3.57833
17.1011	15.0056	21.217	9.07048	20.8284	5.70917	17.8188	3.68272
17.1135	15.2972	21.227	8.81259	20.844	5.79181	17.8164	3.8313
17.1167	15.359	21.2286	9.0152	20.8338	5.9635	17.8147	3.59121
17.1355	15.3029	21.2385	9.01096	20.8291	5.79623	17.8406	3.89318
17.142	15.5258	21.2441	9.1282	20.8461	5.99181	17.8163	3.68576
17.1457	15.446	21.2498	9.0794	20.858	5.84538	17.8579	3.36651
17.1648	15.6937	21.2439	9.11341	20.8595	5.96429	17.839	3.2483
17.1688	15.4668	21.2631	9.2626	20.8634	5.82326	17.8489	3.52901
17.1669	15.5087	21.2801	9.01114	20.8581	6.09398	17.8577	3.40212
17.1796	15.4895	21.2678	9.00287	20.8696	6.30128	17.8694	3.40644
17.1813	15.2444	21.2714	8.8659	20.8939	6.10663	17.8846	3.74402
17.1725	15.3749	21.2741	9.03313	20.8925	5.8345	17.8911	3.62007
17.202	15.4524	21.3024	9.33582	20.9108	6.11617	17.9	3.46494
17.1875	15.7171	21.3038	9.39099	20.8991	5.93731	17.8836	3.22489
17.1982	15.8643	21.3034	9.12362	20.9043	5.93325	17.8966	3.72024
17.2034	15.8829	21.3308	9.31813	20.9085	5.97387	17.9001	3.62635
17.2097	15.6478	21.3307	9.57071	20.9351	5.79957	17.9161	3.73534
17.2179	15.863	21.3264	9.23483	20.946	5.87784	17.9115	3.74333
17.2252	15.7995	21.3409	9.3182	20.9542	6.00909	17.9161	3.58743
17.2416	15.7456	21.3635	9.13902	20.943	5.93246	17.9302	3.81747
17.2225	15.8733	21.3598	9.33323	20.9655	5.79224	17.92	3.49438
17.2449	16.1969	21.3733	9.12517	20.9722	6.12398	17.9633	3.81075
17.273	15.749	21.3734	9.4582	20.9653	5.88113	17.9573	3.614
17.271	15.737	21.3652	9.12977	20.9639	5.90335	17.9651	3.45997
17.2792	15.7512	21.3749	9.53532	20.9815	6.15087	17.9738	3.70332
17.2789	15.591	21.3802	9.58996	20.9575	5.99456	17.9969	3.59518
17.2958	15.6569	21.3798	9.36535	20.9955	5.86325	17.9958	3.87891
17.2826	15.7867	21.3942	9.77909	20.9993	6.09452	18.0069	3.74499
17.3113	16.1002	21.4002	9.46257	21.0038	5.94242	18.0163	3.91079
17.3109	16.1909	21.3999	9.61761	21.035	5.98023	18.0192	3.80881
17.3225	16.2077	21.4037	9.60578	21.0212	6.21136	18.0346	3.82948
17.3153	15.7725	21.4125	9.4174	21.0385	5.94928	18.0468	3.65337
17.3226	15.6449	21.4193	9.2885	21.0471	6.17649	18.0298	3.81035
17.3398	15.1845	21.4395	9.13158	21.0572	5.73033	18.0313	3.52607
17.3763	15.7941	21.4493	9.26519	21.0622	5.7241	18.0519	3.77546
17.3845	15.6072	21.43	9.50379	21.0756	5.83877	18.0519	4.11524
17.3753	15.6504	21.455	9.48029	21.0643	6.35303	18.0661	3.39682
17.3845	15.6384	21.4661	9.61301	21.0756	5.8454	18.0722	4.10077
17.3942	15.8141	21.4831	10.0738	21.0719	5.98879	18.0875	3.69247
17.4014	15.419	21.4822	9.43972	21.0934	6.0838	18.069	3.81071
17.4187	15.7779	21.4799	9.66663	21.1066	6.63439	18.1214	3.61669
17.4212	15.5708	21.5034	9.63339	21.0899	6.18373	18.1058	4.00321
17.4125	15.8287	21.5039	9.80353	21.104	5.96606	18.1186	3.93893
17.4226	15.5959	21.5059	10.0847	21.1044	6.09444	18.1271	3.88226
17.4238	15.7937	21.5242	9.73269	21.1035	6.19069	18.1406	3.51594
17.4217	15.9431	21.5475	9.81783	21.1118	6.39197	18.1486	3.82587
17.4395	15.8808	21.5245	9.80777	21.1154	6.14852	18.1321	3.58693
17.4437	16.0484	21.5464	9.66649	21.1196	6.16874	18.1573	3.69747
17.4522	15.836	21.5668	9.85536	21.1095	6.54045	18.1663	3.5752
17.4549	15.9037	21.5516	10.1017	21.1247	5.93637	18.1553	4.13977
17.4634	16.0215	21.5837	10.282	21.1418	6.49459	18.1834	3.96003
17.4573	15.8353	21.5643	9.68882	21.155	6.2151	18.1989	3.73518
17.4741	15.8713	21.5817	9.97893	21.157	6.15646	18.1826	3.80229
17.5004	15.773	21.5847	9.88213	21.1589	6.06271	18.1859	3.87717
17.4938	15.4361	21.5842	10.0755	21.1721	6.5291	18.19	3.5758
17.509	15.7097	21.5975	9.80989	21.172	6.575	18.2247	3.99363
17.5089	15.6318	21.6208	10.0522	21.1914	6.03889	18.2287	3.88089
17.5305	15.6312	21.6244	10.0059	21.1869	6.10529	18.2171	3.83044
17.5399	16.0722	21.6387	10.2168	21.1961	6.59205	18.2269	3.92175
17.5149	15.5141	21.6351	9.99681	21.2212	6.09071	18.2317	3.76333
17.5476	15.766	21.6435	9.91813	21.2276	6.37752	18.2535	3.81648
17.5532	16.1003	21.6397	9.92791	21.2387	6.4618	18.2528	3.89263
17.5496	16.0053	21.6435	10.2299	21.2318	6.46291	18.2736	3.94705
17.5406	16.097	21.6746	10.1156	21.244	6.06388	18.2894	3.98024
17.5519	15.8507	21.6666	10.0824	21.2552	6.45395	18.2886	3.86481
17.5643	15.5023	21.6678	10.3938	21.2741	6.63378	18.2959	3.87289
17.5831	15.6988	21.6832	10.0563	21.2637	6.55539	18.3094	3.98404
17.5805	16.2654	21.7065	10.077	21.2736	6.39391	18.3017	4.00587
17.6013	16.1462	21.703	9.95065	21.2887	6.56064	18.3138	3.71376
17.5882	16.0915	21.7144	10.04	21.2908	6.61709	18.3242	3.7376
17.5979	16.2001	21.7092	9.95416	21.3014	6.48354	18.3287	3.9113
17.6098	16.0651	21.7252	10.5272	21.3057	6.69905	18.338	3.79394
17.6121	16.2551	21.7419	10.1231	21.3127	6.26306	18.344	3.98548
17.6292	15.9316	21.7373	10.2432	21.315	6.77618	18.3467	3.75785
17.6287	16.4057	21.7621	10.3124	21.3252	6.65577	18.3572	3.84213
17.635	16.2022	21.7551	10.2407	21.3372	6.74423	18.3749	3.89579
17.6518	16.2776	21.76	10.1532	21.3403	6.50449	18.3833	3.92248
17.6605	16.4091	21.7739	10.0769	21.3342	6.60256	18.3701	4.11216
17.6744	16.1881	21.778	10.5123	21.3562	6.29661	18.371	3.81517
17.6756	16.1748	21.7774	10.405	21.3608	6.53893	18.3839	3.95604
17.6794	16.112	21.7942	10.537	21.3646	6.78399	18.3739	3.85264
17.6933	16.1964	21.8174	10.4307	21.3644	6.72186	18.4115	3.94772
17.6889	16.5525	21.807	10.4146	21.383	6.26272	18.4015	3.88869
17.6838	16.7541	21.8308	10.2325	21.4068	6.35504	18.4108	3.93359
17.684	16.1531	21.8311	10.4067	21.406	6.84194	18.4211	4.00183
17.7132	16.0831	21.8401	10.51	21.3993	6.4092	18.4427	3.87917
17.7207	15.8753	21.8316	10.5183	21.4055	6.7849	18.4487	3.81404
17.7425	16.1	21.8563	10.2679	21.4314	6.86352	18.4513	4.09201
17.7291	15.7344	21.8528	10.6485	21.4267	6.73831	18.4582	3.76191
17.7321	15.7212	21.871	10.5444	21.4433	6.52497	18.4331	3.97149
17.7352	15.9087	21.8666	10.5115	21.4585	6.98731	18.4628	3.62786
17.7624	15.6846	21.8937	10.6385	21.4675	6.74839	18.4687	3.75824
17.7659	15.5285	21.8896	10.223	21.4777	7.00221	18.4767	3.77167
17.7492	15.8332	21.8895	10.5877	21.4775	6.98834	18.4776	4.03054
17.7784	16.0922	21.8852	10.5352	21.485	6.66376	18.4978	3.69499
17.7777	15.6773	21.9127	11.0292	21.5026	6.76817	18.5094	3.70916
17.7858	15.7684	21.9128	10.6643	21.4941	7.10685	18.5224	3.90665
17.788	16.0841	21.9182	10.4439	21.4985	6.75654	18.5397	4.08839
17.8269	15.9647	21.9464	10.5233	21.5201	6.90933	18.524	3.88691
17.8101	15.8927	21.9454	10.5242	21.5141	6.70853	18.5386	4.31194
17.8105	15.6997	21.943	10.6794	21.5256	6.65261	18.5347	3.80832
17.8122	16.1723	21.9562	10.5147	21.5417	7.0496	18.548	4.09548
17.823	15.8147	21.9599	10.6461	21.5571	6.88559	18.5592	3.96776
17.8446	15.7676	21.9453	10.6646	21.5604	6.90636	18.5602	3.93979
17.8332	15.5177	21.9776	10.7447	21.5561	6.93555	18.5796	4.07158
17.8508	15.5676	21.9837	10.6494	21.5694	6.87125	18.5864	3.86738
17.8357	15.5908	21.9834	10.5224	21.5696	6.80517	18.5704	3.99485
17.8767	15.2882	21.9972	10.8173	21.5733	6.86482	18.6088	4.15309
17.8898	15.2698	22.0004	10.8654	21.5941	7.20109	18.5985	4.18013
17.897	15.257	22.0069	10.7446	21.608	7.06934	18.6269	3.66915
17.9052	15.2997	22.0191	10.9134	21.5936	6.98158	18.6219	4.01964
17.9074	15.0863	22.0329	10.8596	21.6125	7.07232	18.6308	4.16701
17.9155	15.3126	22.0404	11.0009	21.6253	7.4161	18.637	3.89504
17.9126	15.4028	22.0346	10.9831	21.6164	6.89839	18.6299	3.97112
17.9139	15.6781	22.0389	10.6276	21.6268	6.95784	18.6545	3.56058
17.9345	15.5725	22.0642	11.0202	21.6513	6.94988	18.6538	4.33285
17.9314	15.775	22.0694	10.8338	21.6578	7.25234	18.6863	4.09848
17.9458	15.4272	22.055	10.8104	21.6558	6.99665	18.6691	3.99259
17.9558	15.476	22.0589	10.761	21.6488	7.21832	18.6899	3.9398
17.9552	15.5152	22.0853	11.3283	21.6579	7.09316	18.7065	3.8704
17.9577	15.4239	22.1054	11.2767	21.6837	7.40041	18.6957	3.79038
17.9733	15.8089	22.1071	11.0898	21.679	7.41433	18.7037	4.13475
17.9662	15.8529	22.1128	11.21	21.6795	7.12729	18.7145	3.92998
17.9644	15.7981	22.1343	11.0052	21.6839	7.20781	18.728	4.24894
17.9703	15.8462	22.1396	11.4132	21.6971	6.92041	18.7385	4.00141
17.9878	16.0726	22.1404	11.0479	21.7247	7.24138	18.7168	4.30798
17.9931	15.8933	22.1373	11.4662	21.7298	7.39137	18.7299	4.0159
17.9995	16.0231	22.144	11.3607	21.7436	7.61423	18.7506	4.14813
18.0264	16.2254	22.1448	11.68	21.7367	7.48682	18.7518	4.00619
18.0266	16.2688	22.1545	11.5421	21.7343	7.33717	18.7642	3.5952
18.0277	16.1663	22.1629	11.1816	21.7483	7.2482	18.7507	3.90516
18.0422	16.3052	22.1715	11.3892	21.7743	7.30789	18.7739	4.09207
18.0424	16.0893	22.1832	11.2699	21.7801	7.5119	18.802	4.10649
18.0516	16.3052	22.191	11.2933	21.7797	7.58123	18.7982	4.04216
18.0642	16.5292	22.212	11.0139	21.7781	7.21723	18.8159	3.85545
18.0609	16.2977	22.2143	11.3842	21.8078	7.41956	18.82	4.0428
18.0788	16.1732	22.2306	11.3992	21.8034	7.45768	18.8146	3.88288
18.0855	16.2535	22.2309	11.2844	21.7945	7.23686	18.8265	4.20756
18.0723	16.3325	22.2348	11.4191	21.8136	7.60181	18.8271	4.11344
18.0909	16.6931	22.2335	11.106	21.8248	7.25802	18.8134	3.94972
18.0827	16.5089	22.2334	11.6826	21.8385	7.29592	18.8621	3.88055
18.0877	16.4038	22.2568	11.2795	21.835	7.6925	18.8782	4.11669
18.0941	16.5593	22.2568	11.5121	21.849	7.6987	18.8845	4.23842
18.1	16.2452	22.2609	11.5074	21.8256	7.5641	18.863	3.76109
18.1337	16.026	22.2526	11.3621	21.8452	7.59614	18.8675	4.44755
18.1177	16.3451	22.2698	11.1826	21.8472	7.52209	18.8901	4.17029
18.127	15.9293	22.2904	11.3992	21.8763	7.61071	18.8982	4.086
18.1377	15.985	22.294	11.3755	21.8654	7.56672	18.9062	4.13694
18.1443	16.1575	22.3114	11.5306	21.8707	7.57417	18.9021	4.09886
18.1573	16.538	22.3261	10.9856	21.8942	7.57088	18.9565	4.09156
18.1684	16.0657	22.3395	11.7574	21.8808	7.63985	18.9187	3.93662
18.1691	16.2151	22.3261	11.5435	21.8896	7.48436	18.9403	3.97606
18.188	16.0666	22.3421	11.6545	21.8849	7.43487	18.9505	3.9844
18.1878	15.8731	22.3511	11.9142	21.8987	7.39129	18.963	3.92786
18.2004	16.0043	22.3673	11.7352	21.8976	7.38168	18.9813	4.1185
18.2016	15.9925	22.351	11.6716	21.9069	7.3999	18.9608	4.03149
18.1854	16.2782	22.3524	11.756	21.9	7.60383	18.9737	3.80108
18.2212	16.566	22.3637	11.688	21.9035	7.56036	18.9706	4.14731
18.2109	15.9911	22.3604	11.9494	21.8973	7.77513	18.9945	4.27408
18.2167	15.8841	22.381	11.768	21.9044	7.64941	18.9922	3.84741
18.2483	16.5214	22.3752	11.9416	21.9342	7.49377	18.9928	3.82781
18.233	16.5137	22.3731	11.74	21.9513	7.3271	19.0137	4.21842
18.251	16.2364	22.3784	11.7928	21.9339	7.61839	19.0103	4.14966
18.2634	16.6718	22.4104	11.5432	21.9371	7.80967	18.9983	4.14086
18.2729	16.9419	22.4142	11.7589	21.9382	7.79139	19.027	4.36774
18.2858	16.594	22.4143	11.608	21.9637	7.80189	19.0412	4.17323
18.3004	16.7847	22.4405	11.5306	21.9611	7.77695	19.0256	4.13011
18.2797	16.7041	22.4465	11.8331	21.9971	7.58296	19.041	4.1926
18.3141	16.8722	22.4546	11.3851	21.9884	7.74809	19.0416	4.28671
18.3039	16.8465	22.4448	11.7702	22.0036	7.97852	19.0748	4.39927
18.3119	16.8321	22.4491	11.4689	22.004	7.61499	19.0664	4.12565
18.3001	16.7601	22.4585	11.5501	22.0053	7.74301	19.0753	4.43895
18.3225	16.8272	22.45	11.4382	22.0172	7.9366	19.0922	4.05813
18.3261	16.8696	22.4736	11.4383	22.016	7.72901	19.1109	4.133
18.3164	16.9662	22.4451	11.7011	22.0505	7.90522	19.1006	4.11586
18.3234	16.4638	22.471	11.6978	22.0271	7.91692	19.1234	4.39034
18.3437	16.6059	22.4781	11.8698	22.0542	8.2204	19.1218	4.19649
18.3518	16.1954	22.4831	12.0022	22.0662	7.81084	19.1437	4.34213
18.3708	16.5131	22.4968	11.8591	22.0682	7.92955	19.1446	4.36042
18.3638	16.4864	22.4904	11.8171	22.0679	7.89344	19.1423	4.34805
18.3794	16.2316	22.5148	12.0521	22.0539	8.00174	19.1706	4.58178
18.3949	16.2084	22.5257	11.6584	22.0798	7.57522	19.1604	4.01782
18.3964	15.8078	22.5282	12.1074	22.1147	7.9476	19.1639	4.49125
18.4169	15.9062	22.5419	11.9712	22.1144	7.97001	19.1804	4.26254
18.4154	15.6878	22.5407	12.0394	22.1118	8.06125	19.1812	4.29932
18.4259	15.5871	22.553	11.9271	22.107	8.0108	19.1903	4.49179
18.4265	16.0084	22.5604	12.138	22.1089	7.96956	19.2014	4.71279
18.4489	15.7902	22.5636	12.2975	22.1315	7.94381	19.1968	4.48833
18.4405	15.7692	22.5631	12.3	22.118	7.73602	19.212	4.36706
18.4654	15.4959	22.5817	12.268	22.1315	8.01179	19.214	4.26035
18.4445	15.7891	22.5878	12.2063	22.1679	8.12368	19.2156	4.59251
18.4681	15.7767	22.6066	11.926	22.1631	7.99156	19.2446	4.62198
18.4811	15.5932	22.6073	12.1796	22.1702	7.77197	19.2348	4.57388
18.4565	16.0737	22.6233	12.2885	22.1602	7.69115	19.2274	4.44364
18.4945	15.5064	22.6291	12.3804	22.1806	8.20353	19.2435	4.35639
18.4991	15.7248	22.6241	12.1484	22.181	8.19473	19.2666	4.44896
18.4915	15.8547	22.6327	12.5305	22.199	8.2867	19.2703	4.39812
18.4985	15.8705	22.6395	12.181	22.1979	8.29726	19.2785	4.61047
18.5147	16.0878	22.6558	12.296	22.1943	8.23046	19.2623	4.39854
18.5341	16.0511	22.6513	12.3196	22.2056	8.23319	19.3121	4.17845
18.5357	16.1206	22.672	12.4832	22.2261	8.37338	19.3084	4.57198
18.5415	16.2338	22.6777	12.3858	22.2352	8.19119	19.315	4.46535
18.5489	16.0641	22.6733	12.3001	22.2168	8.4108	19.3114	4.6847
18.569	16.3677	22.6731	12.3586	22.228	8.20689	19.3294	4.37068
18.5692	16.1558	22.6933	12.3215	22.2483	8.38135	19.3383	4.56445
18.5783	15.8118	22.7165	12.3792	22.2709	8.41232	19.3515	4.39182
18.5825	16.1397	22.7188	12.3833	22.2794	8.44952	19.3685	4.51421
18.6037	16.2064	22.7187	12.5139	22.2842	8.09946	19.3653	4.53668
18.5862	16.2493	22.7277	12.6318	22.2815	8.56764	19.3733	4.26259
18.6191	16.0666	22.7372	12.4283	22.2981	8.48402	19.3858	4.63241
18.623	15.9667	22.7372	12.4838	22.3019	8.46382	19.3933	4.52824
18.6051	15.9039	22.7177	12.4768	22.3224	8.47083	19.3912	4.84899
18.6155	16.5293	22.7534	12.783	22.3026	8.50156	19.4044	4.85566
18.6155	16.2578	22.7694	12.4159	22.3211	8.47289	19.4139	4.85181
18.6097	16.1825	22.7726	12.6813	22.3091	8.64955	19.4087	4.50385
18.6146	16.1461	22.7742	12.9021	22.3149	8.50168	19.4261	4.63035
18.6521	16.3884	22.7619	12.6451	22.3312	8.57275	19.4414	4.59807
18.6434	16.5034	22.7841	12.5765	22.3315	8.76341	19.4295	4.27619
18.6708	16.5494	22.7925	12.7912	22.3321	8.62841	19.4576	4.54253
18.6676	16.2963	22.8107	12.9028	22.3341	8.51834	19.4657	4.75494
18.6617	16.4201	22.8228	12.6786	22.3578	8.85895	19.4552	4.71639
18.6448	16.5282	22.8103	12.9501	22.3481	8.64316	19.4685	4.47074
18.6864	16.0958	22.8155	13.0027	22.3559	8.48361	19.4692	4.77063
18.6935	15.8184	22.811	12.8707	22.3713	8.56498	19.4957	4.6909
18.6968	16.0302	22.8465	13.1221	22.3788	8.6585	19.5004	4.65699
18.7267	15.728	22.8477	13.1906	22.3936	8.52169	19.5033	4.88402
18.7097	15.8773	22.8575	13.2858	22.3902	8.28897	19.5172	4.65125
18.7505	15.8671	22.8485	13.3173	22.3969	8.67972	19.5161	4.54589
18.7326	15.8665	22.8662	13.1404	22.3877	8.97496	19.5181	4.69272
18.7521	15.9969	22.868	13.3747	22.408	8.86809	19.5351	4.67974
18.7446	15.8854	22.885	13.2353	22.4126	8.73636	19.5396	4.72163
18.7687	16.041	22.8916	13.3227	22.4285	8.69864	19.5511	4.85316
18.7706	16.0053	22.9048	13.2509	22.4155	8.59479	19.5612	4.86871
18.7709	16.1655	22.9066	13.0987	22.4309	8.60428	19.5655	4.78569
18.7829	16.0332	22.9173	13.4519	22.4325	8.7561	19.5415	4.87393
18.792	16.4408	22.9317	13.4533	22.4333	8.92323	19.5556	4.79496
18.7969	16.0608	22.9354	13.5412	22.4423	8.75074	19.5829	4.58824
18.8132	16.1141	22.9393	13.3769	22.4342	8.67854	19.594	4.56412
18.809	16.6374	22.9498	13.2749	22.4357	9.16198	19.5914	4.78654
18.8026	16.4484	22.9477	13.4743	22.4573	9.07342	19.6057	4.59212
18.8232	15.9933	22.9394	13.5621	22.4778	8.4889	19.6093	4.93007
18.8269	16.3301	22.9641	13.4449	22.4779	8.97749	19.6307	4.82031
18.8457	16.2432	22.9761	13.2183	22.4752	9.0146	19.6283	5.02903
18.8562	16.2796	22.9923	13.8652	22.5028	8.88976	19.6445	4.50839
18.8623	16.4055	22.9925	13.5827	22.5037	8.8275	19.6429	5.08983
18.8705	16.394	23.0152	13.5886	22.5154	9.03343	19.6698	4.84868
18.8659	16.3386	23.0182	13.4108	22.526	8.94991	19.6739	4.81535
18.8765	16.603	23.0068	13.7457	22.5112	9.08335	19.6552	4.63476
18.871	16.4018	23.0028	13.4112	22.5327	9.14607	19.6498	4.79479
18.8908	16.5727	23.0057	13.8619	22.5434	9.20306	19.6874	5.19537
18.9032	16.8185	23.0485	13.644	22.5433	9.47485	19.6908	4.71758
18.8973	16.0695	23.0352	13.8205	22.555	8.92574	19.6911	4.82901
18.9105	16.3065	23.0346	13.6961	22.567	9.18103	19.696	4.86739
18.9179	16.0874	23.0298	13.9948	22.5718	9.242	19.7261	4.81231
18.9252	16.5224	23.0513	13.815	22.5692	9.32203	19.7226	4.70466
18.9239	16.3367	23.0693	13.5577	22.572	9.53231	19.7374	4.75399
18.932	16.521	23.0819	14.1911	22.5897	9.26947	19.7356	4.98941
18.9557	16.422	23.0833	14.0592	22.5778	9.15849	19.7529	4.69963
18.953	16.6729	23.0743	13.6563	22.5878	9.18363	19.7554	4.76352
18.9632	16.6393	23.0939	13.8989	22.5998	9.25011	19.776	4.90941
18.9645	16.8034	23.0921	14.0533	22.6224	9.3503	19.7777	4.73719
18.979	16.2894	23.1158	14.0693	22.6187	9.46153	19.7874	4.7288
18.9867	16.5113	23.1144	14.3295	22.6197	9.21831	19.7784	4.50784
18.9966	16.3775	23.1209	13.9612	22.6368	9.47765	19.7986	4.87591
18.9913	16.528	23.1224	13.6807	22.645	9.53656	19.796	4.88672
18.9868	16.8267	23.1268	13.5656	22.6563	9.37624	19.8178	4.85769
19.0147	16.8131	23.1318	13.783	22.6427	9.20383	19.8186	5.0855
19.0044	16.7017	23.1505	13.5277	22.65	9.18458	19.8143	4.88279
19.0231	16.8175	23.1643	13.6085	22.665	9.44632	19.8308	5.04646
19.0369	16.7289	23.172	13.3726	22.6701	9.32569	19.8172	4.5742
19.0316	16.9786	23.1593	13.4468	22.6599	9.71127	19.838	4.93364
19.0267	17.1001	23.1707	13.2538	22.6728	9.22704	19.8368	4.72754
19.0542	17.0551	23.189	13.3897	22.668	9.43496	19.8491	4.81826
19.0556	16.8886	23.2044	13.2889	22.6722	9.75597	19.8722	5.04664
19.0629	16.9864	23.2039	13.4072	22.6939	9.19301	19.8782	5.03928
19.076	17.1407	23.2191	13.0709	22.7009	9.71695	19.871	4.95943
19.0638	17.2005	23.2165	13.25	22.7248	9.30632	19.8859	4.78666
19.0646	16.9529	23.2246	13.3535	22.706	9.95244	19.8971	4.98047
19.0729	17.147	23.2356	13.64	22.7036	9.85357	19.9183	5.0089
19.0835	16.9425	23.2446	13.4252	22.7462	9.71916	19.9181	4.58834
19.088	17.2474	23.2468	13.579	22.7463	9.77622	19.9459	5.13359
19.097	17.2956	23.2532	13.3825	22.754	9.78118	19.9222	4.7402
19.0856	17.2223	23.241	13.89	22.7442	9.82096	19.9526	4.84272
19.1231	17.1698	23.2584	13.4553	22.7739	9.89028	19.9411	4.81613
19.1129	17.2188	23.2655	13.6501	22.779	9.85986	19.9472	4.90304
19.1287	17.3855	23.2596	14.0082	22.7766	9.67513	19.9695	4.82632
19.137	17.2288	23.2684	13.7745	22.7911	9.7856	19.9687	4.93252
19.1433	16.7703	23.282	13.7026	22.7939	9.70265	19.988	4.99062
19.1741	16.9251	23.3158	13.7045	22.7955	9.74217	19.9794	4.89996
19.1577	16.7268	23.2928	13.4206	22.7975	9.87408	20.0012	5.0158
19.1591	16.8966	23.3014	13.8907	22.8226	9.95422	19.9961	4.92995
19.167	16.5623	23.3065	13.8189	22.8247	9.9062	20.0063	5.05759
19.1822	16.5567	23.3279	13.9869	22.8384	9.59707	20.0214	5.11412
19.177	16.5601	23.3261	13.8442	22.8407	9.7107	20.0159	4.92322
19.1934	16.3897	23.3423	14.1286	22.8537	10.0016	20.027	4.83323
19.1926	16.8803	23.3593	14.2378	22.8477	10.0226	20.0265	4.96544
19.2109	16.6317	23.3514	14.1563	22.8403	9.62397	20.0368	5.36868
19.2183	16.8949	23.3554	14.013	22.8445	9.79595	20.0653	5.21067
19.2276	16.7954	23.3637	14.1804	22.8557	9.98793	20.0557	4.89612
19.2234	16.8996	23.3767	14.0791	22.869	9.93443	20.0679	5.36709
19.2559	16.7536	23.3758	14.0026	22.875	10.0899	20.0744	5.17456
19.2424	16.7094	23.3904	14.0719	22.8822	10.0094	20.0817	5.36309
19.2464	16.9849	23.3884	14.3119	22.8937	10.2621	20.0785	5.25738
19.2584	16.8793	23.4061	14.3938	22.8921	9.79657	20.0972	5.13069
19.2578	16.6081	23.4013	14.2144	22.9152	10.0366	20.1144	4.76602
19.2637	16.8452	23.4204	14.4818	22.9076	9.91407	20.1084	5.43766
19.2751	16.6488	23.4279	14.592	22.8985	10.0235	20.0873	5.34452
19.2756	17.0961	23.4353	14.4838	22.906	10.3449	20.1126	5.09786
19.2583	16.991	23.4381	14.6412	22.919	10.3054	20.1517	5.15037
19.2715	17.3923	23.4636	14.5809	22.9509	10.3006	20.1479	5.35957
19.2964	17.1135	23.4568	14.3484	22.9482	10.3086	20.1477	5.1676
19.3	17.2277	23.4726	14.766	22.9396	10.419	20.1297	5.22404
19.3105	17.4129	23.4675	14.6073	22.9452	9.9967	20.1434	4.89182
19.2987	16.8689	23.4699	14.8566	22.9846	10.0955	20.1698	5.06431
19.3186	17.2189	23.5009	14.768	22.9896	10.0488	20.179	5.25365
19.3293	17.1295	23.4984	14.947	22.9728	10.3176	20.1856	5.26575
19.3273	17.0584	23.5167	14.8836	22.977	10.4339	20.2044	5.24562
19.3191	17.324	23.5011	14.9505	22.9882	10.441	20.2199	5.22925
19.3394	17.5634	23.4984	14.7168	22.9888	10.216	20.2301	5.25435
19.3268	17.3324	23.4902	14.8106	23.0014	10.5744	20.2213	5.20113
19.3483	17.5883	23.5218	15.0172	23.0094	10.2353	20.2133	5.20329
19.3642	17.397	23.5393	15.1857	23.0113	10.2408	20.2303	5.65223
19.3672	17.5679	23.5345	14.7196	23.0255	10.3603	20.2387	5.43542
19.3842	17.6219	23.5301	14.8948	23.0116	10.2365	20.2311	5.71533
19.3561	17.6591	23.5521	14.886	23.0319	10.4175	20.2353	5.32273
19.3681	17.6834	23.5706	15.0608	23.0335	10.3831	20.2478	5.37838
19.3984	17.8343	23.577	15.0774	23.0468	10.3924	20.2559	5.01906
19.3993	17.2264	23.5969	15.4751	23.0418	10.6041	20.2614	5.14658
19.4026	17.1553	23.5825	15.2974	23.0469	10.5724	20.2713	5.19679
19.4197	17.0872	23.5928	15.2287	23.0675	10.3339	20.2748	5.60288
19.4275	16.9943	23.6099	15.3314	23.0777	10.2571	20.2912	5.67978
19.4294	16.9924	23.5869	15.2177	23.083	10.3791	20.2975	5.34825
19.421	17.1952	23.5873	15.5764	23.0991	10.4127	20.3002	5.30634
19.4368	16.8289	23.6236	15.4978	23.09	10.6369	20.3052	5.49181
19.4488	17.0467	23.623	15.2399	23.1006	10.6038	20.3215	5.39253
19.4493	17.3154	23.6328	15.515	23.1096	10.6619	20.3292	5.49601
19.4382	17.2613	23.6372	15.3769	23.1064	10.6869	20.3479	5.41934
19.4598	17.073	23.6432	15.4934	23.1078	10.8486	20.3336	5.47686
19.4578	16.877	23.6281	15.7081	23.1194	10.6104	20.3689	5.75443
19.4517	16.7024	23.6579	15.4358	23.1221	10.6418	20.3593	5.16555
19.4524	16.7608	23.6768	15.4431	23.129	10.6602	20.3685	5.23705
19.4774	17.0124	23.6805	15.5325	23.145	10.755	20.3812	5.39637
19.4873	16.8217	23.6866	15.5298	23.1362	10.4508	20.3734	5.59631
19.5085	16.629	23.6978	15.838	23.1557	10.7086	20.3779	5.71885
19.5171	16.7018	23.7026	16.0151	23.1605	11.0058	20.3888	5.54326
19.5196	16.705	23.7134	15.7957	23.1619	10.8173	20.4015	5.29099
19.5386	16.8072	23.7217	15.8618	23.1522	10.8352	20.4064	5.31324
19.5346	16.9698	23.7316	15.9133	23.1817	10.8693	20.4162	5.4802
19.5533	17.1725	23.7326	16.0281	23.1703	10.9034	20.4177	5.24651
19.5511	16.6988	23.7356	16.3168	23.1819	10.7214	20.4367	5.53065
19.5499	16.9172	23.7558	16.1322	23.1633	10.9267	20.4394	5.44001
19.5586	17.0387	23.7549	16.2063	23.1804	11.1722	20.4533	5.45111
19.5839	17.0242	23.7652	15.9127	23.2025	11.0114	20.4479	5.3956
19.5899	17.2223	23.7748	16.0564	23.2058	11.2097	20.4653	5.51047
19.5911	17.0925	23.7785	16.2348	23.2161	11.0462	20.4791	5.58809
19.5898	17.3094	23.7781	16.1235	23.2126	10.9881	20.4782	5.40363
19.6051	17.3765	23.776	15.9666	23.2163	11.0856	20.4737	5.44241
19.6172	17.1968	23.7729	16.2242	23.2234	11.0028	20.492	5.55843
19.6148	17.0474	23.7968	16.204	23.2366	11.2085	20.4967	5.62029
19.6283	17.0995	23.7907	16.2689	23.2507	11.0455	20.511	5.67412
19.6326	17.4132	23.7863	16.1892	23.2442	10.9751	20.527	5.58546
19.6435	17.1916	23.8061	16.2493	23.2717	10.9498	20.5249	5.75964
19.6486	17.1097	23.8182	16.0408	23.2685	11.1105	20.5268	5.61619
19.6383	17.1659	23.828	16.3186	23.2834	10.9974	20.5293	5.4734
19.6558	17.1736	23.8386	16.1677	23.271	11.2911	20.556	5.91819
19.6574	17.4747	23.8355	16.4151	23.284	11.0609	20.5562	5.82605
19.6626	17.5005	23.8584	16.3287	23.2772	11.1037	20.5693	5.72607
19.6642	17.293	23.844	16.4937	23.2874	11.1881	20.573	5.69573
19.682	17.6687	23.8544	16.7976	23.3015	11.1292	20.5826	5.63268
19.6927	17.5975	23.857	16.4133	23.3005	11.2865	20.6006	5.60962
19.682	17.4736	23.8731	16.4963	23.3167	11.3333	20.602	5.79556
19.6998	17.7444	23.8846	16.7512	23.337	11.31	20.6024	5.65679
19.7121	17.1459	23.8914	16.2623	23.3309	11.3855	20.6021	5.6638
19.7185	17.0694	23.8939	16.0961	23.352	11.4968	20.617	5.60073
19.7334	16.8893	23.8997	16.3418	23.3412	11.2641	20.6183	5.56964
19.7369	17.1004	23.9144	16.3587	23.3604	11.5052	20.6266	5.5253
19.7261	17.3041	23.9005	16.3626	23.3568	11.3637	20.6392	5.60724
19.7307	17.3152	23.9299	16.2178	23.3696	11.4624	20.6352	5.5996
19.7481	17.4311	23.9283	16.1161	23.3886	11.5392	20.6709	5.66304
19.7488	17.2633	23.9504	16.1164	23.3977	11.2447	20.6653	5.53877
19.7377	17.4515	23.9385	15.8502	23.3962	11.5402	20.6528	5.47127
19.7452	17.1141	23.9376	16.2517	23.4058	11.4686	20.6559	5.65814
19.7624	17.3894	23.9208	16.1641	23.3999	11.7032	20.682	5.94136
19.7668	17.4697	23.9581	16.2488	23.4007	11.4127	20.6969	5.56601
19.7656	17.7387	23.9533	15.9247	23.3996	11.4546	20.6857	5.64036
19.763	17.659	23.9728	16.1692	23.4161	11.3829	20.6986	5.54609
19.7644	17.6065	23.9843	16.1539	23.4244	11.5276	20.7054	5.62446
19.7902	17.4825	23.9674	16.2961	23.4113	11.9988	20.7274	5.94726
19.7894	17.7817	23.9854	16.6046	23.4323	11.7921	20.7291	5.4925
19.8061	17.6298	23.9778	16.2514	23.4491	11.8482	20.7326	5.63205
19.8049	17.764	24.0043	16.2719	23.4596	12.0016	20.744	5.83317
19.8117	18.027	24.0185	16.2328	23.4529	12.0201	20.7572	5.40508
19.8263	17.8779	24.0112	16.3853	23.4659	12.1734	20.7514	5.55017
19.8347	17.5576	24.0152	15.9864	23.4854	12.0364	20.7742	5.86106
19.8319	17.9245	24.0179	16.2319	23.4784	11.7412	20.7751	5.9294
19.8446	18.0556	24.0366	16.3126	23.4807	12.2521	20.7896	5.86274
19.8421	18.2943	24.0505	16.5766	23.48	12.0005	20.7959	5.70193
19.849	18.1499	24.0393	16.4321	23.506	11.8295	20.8145	5.8408
19.8378	18.2839	24.0438	16.325	23.498	12.0693	20.8065	5.58526
19.8611	17.9872	24.0672	16.6871	23.505	12.0891	20.8199	5.92906
19.8685	18.5177	24.0864	16.9362	23.5087	11.9832	20.8327	5.71328
19.8748	18.2952	24.0924	16.8599	23.5324	12.0718	20.8251	5.84344
19.8766	18.1335	24.0828	16.621	23.5216	12.0249	20.8457	5.88791
19.8849	17.5962	24.0971	16.9381	23.5404	11.9305	20.8427	5.69812
19.8803	18.4249	24.1	16.848	23.5235	12.2066	20.8594	5.939
19.884	17.8625	24.125	17.0257	23.5258	12.0192	20.8559	5.78503
19.9063	17.9965	24.1069	16.3652	23.538	12.3084	20.8517	5.76252
19.9056	18.0495	24.1389	17.088	23.5356	12.1872	20.8554	5.85849
19.9159	18.2898	24.1401	17.312	23.5495	12.1849	20.8727	5.49689
19.9282	18.4565	24.1447	16.9257	23.558	12.1349	20.8642	6.18486
19.9182	18.1711	24.1532	16.6996	23.5651	12.1136	20.88	5.79334
19.9186	18.3646	24.1542	17.1428	23.5594	11.9684	20.8897	5.88469
19.9399	17.9554	24.1493	17.1036	23.5867	12.22	20.8983	5.97653
19.9595	17.8311	24.1845	17.2884	23.6062	12.4278	20.9082	5.75414
19.9512	17.9707	24.1912	17.0365	23.5884	12.2303	20.9146	6.13781
19.9507	18.2391	24.1793	17.1325	23.6219	12.2029	20.9346	5.96869
19.9467	17.9665	24.1948	17.0083	23.6216	12.0803	20.9314	5.85699
19.9623	17.9213	24.2048	17.3056	23.624	12.236	20.9309	5.70351
19.975	18.1717	24.2137	17.7202	23.6287	12.4414	20.9191	5.78282
19.9724	18.2922	24.203	17.3519	23.6225	12.6676	20.9695	5.9669
19.9666	18.1514	24.2156	17.7276	23.6355	12.1355	20.9573	5.975
19.9645	18.1311	24.2266	17.5133	23.6339	12.4974	20.9684	6.25254
20.002	18.2537	24.2358	17.6268	23.6421	12.5363	20.9565	6.08513
20.0036	18.2473	24.2387	17.598	23.6567	12.3876	20.9722	5.96485
20.0226	18.7489	24.2522	17.0877	23.6577	12.7579	20.9875	6.0714
20.0203	18.1799	24.2686	17.0387	23.6693	12.5972	21.0047	6.12306
20.0243	18.3879	24.2668	17.3966	23.6896	12.5494	21.0123	5.97621
20.0248	18.0947	24.2798	17.361	23.6838	12.5895	21.0276	5.805
20.0334	18.5557	24.2805	17.5465	23.7074	12.6892	21.0293	6.1726
20.0397	18.1524	24.2761	17.7642	23.713	12.6118	21.0312	6.2139
20.0318	18.1592	24.2944	17.578	23.7144	12.752	21.0389	6.11871
20.0509	18.2083	24.2878	17.6733	23.733	12.5545	21.0438	6.03022
20.0562	17.8906	24.2955	17.6283	23.7476	13.0432	21.05	6.47299
20.072	17.9041	24.3157	17.8597	23.7361	12.5589	21.06	6.0211
20.0778	18.0626	24.3262	17.6971	23.7542	13.1175	21.0853	6.2042
20.0658	18.0965	24.3195	18.1191	23.7592	12.781	21.0744	6.05525
20.0805	18.2571	24.3076	18.0108	23.7738	12.8587	21.0964	5.80421
20.0995	18.2692	24.3436	18.3069	23.7798	12.6844	21.1031	5.98583
20.0906	17.7875	24.3692	18.1769	23.7798	13.1687	21.102	6.21679
20.0923	18.2205	24.3554	17.9462	23.7848	12.9615	21.1065	5.94896
20.1102	18.089	24.3592	18.0395	23.7835	13.5386	21.1183	6.10894
20.1329	18.1794	24.3774	18.2861	23.8041	12.87	21.119	5.932
20.1422	18.1149	24.3876	18.0155	23.8037	12.9367	21.135	6.12864
20.1548	18.0837	24.4021	18.066	23.8184	13.2181	21.1356	6.29304
20.1471	18.056	24.3833	18.1918	23.812	13.0776	21.1553	6.24555
20.1534	18.0877	24.3941	18.3051	23.8341	13.4407	21.1513	6.46732
20.1436	18.1091	24.4188	18.4964	23.8362	13.4232	21.1691	6.04005
20.1547	17.8011	24.4164	18.3334	23.8371	13.4153	21.1686	6.34337
20.167	18.0098	24.422	18.6093	23.8287	13.2693	21.1871	6.34505
20.1961	17.7879	24.4132	18.5025	23.8553	13.4803	21.1867	6.08237
20.1827	17.5235	24.4418	18.76	23.8563	13.5805	21.1972	6.17917
20.1956	17.6124	24.4453	19.1413	23.8798	13.4872	21.2022	6.45295
20.1907	17.3783	24.4614	18.48	23.8763	13.5891	21.206	5.98397
20.1924	17.6422	24.4617	18.6948	23.8963	13.3425	21.2025	6.38235
20.2306	17.8686	24.47	18.7755	23.9068	13.3087	21.2034	6.25974
20.2203	17.5401	24.494	18.6649	23.9068	13.6945	21.2182	6.17627
20.2273	17.4614	24.4866	18.7326	23.9039	13.517	21.2321	6.41366
20.2089	17.8542	24.4953	19.3317	23.9096	13.7094	21.2451	6.24284
20.2432	17.7034	24.4983	19.4252	23.9229	13.5997	21.2623	6.27574
20.2645	17.5387	24.5228	19.0463	23.9003	13.4369	21.2431	6.16794
20.2694	17.8585	24.4946	19.1733	23.946	13.788	21.2542	6.42739
20.285	17.893	24.53	19.153	23.9249	13.9388	21.2768	6.60899
20.2762	17.903	24.535	19.2021	23.9342	13.7347	21.2676	6.18916
20.2901	18.0734	24.541	19.1384	23.9523	13.8246	21.2785	6.23058
20.2955	18.0915	24.5435	19.4201	23.9623	13.7063	21.2742	6.31501
20.3068	18.2367	24.5483	19.0231	23.9728	13.8704	21.2942	6.38107
20.3131	18.0919	24.541	19.1078	23.9838	14.1701	21.2972	6.24485
20.3175	18.1966	24.5557	19.1245	23.9666	13.6285	21.2966	6.27389
20.3175	18.3217	24.5687	19.2381	23.998	13.7723	21.3047	6.69606
20.3164	18.1546	24.5615	19.0898	24.0032	13.7483	21.3255	6.7399
20.3353	18.3799	24.5629	19.443	23.9912	13.8271	21.3251	6.89222
20.3373	18.3518	24.574	19.068	24.0213	13.9733	21.3421	6.46333
20.3409	18.2574	24.564	19.5064	24.0306	14.0842	21.3389	6.37789
20.3698	18.5792	24.5936	19.3693	24.0386	14.1381	21.3435	6.54553
20.3686	18.6448	24.5987	19.62	24.0422	14.1447	21.3441	6.48739
20.3798	18.5647	24.6096	19.4767	24.0383	14.1379	21.3796	6.69266
20.3843	18.7688	24.6195	19.7225	24.0393	14.1004	21.3739	6.38297
20.395	18.5449	24.6158	19.4048	24.0455	13.9939	21.3847	6.52018
20.4046	18.65	24.6313	19.7214	24.068	14.364	21.3839	6.59254
20.3988	18.728	24.6526	19.635	24.0633	14.3365	21.3939	6.58939
20.4197	19.0047	24.6266	19.7576	24.0509	14.2932	21.4136	6.33003
20.4344	18.5642	24.6505	19.5928	24.0851	14.4777	21.4057	6.66601
20.4179	18.6982	24.6636	19.9983	24.0903	14.4242	21.4226	6.80226
20.4273	18.7834	24.6619	19.8347	24.0899	14.4685	21.4272	6.99158
20.4319	18.8808	24.671	20.034	24.1024	14.2492	21.4299	6.81383
20.4319	18.638	24.6715	20.0038	24.1143	14.471	21.4296	6.77892
20.4512	18.6469	24.6914	20.2682	24.1235	14.5295	21.4585	6.61012
20.4633	18.7175	24.6941	20.2325	24.1243	14.0892	21.4652	6.58989
20.4735	18.6842	24.6927	20.3683	24.1393	14.3687	21.4684	6.92938
20.4639	18.8242	24.7216	20.3163	24.1446	14.6126	21.4566	6.87328
20.4726	18.7251	24.7212	20.2193	24.1367	14.6298	21.4728	6.80559
20.4794	18.9917	24.7157	20.5841	24.1683	14.6227	21.4807	7.06975
20.4873	18.9136	24.7209	20.6931	24.1545	14.3315	21.4947	6.88343
20.4973	18.6999	24.7237	20.3704	24.1641	14.5894	21.4986	6.89172
20.5015	18.4585	24.7379	20.5219	24.1597	14.753	21.5119	6.79634
20.5024	18.1933	24.7501	20.6002	24.1802	14.7337	21.5065	6.84348
20.5235	18.5634	24.7532	20.2382	24.1899	14.6566	21.5046	7.15449
20.5201	18.5736	24.7654	20.641	24.1849	15.1946	21.546	6.6905
20.5271	18.507	24.7748	20.6456	24.1854	14.9626	21.5495	6.84292
20.5334	18.5797	24.7713	20.631	24.193	14.8366	21.5644	6.79939
20.5462	18.9592	24.7838	20.4786	24.2135	14.9795	21.5543	7.08787
20.5375	18.7702	24.7829	20.769	24.2109	14.9161	21.5619	6.6396
20.5456	18.8019	24.7896	20.6016	24.2339	15.0974	21.5797	7.00539
20.5541	18.906	24.7824	20.7149	24.2428	14.9199	21.5784	6.83673
20.5614	19.0192	24.8039	20.7635	24.2518	15.1452	21.5745	6.79877
20.5535	18.6852	24.8299	20.9137	24.2645	14.9929	21.5968	6.7417
20.5823	18.8039	24.8298	21.0757	24.2628	15.2866	21.604	6.85023
20.5776	18.5745	24.8231	20.9266	24.2546	15.0952	21.6151	7.13803
20.5765	18.8957	24.8352	20.7731	24.2533	15.2662	21.6214	6.92817
20.5868	18.8399	24.8504	20.9418	24.2769	14.9881	21.6239	7.03652
20.6007	19.4363	24.8676	21.3093	24.2751	15.3493	21.6411	7.06626
20.5883	19.0339	24.8724	21.0073	24.2799	15.0248	21.6503	6.89785
20.5831	18.7185	24.8789	21.256	24.2905	15.1	21.6464	6.86105
20.6024	19.2944	24.8795	21.3203	24.3101	15.5145	21.6464	7.33449
20.6038	19.0593	24.8952	21.1574	24.3018	15.3877	21.672	7.06743
20.6141	19.2886	24.8845	21.2528	24.3181	15.4201	21.6775	7.27834
20.6207	19.2506	24.8966	20.8961	24.3198	15.4179	21.6911	6.99339
20.6275	19.1021	24.9205	20.8971	24.3302	15.4533	21.699	6.91998
20.6317	19.0503	24.919	20.779	24.332	15.6207	21.7006	7.15367
20.6225	19.0398	24.9288	20.5682	24.3183	15.5233	21.7069	6.90417
20.6333	19.14	24.9389	20.6012	24.3306	15.556	21.6994	7.21199
20.666	19.5971	24.943	20.7543	24.3519	15.5844	21.7096	6.75245
20.6547	19.6853	24.9547	20.8169	24.3591	16.048	21.7257	6.96279
20.6611	19.5079	24.9411	20.9092	24.3699	15.5437	21.741	6.90391
20.6577	19.4652	24.9628	20.8745	24.372	15.7212	21.7368	7.12947
20.6627	19.6415	24.9771	20.6421	24.3763	15.5403	21.7294	7.24084
20.6706	19.3475	24.9684	21.0943	24.3772	15.5062	21.7452	7.08559
20.6836	19.8329	24.9715	21.1497	24.4061	15.6023	21.7708	7.3055
20.6687	19.7864	24.9855	20.7751	24.4163	15.7223	21.7798	6.86119
20.6892	19.5398	25.0019	20.6698	24.4193	15.7793	21.756	7.38607
20.705	19.8291	24.9996	21.0224	24.4078	16.0738	21.7774	7.39409
20.7019	19.6505	25	20.9375	24.4143	15.98	21.7765	7.18507
20.697	19.6565	25.0166	21.0307	24.4437	15.9961	21.8031	7.59402
20.7056	19.6956	25.0395	20.738	24.435	15.7806	21.7994	7.02512
20.7266	19.9377	25.034	21.2899	24.4509	16.1605	21.8012	7.36715
20.7347	19.5925	25.045	21.2637	24.4419	16.1966	21.8036	7.28537
20.7469	19.8717	25.0482	20.856	24.4518	16.0106	21.8295	7.45136
20.7405	19.8026	25.0682	21.0522	24.4581	16.1027	21.8407	7.42171
20.7586	19.5382	25.0623	21.2625	24.474	16.2927	21.8586	7.44173
20.7647	20.2587	25.0564	21.6286	24.4593	16.2232	21.864	7.69013
20.7827	20.0437	25.0626	21.2371	24.4923	16.3036	21.8623	7.53667
20.7778	19.9824	25.0651	21.3715	24.4876	16.1942	21.8636	7.18106
20.7827	20.2484	25.0916	21.4521	24.5002	16.3413	21.877	7.38357
20.8091	20.1989	25.0932	21.1458	24.5084	15.9036	21.8938	7.38042
20.8108	20.1972	25.0947	21.6435	24.5195	16.3038	21.896	7.53228
20.8137	20.0688	25.0887	21.869	24.5193	16.2544	21.92	7.42794
20.8237	20.0695	25.115	21.9893	24.531	16.4451	21.9174	7.45171
20.8386	19.7502	25.1175	22.0633	24.546	16.2842	21.9177	7.56905
20.8266	19.8456	25.1255	22.0059	24.5407	16.6416	21.9141	7.28117
20.8314	19.9398	25.1468	21.623	24.5624	16.0891	21.9451	7.47946
20.8383	19.7539	25.1513	21.6115	24.5629	16.4974	21.9403	7.64187
20.8667	19.8356	25.1422	22.0362	24.5835	16.582	21.9573	7.55215
20.8747	20.042	25.1417	21.9274	24.5749	16.3723	21.9617	7.8475
20.866	20.3269	25.157	21.78	24.5829	16.7117	21.9647	7.67715
20.8682	20.1049	25.1494	21.8491	24.5935	16.8933	21.9406	7.89451
20.874	20.1121	25.1652	22.1474	24.6089	16.6146	21.968	7.80406
20.8828	19.3214	25.1676	22.4709	24.6003	16.9368	21.9694	7.71278
20.9087	19.626	25.178	22.0802	24.6146	16.9501	21.9813	7.36771
20.9231	19.9992	25.1792	22.0104	24.6282	16.9487	21.9772	7.7157
20.9404	19.4528	25.178	22.2859	24.6213	17.1944	21.9924	7.78815
20.9422	20.106	25.1742	22.4856	24.6248	16.6496	22.0116	7.83003
20.9348	19.923	25.199	22.225	24.6381	16.9088	22.0017	7.66146
20.9443	19.8554	25.228	22.1826	24.6469	17.0345	22.0257	7.68366
20.9482	19.8208	25.2223	22.5851	24.6435	16.9218	22.0158	8.0435
20.9488	19.7992	25.2321	22.6411	24.6608	17.1781	22.0274	7.75081
20.9433	19.788	25.2369	22.7508	24.6579	17.16	22.0251	7.54482
20.9924	19.6256	25.2379	22.741	24.6432	17.4184	22.0328	7.51408
20.9957	19.7771	25.2381	23.011	24.6576	17.1682	22.0559	7.65373
20.9999	19.6756	25.2572	22.5009	24.6593	17.1099	22.0481	7.84126
20.9809	19.7833	25.2637	22.7625	24.6726	17.3097	22.0578	7.87841
21.0153	19.4494	25.2782	22.6714	24.6827	17.1104	22.0706	7.50586
21.0251	19.5484	25.2763	22.5072	24.6732	17.1574	22.0853	7.78993
21.019	19.3149	25.3037	22.5164	24.6975	17.5409	22.0887	7.9868
21.0523	19.4925	25.2904	22.6611	24.7068	17.3719	22.111	7.75689
21.0613	19.2519	25.3142	22.7496	24.6946	17.3708	22.1135	7.96388
21.0459	19.3673	25.3248	22.7745	24.6882	17.3332	22.1071	7.94854
21.0638	19.5224	25.3166	22.7176	24.7023	17.4951	22.0995	8.29136
21.0758	19.5752	25.3029	23.0024	24.7322	17.4824	22.1197	8.09793
21.0853	19.638	25.34	22.7559	24.7343	17.5004	22.1323	7.90912
21.0888	19.5659	25.3455	22.4515	24.7369	17.6305	22.1439	8.06149
21.0917	19.7477	25.3461	22.9937	24.7509	17.9496	22.1646	8.00752
21.1033	19.5388	25.3479	22.9629	24.7554	17.8669	22.1686	7.99921
21.0987	19.8921	25.3539	23.265	24.7596	17.6804	22.1714	8.37767
21.1077	19.746	25.3582	23.1882	24.7707	17.5846	22.1871	8.19891
21.1075	20.0735	25.3711	23.6038	24.7604	17.7372	22.185	8.22847
21.137	19.8458	25.3918	23.5537	24.7853	17.9549	22.1891	8.16167
21.1285	19.8667	25.3925	23.6088	24.7837	17.8084	22.1801	8.03415
21.1314	19.7813	25.4041	23.1158	24.7893	18.1467	22.1915	8.10437
21.1461	20.0335	25.3988	23.2357	24.8034	17.9998	22.2144	8.24312
21.1382	19.5657	25.4251	23.3057	24.8206	18.0559	22.2197	8.20881
21.1405	20.1783	25.4106	23.837	24.8253	17.7494	22.2145	8.42593
21.1667	19.8078	25.4239	23.9067	24.8242	17.9733	22.2283	8.4271
21.1667	19.7703	25.4312	23.8175	24.8415	18.2399	22.2344	8.12948
21.1925	19.4883	25.43	23.708	24.8579	17.9602	22.2291	8.4118
21.1977	20.3113	25.454	23.571	24.8345	18.1127	22.248	8.33866
21.2037	19.6513	25.4484	23.6429	24.8696	18.3257	22.2616	8.43237
21.2071	19.6671	25.4547	23.9816	24.8778	18.3231	22.261	8.17393
21.2132	19.8417	25.4758	24.1447	24.8674	18.0279	22.2638	8.39678
21.2143	19.6446	25.4671	23.9184	24.878	18.5134	22.2774	8.62326
21.2171	20.0715	25.4753	24.3881	24.8874	18.213	22.2941	8.34856
21.2151	19.6201	25.4839	24.033	24.9029	18.3121	22.2859	8.28306
21.2322	19.966	25.4857	24.0156	24.8966	18.1952	22.2884	8.41568
21.2394	20.0578	25.4932	23.9888	24.914	18.6904	22.2914	8.24821
21.2523	19.7905	25.5006	24.2104	24.9192	18.5873	22.3161	8.39218
21.2596	19.9405	25.4985	24.3912	24.9127	18.771	22.3353	8.50857
21.2703	19.8889	25.5302	24.3416	24.9145	18.5954	22.3125	8.66416
21.2843	20.1995	25.5302	24.432	24.9345	18.3989	22.3163	8.81254
21.2837	20.3595	25.5378	24.5099	24.9516	18.5682	22.3374	8.64418
[truncated: 3,983 more rows]

## Sheet: Figure EV4E
red dataset
Time (s)	Normalized fluorescence intensity
0	1
57	0.94848
112	0.9453
187	0.93289
246	0.90373
304	0.89764
360	0.87629
418	0.83194
476	0.82561
533	0.77204
591	--
647	0.7348
703	0.71336
765	0.68242
823	0.67597
880	0.61288
940	0.59527
1002	0.58845
1062	0.57951
1119	0.5567
1173	0.55628
1228	0.52665
1286	0.51826
1342	0.51313
1398	0.49174
1453	0.48502
1512	0.47885
1577	0.45251
1646	0.46315
1701	0.43825

## Sheet: Figure EV4F
Time (s)	Hysteresis area (pN um)
0	143.084
66	160.734
124	103.662
184	95.9195
244	128.089
305	100.796
363	105.608
421	92.0305
480	134.26
538	89.238
593	122.366
650	158.135
710	90.8995
767	99.166
824	127.478
880	101.633
936	86.9315
990	91.9955
1046	88.5355
1104	111.415
1161	89.824
1216	54.5975
1272	16.752
1334	44.147
1391	73.702
1446	34.5525
1503	51.1155
1562	2.5695
1619	19.4455
1676	2.3775
1731	7.465
1788	14.8295
1845	42.5965
1901	3.882
1955	13.0305
2030	0.6155
2087	12.425
2142	30.17
2217	-20.228
2276	-22.3165
2334	1.435
2390	-3.756
2448	-17.263
2506	-40.0475
2563	-24.3215
2621	-16.7585
2677	-36.9605
2733	-96.751
2795	-7.582
2853	-36.218
2910	-33.239
2970	-34.5245
3032	-45.6905
3092	-45.183
3149	-38.402
3203	-33.984
3258	-28.6035
3316	-29.184
3372	-53.0265
3428	-8.0905
3483	-108.669
3542	-25.313
3607	-117.103
3676	-34.691
3731	-30.1755
3791	-40.7205
