# Supplementary material for: Two distinct conformational states define the interaction of human RAD51‐ATP with single‐stranded DNA
Source: EMBO J. 2018 Mar 5;37(7):e98162. doi: 10.15252/embj.201798162 (PMC5881629; doi:10.15252/embj.201798162)
Supplement: Supplementary file 5 — Source Data for Expanded View and Appendix [file EMBJ-37-e98162-s008.zip › EMBOJ_98162_SourceData_EVfigures/EMBOJ_98162_SourceData_figEV5.xlsx]

## Sheet: Sheet1
DNA extension (um)	Force (pN)
4.96173	0.06097
4.95887	0.07423
4.97848	-0.09183
5.00973	-0.06685
5.03983	0.04932
5.06247	-0.00776
5.09277	0.03078
5.1109	0.01184
5.14419	0.07866
5.15772	-0.06684
5.17845	-0.03186
5.20895	-0.07575
5.23815	0.0612
5.26067	0.12972
5.2927	0.11535
5.31737	0.14493
5.34216	0.22352
5.37471	0.24263
5.40382	0.25763
5.41892	0.30306
5.45544	0.52494
5.48787	0.38733
5.50885	0.42031
5.53943	0.45752
5.56286	0.49729
5.58998	0.62501
5.61685	0.69711
5.64645	0.59538
5.67008	0.49123
5.70028	0.61178
5.72483	0.7255
5.7562	0.57665
5.78513	0.50052
5.795	0.54517
5.82031	0.62552
5.84393	0.69208
5.87014	0.62693
5.89977	0.56449
5.92425	0.49732
5.95894	0.48919
5.98368	0.56081
6.0026	0.53859
6.03665	0.63662
6.06866	0.67927
6.08581	0.86561
6.12174	1.1671
6.14156	1.19319
6.16541	1.30651
6.1948	1.30837
6.22263	1.41883
6.24657	1.24036
6.2771	1.27503
6.29945	1.33305
6.32471	1.25888
6.35909	1.51101
6.38804	1.58989
6.41827	1.74081
6.44423	1.70555
6.46424	1.7786
6.4904	1.85108
6.52282	1.9113
6.54903	2.00032
6.57256	2.13351
6.60398	2.22614
6.62806	2.2006
6.65628	2.19257
6.68415	2.0514
6.70744	2.21139
6.7401	2.10391
6.7625	2.16513
6.78872	2.25131
6.82125	2.17932
6.84228	2.16251
6.87101	2.04988
6.90699	2.1008
6.92732	2.08628
6.95341	1.83889
6.9804	1.76519
7.01375	1.93146
7.03672	1.73903
7.06167	1.90256
7.09951	1.74819
7.12138	1.6754
7.14417	1.66115
7.17722	1.52834
7.20627	1.68728
7.23581	1.61095
7.26056	1.77765
7.28632	1.6671
7.31166	1.78325
7.34003	1.93752
7.36455	2.05618
7.39376	2.12543
7.41315	2.33605
7.44328	2.4246
7.46766	2.54943
7.49125	2.64141
7.5255	2.62158
7.55373	2.75506
7.57678	2.90788
7.60664	3.03662
7.63168	2.9399
7.65495	2.96647
7.68413	3.02602
7.7172	3.09181
7.74034	3.27226
7.76493	3.40703
7.79749	3.33696
7.82335	3.22207
7.84933	3.35324
7.87728	3.47758
7.90725	3.51209
7.93341	3.41039
7.95706	3.37673
7.98717	3.1623
8.01571	3.27189
8.04221	3.29232
8.0752	3.39738
8.10389	3.38227
8.12591	3.38436
8.14523	3.55907
8.17819	3.40399
8.2013	3.40991
8.23367	3.61502
8.26474	3.77142
8.2884	3.68679
8.31713	3.6915
8.34384	3.64297
8.37131	3.59337
8.39562	3.71591
8.42684	3.61975
8.45632	3.67913
8.48064	3.82249
8.50729	3.66529
8.53708	3.83089
8.56209	3.78778
8.58917	3.99045
8.61974	3.93004
8.64431	3.9921
8.66953	3.80403
8.69974	3.78359
8.72569	3.75409
8.75618	3.69092
8.78692	3.78888
8.80619	3.82162
8.83641	3.87947
8.85403	3.88594
8.885	4.00306
8.91545	3.74058
8.93927	3.80319
8.9779	3.88783
8.99975	3.95641
9.02381	4.01911
9.04507	3.9264
9.07832	4.12762
9.11094	4.00694
9.13372	4.15291
9.16075	4.04498
9.18983	4.15262
9.2116	4.01428
9.24525	4.14848
9.27006	4.08848
9.30248	4.08422
9.33571	4.04086
9.36143	4.16278
9.38609	4.26517
9.40698	4.19428
9.43737	4.14076
9.46593	4.11448
9.49397	4.31582
9.52602	4.30773
9.54584	4.23301
9.57337	4.24102
9.59575	4.31211
9.62797	4.23615
9.65633	4.3257
9.68738	4.42228
9.71999	4.20167
9.74075	4.3261
9.76241	4.16392
9.79534	4.07503
9.82459	3.97132
9.85322	3.98275
9.88251	3.98329
9.90729	4.04039
9.93602	4.14773
9.96363	4.24146
9.99207	4.02725
10.0225	4.15878
10.0503	4.02373
10.076	4.08314
10.1079	4.11243
10.1282	4.16087
10.1608	3.86659
10.1828	3.81771
10.2177	3.8258
10.2375	3.8663
10.2728	3.80485
10.295	3.81659
10.3255	3.90301
10.3553	3.96765
10.3801	4.04668
10.412	3.94149
10.4379	4.01729
10.4595	4.04735
10.4872	4.2249
10.5172	4.136
10.5468	4.28581
10.5698	4.39232
10.6028	4.37072
10.6263	4.40321
10.6571	4.64999
10.6862	4.54399
10.7121	4.61786
10.7345	4.6217
10.7591	4.62604
10.7921	4.71214
10.8202	4.75996
10.8472	4.83288
10.8727	4.76565
10.9031	4.69017
10.9287	4.81593
10.9584	4.91079
10.9876	4.78291
11.0109	4.88306
11.0436	4.88755
11.0678	4.89363
11.0948	4.9526
11.1238	4.96594
11.1543	4.98251
11.1776	4.84792
11.2088	4.92478
11.2332	4.87029
11.2598	4.8049
11.293	4.81377
11.3133	4.83136
11.3438	4.75746
11.3742	5.06085
11.4006	4.91043
11.4282	4.91693
11.4465	4.78207
11.4783	4.86652
11.5055	5.02117
11.535	4.78503
11.5659	4.84381
11.5948	5.09567
11.6247	4.99029
11.6456	5.0259
11.6753	5.1163
11.7032	4.99541
11.7293	5.08058
11.756	5.20522
11.7871	5.22504
11.8085	5.22055
11.8355	5.23347
11.8652	5.42791
11.8916	5.31001
11.9197	5.53478
11.9484	5.58326
11.9711	5.44172
12.0007	5.57488
12.0252	5.53928
12.0566	5.76193
12.0792	5.7649
12.1061	5.92055
12.1427	5.7504
12.1648	5.70282
12.1888	5.80645
12.2243	5.99336
12.2521	5.89905
12.273	6.01616
12.3085	6.03986
12.3353	5.98381
12.3581	5.75125
12.3831	5.91289
12.4181	5.88336
12.4444	5.90397
12.4721	6.00981
12.4966	5.86413
12.5262	6.01264
12.5554	5.89345
12.5778	5.74662
12.6044	5.81915
12.636	5.65798
12.6605	5.88816
12.6947	5.75915
12.7237	5.93196
12.7433	5.87262
12.77	5.93726
12.7998	5.83344
12.8228	6.0238
12.8559	5.94015
12.8862	5.8867
12.9037	5.89578
12.9371	5.92933
12.9657	6.01182
12.9976	5.89607
13.0268	5.94722
13.0522	5.98986
13.0778	6.05715
13.1046	6.01489
13.1328	6.08986
13.16	5.993
13.1933	6.17095
13.2238	6.24838
13.2459	6.38539
13.2688	6.30642
13.2937	6.2183
13.3259	6.32716
13.3578	6.43654
13.3866	6.40742
13.4127	6.64835
13.4366	6.51919
13.4601	6.5294
13.487	6.54343
13.5184	6.52086
13.5511	6.52753
13.5838	6.58022
13.6075	6.4736
13.631	6.49806
13.6587	6.56883
13.6818	6.57033
13.7183	6.442
13.7455	6.65878
13.7704	6.51382
13.7997	6.7341
13.8245	6.6508
13.8494	6.73199
13.8712	6.84973
13.9001	6.79355
13.9363	6.72532
13.9627	6.74033
13.9806	6.73321
14.0061	6.86578
14.0444	6.88523
14.0666	6.85098
14.0999	6.87644
14.1264	7.02069
14.1567	7.1279
14.1728	6.937
14.2015	6.98814
14.2341	6.9736
14.2669	7.05668
14.2953	6.90038
14.3193	6.81876
14.3409	6.85158
14.3734	6.99816
14.4034	6.98144
14.4295	7.03911
14.46	6.94475
14.4886	7.00363
14.5124	7.02928
14.5389	6.84085
14.561	6.92843
14.5927	6.84131
14.6207	6.7756
14.6529	6.72004
14.6812	6.75536
14.7065	6.70902
14.7318	6.79358
14.7605	6.87528
14.7905	6.91772
14.8224	6.80715
14.8446	6.84142
14.8617	6.87403
14.8828	6.9069
14.9062	6.99514
14.9322	6.94682
14.9609	7.00275
14.9869	7.03841
15.0184	7.05948
15.0488	7.11265
15.0687	7.27543
15.1008	7.35567
15.125	7.37889
15.1557	7.33473
15.1828	7.50165
15.2124	7.57646
15.2349	7.68221
15.261	7.86842
15.2959	8.0411
15.3166	7.88091
15.345	7.94413
15.3716	7.97603
15.4039	8.019
15.4271	8.11212
15.4545	8.18043
15.4828	8.19604
15.5089	8.07449
15.5388	8.1372
15.567	8.0749
15.5984	8.02598
15.6158	8.27425
15.6512	8.18677
15.6741	8.20825
15.705	8.16885
15.7302	8.08262
15.7528	8.19813
15.7768	8.01071
15.8032	8.05251
15.8359	8.12283
15.8618	8.1555
15.8899	8.20242
15.9182	8.10707
15.9431	7.98472
15.967	7.91585
15.9942	7.94855
16.0269	8.00606
16.0511	8.00576
16.0782	8.09662
16.1088	8.05089
16.1362	8.07071
16.156	8.16201
16.1921	8.14369
16.2176	8.25185
16.2437	8.2873
16.272	8.27054
16.3019	8.20184
16.3298	8.23685
16.3535	8.43196
16.383	8.44914
16.4047	8.43582
16.4385	8.4501
16.4634	8.56132
16.491	8.67448
16.5136	8.63458
16.5477	8.48321
16.577	8.24007
16.6014	8.29677
16.6346	8.50477
16.6571	8.34244
16.6818	8.37613
16.7121	8.47718
16.7432	8.3941
16.768	8.57932
16.7938	8.41686
16.8182	8.65793
16.8462	8.41334
16.8768	8.59436
16.8994	8.49853
16.9325	8.37641
16.9548	8.53312
16.9871	8.40075
17.0069	8.4722
17.0384	8.32013
17.0714	8.32873
17.1005	8.33262
17.1251	8.29952
17.1474	8.51249
17.175	8.44024
17.2009	8.34845
17.2302	8.46861
17.2602	8.34025
17.2916	8.52591
17.3165	8.62307
17.3415	8.60467
17.3692	8.54256
17.3978	8.91273
17.4283	8.82214
17.46	8.76336
17.4804	8.97015
17.508	9.04753
17.534	8.98414
17.5596	8.89013
17.5913	8.99563
17.6206	9.00739
17.6462	9.16203
17.6735	9.03009
17.6994	9.09514
17.7336	9.22792
17.7568	9.2129
17.7943	9.17351
17.8184	9.17224
17.8396	9.2401
17.8664	9.28421
17.8956	9.26667
17.9275	9.21992
17.9532	9.13754
17.9782	9.08146
18.0099	9.30559
18.0352	9.35044
18.0629	9.32126
18.0916	9.3468
18.1155	9.48658
18.1444	9.56296
18.1805	9.40563
18.2087	9.5881
18.2257	9.29583
18.2578	9.48918
18.2895	9.34679
18.319	9.43298
18.3463	9.38849
18.3728	9.38278
18.4006	9.6052
18.4248	9.37147
18.4547	9.54798
18.4859	9.55765
18.5112	9.53324
18.5445	9.57737
18.5643	9.59885
18.5893	9.50505
18.6205	9.61906
18.6472	9.77628
18.6757	9.76996
18.7012	9.83001
18.7287	9.76608
18.7551	9.92059
18.7776	9.66647
18.8099	9.90317
18.8355	9.86248
18.8622	10.1084
18.895	10.0515
18.9219	10.0963
18.9522	10.0537
18.9714	10.0755
18.9954	10.2259
19.0323	10.306
19.0574	10.3328
19.0876	10.4453
19.1108	10.5883
19.1323	10.5472
19.1628	10.6863
19.1909	10.659
19.2178	10.7369
19.2457	10.9236
19.2748	10.8803
19.3024	11.0382
19.326	11.0602
19.359	11.0421
19.3881	11.1077
19.4173	11.0288
19.4432	11.1463
19.4729	11.0984
19.4954	11.071
19.5284	11.1929
19.5563	11.1684
19.5783	11.2843
19.6133	11.2439
19.6384	11.3425
19.6648	11.2385
19.6926	11.1681
19.7204	11.325
19.7472	11.2347
19.7708	11.3119
19.8033	11.3184
19.8316	11.3318
19.8541	11.3507
19.8828	11.4587
19.9108	11.4875
19.9332	11.5119
19.9564	11.5573
19.9944	11.5317
20.0176	11.5542
20.043	11.7489
20.0729	11.8982
20.1002	11.7521
20.1244	11.7005
20.1556	11.5746
20.1815	11.8192
20.2087	11.8125
20.2404	11.8739
20.263	11.7914
20.2938	11.9033
20.3195	12.0512
20.352	12.0272
20.3718	12.0884
20.3999	12.1185
20.4324	12.2295
20.4602	12.2888
20.4811	12.3606
20.5093	12.2264
20.5386	12.399
20.5632	12.2891
20.5946	12.3467
20.6203	12.3942
20.6458	12.5276
20.6799	12.4469
20.7005	12.5571
20.7353	12.5632
20.7518	12.6165
20.7798	12.6796
20.8125	12.8392
20.8348	12.7569
20.8633	12.9199
20.8933	13.024
20.9234	13.0093
20.9466	12.8986
20.9783	13.1966
21.0029	13.2403
21.0288	13.191
21.0527	13.1829
21.0902	13.412
21.1114	13.7057
21.1444	13.7544
21.1567	13.8721
21.1913	13.9661
21.2104	13.9889
21.2375	14.1218
21.2706	13.9579
21.2985	14.0524
21.3288	14.0644
21.3512	14.301
21.3823	14.4117
21.4134	14.4475
21.4298	14.7069
21.4644	14.8702
21.4846	14.9675
21.5126	14.7778
21.5395	14.9423
21.5689	15.0462
21.596	14.8081
21.6231	14.9062
21.6492	14.9262
21.6743	14.964
21.7062	14.8867
21.7275	14.9664
21.7603	15.1671
21.7916	15.2566
21.8146	15.2038
21.8423	15.1925
21.8697	15.2264
21.8942	15.3579
21.9212	15.4181
21.9478	15.3466
21.975	15.6852
21.9994	15.7344
22.0314	15.7577
22.0583	15.8487
22.0793	15.8202
22.1026	15.9849
22.14	16.0959
22.1673	16.3262
22.188	16.1758
22.2213	16.1862
22.246	16.1989
22.2734	16.2916
22.293	16.5368
22.3271	16.7473
22.353	16.7459
22.3808	16.8781
22.407	17.1008
22.4345	17.1788
22.4566	17.2948
22.4943	17.3923
22.5039	17.4798
22.5449	17.5969
22.5652	17.6076
22.5963	17.5576
22.617	17.8103
22.644	17.857
22.6757	17.86
22.7062	18.124
22.7304	18.2947
22.7586	18.2485
22.7827	18.4264
22.8005	18.6204
22.8268	18.7029
22.8594	18.8187
22.8884	18.9964
22.9146	19.1446
22.9392	19.1315
22.9703	19.3392
22.9862	19.6384
23.0175	19.5414
23.0419	19.7962
23.0655	19.896
23.0998	19.9446
23.1307	20.2394
23.1451	20.217
23.1721	20.4287
23.2106	20.6935
23.2296	20.9886
23.2601	21.0705
23.2845	21.1906
23.3098	21.2888
23.3305	21.431
23.3548	21.6425
23.3887	21.7434
23.4161	21.977
23.44	22.0437
23.4667	22.1386
23.4885	22.3731
23.5172	22.5744
23.5478	22.7718
23.5706	22.9257
23.5927	22.8737
23.6181	23.2816
23.6427	23.2359
23.6635	23.5166
23.689	23.6588
23.7167	23.8024
23.7443	24.1075
23.773	24.1582
23.8021	24.4181
23.8218	24.5175
23.8514	24.6169
23.8787	24.5746
23.9044	24.5832
23.9374	24.7503
23.961	24.8427
23.9933	25.0156
24.0132	25.2535
24.0316	25.4566
24.0646	25.8245
24.0895	25.8014
24.1169	26.1966
24.1465	26.4683
24.1691	26.6202
24.1946	26.8673
24.2172	27.1825
24.2457	27.3914
24.2732	27.6004
24.2918	27.8953
24.3251	28.1373
24.3469	28.3199
24.3713	28.5463
24.3963	28.8353
24.4203	29.149
24.4478	29.3058
24.4774	29.4206
24.5022	29.8993
24.5247	29.8316
24.5481	30.0644
24.571	30.3706
24.6033	30.68
24.6298	30.9244
24.6491	30.9526
24.679	31.2965
24.699	31.761
24.7202	31.9168
24.7518	32.1427
24.7772	32.5213
24.7974	32.5023
24.82	33.0263
24.8482	33.1996
24.8738	33.3426
24.8954	33.9062
24.9224	34.0652
24.9505	34.262
24.9753	34.6818
24.9948	34.9285
25.0247	35.2717
25.0436	35.5913
25.072	35.8552
25.1034	35.9817
25.1234	36.5024
25.149	36.7305
25.1727	37.0707
25.1988	37.3417
25.2197	37.5787
25.2455	37.8126
25.2749	38.2342
25.2985	38.7917
25.3183	39.0331
25.3486	39.4307
25.3696	39.8635
25.3922	40.1223
25.4199	40.4194
25.4472	40.6809
25.4708	41.0796
25.4952	41.5495
25.5194	41.8165
25.5455	42.2116
25.5656	42.4068
25.5983	42.683
25.6188	43.2053
25.6429	43.4522
25.665	43.8342
25.7002	44.2951
25.7206	44.6677
25.7463	44.936
25.7663	45.5883
25.7953	45.7107
25.8146	46.0541
25.8346	46.5895
25.862	46.8157
25.8793	47.1938
25.9085	44.1472
25.9355	41.4292
26.0143	41.8194
26.0338	42.053
26.0628	42.4772
26.085	42.8775
26.1071	43.2625
26.1403	43.5304
26.1618	43.89
26.1864	44.3249
26.2096	44.6123
26.2379	44.1079
26.2619	44.3363
26.2954	44.7338
26.3247	45.2347
26.3487	45.7291
26.3648	46.2105
26.3932	46.4732
26.4163	46.8796
26.4396	47.2611
26.4693	47.7254
26.4907	48.0269
26.5141	48.5207
26.5355	49.1035
26.5579	49.4549
26.5858	49.9483
26.6076	50.4781
26.641	50.956
26.665	51.3502
26.6846	51.7908
26.704	52.3443
26.7336	52.5489
26.7583	53.0476
26.7852	53.5088
26.8094	54.0356
26.8268	54.4459
26.852	54.8206
26.8727	55.3284
26.8973	55.791
26.9193	56.17
26.9494	56.7516
26.9744	57.1398
26.9925	57.6825
27.01	58.1955
27.0359	58.612
27.062	58.9035
27.0888	59.4815
27.111	59.9912
27.1386	60.3727
27.157	60.8374
27.1819	61.3559
27.2012	61.7523
27.2275	62.3355
27.2461	62.8946
27.2743	63.3444
27.2986	63.9292
27.3207	64.2746
27.3421	64.7326
27.3665	65.1711
27.3915	65.6099
27.4091	66.4617
27.4376	66.8089
27.4546	67.3809
27.4829	67.9668
27.5069	68.5033
27.5274	68.8378
27.5424	69.4326
27.5698	69.9777
27.5961	70.5302
27.6163	70.8984
27.6389	71.4969
27.6634	71.9672
27.6859	72.3271
27.7024	72.8805
27.7344	73.4883
27.7469	74.0538
27.7637	74.6434
27.7972	75.1364
27.8167	75.8743
27.8363	76.3132
27.8556	76.9203
27.8808	77.4785
27.9011	78.171
27.9279	78.6002
27.9541	79.0636
27.9711	79.4788
27.9947	79.9638
28.0197	80.7172
28.04	81.2725
28.0635	81.697
28.0852	82.1532
28.1062	82.7465
28.1323	83.3259
28.1524	83.9403
28.173	84.5248
28.1939	85.0149
28.2212	85.4363
28.2423	86.2832
28.2654	86.7836
28.2894	87.3338
28.3146	87.9679
28.3308	88.6086
28.3589	88.7797
28.3729	88.6868
28.3804	88.8359
28.3801	88.6846
28.3766	88.6298
28.3772	88.6516
28.3771	88.6649
28.3803	88.5137
28.3766	88.6083
28.3791	88.576
28.3824	88.4521
28.3764	88.5157
28.3823	88.4011
28.3808	88.5556
28.3824	88.5506
28.3803	88.6389
28.3803	88.5627
28.3806	88.5677
28.3821	88.3851
28.3843	88.4511
28.3799	88.2938
28.39	88.2654
28.3837	88.1649
28.3857	88.2836
28.3891	88.3168
28.3798	88.3718
28.3858	88.3777
28.3856	88.2617
28.3794	88.3749
28.3867	88.2376
28.3932	87.6326
28.3724	87.102
28.3488	86.4605
28.3311	85.7493
28.3059	85.2251
28.2878	84.6029
28.2632	83.8554
28.2371	83.2572
28.2166	82.701
28.1938	82.1453
28.1742	81.6847
28.1525	81.0674
28.1295	80.4049
28.1093	80.0051
28.0811	79.4928
28.0596	78.921
28.0384	78.2787
28.0179	77.8268
27.9917	77.2059
27.9713	76.6369
27.9427	76.0512
27.9238	75.3669
27.905	74.8839
27.8737	74.1965
27.8546	73.9158
27.8362	73.3375
27.8111	72.8381
27.7885	72.3344
27.769	71.7601
27.7441	71.1635
27.7211	70.709
27.7023	70.2109
27.6775	69.577
27.6558	69.1089
27.6314	68.5914
27.6149	68.1107
27.5869	67.4713
27.5589	67.031
27.5418	66.5318
27.516	65.9543
27.4974	65.4363
27.4752	65.081
27.4538	64.5586
27.424	64.0028
27.4078	63.4537
27.3807	63.0491
27.3563	62.5192
27.3387	62.0016
27.319	61.508
27.2919	60.9958
27.2631	60.5016
27.2411	60.1054
27.2241	59.6393
27.198	59.0011
27.1728	58.5654
27.1548	58.3056
27.1273	57.7968
27.1108	57.2946
27.0807	56.5981
27.0538	56.3742
27.0342	55.9489
27.0122	55.4051
26.997	54.8506
26.9718	54.681
26.9424	54.1776
26.9312	53.7488
26.9126	53.4445
26.8863	52.9796
26.8603	52.4562
26.8429	52.0315
26.8186	51.4563
26.7921	51.0938
26.7672	50.6836
26.74	50.2914
26.7124	49.8557
26.6942	49.3424
26.6782	48.9198
26.6516	48.448
26.6234	48.0157
26.5953	47.33
26.5758	47.1738
26.5477	46.7512
26.5243	46.4064
26.5073	45.8234
26.4814	45.3585
26.457	45.2412
26.423	44.6675
26.4012	44.1832
26.3783	43.7899
26.3541	43.3076
26.3303	43.0897
26.3132	42.7902
26.285	42.402
26.2595	42.1122
26.2361	41.9107
26.214	41.4835
26.1907	41.0274
26.1731	40.6193
26.1404	40.3323
26.1114	39.9763
26.0907	39.5931
26.0722	39.331
26.0388	39.0571
26.0209	38.8237
25.9969	38.4507
25.9701	38.3064
25.9393	37.8634
25.9169	37.5205
25.8964	37.3543
25.8702	36.8323
25.8441	36.8692
25.8293	36.417
25.7981	36.0711
25.7767	35.8945
25.7539	35.6623
25.7276	35.2736
25.6983	35.1825
25.6734	34.8382
25.6511	34.6548
25.6235	34.3432
25.5977	34.0536
25.5787	33.5229
25.5472	33.2917
25.5258	33.2137
25.5035	32.9501
25.4796	32.6345
25.452	32.2794
25.4268	32.0228
25.3999	31.7481
25.3743	31.4448
25.347	31.1914
25.3279	30.9242
25.3048	30.6414
25.2742	30.5151
25.2493	30.234
25.227	29.8855
25.2001	29.7014
25.1765	29.386
25.1463	29.3444
25.1279	28.8739
25.1017	28.7315
25.0744	28.3677
25.0568	28.0814
25.0237	27.9231
25.0044	27.7926
24.972	27.6425
24.9496	27.5147
24.9202	27.2355
24.8977	26.9905
24.8747	26.7356
24.8517	26.5465
24.8241	26.3363
24.7972	26.1726
24.7704	25.9442
24.7503	25.6652
24.7222	25.6082
24.6991	25.384
24.6686	25.2162
24.6432	25.0684
24.6203	24.7265
24.5898	24.4536
24.5675	24.3498
24.5479	24.1036
24.5145	23.945
24.4887	23.8152
24.4679	23.5988
24.439	23.5039
24.4095	23.2312
24.3915	23.0876
24.3635	22.7716
24.3437	22.7109
24.3098	22.6624
24.284	22.3472
24.2632	22.1575
24.2369	21.9635
24.2068	21.7931
24.1895	21.503
24.1678	21.335
24.137	21.1764
24.1033	21.2156
24.0861	20.9001
24.0509	20.9798
24.0418	20.8815
24.0442	20.9195
24.0485	21.0385
24.0474	21.1526
24.0401	20.9954
24.0438	21.0866
24.0459	21.0179
24.0389	21.1548
24.0411	21.0729
24.0424	21.0105
24.0448	21.075
24.0475	21.062
24.045	21.0497
24.0471	21.2874
24.041	21.2149
24.0404	21.1979
24.0396	21.1045
24.0478	21.1719
24.0457	21.2447
24.0426	21.2742
24.0474	21.2074
24.0466	21.2901
24.0446	21.2312
24.0454	21.3183
24.0455	21.2816
24.0373	21.4186
24.0409	21.2889
24.0386	21.2951
24.0454	21.2367
24.0444	21.162
24.0441	21.4147
24.0473	21.2236
24.0391	21.0543
24.0419	21.1109
24.0431	21.2371
24.0398	21.1989
24.044	21.1239
24.0405	20.9879
24.0466	21.0209
24.0473	21.1703
24.048	21.0234
24.0454	21.2211
24.0444	21.0225
24.0407	21.0952
24.0443	20.9833
24.0446	21.1865
24.0452	21.1111
24.043	21.1065
24.0426	21.025
24.0431	21.1592
24.0429	21.1404
24.0389	20.9978
24.0396	21.0223
24.0382	20.9648
24.044	21.1188
24.0443	21.2024
24.0422	21.0405
24.0437	21.1154
24.0385	20.9737
24.0423	21.1308
24.0445	21.1374
24.0368	21.0734
24.0427	21.0714
24.0463	20.8306
24.0252	20.7427
24.0026	20.6805
23.9824	20.3615
23.9542	20.256
23.9325	20.3021
23.9024	19.9147
23.8738	19.8408
23.8556	19.8116
23.8268	19.5595
23.7925	19.5453
23.7696	19.1985
23.7453	19.3673
23.7172	18.9877
23.6975	18.8155
23.6726	18.9327
23.6422	18.6443
23.6122	18.5138
23.5862	18.4111
23.5612	18.2142
23.5347	18.2472
23.5048	18.0951
23.4862	18.0582
23.457	17.7145
23.435	17.6997
23.4041	17.5048
23.3749	17.3602
23.3511	17.3965
23.3387	17.3084
23.3197	17.1524
23.2856	17.0478
23.2589	16.9771
23.2313	16.7949
23.2024	16.7861
23.1769	16.5784
23.1505	16.4317
23.1278	16.3676
23.1032	16.1581
23.0729	16.1878
23.0483	16.0626
23.016	16.062
22.9947	15.8787
22.9632	15.782
22.9444	15.6183
22.9109	15.5802
22.8958	15.4736
22.8657	15.3999
22.838	15.3485
22.8087	15.3063
22.7874	15.2964
22.7665	15.0798
22.7277	15.082
22.7077	14.9294
22.6786	14.8984
22.6527	14.5677
22.6234	14.6891
22.6069	14.5499
22.5746	14.3451
22.5429	14.4168
22.5253	14.2936
22.4854	14.0347
22.4653	14.1342
22.4342	14.0334
22.4117	13.8662
22.3863	13.7953
22.3525	13.6948
22.3308	13.6218
22.2997	13.7086
22.2702	13.475
22.2473	13.3655
22.2247	13.3489
22.1952	13.325
22.166	13.1787
22.1396	12.9236
22.1115	13.0218
22.0901	12.8482
22.0596	12.9686
22.0395	12.873
22.0043	12.7064
21.9778	12.6947
21.949	12.7443
21.9213	12.5846
21.9014	12.4935
21.8763	12.452
21.8501	12.2704
21.825	12.4291
21.7885	12.1979
21.764	12.1931
21.7408	12.2732
21.7127	12.1919
21.6879	11.9322
21.6536	11.8422
21.6316	12.0668
21.6021	11.9053
21.572	11.8818
21.5477	11.7453
21.5204	11.7033
21.493	11.5651
21.4682	11.572
21.4388	11.5832
21.4089	11.4242
21.3818	11.3003
21.3592	11.3494
21.3275	11.098
21.2983	11.231
21.2765	11.1964
21.2445	11.0638
21.218	11.0402
21.1896	11.0355
21.1651	10.8422
21.142	10.8294
21.1136	10.8752
21.0914	10.8311
21.0646	10.6424
21.0312	10.6554
21.0075	10.6864
20.989	10.6573
20.9551	10.5842
20.9272	10.5023
20.8947	10.4836
20.8687	10.421
20.8444	10.2329
20.8178	10.3133
20.787	10.2314
20.7634	10.1518
20.7313	10.188
20.7074	10.1769
20.6777	10.1293
20.6524	9.96706
20.6261	9.86875
20.5964	9.9246
20.573	9.78774
20.5466	9.78813
20.5108	9.79517
20.4904	9.77488
20.4671	9.69236
20.4309	9.74193
20.4025	9.65715
20.381	9.66475
20.3511	9.86786
20.3255	9.56379
20.2991	9.62355
20.2712	9.5706
20.2407	9.51506
20.2129	9.4698
20.1846	9.60316
20.1594	9.50728
20.1356	9.39775
20.1096	9.26532
20.0775	9.32035
20.0497	9.27766
20.022	9.15497
19.9967	9.24315
19.9714	9.03848
19.9428	9.16722
19.9161	9.13593
19.8941	9.0605
19.862	9.06124
19.8339	9.14411
19.8134	9.11095
19.7813	9.14436
19.7547	8.95225
19.7268	8.91376
19.7006	8.96334
19.6738	8.84292
19.6512	8.72999
19.6201	8.69724
19.5911	8.7302
19.5642	8.52909
19.5408	8.68915
19.5091	8.59508
19.4823	8.66596
19.4539	8.60746
19.432	8.62136
19.4006	8.48671
19.3673	8.44485
19.3403	8.45975
19.3102	8.34318
19.2915	8.38286
19.2598	8.27663
19.2282	8.32096
19.2007	8.20395
19.174	8.23646
19.1461	8.08363
19.1229	7.88571
19.0906	7.85817
19.0595	7.84243
19.0358	7.72089
19.0101	7.84846
18.9804	7.78286
18.9617	7.87236
18.9299	7.80703
18.904	7.67801
18.8754	7.65145
18.8497	7.6504
18.8172	7.57637
18.7879	7.64211
18.7668	7.56226
18.7374	7.53077
18.7097	7.56395
18.6836	7.53966
18.6538	7.478
18.626	7.53009
18.5978	7.49576
18.5802	7.5394
18.5475	7.40023
18.5182	7.40809
18.4892	7.45676
18.4633	7.49058
18.4289	7.32615
18.4084	7.22162
18.3816	7.4348
18.3516	7.3504
18.3235	7.27977
18.2963	7.14278
18.2725	7.20532
18.2412	7.20223
18.2114	7.28945
18.1838	7.21341
18.1569	7.01105
18.1313	7.12335
18.1014	7.21134
18.0724	7.17444
18.0559	7.09939
18.0444	7.2001
18.0143	7.05478
17.9864	7.19068
17.9542	7.14482
17.9269	7.01811
17.8974	7.13688
17.8757	7.04907
17.8493	7.2162
17.8319	7.10795
17.8095	7.04377
17.7812	7.10288
17.7573	7.0542
17.7345	7.01544
17.7143	6.88968
17.6845	6.85087
17.6623	6.94048
17.6303	6.81767
17.6003	6.60437
17.577	6.63375
17.5445	6.55347
17.5174	6.61894
17.4893	6.47037
17.4694	6.3576
17.4414	6.44063
17.4126	6.30541
17.3848	6.35221
17.3598	6.17533
17.335	6.13249
17.3056	6.13085
17.2843	6.06675
17.2516	5.96021
17.2246	5.89508
17.1949	6.0382
17.1712	5.77597
17.1387	5.95624
17.1239	5.95555
17.0857	5.91044
17.0587	6.04354
17.0316	5.94593
17.0078	5.90485
16.9777	5.99773
16.9489	5.93814
16.9253	5.95793
16.8937	5.98142
16.8703	5.99111
16.8379	5.93013
16.8127	5.87978
16.7833	5.90659
16.7601	5.94973
16.7338	5.83809
16.7026	5.81757
16.6751	5.91064
16.6483	5.80663
16.6172	5.86357
16.5965	5.82473
16.5677	5.72983
16.5418	5.77373
16.5066	5.82809
16.4896	5.91037
16.4523	5.85796
16.4268	5.82682
16.4057	5.8791
16.3727	5.70959
16.3485	5.85752
16.3258	5.81673
16.2873	5.72095
16.2629	5.72616
16.2369	5.84459
16.2185	5.67352
16.1901	5.77144
16.1638	5.87874
16.1364	5.76507
16.1024	5.85745
16.0739	5.73427
16.0537	5.83194
16.0219	5.87211
15.9977	5.70836
15.9698	5.78786
15.9457	5.87302
15.9156	5.79776
15.8874	5.71431
15.8625	5.84046
15.8305	6.10644
15.8008	6.04617
15.7702	5.85264
15.7476	5.92824
15.722	5.88959
15.6943	6.06054
15.6644	5.92854
15.6354	5.76059
15.6087	5.92197
15.5831	5.90263
15.5562	5.83918
15.5332	5.94391
15.5017	5.93704
15.4749	5.84063
15.4419	5.64574
15.4166	5.76741
15.3921	5.7124
15.3613	5.75766
15.3347	5.68738
15.3049	5.69113
15.2798	5.45708
15.2501	5.43973
15.2299	5.43188
15.2019	5.25583
15.1704	5.4275
15.1465	5.4567
15.1194	5.23353
15.087	5.13875
15.0644	5.13961
15.0427	5.21628
15.0053	5.1494
14.9781	5.14125
14.9524	5.15932
14.922	5.09206
14.8896	5.2232
14.8672	5.08884
14.8371	5.14553
14.8099	5.22236
14.785	5.11656
14.7634	5.13519
14.7265	5.19213
14.7096	5.0459
14.6785	5.02314
14.645	5.07337
14.619	4.98486
14.587	4.9792
14.5575	4.93741
14.5327	5.06688
14.5045	5.04705
14.478	4.83154
14.452	5.04477
14.4304	4.89998
14.3959	4.7912
14.3655	4.83731
14.3426	4.72292
14.315	4.6759
14.2855	4.79862
14.2617	4.61231
14.2336	4.75831
14.203	4.63429
14.1775	4.6527
14.1543	4.63628
14.1205	4.52896
14.0994	4.55899
14.0707	4.52131
14.0434	4.6185
14.0102	4.46795
13.9916	4.63763
13.9664	4.60091
13.9372	4.64204
13.9031	4.56258
13.8779	4.54578
13.8481	4.47499
13.82	4.53935
13.7979	4.53949
13.7724	4.47699
13.7407	4.56629
13.7106	4.60331
13.6991	4.56032
13.7025	4.46993
13.6757	4.52455
13.6418	4.62183
13.6242	4.56283
13.5966	4.54768
13.5639	4.57074
13.5377	4.46873
13.5111	4.53031
13.4825	4.64524
13.4551	4.4334
13.4259	4.4265
13.3986	4.45554
13.3712	4.46011
13.3425	4.38445
13.3104	4.41017
13.2907	4.36899
13.2637	4.29809
13.2365	4.15812
13.206	4.14937
13.1776	4.12658
13.1516	4.15145
13.1202	4.14369
13.0938	4.05805
13.0723	4.03185
13.0443	4.03949
13.0131	3.97075
12.9874	4.05493
12.9559	4.14468
12.9287	3.87285
12.9003	3.95561
12.8748	4.01114
12.8462	3.89095
12.8183	4.02339
12.7911	3.89365
12.7649	3.90589
12.7333	3.86731
12.7159	3.73472
12.679	3.87393
12.6491	3.90296
12.6222	3.98313
12.5928	3.94365
12.5682	3.96724
12.5392	3.81345
12.51	3.86621
12.4927	3.91432
12.4636	4.01525
12.4303	4.04443
12.4006	3.90553
12.3749	3.77033
12.3497	3.81893
12.3259	3.87376
12.2964	3.7978
12.2649	3.88936
12.2388	3.81448
12.2044	3.89617
12.1767	3.80436
12.1518	3.82465
12.1257	3.75161
12.0955	3.70088
12.074	3.79259
12.0435	3.70798
12.0158	3.5731
11.9909	3.69906
11.9633	3.68482
11.9372	3.86952
11.9029	3.69685
11.8812	3.64819
11.8461	3.56972
11.8211	3.43026
11.7992	3.58414
11.7678	3.64193
11.7402	3.33692
11.7125	3.53621
11.6852	3.52562
11.6549	3.52744
11.6303	3.46547
11.6059	3.42681
11.5747	3.43831
11.5476	3.42775
11.5209	3.26921
11.4895	3.37178
11.4721	3.24238
11.4404	3.38944
11.4165	3.44426
11.3802	3.37597
11.3539	3.43373
11.3285	3.59789
11.2954	3.52486
11.2762	3.54257
11.2491	3.57752
11.2157	3.35845
11.1879	3.41702
11.1626	3.51121
11.1352	3.50533
11.1022	3.4301
11.0782	3.51084
11.0526	3.50287
11.0185	3.32576
10.9924	3.2979
10.9661	3.29187
10.932	3.14521
10.908	3.29815
10.8828	3.10734
10.8471	3.1548
10.8291	3.07581
10.8027	3.09088
10.7755	3.17146
10.7467	3.20493
10.7182	3.30336
10.6891	3.13745
10.6624	3.09228
10.6358	2.97312
10.6086	2.98389
10.5823	3.03837
10.5555	2.8638
10.5294	3.00507
10.4964	2.93434
10.4715	2.77021
10.4393	2.95598
10.4187	2.75913
10.3888	2.79703
10.3576	2.69416
10.3268	2.66712
10.3007	2.63876
10.2775	2.70596
10.245	2.72087
10.218	2.67724
10.1929	2.58159
10.1635	2.71819
10.1364	2.85694
10.1055	2.7878
10.0801	2.6282
10.0506	2.66656
10.0259	2.72875
9.99585	2.69664
9.96776	2.61062
9.93648	2.61031
9.90992	2.60853
9.88473	2.56193
9.85683	2.61559
9.82884	2.61346
9.79637	2.62444
9.76955	2.69695
9.74859	2.65055
9.71875	2.74201
9.68828	2.74354
9.65829	2.54802
9.637	2.5947
9.60599	2.69669
9.58357	2.65981
9.55163	2.77516
9.52279	2.67371
9.49427	2.77108
9.4628	2.76925
9.43285	2.55397
9.40567	2.51386
9.38393	2.66159
9.35226	2.50723
9.32636	2.6462
9.2971	2.76126
9.27298	2.56453
9.23954	2.45169
9.21214	2.59087
9.19248	2.57433
9.16279	2.48396
9.13946	2.51729
9.10792	2.51965
9.07929	2.51509
9.04244	2.4284
9.01871	2.2953
8.99631	2.46348
8.97257	2.53534
8.94136	2.43137
8.90905	2.43987
8.88265	2.55943
8.85563	2.48555
8.82587	2.39665
8.79799	2.44332
8.77039	2.30485
8.74364	2.37519
8.72169	2.32366
8.68897	2.39984
8.65752	2.461
8.63465	2.40882
8.60332	2.2452
8.57732	2.55952
8.5528	2.46792
8.51983	2.39564
8.49203	2.43368
8.46711	2.41986
8.44328	2.51185
8.41137	2.49635
8.38463	2.65375
8.35562	2.56059
8.32701	2.45005
8.29732	2.50926
8.27781	2.34901
8.24667	2.41035
8.21866	2.54863
8.19036	2.40531
8.1626	2.41934
8.13667	2.36705
8.10779	2.33477
8.08082	2.35085
8.05592	2.39936
8.02346	2.25665
7.99407	2.31745
7.96739	2.45674
7.94354	2.23958
7.91955	2.38334
7.89207	2.36694
7.86059	2.21344
7.83167	2.21381
7.80446	2.1694
7.77541	2.22034
7.75465	2.09599
7.72192	1.9478
7.69794	1.93906
7.66261	1.86517
7.64021	1.9656
7.61039	1.80665
7.58156	1.68774
7.56047	1.75281
7.5341	1.48612
7.50021	1.53919
7.47641	1.54155
7.44514	1.55226
7.41556	1.44549
7.38636	1.40973
7.36704	1.27541
7.33084	1.32828
7.31025	1.30352
7.27742	1.30347
7.25346	1.14803
7.2234	1.13421
7.20039	1.3838
7.17069	1.25715
7.13441	1.32046
7.10964	1.36131
7.07927	1.38748
7.05982	1.44406
7.03399	1.32532
7.00885	1.39113
6.97044	1.39553
6.95097	1.40435
6.92003	1.45347
6.89079	1.49424
6.86118	1.42667
6.83821	1.33831
6.81102	1.47435
6.78623	1.54765
6.75454	1.56027
6.72937	1.5877
6.69905	1.57295
6.67126	1.56287
6.64236	1.56376
6.61911	1.48659
6.59015	1.43363
6.55928	1.39614
6.53414	1.6
6.50918	1.50474
6.47881	1.58773
6.45242	1.40902
6.42289	1.37513
6.39516	1.31656
6.36667	1.34419
6.33842	1.42637
6.31173	1.55454
6.28648	1.54821
6.25619	1.47341
6.23172	1.37412
6.20618	1.44293
6.17341	1.39968
6.14371	1.18863
6.11552	1.16053
6.09409	1.10281
6.06475	1.20272
6.03815	0.98225
6.00376	1.00037
5.98237	0.98828
5.95886	0.9653
5.93085	0.93046
5.89969	0.96548
5.86955	1.05128
5.84297	1.05734
5.81768	1.04891
5.78876	0.91027
5.76543	1.05134
5.73641	0.90251
5.70302	0.8117
5.68416	0.92006
5.6501	0.82215
5.62353	0.70953
5.59877	0.57537
5.56531	0.52387
5.54037	0.65156
5.51283	0.39724
5.48645	0.5249
5.46016	0.41529
5.42891	0.39974
5.40703	0.33455
5.37524	0.21277
5.34923	0.3178
5.31927	0.29178
5.29448	0.18074
5.265	0.25791
5.2353	0.17032
5.20912	0.38378
5.18351	0.30483
5.14964	0.40077
5.1277	0.39117
5.09882	0.35853
5.06799	0.28641
5.04245	0.35523
--	--
--	--
--	--
--	--
--	--
--	--
--	--
--	--
--	--
--	--
--	--
--	--
--	--
--	--
--	--
--	--
--	--
--	--
--	--
--	--
--	--
--	--
--	--
--	--
--	--
--	--
--	--
--	--
--	--
--	--
--	--
--	--
--	--
--	--
--	--
--	--
--	--
--	--
--	--
--	--
--	--
--	--
--	--
--	--
--	--
--	--
--	--
--	--
--	--
--	--
--	--
--	--
--	--
--	--
--	--
--	--
--	--
--	--
--	--
--	--
--	--
--	--
--	--
--	--
--	--
--	--
--	--
--	--
--	--
--	--
--	--
--	--
--	--
--	--
--	--
--	--
--	--
--	--
--	--
--	--
--	--
--	--
--	--
--	--
--	--
--	--
--	--
--	--
--	--
--	--
--	--
--	--
--	--
--	--
--	--
--	--
--	--
--	--
--	--
--	--
--	--
--	--
--	--
--	--
--	--
--	--
--	--
--	--
--	--
--	--
--	--
--	--
--	--
--	--
--	--
--	--
--	--
--	--
--	--
--	--
--	--
--	--
--	--
--	--
--	--
--	--
