# Supplementary material for: Two distinct conformational states define the interaction of human RAD51‐ATP with single‐stranded DNA
Source: EMBO J. 2018 Mar 5;37(7):e98162. doi: 10.15252/embj.201798162 (PMC5881629; doi:10.15252/embj.201798162)
Supplement: Supplementary file 7 — Source Data for Figure 1 [file EMBJ-37-e98162-s005.xlsx]

## Sheet: Figure 1E
Red (data)		Blue (Fit)
Time (s)	Fluorescence intensity (AU)	Time (s)	Fluorescence intensity (AU)
0	1022860	0.1	6331890
0.5	1012280	0.2	6263570
1	1006460	0.3	6195990
1.5	999024	0.4	6129150
2	989146	0.5	6063020
2.5	988341	0.6	5997620
3	991376	0.7	5932910
3.5	984553	0.8	5868910
4	979481	0.9	5805600
4.5	955696	1	5742980
5	950649	1.1	5681030
5.5	934789	1.2	5619750
6	930716	1.3	5559140
6.5	923831	1.4	5499180
7	927090	1.5	5439870
7.5	919774	1.6	5381200
8	914188	1.7	5323160
8.5	924014	1.8	5265750
9	913679	1.9	5208970
9.5	910989	2	5152790
10	895980	2.1	5097230
10.5	858132	2.2	5042260
11	856255	2.3	4987890
11.5	847726	2.4	4934110
12	841323	2.5	4880910
12.5	822632	2.6	4828280
13	785606	2.7	4776220
13.5	799396	2.8	4724730
14	787988	2.9	4673790
14.5	782724	3	4623410
15	760342	3.1	4573560
15.5	746721	3.2	4524260
16	722549	3.3	4475490
16.5	707378	3.4	4427250
17	680709	3.5	4379530
17.5	667070	3.6	4332320
18	644678	3.7	4285630
18.5	623661	3.8	4239440
19	617050	3.9	4193750
19.5	605602	4	4148560
20	598347	4.1	4103850
20.5	597295	4.2	4059620
21	588059	4.3	4015880
21.5	576181	4.4	3972610
22	571849	4.5	3929800
22.5	551771	4.6	3887460
23	518200	4.7	3845580
23.5	490510	4.8	3804150
24	495456	4.9	3763160
24.5	480476	5	3722620
25	467695	5.1	3682520
25.5	441141	5.2	3642850
26	418687	5.3	3603610
26.5	416639	5.4	3564800
27	378529	5.5	3526400
27.5	365520	5.6	3488420
28	342376	5.7	3450860
28.5	308551	5.8	3413690
29	285558	5.9	3376930
29.5	264181	6	3340570
30	265740	6.1	3304600
30.5	255581	6.2	3269020
31	239207	6.3	3233820
31.5	228022	6.4	3199000
32	213814	6.5	3164560
32.5	207252	6.6	3130500
33	203998	6.7	3096800
33.5	191527	6.8	3063460
34	177932	6.9	3030490
34.5	159117	7	2997870
35	148973	7.1	2965610
35.5	134241	7.2	2933690
36	124676	7.3	2902120
36.5	117601	7.4	2870890
37	115570	7.5	2840000
37.5	110983	7.6	2809440
38	105403	7.7	2779210
38.5	105915	7.8	2749310
39	101769	7.9	2719740
39.5	92686	8	2690480
40	85463	8.1	2661540
40.5	84267	8.2	2632910
41	74851	8.3	2604590
41.5	71764	8.4	2576580
42	70101	8.5	2548870
42.5	59052	8.6	2521460
43	62132	8.7	2494350
43.5	57618	8.8	2467530
44	56368	8.9	2441000
44.5	52008	9	2414750
45	50181	9.1	2388790
45.5	49508	9.2	2363110
46	47343	9.3	2337710
46.5	43754	9.4	2312590
47	45893	9.5	2287730
47.5	47743	9.6	2263150
48	44416	9.7	2238830
48.5	43014	9.8	2214770
49	40352	9.9	2190970
49.5	36791	10	2167430
50	33270	10.1	2144150
50.5	32507	10.2	2121110
51	34417	10.3	2098330
51.5	31963	10.4	2075790
52	29618	10.5	2053500
52.5	28279	10.6	2031440
53	24413	10.7	2009630
53.5	25857	10.8	1988050
54	21233	10.9	1966700
54.5	20206	11	1945590
55	24114	11.1	1924700
55.5	22877	11.2	1904040
56	19546	11.3	1883600
56.5	22498	11.4	1863390
57	22153	11.5	1843390
57.5	20770	11.6	1823610
58	20299	11.7	1804040
58.5	20522	11.8	1784690
59	24042	11.9	1765540
59.5	22840	12	1746600
60	20508	12.1	1727860
60.5	23006	12.2	1709330
61	20331	12.3	1691000
61.5	21794	12.4	1672870
62	20459	12.5	1654930
62.5	20712	12.6	1637190
63	22124	12.7	1619630
63.5	23975	12.8	1602270
64	25237	12.9	1585100
64.5	22031	13	1568110
65	21401	13.1	1551300
65.5	20953	13.2	1534680
66	23336	13.3	1518240
66.5	19854	13.4	1501970
67	20284	13.5	1485880
67.5	22351	13.6	1469970
68	18553	13.7	1454220
68.5	19226	13.8	1438650
69	20105	13.9	1423250
69.5	20668	14	1408010
70	21771	14.1	1392930
70.5	18244	14.2	1378020
71	20974	14.3	1363270
71.5	16385	14.4	1348680
72	21160	14.5	1334250
72.5	21629	14.6	1319970
73	18926	14.7	1305850
73.5	19761	14.8	1291880
74	17343	14.9	1278070
74.5	20821	15	1264400
75	18824	15.1	1250880
75.5	21147	15.2	1237500
76	18787	15.3	1224270
76.5	19506	15.4	1211190
77	17055	15.5	1198240
77.5	18540	15.6	1185430
78	15357	15.7	1172770
78.5	20445	15.8	1160240
79	19214	15.9	1147840
79.5	20277	16	1135580
80	20609	16.1	1123450
80.5	19835	16.2	1111460
81	15653	16.3	1099590
81.5	18343	16.4	1087850
82	18712	16.5	1076240
82.5	20970	16.6	1064750
83	20418	16.7	1053390
83.5	18279	16.8	1042150
84	21467	16.9	1031040
84.5	22076	17	1020040
85	19638	17.1	1009160
85.5	20336	17.2	998399
86	18523	17.3	987754
86.5	17624	17.4	977225
87	24776	17.5	966809
87.5	17197	17.6	956506
88	19590	17.7	946315
88.5	17648	17.8	936233
89	19386	17.9	926261
89.5	18726	18	916396
90	21241	18.1	906639
90.5	20202	18.2	896986
91	14197	18.3	887438
91.5	18056	18.4	877994
92	16009	18.5	868651
92.5	15142	18.6	859409
93	16826	18.7	850268
93.5	16964	18.8	841225
94	15942	18.9	832280
94.5	17109	19	823432
95	17769	19.1	814679
95.5	17008	19.2	806021
96	15753	19.3	797457
96.5	16699	19.4	788985
97	16012	19.5	780605
97.5	19417	19.6	772315
98	19517	19.7	764115
98.5	14964	19.8	756004
99	17158	19.9	747981
99.5	14939	20	740044
100	15108	20.1	732193
100.5	14393	20.2	724427
101	16466	20.3	716745
101.5	18438	20.4	709146
102	15163	20.5	701629
		20.6	694193
		20.7	686838
		20.8	679563
		20.9	672366
		21	665246
		21.1	658204
		21.2	651238
		21.3	644348
		21.4	637531
		21.5	630789
		21.6	624119
		21.7	617522
		21.8	610996
		21.9	604540
		22	598155
		22.1	591838
		22.2	585589
		22.3	579409
		22.4	573295
		22.5	567247
		22.6	561264
		22.7	555346
		22.8	549493
		22.9	543702
		23	537974
		23.1	532308
		23.2	526704
		23.3	521159
		23.4	515675
		23.5	510250
		23.6	504884
		23.7	499576
		23.8	494325
		23.9	489131
		24	483993
		24.1	478911
		24.2	473884
		24.3	468911
		24.4	463992
		24.5	459126
		24.6	454312
		24.7	449551
		24.8	444841
		24.9	440182
		25	435574
		25.1	431015
		25.2	426506
		25.3	422045
		25.4	417633
		25.5	413268
		25.6	408950
		25.7	404679
		25.8	400455
		25.9	396276
		26	392142
		26.1	388053
		26.2	384008
		26.3	380007
		26.4	376049
		26.5	372134
		26.6	368261
		26.7	364430
		26.8	360641
		26.9	356892
		27	353185
		27.1	349517
		27.2	345889
		27.3	342300
		27.4	338749
		27.5	335238
		27.6	331764
		27.7	328328
		27.8	324929
		27.9	321566
		28	318240
		28.1	314950
		28.2	311696
		28.3	308477
		28.4	305292
		28.5	302142
		28.6	299026
		28.7	295944
		28.8	292895
		28.9	289879
		29	286896
		29.1	283945
		29.2	281026
		29.3	278138
		29.4	275282
		29.5	272456
		29.6	269661
		29.7	266897
		29.8	264162
		29.9	261457
		30	258781
		30.1	256134
		30.2	253515
		30.3	250925
		30.4	248363
		30.5	245829
		30.6	243322
		30.7	240842
		30.8	238389
		30.9	235962
		31	233562
		31.1	231187
		31.2	228839
		31.3	226515
		31.4	224217
		31.5	221944
		31.6	219695
		31.7	217471
		31.8	215270
		31.9	213094
		32	210941
		32.1	208811
		32.2	206704
		32.3	204620
		32.4	202559
		32.5	200520
		32.6	198503
		32.7	196507
		32.8	194534
		32.9	192581
		33	190650
		33.1	188740
		33.2	186850
		33.3	184981
		33.4	183132
		33.5	181303
		33.6	179493
		33.7	177704
		33.8	175933
		33.9	174182
		34	172450
		34.1	170736
		34.2	169041
		34.3	167365
		34.4	165706
		34.5	164065
		34.6	162442
		34.7	160837
		34.8	159249
		34.9	157678
		35	156124
		35.1	154587
		35.2	153067
		35.3	151563
		35.4	150075
		35.5	148604
		35.6	147148
		35.7	145708
		35.8	144284
		35.9	142875
		36	141481
		36.1	140102
		36.2	138738
		36.3	137389
		36.4	136055
		36.5	134735
		36.6	133429
		36.7	132138
		36.8	130860
		36.9	129596
		37	128346
		37.1	127109
		37.2	125886
		37.3	124676
		37.4	123479
		37.5	122295
		37.6	121124
		37.7	119965
		37.8	118819
		37.9	117685
		38	116564
		38.1	115455
		38.2	114357
		38.3	113272
		38.4	112198
		38.5	111136
		38.6	110086
		38.7	109046
		38.8	108018
		38.9	107002
		39	105996
		39.1	105001
		39.2	104017
		39.3	103043
		39.4	102080
		39.5	101127
		39.6	100185
		39.7	99252.7
		39.8	98330.6
		39.9	97418.5
		40	96516.3
		40.1	95623.8
		40.2	94741
		40.3	93867.7
		40.4	93003.8
		40.5	92149.3
		40.6	91304
		40.7	90467.9
		40.8	89640.8
		40.9	88822.7
		41	88013.4
		41.1	87212.8
		41.2	86420.9
		41.3	85637.6
		41.4	84862.7
		41.5	84096.3
		41.6	83338.1
		41.7	82588.1
		41.8	81846.2
		41.9	81112.3
		42	80386.4
		42.1	79668.3
		42.2	78958
		42.3	78255.4
		42.4	77560.3
		42.5	76872.8
		42.6	76192.7
		42.7	75520
		42.8	74854.6
		42.9	74196.3
		43	73545.1
		43.1	72901
		43.2	72263.9
		43.3	71633.7
		43.4	71010.2
		43.5	70393.5
		43.6	69783.5
		43.7	69180.1
		43.8	68583.2
		43.9	67992.7
		44	67408.7
		44.1	66830.9
		44.2	66259.4
		44.3	65694.1
		44.4	65134.9
		44.5	64581.7
		44.6	64034.5
		44.7	63493.3
		44.8	62957.8
		44.9	62428.2
		45	61904.3
		45.1	61386.1
		45.2	60873.5
		45.3	60366.4
		45.4	59864.8
		45.5	59368.6
		45.6	58877.8
		45.7	58392.3
		45.8	57912
		45.9	57437
		46	56967
		46.1	56502.2
		46.2	56042.4
		46.3	55587.5
		46.4	55137.6
		46.5	54692.5
		46.6	54252.3
		46.7	53816.8
		46.8	53386
		46.9	52959.9
		47	52538.4
		47.1	52121.4
		47.2	51709
		47.3	51301
		47.4	50897.4
		47.5	50498.2
		47.6	50103.3
		47.7	49712.7
		47.8	49326.3
		47.9	48944
		48	48566
		48.1	48192
		48.2	47822
		48.3	47456
		48.4	47094
		48.5	46735.9
		48.6	46381.7
		48.7	46031.3
		48.8	45684.7
		48.9	45341.9
		49	45002.8
		49.1	44667.3
		49.2	44335.4
		49.3	44007.2
		49.4	43682.5
		49.5	43361.3
		49.6	43043.5
		49.7	42729.3
		49.8	42418.4
		49.9	42110.8
		50	41806.6
		50.1	41505.7
		50.2	41208
		50.3	40913.6
		50.4	40622.3
		50.5	40334.2
		50.6	40049.2
		50.7	39767.3
		50.8	39488.5
		50.9	39212.6
		51	38939.8
		51.1	38669.8
		51.2	38402.8
		51.3	38138.7
		51.4	37877.5
		51.5	37619
		51.6	37363.4
		51.7	37110.5
		51.8	36860.4
		51.9	36613
		52	36368.2
		52.1	36126.1
		52.2	35886.6
		52.3	35649.7
		52.4	35415.4
		52.5	35183.6
		52.6	34954.3
		52.7	34727.4
		52.8	34503.1
		52.9	34281.1
		53	34061.6
		53.1	33844.4
		53.2	33629.6
		53.3	33417.1
		53.4	33206.9
		53.5	32999
		53.6	32793.3
		53.7	32589.8
		53.8	32388.6
		53.9	32189.5
		54	31992.6
		54.1	31797.8
		54.2	31605.1
		54.3	31414.5
		54.4	31226
		54.5	31039.4
		54.6	30855
		54.7	30672.5
		54.8	30491.9
		54.9	30313.4
		55	30136.7
		55.1	29962
		55.2	29789.2
		55.3	29618.2
		55.4	29449.1
		55.5	29281.8
		55.6	29116.3
		55.7	28952.6
		55.8	28790.7
		55.9	28630.5
		56	28472.1
		56.1	28315.3
		56.2	28160.3
		56.3	28006.9
		56.4	27855.2
		56.5	27705.2
		56.6	27556.7
		56.7	27409.9
		56.8	27264.7
		56.9	27121
		57	26978.9
		57.1	26838.3
		57.2	26699.2
		57.3	26561.7
		57.4	26425.6
		57.5	26291
		57.6	26157.9
		57.7	26026.2
		57.8	25895.9
		57.9	25767
		58	25639.5
		58.1	25513.4
		58.2	25388.7
		58.3	25265.3
		58.4	25143.2
		58.5	25022.5
		58.6	24903.1
		58.7	24784.9
		58.8	24668.1
		58.9	24552.5
		59	24438.1
		59.1	24325
		59.2	24213.1
		59.3	24102.5
		59.4	23993
		59.5	23884.7
		59.6	23777.6
		59.7	23671.6
		59.8	23566.8
		59.9	23463.1
		60	23360.5
		60.1	23259.1
		60.2	23158.7
		60.3	23059.4
		60.4	22961.2
		60.5	22864.1
		60.6	22768
		60.7	22672.9
		60.8	22578.9
		60.9	22485.9
		61	22393.9
		61.1	22302.9
		61.2	22212.9
		61.3	22123.8
		61.4	22035.8
		61.5	21948.6
		61.6	21862.4
		61.7	21777.2
		61.8	21692.8
		61.9	21609.4
		62	21526.9
		62.1	21445.3
		62.2	21364.5
		62.3	21284.6
		62.4	21205.6
		62.5	21127.5
		62.6	21050.2
		62.7	20973.7
		62.8	20898
		62.9	20823.2
		63	20749.2
		63.1	20676
		63.2	20603.5
		63.3	20531.9
		63.4	20461
		63.5	20390.9
		63.6	20321.6
		63.7	20253
		63.8	20185.1
		63.9	20118
		64	20051.6
		64.1	19985.9
		64.2	19920.9
		64.3	19856.7
		64.4	19793.1
		64.5	19730.2
		64.6	19668
		64.7	19606.5
		64.8	19545.6
		64.9	19485.4
		65	19425.9
		65.1	19366.9
		65.2	19308.7
		65.3	19251
		65.4	19194
		65.5	19137.6
		65.6	19081.8
		65.7	19026.6
		65.8	18972
		65.9	18918
		66	18864.6
		66.1	18811.7
		66.2	18759.5
		66.3	18707.8
		66.4	18656.6
		66.5	18606
		66.6	18556
		66.7	18506.5
		66.8	18457.5
		66.9	18409.1
		67	18361.1
		67.1	18313.7
		67.2	18266.9
		67.3	18220.5
		67.4	18174.6
		67.5	18129.2
		67.6	18084.3
		67.7	18039.9
		67.8	17996
		67.9	17952.5
		68	17909.6
		68.1	17867
		68.2	17825
		68.3	17783.4
		68.4	17742.2
		68.5	17701.5
		68.6	17661.3
		68.7	17621.4
		68.8	17582
		68.9	17543
		69	17504.5
		69.1	17466.4
		69.2	17428.6
		69.3	17391.3
		69.4	17354.4
		69.5	17317.9
		69.6	17281.8
		69.7	17246
		69.8	17210.7
		69.9	17175.7
		70	17141.2
		70.1	17107
		70.2	17073.1
		70.3	17039.6
		70.4	17006.5
		70.5	16973.8
		70.6	16941.4
		70.7	16909.3
		70.8	16877.6
		70.9	16846.3
		71	16815.3
		71.1	16784.6
		71.2	16754.2
		71.3	16724.2
		71.4	16694.5
		71.5	16665.1
		71.6	16636.1
		71.7	16607.3
		71.8	16578.9
		71.9	16550.8
		72	16522.9
		72.1	16495.4
		72.2	16468.2
		72.3	16441.2
		72.4	16414.6
		72.5	16388.3
		72.6	16362.2
		72.7	16336.4
		72.8	16310.9
		72.9	16285.7
		73	16260.7
		73.1	16236
		73.2	16211.6
		73.3	16187.4
		73.4	16163.6
		73.5	16139.9
		73.6	16116.5
		73.7	16093.4
		73.8	16070.5
		73.9	16047.9
		74	16025.5
		74.1	16003.4
		74.2	15981.5
		74.3	15959.8
		74.4	15938.4
		74.5	15917.2
		74.6	15896.2
		74.7	15875.4
		74.8	15854.9
		74.9	15834.6
		75	15814.5
		75.1	15794.7
		75.2	15775
		75.3	15755.6
		75.4	15736.4
		75.5	15717.3
		75.6	15698.5
		75.7	15679.9
		75.8	15661.5
		75.9	15643.3
		76	15625.3
		76.1	15607.5
		76.2	15589.9
		76.3	15572.4
		76.4	15555.2
		76.5	15538.1
		76.6	15521.2
		76.7	15504.6
		76.8	15488
		76.9	15471.7
		77	15455.6
		77.1	15439.6
		77.2	15423.8
		77.3	15408.1
		77.4	15392.7
		77.5	15377.4
		77.6	15362.2
		77.7	15347.2
		77.8	15332.4
		77.9	15317.8
		78	15303.3
		78.1	15289
		78.2	15274.8
		78.3	15260.8
		78.4	15246.9
		78.5	15233.2
		78.6	15219.6
		78.7	15206.1
		78.8	15192.9
		78.9	15179.7
		79	15166.7
		79.1	15153.9
		79.2	15141.1
		79.3	15128.6
		79.4	15116.1
		79.5	15103.8
		79.6	15091.6
		79.7	15079.6
		79.8	15067.7
		79.9	15055.9
		80	15044.2
		80.1	15032.7
		80.2	15021.3
		80.3	15010
		80.4	14998.8
		80.5	14987.8
		80.6	14976.9
		80.7	14966.1
		80.8	14955.4
		80.9	14944.8
		81	14934.3
		81.1	14924
		81.2	14913.8
		81.3	14903.6
		81.4	14893.6
		81.5	14883.7
		81.6	14873.9
		81.7	14864.2
		81.8	14854.6
		81.9	14845.2
		82	14835.8
		82.1	14826.5
		82.2	14817.3
		82.3	14808.2
		82.4	14799.3
		82.5	14790.4
		82.6	14781.6
		82.7	14772.9
		82.8	14764.3
		82.9	14755.8
		83	14747.4
		83.1	14739
		83.2	14730.8
		83.3	14722.7
		83.4	14714.6
		83.5	14706.6
		83.6	14698.8
		83.7	14691
		83.8	14683.2
		83.9	14675.6
		84	14668.1
		84.1	14660.6
		84.2	14653.2
		84.3	14645.9
		84.4	14638.7
		84.5	14631.5
		84.6	14624.5
		84.7	14617.5
		84.8	14610.5
		84.9	14603.7
		85	14596.9
		85.1	14590.2
		85.2	14583.6
		85.3	14577.1
		85.4	14570.6
		85.5	14564.2
		85.6	14557.8
		85.7	14551.5
		85.8	14545.3
		85.9	14539.2
		86	14533.1
		86.1	14527.1
		86.2	14521.2
		86.3	14515.3
		86.4	14509.5
		86.5	14503.7
		86.6	14498
		86.7	14492.4
		86.8	14486.8
		86.9	14481.3
		87	14475.9
		87.1	14470.5
		87.2	14465.2
		87.3	14459.9
		87.4	14454.7
		87.5	14449.5
		87.6	14444.4
		87.7	14439.4
		87.8	14434.4
		87.9	14429.4
		88	14424.6
		88.1	14419.7
		88.2	14414.9
		88.3	14410.2
		88.4	14405.5
		88.5	14400.9
		88.6	14396.3
		88.7	14391.8
		88.8	14387.3
		88.9	14382.9
		89	14378.5
		89.1	14374.2
		89.2	14369.9
		89.3	14365.6
		89.4	14361.4
		89.5	14357.3
		89.6	14353.2
		89.7	14349.1
		89.8	14345.1
		89.9	14341.1
		90	14337.2
		90.1	14333.3
		90.2	14329.5
		90.3	14325.7
		90.4	14321.9
		90.5	14318.2
		90.6	14314.5
		90.7	14310.9
		90.8	14307.3
		90.9	14303.7
		91	14300.2
		91.1	14296.7
		91.2	14293.2
		91.3	14289.8
		91.4	14286.4
		91.5	14283.1
		91.6	14279.8
		91.7	14276.5
		91.8	14273.3
		91.9	14270.1
		92	14266.9
		92.1	14263.8
		92.2	14260.7
		92.3	14257.6
		92.4	14254.6
		92.5	14251.6
		92.6	14248.7
		92.7	14245.7
		92.8	14242.8
		92.9	14240
		93	14237.1
		93.1	14234.3
		93.2	14231.5
		93.3	14228.8
		93.4	14226.1
		93.5	14223.4
		93.6	14220.7
		93.7	14218.1
		93.8	14215.5
		93.9	14212.9
		94	14210.4
		94.1	14207.9
		94.2	14205.4
		94.3	14202.9
		94.4	14200.5
		94.5	14198.1
		94.6	14195.7
		94.7	14193.3
		94.8	14191
		94.9	14188.7
		95	14186.4
		95.1	14184.1
		95.2	14181.9
		95.3	14179.7
		95.4	14177.5
		95.5	14175.3
		95.6	14173.2
		95.7	14171.1
		95.8	14169
		95.9	14166.9
		96	14164.9
		96.1	14162.9
		96.2	14160.9
		96.3	14158.9
		96.4	14156.9
		96.5	14155
		96.6	14153.1
		96.7	14151.2
		96.8	14149.3
		96.9	14147.4
		97	14145.6
		97.1	14143.8
		97.2	14142
		97.3	14140.2
		97.4	14138.4
		97.5	14136.7
		97.6	14135
		97.7	14133.3
		97.8	14131.6
		97.9	14129.9
		98	14128.3
		98.1	14126.7
		98.2	14125
		98.3	14123.4
		98.4	14121.9
		98.5	14120.3
		98.6	14118.8
		98.7	14117.2
		98.8	14115.7
		98.9	14114.2
		99	14112.8
		99.1	14111.3
		99.2	14109.8
		99.3	14108.4
		99.4	14107
		99.5	14105.6
		99.6	14104.2
		99.7	14102.8
		99.8	14101.5
		99.9	14100.2
		100	14098.8
