# Supplementary material for: Two distinct conformational states define the interaction of human RAD51‐ATP with single‐stranded DNA
Source: EMBO J. 2018 Mar 5;37(7):e98162. doi: 10.15252/embj.201798162 (PMC5881629; doi:10.15252/embj.201798162)
Supplement: Supplementary file 8 — Source Data for Figure 2 [file EMBJ-37-e98162-s006.xlsx]

## Sheet: Figure 2B
Data				Fit
Time (s)	Normalized fluorescence intensity / 5 pN	Normalized fluorescence intensity / 20 pN	Normalized fluorescence intensity / 75 pN	Time (s)	Normalized fluorescence intensity / 5 pN	Normalized fluorescence intensity / 20 pN	Normalized fluorescence intensity / 75 pN
0	0.95399	0.929	0.96344	0	1	1	1
30	0.89728	0.89156	0.90526	1	0.99821	0.99799	0.99826
60	0.83608	0.84153	0.84745	2	0.99643	0.99599	0.99653
90	0.7971	0.76952	0.82132	3	0.99464	0.99399	0.99479
120	0.77417	0.75297	0.76553	4	0.99287	0.99199	0.99306
150	0.73591	0.69758	0.72656	5	0.99109	0.99	0.99134
180	0.66917	0.65673	0.68241	6	0.98932	0.98801	0.98961
210	0.65814	0.61685	0.65004	7	0.98755	0.98603	0.98789
240	0.57774	0.57507	0.61373	8	0.98578	0.98405	0.98618
270	0.58644	0.53346	0.58595	9	0.98402	0.98207	0.98446
300	0.54472	0.50747	0.55073	10	0.98226	0.9801	0.98275
330	0.55374	0.48066	0.52571	11	0.9805	0.97813	0.98104
360	0.51369	0.44726	0.5012	12	0.97875	0.97617	0.97934
390	0.48068	0.43247	0.47275	13	0.977	0.97421	0.97763
420	0.46977	0.40886	0.4605	14	0.97525	0.97225	0.97593
450	0.41964	0.38773	0.43918	15	0.97351	0.9703	0.97424
480	0.40157	0.36936	0.42569	16	0.97177	0.96835	0.97254
510	0.39001	0.35504	0.40562	17	0.97003	0.96641	0.97085
540	0.37368	0.33521	0.37323	18	0.96829	0.96447	0.96917
570	0.35654	0.31467	0.35788	19	0.96656	0.96253	0.96748
600	0.33977	0.29389	0.34473	20	0.96483	0.9606	0.9658
630	0.31013	0.28255	0.32291	21	0.96311	0.95867	0.96412
660	0.2967	0.26397	0.30997	22	0.96139	0.95674	0.96244
690	0.25652	0.24207	0.302	23	0.95967	0.95482	0.96077
720	0.24537	0.2227	0.27909	24	0.95795	0.95291	0.9591
750	0.24191	0.20969	0.27709	25	0.95624	0.95099	0.95743
780	0.23615	0.18808	0.24933	26	0.95453	0.94908	0.95577
810	0.22062	0.1862	0.23807	27	0.95282	0.94718	0.95411
840	0.20699	0.1738	0.22864	28	0.95112	0.94527	0.95245
870	0.19122	0.1592	0.22053	29	0.94941	0.94338	0.95079
900	0.18425	0.15516	0.20815	30	0.94772	0.94148	0.94914
930	0.17601	0.14796	0.20348	31	0.94602	0.93959	0.94749
960	0.16613	0.14238	0.18644	32	0.94433	0.9377	0.94584
990	0.1534	0.11855	0.17571	33	0.94264	0.93582	0.9442
1020	0.14081	0.11191	0.15877	34	0.94095	0.93394	0.94256
1050	0.1345	0.09914	0.14957	35	0.93927	0.93207	0.94092
1080	0.13688	0.10154	0.14042	36	0.93759	0.9302	0.93928
1110	0.11738	0.08866	0.13506	37	0.93592	0.92833	0.93765
1140	0.10235	0.08175	0.12329	38	0.93424	0.92646	0.93602
1170	0.10788	0.07625	0.11395	39	0.93257	0.9246	0.93439
1200	0.1009	0.07303	0.10774	40	0.9309	0.92275	0.93277
1230	0.09886	0.0537	0.10332	41	0.92924	0.92089	0.93115
1260	0.09436	0.05508	0.09682	42	0.92758	0.91905	0.92953
1290	0.08662	0.05969	0.09171	43	0.92592	0.9172	0.92791
1320	0.08197	0.04756	0.0934	44	0.92426	0.91536	0.9263
1350	0.08883	0.05142	0.08561	45	0.92261	0.91352	0.92469
1380	0.09008	0.04216	0.08225	46	0.92096	0.91169	0.92308
1410	0.08394	0.04161	0.07866	47	0.91931	0.90986	0.92147
1440	0.08713	0.04341	0.076	48	0.91767	0.90803	0.91987
1470	0.07658	0.03806	0.06972	49	0.91603	0.9062	0.91827
1500	0.07314	0.04063	0.06327	50	0.91439	0.90439	0.91668
1530	0.0693	0.03516	0.05657	51	0.91275	0.90257	0.91508
1560	0.0661	0.03211	0.06128	52	0.91112	0.90076	0.91349
1590	0.06419	0.04132	0.05038	53	0.90949	0.89895	0.9119
1620	0.06278	0.04716	0.04823	54	0.90786	0.89714	0.91032
1650		0.03733	0.04231	55	0.90624	0.89534	0.90874
1680		0.03926	0.03941	56	0.90462	0.89354	0.90716
1710		0.04507	0.03672	57	0.903	0.89175	0.90558
1740		0.03778	0.03564	58	0.90139	0.88996	0.90401
1770		0.03966	0.03657	59	0.89978	0.88817	0.90243
1800		0.04164	0.03434	60	0.89817	0.88639	0.90086
1830		0.04031	0.02942	61	0.89656	0.88461	0.8993
1860		0.09054	0.02833	62	0.89496	0.88283	0.89774
1890			0.03005	63	0.89336	0.88106	0.89617
1920			0.02913	64	0.89176	0.87929	0.89462
1950			0.0286	65	0.89016	0.87752	0.89306
1980			0.02037	66	0.88857	0.87576	0.89151
2010			0.02241	67	0.88698	0.874	0.88996
2040			0.02501	68	0.8854	0.87225	0.88841
2070			0.02136	69	0.88381	0.8705	0.88687
2100			0.02215	70	0.88223	0.86875	0.88533
2130			0.02371	71	0.88065	0.86701	0.88379
2160			0.02351	72	0.87908	0.86526	0.88225
2190			0.02172	73	0.87751	0.86353	0.88072
2220			0.02028	74	0.87594	0.86179	0.87918
2250			0.02077	75	0.87437	0.86006	0.87766
2280			0.0216	76	0.87281	0.85834	0.87613
2310			0.022	77	0.87125	0.85661	0.87461
2340			0.01942	78	0.86969	0.85489	0.87309
2370			0.01917	79	0.86813	0.85318	0.87157
2400			0.01816	80	0.86658	0.85146	0.87005
2430			0.01694	81	0.86503	0.84975	0.86854
2460			0.0183	82	0.86348	0.84805	0.86703
2490			0.01582	83	0.86194	0.84634	0.86552
2520			0.017	84	0.8604	0.84464	0.86402
2550			0.01743	85	0.85886	0.84295	0.86252
2580			0.0202	86	0.85732	0.84126	0.86102
2610			0.01449	87	0.85579	0.83957	0.85952
2640			0.01691	88	0.85426	0.83788	0.85803
2670			0.01751	89	0.85273	0.8362	0.85654
2700			0.01545	90	0.85121	0.83452	0.85505
2730			0.0153	91	0.84968	0.83284	0.85356
2760			0.01567	92	0.84817	0.83117	0.85208
2790			0.01343	93	0.84665	0.8295	0.85059
2820			0.0127	94	0.84513	0.82784	0.84912
2850			0.01167	95	0.84362	0.82617	0.84764
2880			0.01279	96	0.84211	0.82451	0.84617
2910			0.0101	97	0.84061	0.82286	0.84469
2940			0.0102	98	0.8391	0.82121	0.84323
2970			0.01051	99	0.8376	0.81956	0.84176
3000				100	0.83611	0.81791	0.8403
				101	0.83461	0.81627	0.83884
				102	0.83312	0.81463	0.83738
				103	0.83163	0.813	0.83592
				104	0.83014	0.81136	0.83447
				105	0.82866	0.80973	0.83302
				106	0.82717	0.80811	0.83157
				107	0.82569	0.80648	0.83012
				108	0.82422	0.80487	0.82868
				109	0.82274	0.80325	0.82724
				110	0.82127	0.80164	0.8258
				111	0.8198	0.80003	0.82437
				112	0.81834	0.79842	0.82293
				113	0.81687	0.79682	0.8215
				114	0.81541	0.79522	0.82007
				115	0.81396	0.79362	0.81865
				116	0.8125	0.79203	0.81723
				117	0.81105	0.79044	0.8158
				118	0.8096	0.78885	0.81439
				119	0.80815	0.78727	0.81297
				120	0.8067	0.78568	0.81156
				121	0.80526	0.78411	0.81015
				122	0.80382	0.78253	0.80874
				123	0.80238	0.78096	0.80733
				124	0.80095	0.77939	0.80593
				125	0.79951	0.77783	0.80453
				126	0.79809	0.77627	0.80313
				127	0.79666	0.77471	0.80173
				128	0.79523	0.77315	0.80034
				129	0.79381	0.7716	0.79895
				130	0.79239	0.77005	0.79756
				131	0.79097	0.7685	0.79617
				132	0.78956	0.76696	0.79479
				133	0.78815	0.76542	0.79341
				134	0.78674	0.76388	0.79203
				135	0.78533	0.76235	0.79065
				136	0.78393	0.76082	0.78928
				137	0.78252	0.75929	0.7879
				138	0.78113	0.75777	0.78653
				139	0.77973	0.75624	0.78517
				140	0.77833	0.75473	0.7838
				141	0.77694	0.75321	0.78244
				142	0.77555	0.7517	0.78108
				143	0.77417	0.75019	0.77972
				144	0.77278	0.74868	0.77836
				145	0.7714	0.74718	0.77701
				146	0.77002	0.74568	0.77566
				147	0.76864	0.74418	0.77431
				148	0.76727	0.74269	0.77297
				149	0.7659	0.7412	0.77162
				150	0.76453	0.73971	0.77028
				151	0.76316	0.73822	0.76894
				152	0.76179	0.73674	0.76761
				153	0.76043	0.73526	0.76627
				154	0.75907	0.73378	0.76494
				155	0.75771	0.73231	0.76361
				156	0.75636	0.73084	0.76228
				157	0.75501	0.72937	0.76096
				158	0.75366	0.72791	0.75963
				159	0.75231	0.72645	0.75831
				160	0.75096	0.72499	0.75699
				161	0.74962	0.72353	0.75568
				162	0.74828	0.72208	0.75436
				163	0.74694	0.72063	0.75305
				164	0.7456	0.71918	0.75174
				165	0.74427	0.71774	0.75044
				166	0.74294	0.7163	0.74913
				167	0.74161	0.71486	0.74783
				168	0.74029	0.71342	0.74653
				169	0.73896	0.71199	0.74523
				170	0.73764	0.71056	0.74394
				171	0.73632	0.70913	0.74264
				172	0.735	0.70771	0.74135
				173	0.73369	0.70629	0.74006
				174	0.73238	0.70487	0.73878
				175	0.73107	0.70346	0.73749
				176	0.72976	0.70204	0.73621
				177	0.72845	0.70063	0.73493
				178	0.72715	0.69923	0.73365
				179	0.72585	0.69782	0.73238
				180	0.72455	0.69642	0.7311
				181	0.72326	0.69502	0.72983
				182	0.72196	0.69363	0.72856
				183	0.72067	0.69223	0.7273
				184	0.71938	0.69084	0.72603
				185	0.7181	0.68946	0.72477
				186	0.71681	0.68807	0.72351
				187	0.71553	0.68669	0.72225
				188	0.71425	0.68531	0.721
				189	0.71297	0.68394	0.71974
				190	0.7117	0.68256	0.71849
				191	0.71043	0.68119	0.71724
				192	0.70916	0.67982	0.716
				193	0.70789	0.67846	0.71475
				194	0.70662	0.6771	0.71351
				195	0.70536	0.67574	0.71227
				196	0.7041	0.67438	0.71103
				197	0.70284	0.67303	0.70979
				198	0.70158	0.67168	0.70856
				199	0.70033	0.67033	0.70733
				200	0.69907	0.66898	0.7061
				201	0.69782	0.66764	0.70487
				202	0.69657	0.6663	0.70365
				203	0.69533	0.66496	0.70242
				204	0.69409	0.66362	0.7012
				205	0.69284	0.66229	0.69998
				206	0.69161	0.66096	0.69877
				207	0.69037	0.65963	0.69755
				208	0.68913	0.65831	0.69634
				209	0.6879	0.65699	0.69513
				210	0.68667	0.65567	0.69392
				211	0.68544	0.65435	0.69271
				212	0.68422	0.65304	0.69151
				213	0.68299	0.65173	0.69031
				214	0.68177	0.65042	0.68911
				215	0.68055	0.64911	0.68791
				216	0.67934	0.64781	0.68671
				217	0.67812	0.64651	0.68552
				218	0.67691	0.64521	0.68433
				219	0.6757	0.64391	0.68314
				220	0.67449	0.64262	0.68195
				221	0.67328	0.64133	0.68076
				222	0.67208	0.64004	0.67958
				223	0.67088	0.63876	0.6784
				224	0.66968	0.63748	0.67722
				225	0.66848	0.6362	0.67604
				226	0.66728	0.63492	0.67487
				227	0.66609	0.63364	0.67369
				228	0.6649	0.63237	0.67252
				229	0.66371	0.6311	0.67135
				230	0.66252	0.62983	0.67019
				231	0.66134	0.62857	0.66902
				232	0.66016	0.62731	0.66786
				233	0.65897	0.62605	0.6667
				234	0.6578	0.62479	0.66554
				235	0.65662	0.62354	0.66438
				236	0.65545	0.62228	0.66323
				237	0.65427	0.62103	0.66207
				238	0.6531	0.61979	0.66092
				239	0.65194	0.61854	0.65977
				240	0.65077	0.6173	0.65863
				241	0.64961	0.61606	0.65748
				242	0.64844	0.61482	0.65634
				243	0.64728	0.61359	0.6552
				244	0.64613	0.61236	0.65406
				245	0.64497	0.61113	0.65292
				246	0.64382	0.6099	0.65179
				247	0.64267	0.60868	0.65065
				248	0.64152	0.60745	0.64952
				249	0.64037	0.60623	0.64839
				250	0.63922	0.60502	0.64726
				251	0.63808	0.6038	0.64614
				252	0.63694	0.60259	0.64502
				253	0.6358	0.60138	0.64389
				254	0.63466	0.60017	0.64278
				255	0.63353	0.59897	0.64166
				256	0.6324	0.59776	0.64054
				257	0.63126	0.59656	0.63943
				258	0.63014	0.59537	0.63832
				259	0.62901	0.59417	0.63721
				260	0.62788	0.59298	0.6361
				261	0.62676	0.59179	0.63499
				262	0.62564	0.5906	0.63389
				263	0.62452	0.58941	0.63279
				264	0.6234	0.58823	0.63169
				265	0.62229	0.58705	0.63059
				266	0.62118	0.58587	0.62949
				267	0.62007	0.58469	0.6284
				268	0.61896	0.58352	0.62731
				269	0.61785	0.58235	0.62622
				270	0.61674	0.58118	0.62513
				271	0.61564	0.58001	0.62404
				272	0.61454	0.57885	0.62296
				273	0.61344	0.57768	0.62187
				274	0.61234	0.57652	0.62079
				275	0.61125	0.57537	0.61971
				276	0.61016	0.57421	0.61863
				277	0.60907	0.57306	0.61756
				278	0.60798	0.57191	0.61649
				279	0.60689	0.57076	0.61541
				280	0.6058	0.56961	0.61434
				281	0.60472	0.56847	0.61328
				282	0.60364	0.56733	0.61221
				283	0.60256	0.56619	0.61115
				284	0.60148	0.56505	0.61008
				285	0.60041	0.56392	0.60902
				286	0.59933	0.56278	0.60796
				287	0.59826	0.56165	0.60691
				288	0.59719	0.56053	0.60585
				289	0.59612	0.5594	0.6048
				290	0.59506	0.55828	0.60375
				291	0.59399	0.55716	0.6027
				292	0.59293	0.55604	0.60165
				293	0.59187	0.55492	0.6006
				294	0.59081	0.55381	0.59956
				295	0.58975	0.55269	0.59852
				296	0.5887	0.55158	0.59748
				297	0.58765	0.55048	0.59644
				298	0.5866	0.54937	0.5954
				299	0.58555	0.54827	0.59437
				300	0.5845	0.54717	0.59333
				301	0.58345	0.54607	0.5923
				302	0.58241	0.54497	0.59127
				303	0.58137	0.54388	0.59024
				304	0.58033	0.54279	0.58922
				305	0.57929	0.5417	0.58819
				306	0.57826	0.54061	0.58717
				307	0.57722	0.53952	0.58615
				308	0.57619	0.53844	0.58513
				309	0.57516	0.53736	0.58411
				310	0.57413	0.53628	0.5831
				311	0.5731	0.5352	0.58208
				312	0.57208	0.53413	0.58107
				313	0.57105	0.53306	0.58006
				314	0.57003	0.53198	0.57905
				315	0.56901	0.53092	0.57805
				316	0.568	0.52985	0.57704
				317	0.56698	0.52879	0.57604
				318	0.56597	0.52772	0.57504
				319	0.56495	0.52667	0.57404
				320	0.56394	0.52561	0.57304
				321	0.56294	0.52455	0.57204
				322	0.56193	0.5235	0.57105
				323	0.56092	0.52245	0.57006
				324	0.55992	0.5214	0.56907
				325	0.55892	0.52035	0.56808
				326	0.55792	0.51931	0.56709
				327	0.55692	0.51826	0.5661
				328	0.55593	0.51722	0.56512
				329	0.55493	0.51619	0.56414
				330	0.55394	0.51515	0.56316
				331	0.55295	0.51411	0.56218
				332	0.55196	0.51308	0.5612
				333	0.55097	0.51205	0.56022
				334	0.54999	0.51102	0.55925
				335	0.549	0.51	0.55828
				336	0.54802	0.50897	0.55731
				337	0.54704	0.50795	0.55634
				338	0.54606	0.50693	0.55537
				339	0.54509	0.50591	0.5544
				340	0.54411	0.5049	0.55344
				341	0.54314	0.50388	0.55248
				342	0.54217	0.50287	0.55152
				343	0.5412	0.50186	0.55056
				344	0.54023	0.50085	0.5496
				345	0.53926	0.49985	0.54865
				346	0.5383	0.49884	0.54769
				347	0.53734	0.49784	0.54674
				348	0.53638	0.49684	0.54579
				349	0.53542	0.49585	0.54484
				350	0.53446	0.49485	0.54389
				351	0.5335	0.49386	0.54295
				352	0.53255	0.49286	0.54201
				353	0.5316	0.49188	0.54106
				354	0.53065	0.49089	0.54012
				355	0.5297	0.4899	0.53918
				356	0.52875	0.48892	0.53825
				357	0.5278	0.48794	0.53731
				358	0.52686	0.48696	0.53638
				359	0.52592	0.48598	0.53544
				360	0.52498	0.485	0.53451
				361	0.52404	0.48403	0.53358
				362	0.5231	0.48306	0.53266
				363	0.52217	0.48209	0.53173
				364	0.52123	0.48112	0.53081
				365	0.5203	0.48015	0.52988
				366	0.51937	0.47919	0.52896
				367	0.51844	0.47823	0.52804
				368	0.51751	0.47727	0.52712
				369	0.51659	0.47631	0.52621
				370	0.51566	0.47535	0.52529
				371	0.51474	0.4744	0.52438
				372	0.51382	0.47344	0.52347
				373	0.5129	0.47249	0.52256
				374	0.51198	0.47155	0.52165
				375	0.51107	0.4706	0.52074
				376	0.51016	0.46965	0.51984
				377	0.50924	0.46871	0.51893
				378	0.50833	0.46777	0.51803
				379	0.50742	0.46683	0.51713
				380	0.50652	0.46589	0.51623
				381	0.50561	0.46496	0.51533
				382	0.50471	0.46402	0.51444
				383	0.5038	0.46309	0.51354
				384	0.5029	0.46216	0.51265
				385	0.502	0.46123	0.51176
				386	0.5011	0.46031	0.51087
				387	0.50021	0.45938	0.50998
				388	0.49931	0.45846	0.5091
				389	0.49842	0.45754	0.50821
				390	0.49753	0.45662	0.50733
				391	0.49664	0.4557	0.50644
				392	0.49575	0.45479	0.50556
				393	0.49487	0.45388	0.50469
				394	0.49398	0.45297	0.50381
				395	0.4931	0.45206	0.50293
				396	0.49221	0.45115	0.50206
				397	0.49133	0.45024	0.50118
				398	0.49046	0.44934	0.50031
				399	0.48958	0.44844	0.49944
				400	0.4887	0.44754	0.49858
				401	0.48783	0.44664	0.49771
				402	0.48696	0.44574	0.49684
				403	0.48609	0.44484	0.49598
				404	0.48522	0.44395	0.49512
				405	0.48435	0.44306	0.49426
				406	0.48348	0.44217	0.4934
				407	0.48262	0.44128	0.49254
				408	0.48175	0.4404	0.49168
				409	0.48089	0.43951	0.49083
				410	0.48003	0.43863	0.48998
				411	0.47917	0.43775	0.48912
				412	0.47832	0.43687	0.48827
				413	0.47746	0.43599	0.48742
				414	0.47661	0.43512	0.48658
				415	0.47576	0.43424	0.48573
				416	0.47491	0.43337	0.48489
				417	0.47406	0.4325	0.48404
				418	0.47321	0.43163	0.4832
				419	0.47236	0.43077	0.48236
				420	0.47152	0.4299	0.48152
				421	0.47067	0.42904	0.48069
				422	0.46983	0.42818	0.47985
				423	0.46899	0.42732	0.47902
				424	0.46815	0.42646	0.47818
				425	0.46732	0.4256	0.47735
				426	0.46648	0.42475	0.47652
				427	0.46565	0.42389	0.47569
				428	0.46481	0.42304	0.47487
				429	0.46398	0.42219	0.47404
				430	0.46315	0.42135	0.47322
				431	0.46232	0.4205	0.47239
				432	0.4615	0.41966	0.47157
				433	0.46067	0.41881	0.47075
				434	0.45985	0.41797	0.46994
				435	0.45903	0.41713	0.46912
				436	0.4582	0.4163	0.4683
				437	0.45738	0.41546	0.46749
				438	0.45657	0.41463	0.46668
				439	0.45575	0.41379	0.46586
				440	0.45494	0.41296	0.46505
				441	0.45412	0.41213	0.46425
				442	0.45331	0.41131	0.46344
				443	0.4525	0.41048	0.46263
				444	0.45169	0.40965	0.46183
				445	0.45088	0.40883	0.46103
				446	0.45008	0.40801	0.46022
				447	0.44927	0.40719	0.45942
				448	0.44847	0.40637	0.45863
				449	0.44767	0.40556	0.45783
				450	0.44686	0.40474	0.45703
				451	0.44607	0.40393	0.45624
				452	0.44527	0.40312	0.45545
				453	0.44447	0.40231	0.45465
				454	0.44368	0.4015	0.45386
				455	0.44288	0.4007	0.45307
				456	0.44209	0.39989	0.45229
				457	0.4413	0.39909	0.4515
				458	0.44051	0.39829	0.45072
				459	0.43972	0.39749	0.44993
				460	0.43894	0.39669	0.44915
				461	0.43815	0.39589	0.44837
				462	0.43737	0.3951	0.44759
				463	0.43659	0.39431	0.44681
				464	0.43581	0.39351	0.44603
				465	0.43503	0.39272	0.44526
				466	0.43425	0.39193	0.44448
				467	0.43347	0.39115	0.44371
				468	0.4327	0.39036	0.44294
				469	0.43192	0.38958	0.44217
				470	0.43115	0.3888	0.4414
				471	0.43038	0.38802	0.44063
				472	0.42961	0.38724	0.43987
				473	0.42884	0.38646	0.4391
				474	0.42807	0.38568	0.43834
				475	0.42731	0.38491	0.43758
				476	0.42654	0.38414	0.43682
				477	0.42578	0.38336	0.43606
				478	0.42502	0.38259	0.4353
				479	0.42426	0.38183	0.43454
				480	0.4235	0.38106	0.43379
				481	0.42274	0.38029	0.43303
				482	0.42199	0.37953	0.43228
				483	0.42123	0.37877	0.43153
				484	0.42048	0.37801	0.43078
				485	0.41973	0.37725	0.43003
				486	0.41898	0.37649	0.42928
				487	0.41823	0.37574	0.42854
				488	0.41748	0.37498	0.42779
				489	0.41673	0.37423	0.42705
				490	0.41599	0.37348	0.42631
				491	0.41524	0.37273	0.42556
				492	0.4145	0.37198	0.42482
				493	0.41376	0.37123	0.42409
				494	0.41302	0.37049	0.42335
				495	0.41228	0.36974	0.42261
				496	0.41154	0.369	0.42188
				497	0.41081	0.36826	0.42114
				498	0.41007	0.36752	0.42041
				499	0.40934	0.36678	0.41968
				500	0.40861	0.36604	0.41895
				501	0.40788	0.36531	0.41822
				502	0.40715	0.36458	0.4175
				503	0.40642	0.36384	0.41677
				504	0.40569	0.36311	0.41605
				505	0.40497	0.36238	0.41532
				506	0.40424	0.36166	0.4146
				507	0.40352	0.36093	0.41388
				508	0.4028	0.36021	0.41316
				509	0.40208	0.35948	0.41244
				510	0.40136	0.35876	0.41172
				511	0.40064	0.35804	0.41101
				512	0.39992	0.35732	0.41029
				513	0.39921	0.3566	0.40958
				514	0.3985	0.35589	0.40887
				515	0.39778	0.35517	0.40816
				516	0.39707	0.35446	0.40745
				517	0.39636	0.35375	0.40674
				518	0.39565	0.35304	0.40603
				519	0.39494	0.35233	0.40533
				520	0.39424	0.35162	0.40462
				521	0.39353	0.35092	0.40392
				522	0.39283	0.35021	0.40322
				523	0.39213	0.34951	0.40252
				524	0.39143	0.34881	0.40182
				525	0.39073	0.34811	0.40112
				526	0.39003	0.34741	0.40042
				527	0.38933	0.34671	0.39972
				528	0.38863	0.34601	0.39903
				529	0.38794	0.34532	0.39834
				530	0.38724	0.34462	0.39764
				531	0.38655	0.34393	0.39695
				532	0.38586	0.34324	0.39626
				533	0.38517	0.34255	0.39557
				534	0.38448	0.34186	0.39489
				535	0.38379	0.34118	0.3942
				536	0.38311	0.34049	0.39351
				537	0.38242	0.33981	0.39283
				538	0.38174	0.33913	0.39215
				539	0.38106	0.33845	0.39146
				540	0.38037	0.33777	0.39078
				541	0.37969	0.33709	0.3901
				542	0.37901	0.33641	0.38943
				543	0.37834	0.33574	0.38875
				544	0.37766	0.33506	0.38807
				545	0.37698	0.33439	0.3874
				546	0.37631	0.33372	0.38673
				547	0.37564	0.33305	0.38605
				548	0.37497	0.33238	0.38538
				549	0.3743	0.33171	0.38471
				550	0.37363	0.33105	0.38404
				551	0.37296	0.33038	0.38338
				552	0.37229	0.32972	0.38271
				553	0.37162	0.32906	0.38204
				554	0.37096	0.32839	0.38138
				555	0.3703	0.32773	0.38072
				556	0.36963	0.32708	0.38005
				557	0.36897	0.32642	0.37939
				558	0.36831	0.32576	0.37873
				559	0.36766	0.32511	0.37808
				560	0.367	0.32446	0.37742
				561	0.36634	0.32381	0.37676
				562	0.36569	0.32316	0.37611
				563	0.36503	0.32251	0.37545
				564	0.36438	0.32186	0.3748
				565	0.36373	0.32121	0.37415
				566	0.36308	0.32057	0.3735
				567	0.36243	0.31992	0.37285
				568	0.36178	0.31928	0.3722
				569	0.36113	0.31864	0.37155
				570	0.36049	0.318	0.37091
				571	0.35984	0.31736	0.37026
				572	0.3592	0.31673	0.36962
				573	0.35856	0.31609	0.36898
				574	0.35791	0.31545	0.36834
				575	0.35727	0.31482	0.3677
				576	0.35664	0.31419	0.36706
				577	0.356	0.31356	0.36642
				578	0.35536	0.31293	0.36578
				579	0.35473	0.3123	0.36515
				580	0.35409	0.31167	0.36451
				581	0.35346	0.31105	0.36388
				582	0.35283	0.31042	0.36324
				583	0.3522	0.3098	0.36261
				584	0.35157	0.30918	0.36198
				585	0.35094	0.30856	0.36135
				586	0.35031	0.30794	0.36072
				587	0.34968	0.30732	0.3601
				588	0.34906	0.3067	0.35947
				589	0.34843	0.30609	0.35885
				590	0.34781	0.30547	0.35822
				591	0.34719	0.30486	0.3576
				592	0.34657	0.30425	0.35698
				593	0.34595	0.30363	0.35636
				594	0.34533	0.30302	0.35574
				595	0.34471	0.30242	0.35512
				596	0.34409	0.30181	0.3545
				597	0.34348	0.3012	0.35389
				598	0.34286	0.3006	0.35327
				599	0.34225	0.29999	0.35266
				600	0.34164	0.29939	0.35204
				601	0.34103	0.29879	0.35143
				602	0.34042	0.29819	0.35082
				603	0.33981	0.29759	0.35021
				604	0.3392	0.29699	0.3496
				605	0.3386	0.2964	0.34899
				606	0.33799	0.2958	0.34839
				607	0.33739	0.29521	0.34778
				608	0.33678	0.29462	0.34718
				609	0.33618	0.29403	0.34657
				610	0.33558	0.29343	0.34597
				611	0.33498	0.29285	0.34537
				612	0.33438	0.29226	0.34477
				613	0.33378	0.29167	0.34417
				614	0.33318	0.29108	0.34357
				615	0.33259	0.2905	0.34297
				616	0.33199	0.28992	0.34238
				617	0.3314	0.28934	0.34178
				618	0.33081	0.28875	0.34119
				619	0.33022	0.28817	0.3406
				620	0.32962	0.2876	0.34
				621	0.32904	0.28702	0.33941
				622	0.32845	0.28644	0.33882
				623	0.32786	0.28587	0.33823
				624	0.32727	0.28529	0.33765
				625	0.32669	0.28472	0.33706
				626	0.3261	0.28415	0.33647
				627	0.32552	0.28358	0.33589
				628	0.32494	0.28301	0.3353
				629	0.32436	0.28244	0.33472
				630	0.32378	0.28187	0.33414
				631	0.3232	0.28131	0.33356
				632	0.32262	0.28074	0.33298
				633	0.32204	0.28018	0.3324
				634	0.32147	0.27962	0.33182
				635	0.32089	0.27905	0.33124
				636	0.32032	0.27849	0.33067
				637	0.31975	0.27793	0.33009
				638	0.31917	0.27738	0.32952
				639	0.3186	0.27682	0.32895
				640	0.31803	0.27626	0.32837
				641	0.31746	0.27571	0.3278
				642	0.3169	0.27516	0.32723
				643	0.31633	0.2746	0.32667
				644	0.31576	0.27405	0.3261
				645	0.3152	0.2735	0.32553
				646	0.31464	0.27295	0.32496
				647	0.31407	0.2724	0.3244
				648	0.31351	0.27186	0.32384
				649	0.31295	0.27131	0.32327
				650	0.31239	0.27077	0.32271
				651	0.31183	0.27022	0.32215
				652	0.31127	0.26968	0.32159
				653	0.31072	0.26914	0.32103
				654	0.31016	0.2686	0.32047
				655	0.30961	0.26806	0.31991
				656	0.30905	0.26752	0.31936
				657	0.3085	0.26698	0.3188
				658	0.30795	0.26645	0.31825
				659	0.3074	0.26591	0.3177
				660	0.30685	0.26538	0.31714
				661	0.3063	0.26485	0.31659
				662	0.30575	0.26431	0.31604
				663	0.30521	0.26378	0.31549
				664	0.30466	0.26325	0.31494
				665	0.30411	0.26272	0.3144
				666	0.30357	0.2622	0.31385
				667	0.30303	0.26167	0.3133
				668	0.30249	0.26114	0.31276
				669	0.30195	0.26062	0.31222
				670	0.30141	0.2601	0.31167
				671	0.30087	0.25957	0.31113
				672	0.30033	0.25905	0.31059
				673	0.29979	0.25853	0.31005
				674	0.29925	0.25801	0.30951
				675	0.29872	0.2575	0.30897
				676	0.29819	0.25698	0.30844
				677	0.29765	0.25646	0.3079
				678	0.29712	0.25595	0.30736
				679	0.29659	0.25543	0.30683
				680	0.29606	0.25492	0.3063
				681	0.29553	0.25441	0.30576
				682	0.295	0.2539	0.30523
				683	0.29447	0.25339	0.3047
				684	0.29395	0.25288	0.30417
				685	0.29342	0.25237	0.30364
				686	0.2929	0.25187	0.30312
				687	0.29237	0.25136	0.30259
				688	0.29185	0.25086	0.30206
				689	0.29133	0.25035	0.30154
				690	0.29081	0.24985	0.30101
				691	0.29029	0.24935	0.30049
				692	0.28977	0.24885	0.29997
				693	0.28925	0.24835	0.29945
				694	0.28873	0.24785	0.29893
				695	0.28821	0.24735	0.29841
				696	0.2877	0.24685	0.29789
				697	0.28718	0.24636	0.29737
				698	0.28667	0.24586	0.29685
				699	0.28616	0.24537	0.29634
				700	0.28565	0.24488	0.29582
				701	0.28514	0.24439	0.29531
				702	0.28463	0.24389	0.29479
				703	0.28412	0.2434	0.29428
				704	0.28361	0.24292	0.29377
				705	0.2831	0.24243	0.29326
				706	0.2826	0.24194	0.29275
				707	0.28209	0.24146	0.29224
				708	0.28159	0.24097	0.29173
				709	0.28108	0.24049	0.29122
				710	0.28058	0.24	0.29072
				711	0.28008	0.23952	0.29021
				712	0.27958	0.23904	0.28971
				713	0.27908	0.23856	0.2892
				714	0.27858	0.23808	0.2887
				715	0.27808	0.2376	0.2882
				716	0.27758	0.23713	0.2877
				717	0.27709	0.23665	0.2872
				718	0.27659	0.23618	0.2867
				719	0.2761	0.2357	0.2862
				720	0.2756	0.23523	0.2857
				721	0.27511	0.23476	0.28521
				722	0.27462	0.23428	0.28471
				723	0.27413	0.23381	0.28422
				724	0.27364	0.23334	0.28372
				725	0.27315	0.23288	0.28323
				726	0.27266	0.23241	0.28274
				727	0.27217	0.23194	0.28224
				728	0.27168	0.23148	0.28175
				729	0.2712	0.23101	0.28126
				730	0.27071	0.23055	0.28078
				731	0.27023	0.23008	0.28029
				732	0.26974	0.22962	0.2798
				733	0.26926	0.22916	0.27931
				734	0.26878	0.2287	0.27883
				735	0.2683	0.22824	0.27834
				736	0.26782	0.22778	0.27786
				737	0.26734	0.22733	0.27738
				738	0.26686	0.22687	0.27689
				739	0.26639	0.22641	0.27641
				740	0.26591	0.22596	0.27593
				741	0.26543	0.22551	0.27545
				742	0.26496	0.22505	0.27497
				743	0.26449	0.2246	0.2745
				744	0.26401	0.22415	0.27402
				745	0.26354	0.2237	0.27354
				746	0.26307	0.22325	0.27307
				747	0.2626	0.2228	0.27259
				748	0.26213	0.22236	0.27212
				749	0.26166	0.22191	0.27164
				750	0.26119	0.22146	0.27117
				751	0.26072	0.22102	0.2707
				752	0.26026	0.22057	0.27023
				753	0.25979	0.22013	0.26976
				754	0.25933	0.21969	0.26929
				755	0.25886	0.21925	0.26882
				756	0.2584	0.21881	0.26836
				757	0.25794	0.21837	0.26789
				758	0.25748	0.21793	0.26742
				759	0.25702	0.21749	0.26696
				760	0.25656	0.21706	0.26649
				761	0.2561	0.21662	0.26603
				762	0.25564	0.21619	0.26557
				763	0.25518	0.21575	0.26511
				764	0.25473	0.21532	0.26465
				765	0.25427	0.21489	0.26419
				766	0.25382	0.21445	0.26373
				767	0.25336	0.21402	0.26327
				768	0.25291	0.21359	0.26281
				769	0.25246	0.21316	0.26235
				770	0.25201	0.21274	0.2619
				771	0.25156	0.21231	0.26144
				772	0.25111	0.21188	0.26099
				773	0.25066	0.21146	0.26053
				774	0.25021	0.21103	0.26008
				775	0.24976	0.21061	0.25963
				776	0.24931	0.21019	0.25918
				777	0.24887	0.20976	0.25873
				778	0.24842	0.20934	0.25828
				779	0.24798	0.20892	0.25783
				780	0.24754	0.2085	0.25738
				781	0.24709	0.20808	0.25693
				782	0.24665	0.20767	0.25649
				783	0.24621	0.20725	0.25604
				784	0.24577	0.20683	0.2556
				785	0.24533	0.20642	0.25515
				786	0.24489	0.206	0.25471
				787	0.24445	0.20559	0.25426
				788	0.24402	0.20518	0.25382
				789	0.24358	0.20477	0.25338
				790	0.24314	0.20435	0.25294
				791	0.24271	0.20394	0.2525
				792	0.24228	0.20353	0.25206
				793	0.24184	0.20313	0.25162
				794	0.24141	0.20272	0.25119
				795	0.24098	0.20231	0.25075
				796	0.24055	0.2019	0.25031
				797	0.24012	0.2015	0.24988
				798	0.23969	0.20109	0.24944
				799	0.23926	0.20069	0.24901
				800	0.23883	0.20029	0.24858
				801	0.2384	0.19989	0.24815
				802	0.23798	0.19948	0.24771
				803	0.23755	0.19908	0.24728
				804	0.23713	0.19868	0.24685
				805	0.2367	0.19828	0.24642
				806	0.23628	0.19789	0.246
				807	0.23586	0.19749	0.24557
				808	0.23544	0.19709	0.24514
				809	0.23501	0.1967	0.24472
				810	0.23459	0.1963	0.24429
				811	0.23417	0.19591	0.24387
				812	0.23376	0.19551	0.24344
				813	0.23334	0.19512	0.24302
				814	0.23292	0.19473	0.2426
				815	0.2325	0.19434	0.24217
				816	0.23209	0.19395	0.24175
				817	0.23167	0.19356	0.24133
				818	0.23126	0.19317	0.24091
				819	0.23084	0.19278	0.24049
				820	0.23043	0.1924	0.24008
				821	0.23002	0.19201	0.23966
				822	0.22961	0.19162	0.23924
				823	0.2292	0.19124	0.23883
				824	0.22879	0.19086	0.23841
				825	0.22838	0.19047	0.238
				826	0.22797	0.19009	0.23758
				827	0.22756	0.18971	0.23717
				828	0.22716	0.18933	0.23676
				829	0.22675	0.18895	0.23635
				830	0.22634	0.18857	0.23593
				831	0.22594	0.18819	0.23552
				832	0.22553	0.18781	0.23512
				833	0.22513	0.18743	0.23471
				834	0.22473	0.18706	0.2343
				835	0.22433	0.18668	0.23389
				836	0.22393	0.18631	0.23348
				837	0.22353	0.18593	0.23308
				838	0.22313	0.18556	0.23267
				839	0.22273	0.18519	0.23227
				840	0.22233	0.18481	0.23186
				841	0.22193	0.18444	0.23146
				842	0.22153	0.18407	0.23106
				843	0.22114	0.1837	0.23066
				844	0.22074	0.18334	0.23026
				845	0.22035	0.18297	0.22986
				846	0.21995	0.1826	0.22946
				847	0.21956	0.18223	0.22906
				848	0.21917	0.18187	0.22866
				849	0.21878	0.1815	0.22826
				850	0.21838	0.18114	0.22787
				851	0.21799	0.18077	0.22747
				852	0.2176	0.18041	0.22707
				853	0.21721	0.18005	0.22668
				854	0.21683	0.17969	0.22629
				855	0.21644	0.17933	0.22589
				856	0.21605	0.17897	0.2255
				857	0.21566	0.17861	0.22511
				858	0.21528	0.17825	0.22472
				859	0.21489	0.17789	0.22432
				860	0.21451	0.17753	0.22393
				861	0.21413	0.17718	0.22355
				862	0.21374	0.17682	0.22316
				863	0.21336	0.17647	0.22277
				864	0.21298	0.17611	0.22238
				865	0.2126	0.17576	0.222
				866	0.21222	0.1754	0.22161
				867	0.21184	0.17505	0.22122
				868	0.21146	0.1747	0.22084
				869	0.21108	0.17435	0.22046
				870	0.2107	0.174	0.22007
				871	0.21033	0.17365	0.21969
				872	0.20995	0.1733	0.21931
				873	0.20958	0.17295	0.21893
				874	0.2092	0.17261	0.21855
				875	0.20883	0.17226	0.21817
				876	0.20845	0.17191	0.21779
				877	0.20808	0.17157	0.21741
				878	0.20771	0.17122	0.21703
				879	0.20734	0.17088	0.21665
				880	0.20697	0.17054	0.21628
				881	0.2066	0.1702	0.2159
				882	0.20623	0.16985	0.21552
				883	0.20586	0.16951	0.21515
				884	0.20549	0.16917	0.21478
				885	0.20512	0.16883	0.2144
				886	0.20476	0.16849	0.21403
				887	0.20439	0.16815	0.21366
				888	0.20402	0.16782	0.21329
				889	0.20366	0.16748	0.21292
				890	0.20329	0.16714	0.21255
				891	0.20293	0.16681	0.21218
				892	0.20257	0.16647	0.21181
				893	0.20221	0.16614	0.21144
				894	0.20184	0.16581	0.21107
				895	0.20148	0.16547	0.2107
				896	0.20112	0.16514	0.21034
				897	0.20076	0.16481	0.20997
				898	0.2004	0.16448	0.20961
				899	0.20005	0.16415	0.20924
				900	0.19969	0.16382	0.20888
				901	0.19933	0.16349	0.20852
				902	0.19897	0.16316	0.20815
				903	0.19862	0.16283	0.20779
				904	0.19826	0.16251	0.20743
				905	0.19791	0.16218	0.20707
				906	0.19755	0.16185	0.20671
				907	0.1972	0.16153	0.20635
				908	0.19685	0.1612	0.20599
				909	0.1965	0.16088	0.20563
				910	0.19615	0.16056	0.20528
				911	0.19579	0.16024	0.20492
				912	0.19544	0.15991	0.20456
				913	0.19509	0.15959	0.20421
				914	0.19475	0.15927	0.20385
				915	0.1944	0.15895	0.2035
				916	0.19405	0.15863	0.20314
				917	0.1937	0.15831	0.20279
				918	0.19336	0.158	0.20244
				919	0.19301	0.15768	0.20209
				920	0.19267	0.15736	0.20174
				921	0.19232	0.15705	0.20138
				922	0.19198	0.15673	0.20103
				923	0.19163	0.15642	0.20068
				924	0.19129	0.1561	0.20034
				925	0.19095	0.15579	0.19999
				926	0.19061	0.15548	0.19964
				927	0.19027	0.15516	0.19929
				928	0.18993	0.15485	0.19895
				929	0.18959	0.15454	0.1986
				930	0.18925	0.15423	0.19826
				931	0.18891	0.15392	0.19791
				932	0.18857	0.15361	0.19757
				933	0.18823	0.1533	0.19722
				934	0.1879	0.153	0.19688
				935	0.18756	0.15269	0.19654
				936	0.18723	0.15238	0.1962
				937	0.18689	0.15208	0.19586
				938	0.18656	0.15177	0.19551
				939	0.18622	0.15147	0.19517
				940	0.18589	0.15116	0.19484
				941	0.18556	0.15086	0.1945
				942	0.18523	0.15056	0.19416
				943	0.18489	0.15025	0.19382
				944	0.18456	0.14995	0.19348
				945	0.18423	0.14965	0.19315
				946	0.1839	0.14935	0.19281
				947	0.18358	0.14905	0.19248
				948	0.18325	0.14875	0.19214
				949	0.18292	0.14845	0.19181
				950	0.18259	0.14815	0.19147
				951	0.18227	0.14786	0.19114
				952	0.18194	0.14756	0.19081
				953	0.18161	0.14726	0.19048
				954	0.18129	0.14697	0.19015
				955	0.18097	0.14667	0.18982
				956	0.18064	0.14638	0.18949
				957	0.18032	0.14608	0.18916
				958	0.18	0.14579	0.18883
				959	0.17967	0.1455	0.1885
				960	0.17935	0.14521	0.18817
				961	0.17903	0.14491	0.18784
				962	0.17871	0.14462	0.18752
				963	0.17839	0.14433	0.18719
				964	0.17807	0.14404	0.18687
				965	0.17775	0.14375	0.18654
				966	0.17744	0.14347	0.18622
				967	0.17712	0.14318	0.18589
				968	0.1768	0.14289	0.18557
				969	0.17649	0.1426	0.18525
				970	0.17617	0.14232	0.18493
				971	0.17586	0.14203	0.1846
				972	0.17554	0.14175	0.18428
				973	0.17523	0.14146	0.18396
				974	0.17491	0.14118	0.18364
				975	0.1746	0.14089	0.18332
				976	0.17429	0.14061	0.18301
				977	0.17398	0.14033	0.18269
				978	0.17367	0.14005	0.18237
				979	0.17336	0.13977	0.18205
				980	0.17305	0.13948	0.18174
				981	0.17274	0.1392	0.18142
				982	0.17243	0.13893	0.1811
				983	0.17212	0.13865	0.18079
				984	0.17181	0.13837	0.18048
				985	0.1715	0.13809	0.18016
				986	0.1712	0.13781	0.17985
				987	0.17089	0.13754	0.17954
				988	0.17059	0.13726	0.17922
				989	0.17028	0.13698	0.17891
				990	0.16998	0.13671	0.1786
				991	0.16967	0.13643	0.17829
				992	0.16937	0.13616	0.17798
				993	0.16907	0.13589	0.17767
				994	0.16876	0.13561	0.17736
				995	0.16846	0.13534	0.17705
				996	0.16816	0.13507	0.17675
				997	0.16786	0.1348	0.17644
				998	0.16756	0.13453	0.17613
				999	0.16726	0.13426	0.17583
				1000	0.16696	0.13399	0.17552
				1001	0.16666	0.13372	0.17522
				1002	0.16636	0.13345	0.17491
				1003	0.16607	0.13318	0.17461
				1004	0.16577	0.13292	0.1743
				1005	0.16547	0.13265	0.174
				1006	0.16518	0.13238	0.1737
				1007	0.16488	0.13212	0.1734
				1008	0.16459	0.13185	0.17309
				1009	0.16429	0.13159	0.17279
				1010	0.164	0.13132	0.17249
				1011	0.1637	0.13106	0.17219
				1012	0.16341	0.1308	0.17189
				1013	0.16312	0.13053	0.17159
				1014	0.16283	0.13027	0.1713
				1015	0.16254	0.13001	0.171
				1016	0.16225	0.12975	0.1707
				1017	0.16196	0.12949	0.1704
				1018	0.16167	0.12923	0.17011
				1019	0.16138	0.12897	0.16981
				1020	0.16109	0.12871	0.16952
				1021	0.1608	0.12845	0.16922
				1022	0.16051	0.12819	0.16893
				1023	0.16023	0.12794	0.16863
				1024	0.15994	0.12768	0.16834
				1025	0.15965	0.12742	0.16805
				1026	0.15937	0.12717	0.16776
				1027	0.15908	0.12691	0.16747
				1028	0.1588	0.12666	0.16717
				1029	0.15851	0.1264	0.16688
				1030	0.15823	0.12615	0.16659
				1031	0.15795	0.12589	0.1663
				1032	0.15767	0.12564	0.16601
				1033	0.15738	0.12539	0.16573
				1034	0.1571	0.12514	0.16544
				1035	0.15682	0.12489	0.16515
				1036	0.15654	0.12464	0.16486
				1037	0.15626	0.12439	0.16458
				1038	0.15598	0.12414	0.16429
				1039	0.1557	0.12389	0.164
				1040	0.15542	0.12364	0.16372
				1041	0.15515	0.12339	0.16343
				1042	0.15487	0.12314	0.16315
				1043	0.15459	0.12289	0.16287
				1044	0.15431	0.12265	0.16258
				1045	0.15404	0.1224	0.1623
				1046	0.15376	0.12216	0.16202
				1047	0.15349	0.12191	0.16174
				1048	0.15321	0.12167	0.16146
				1049	0.15294	0.12142	0.16118
				1050	0.15267	0.12118	0.1609
				1051	0.15239	0.12093	0.16062
				1052	0.15212	0.12069	0.16034
				1053	0.15185	0.12045	0.16006
				1054	0.15158	0.12021	0.15978
				1055	0.15131	0.11997	0.1595
				1056	0.15104	0.11972	0.15922
				1057	0.15077	0.11948	0.15895
				1058	0.1505	0.11924	0.15867
				1059	0.15023	0.119	0.1584
				1060	0.14996	0.11877	0.15812
				1061	0.14969	0.11853	0.15785
				1062	0.14942	0.11829	0.15757
				1063	0.14915	0.11805	0.1573
				1064	0.14889	0.11781	0.15702
				1065	0.14862	0.11758	0.15675
				1066	0.14836	0.11734	0.15648
				1067	0.14809	0.11711	0.15621
				1068	0.14783	0.11687	0.15593
				1069	0.14756	0.11664	0.15566
				1070	0.1473	0.1164	0.15539
				1071	0.14703	0.11617	0.15512
				1072	0.14677	0.11594	0.15485
				1073	0.14651	0.1157	0.15458
				1074	0.14625	0.11547	0.15431
				1075	0.14599	0.11524	0.15405
				1076	0.14572	0.11501	0.15378
				1077	0.14546	0.11478	0.15351
				1078	0.1452	0.11455	0.15324
				1079	0.14494	0.11432	0.15298
				1080	0.14468	0.11409	0.15271
				1081	0.14443	0.11386	0.15245
				1082	0.14417	0.11363	0.15218
				1083	0.14391	0.1134	0.15192
				1084	0.14365	0.11317	0.15165
				1085	0.1434	0.11295	0.15139
				1086	0.14314	0.11272	0.15113
				1087	0.14288	0.11249	0.15086
				1088	0.14263	0.11227	0.1506
				1089	0.14237	0.11204	0.15034
				1090	0.14212	0.11182	0.15008
				1091	0.14186	0.11159	0.14982
				1092	0.14161	0.11137	0.14956
				1093	0.14136	0.11114	0.1493
				1094	0.1411	0.11092	0.14904
				1095	0.14085	0.1107	0.14878
				1096	0.1406	0.11048	0.14852
				1097	0.14035	0.11025	0.14826
				1098	0.1401	0.11003	0.148
				1099	0.13985	0.10981	0.14775
				1100	0.1396	0.10959	0.14749
				1101	0.13935	0.10937	0.14723
				1102	0.1391	0.10915	0.14698
				1103	0.13885	0.10893	0.14672
				1104	0.1386	0.10871	0.14647
				1105	0.13835	0.1085	0.14621
				1106	0.13811	0.10828	0.14596
				1107	0.13786	0.10806	0.1457
				1108	0.13761	0.10784	0.14545
				1109	0.13737	0.10763	0.1452
				1110	0.13712	0.10741	0.14495
				1111	0.13687	0.10719	0.14469
				1112	0.13663	0.10698	0.14444
				1113	0.13639	0.10676	0.14419
				1114	0.13614	0.10655	0.14394
				1115	0.1359	0.10634	0.14369
				1116	0.13566	0.10612	0.14344
				1117	0.13541	0.10591	0.14319
				1118	0.13517	0.1057	0.14294
				1119	0.13493	0.10548	0.14269
				1120	0.13469	0.10527	0.14244
				1121	0.13445	0.10506	0.1422
				1122	0.13421	0.10485	0.14195
				1123	0.13397	0.10464	0.1417
				1124	0.13373	0.10443	0.14146
				1125	0.13349	0.10422	0.14121
				1126	0.13325	0.10401	0.14097
				1127	0.13301	0.1038	0.14072
				1128	0.13277	0.10359	0.14048
				1129	0.13253	0.10339	0.14023
				1130	0.1323	0.10318	0.13999
				1131	0.13206	0.10297	0.13974
				1132	0.13182	0.10276	0.1395
				1133	0.13159	0.10256	0.13926
				1134	0.13135	0.10235	0.13902
				1135	0.13112	0.10215	0.13878
				1136	0.13088	0.10194	0.13853
				1137	0.13065	0.10174	0.13829
				1138	0.13042	0.10153	0.13805
				1139	0.13018	0.10133	0.13781
				1140	0.12995	0.10112	0.13757
				1141	0.12972	0.10092	0.13733
				1142	0.12949	0.10072	0.1371
				1143	0.12925	0.10052	0.13686
				1144	0.12902	0.10032	0.13662
				1145	0.12879	0.10011	0.13638
				1146	0.12856	0.09991	0.13614
				1147	0.12833	0.09971	0.13591
				1148	0.1281	0.09951	0.13567
				1149	0.12787	0.09931	0.13544
				1150	0.12765	0.09911	0.1352
				1151	0.12742	0.09891	0.13496
				1152	0.12719	0.09871	0.13473
				1153	0.12696	0.09852	0.1345
				1154	0.12673	0.09832	0.13426
				1155	0.12651	0.09812	0.13403
				1156	0.12628	0.09792	0.1338
				1157	0.12606	0.09773	0.13356
				1158	0.12583	0.09753	0.13333
				1159	0.12561	0.09734	0.1331
				1160	0.12538	0.09714	0.13287
				1161	0.12516	0.09695	0.13264
				1162	0.12493	0.09675	0.13241
				1163	0.12471	0.09656	0.13218
				1164	0.12449	0.09636	0.13195
				1165	0.12426	0.09617	0.13172
				1166	0.12404	0.09598	0.13149
				1167	0.12382	0.09578	0.13126
				1168	0.1236	0.09559	0.13103
				1169	0.12338	0.0954	0.1308
				1170	0.12316	0.09521	0.13058
				1171	0.12294	0.09502	0.13035
				1172	0.12272	0.09483	0.13012
				1173	0.1225	0.09463	0.1299
				1174	0.12228	0.09444	0.12967
				1175	0.12206	0.09426	0.12944
				1176	0.12184	0.09407	0.12922
				1177	0.12162	0.09388	0.129
				1178	0.12141	0.09369	0.12877
				1179	0.12119	0.0935	0.12855
				1180	0.12097	0.09331	0.12832
				1181	0.12076	0.09313	0.1281
				1182	0.12054	0.09294	0.12788
				1183	0.12032	0.09275	0.12766
				1184	0.12011	0.09257	0.12743
				1185	0.11989	0.09238	0.12721
				1186	0.11968	0.09219	0.12699
				1187	0.11947	0.09201	0.12677
				1188	0.11925	0.09182	0.12655
				1189	0.11904	0.09164	0.12633
				1190	0.11883	0.09146	0.12611
				1191	0.11861	0.09127	0.12589
				1192	0.1184	0.09109	0.12567
				1193	0.11819	0.09091	0.12545
				1194	0.11798	0.09072	0.12524
				1195	0.11777	0.09054	0.12502
				1196	0.11756	0.09036	0.1248
				1197	0.11735	0.09018	0.12458
				1198	0.11714	0.09	0.12437
				1199	0.11693	0.08982	0.12415
				1200	0.11672	0.08964	0.12393
				1201	0.11651	0.08946	0.12372
				1202	0.1163	0.08928	0.1235
				1203	0.11609	0.0891	0.12329
				1204	0.11588	0.08892	0.12308
				1205	0.11568	0.08874	0.12286
				1206	0.11547	0.08856	0.12265
				1207	0.11526	0.08838	0.12243
				1208	0.11506	0.08821	0.12222
				1209	0.11485	0.08803	0.12201
				1210	0.11465	0.08785	0.1218
				1211	0.11444	0.08768	0.12159
				1212	0.11424	0.0875	0.12137
				1213	0.11403	0.08732	0.12116
				1214	0.11383	0.08715	0.12095
				1215	0.11363	0.08697	0.12074
				1216	0.11342	0.0868	0.12053
				1217	0.11322	0.08662	0.12032
				1218	0.11302	0.08645	0.12011
				1219	0.11281	0.08628	0.1199
				1220	0.11261	0.0861	0.1197
				1221	0.11241	0.08593	0.11949
				1222	0.11221	0.08576	0.11928
				1223	0.11201	0.08559	0.11907
				1224	0.11181	0.08541	0.11887
				1225	0.11161	0.08524	0.11866
				1226	0.11141	0.08507	0.11845
				1227	0.11121	0.0849	0.11825
				1228	0.11101	0.08473	0.11804
				1229	0.11081	0.08456	0.11784
				1230	0.11061	0.08439	0.11763
				1231	0.11042	0.08422	0.11743
				1232	0.11022	0.08405	0.11722
				1233	0.11002	0.08388	0.11702
				1234	0.10983	0.08371	0.11682
				1235	0.10963	0.08355	0.11661
				1236	0.10943	0.08338	0.11641
				1237	0.10924	0.08321	0.11621
				1238	0.10904	0.08304	0.11601
				1239	0.10885	0.08288	0.1158
				1240	0.10865	0.08271	0.1156
				1241	0.10846	0.08255	0.1154
				1242	0.10826	0.08238	0.1152
				1243	0.10807	0.08221	0.115
				1244	0.10788	0.08205	0.1148
				1245	0.10768	0.08188	0.1146
				1246	0.10749	0.08172	0.1144
				1247	0.1073	0.08156	0.1142
				1248	0.10711	0.08139	0.114
				1249	0.10692	0.08123	0.11381
				1250	0.10672	0.08107	0.11361
				1251	0.10653	0.0809	0.11341
				1252	0.10634	0.08074	0.11321
				1253	0.10615	0.08058	0.11302
				1254	0.10596	0.08042	0.11282
				1255	0.10577	0.08025	0.11262
				1256	0.10558	0.08009	0.11243
				1257	0.1054	0.07993	0.11223
				1258	0.10521	0.07977	0.11204
				1259	0.10502	0.07961	0.11184
				1260	0.10483	0.07945	0.11165
				1261	0.10464	0.07929	0.11145
				1262	0.10446	0.07913	0.11126
				1263	0.10427	0.07897	0.11107
				1264	0.10408	0.07882	0.11087
				1265	0.1039	0.07866	0.11068
				1266	0.10371	0.0785	0.11049
				1267	0.10353	0.07834	0.1103
				1268	0.10334	0.07818	0.11011
				1269	0.10316	0.07803	0.10991
				1270	0.10297	0.07787	0.10972
				1271	0.10279	0.07771	0.10953
				1272	0.1026	0.07756	0.10934
				1273	0.10242	0.0774	0.10915
				1274	0.10224	0.07725	0.10896
				1275	0.10205	0.07709	0.10877
				1276	0.10187	0.07694	0.10858
				1277	0.10169	0.07678	0.10839
				1278	0.10151	0.07663	0.10821
				1279	0.10133	0.07648	0.10802
				1280	0.10115	0.07632	0.10783
				1281	0.10096	0.07617	0.10764
				1282	0.10078	0.07602	0.10746
				1283	0.1006	0.07586	0.10727
				1284	0.10042	0.07571	0.10708
				1285	0.10024	0.07556	0.1069
				1286	0.10006	0.07541	0.10671
				1287	0.09989	0.07526	0.10652
				1288	0.09971	0.0751	0.10634
				1289	0.09953	0.07495	0.10615
				1290	0.09935	0.0748	0.10597
				1291	0.09917	0.07465	0.10579
				1292	0.099	0.0745	0.1056
				1293	0.09882	0.07435	0.10542
				1294	0.09864	0.0742	0.10523
				1295	0.09847	0.07405	0.10505
				1296	0.09829	0.07391	0.10487
				1297	0.09811	0.07376	0.10469
				1298	0.09794	0.07361	0.10451
				1299	0.09776	0.07346	0.10432
				1300	0.09759	0.07331	0.10414
				1301	0.09741	0.07317	0.10396
				1302	0.09724	0.07302	0.10378
				1303	0.09707	0.07287	0.1036
				1304	0.09689	0.07273	0.10342
				1305	0.09672	0.07258	0.10324
				1306	0.09655	0.07244	0.10306
				1307	0.09637	0.07229	0.10288
				1308	0.0962	0.07214	0.1027
				1309	0.09603	0.072	0.10252
				1310	0.09586	0.07186	0.10235
				1311	0.09569	0.07171	0.10217
				1312	0.09551	0.07157	0.10199
				1313	0.09534	0.07142	0.10181
				1314	0.09517	0.07128	0.10164
				1315	0.095	0.07114	0.10146
				1316	0.09483	0.07099	0.10128
				1317	0.09466	0.07085	0.10111
				1318	0.09449	0.07071	0.10093
				1319	0.09432	0.07057	0.10076
				1320	0.09416	0.07043	0.10058
				1321	0.09399	0.07028	0.10041
				1322	0.09382	0.07014	0.10023
				1323	0.09365	0.07	0.10006
				1324	0.09348	0.06986	0.09988
				1325	0.09332	0.06972	0.09971
				1326	0.09315	0.06958	0.09954
				1327	0.09298	0.06944	0.09936
				1328	0.09282	0.0693	0.09919
				1329	0.09265	0.06916	0.09902
				1330	0.09249	0.06902	0.09885
				1331	0.09232	0.06889	0.09867
				1332	0.09216	0.06875	0.0985
				1333	0.09199	0.06861	0.09833
				1334	0.09183	0.06847	0.09816
				1335	0.09166	0.06833	0.09799
				1336	0.0915	0.0682	0.09782
				1337	0.09133	0.06806	0.09765
				1338	0.09117	0.06792	0.09748
				1339	0.09101	0.06779	0.09731
				1340	0.09085	0.06765	0.09714
				1341	0.09068	0.06751	0.09697
				1342	0.09052	0.06738	0.0968
				1343	0.09036	0.06724	0.09663
				1344	0.0902	0.06711	0.09647
				1345	0.09004	0.06697	0.0963
				1346	0.08987	0.06684	0.09613
				1347	0.08971	0.06671	0.09596
				1348	0.08955	0.06657	0.0958
				1349	0.08939	0.06644	0.09563
				1350	0.08923	0.0663	0.09546
				1351	0.08907	0.06617	0.0953
				1352	0.08891	0.06604	0.09513
				1353	0.08876	0.06591	0.09497
				1354	0.0886	0.06577	0.0948
				1355	0.08844	0.06564	0.09464
				1356	0.08828	0.06551	0.09447
				1357	0.08812	0.06538	0.09431
				1358	0.08796	0.06525	0.09414
				1359	0.08781	0.06512	0.09398
				1360	0.08765	0.06498	0.09382
				1361	0.08749	0.06485	0.09365
				1362	0.08734	0.06472	0.09349
				1363	0.08718	0.06459	0.09333
				1364	0.08702	0.06446	0.09317
				1365	0.08687	0.06434	0.09301
				1366	0.08671	0.06421	0.09284
				1367	0.08656	0.06408	0.09268
				1368	0.0864	0.06395	0.09252
				1369	0.08625	0.06382	0.09236
				1370	0.0861	0.06369	0.0922
				1371	0.08594	0.06356	0.09204
				1372	0.08579	0.06344	0.09188
				1373	0.08563	0.06331	0.09172
				1374	0.08548	0.06318	0.09156
				1375	0.08533	0.06305	0.0914
				1376	0.08518	0.06293	0.09124
				1377	0.08502	0.0628	0.09108
				1378	0.08487	0.06268	0.09093
				1379	0.08472	0.06255	0.09077
				1380	0.08457	0.06242	0.09061
				1381	0.08442	0.0623	0.09045
				1382	0.08427	0.06217	0.09029
				1383	0.08412	0.06205	0.09014
				1384	0.08396	0.06192	0.08998
				1385	0.08381	0.0618	0.08982
				1386	0.08366	0.06168	0.08967
				1387	0.08351	0.06155	0.08951
				1388	0.08337	0.06143	0.08936
				1389	0.08322	0.06131	0.0892
				1390	0.08307	0.06118	0.08905
				1391	0.08292	0.06106	0.08889
				1392	0.08277	0.06094	0.08874
				1393	0.08262	0.06081	0.08858
				1394	0.08248	0.06069	0.08843
				1395	0.08233	0.06057	0.08827
				1396	0.08218	0.06045	0.08812
				1397	0.08203	0.06033	0.08797
				1398	0.08189	0.06021	0.08782
				1399	0.08174	0.06009	0.08766
				1400	0.08159	0.05996	0.08751
				1401	0.08145	0.05984	0.08736
				1402	0.0813	0.05972	0.08721
				1403	0.08116	0.0596	0.08705
				1404	0.08101	0.05948	0.0869
				1405	0.08087	0.05937	0.08675
				1406	0.08072	0.05925	0.0866
				1407	0.08058	0.05913	0.08645
				1408	0.08043	0.05901	0.0863
				1409	0.08029	0.05889	0.08615
				1410	0.08015	0.05877	0.086
				1411	0.08	0.05865	0.08585
				1412	0.07986	0.05854	0.0857
				1413	0.07972	0.05842	0.08555
				1414	0.07957	0.0583	0.0854
				1415	0.07943	0.05818	0.08526
				1416	0.07929	0.05807	0.08511
				1417	0.07915	0.05795	0.08496
				1418	0.07901	0.05783	0.08481
				1419	0.07887	0.05772	0.08466
				1420	0.07872	0.0576	0.08452
				1421	0.07858	0.05749	0.08437
				1422	0.07844	0.05737	0.08422
				1423	0.0783	0.05726	0.08408
				1424	0.07816	0.05714	0.08393
				1425	0.07802	0.05703	0.08379
				1426	0.07788	0.05691	0.08364
				1427	0.07774	0.0568	0.08349
				1428	0.07761	0.05668	0.08335
				1429	0.07747	0.05657	0.0832
				1430	0.07733	0.05646	0.08306
				1431	0.07719	0.05634	0.08291
				1432	0.07705	0.05623	0.08277
				1433	0.07691	0.05612	0.08263
				1434	0.07678	0.056	0.08248
				1435	0.07664	0.05589	0.08234
				1436	0.0765	0.05578	0.0822
				1437	0.07637	0.05567	0.08205
				1438	0.07623	0.05556	0.08191
				1439	0.07609	0.05544	0.08177
				1440	0.07596	0.05533	0.08163
				1441	0.07582	0.05522	0.08148
				1442	0.07568	0.05511	0.08134
				1443	0.07555	0.055	0.0812
				1444	0.07541	0.05489	0.08106
				1445	0.07528	0.05478	0.08092
				1446	0.07514	0.05467	0.08078
				1447	0.07501	0.05456	0.08064
				1448	0.07488	0.05445	0.0805
				1449	0.07474	0.05434	0.08036
				1450	0.07461	0.05423	0.08022
				1451	0.07448	0.05412	0.08008
				1452	0.07434	0.05401	0.07994
				1453	0.07421	0.05391	0.0798
				1454	0.07408	0.0538	0.07966
				1455	0.07394	0.05369	0.07952
				1456	0.07381	0.05358	0.07939
				1457	0.07368	0.05347	0.07925
				1458	0.07355	0.05337	0.07911
				1459	0.07342	0.05326	0.07897
				1460	0.07328	0.05315	0.07883
				1461	0.07315	0.05305	0.0787
				1462	0.07302	0.05294	0.07856
				1463	0.07289	0.05283	0.07842
				1464	0.07276	0.05273	0.07829
				1465	0.07263	0.05262	0.07815
				1466	0.0725	0.05251	0.07802
				1467	0.07237	0.05241	0.07788
				1468	0.07224	0.0523	0.07775
				1469	0.07211	0.0522	0.07761
				1470	0.07198	0.05209	0.07747
				1471	0.07186	0.05199	0.07734
				1472	0.07173	0.05189	0.07721
				1473	0.0716	0.05178	0.07707
				1474	0.07147	0.05168	0.07694
				1475	0.07134	0.05157	0.0768
				1476	0.07122	0.05147	0.07667
				1477	0.07109	0.05137	0.07654
				1478	0.07096	0.05126	0.0764
				1479	0.07083	0.05116	0.07627
				1480	0.07071	0.05106	0.07614
				1481	0.07058	0.05096	0.07601
				1482	0.07046	0.05085	0.07587
				1483	0.07033	0.05075	0.07574
				1484	0.0702	0.05065	0.07561
				1485	0.07008	0.05055	0.07548
				1486	0.06995	0.05045	0.07535
				1487	0.06983	0.05034	0.07522
				1488	0.0697	0.05024	0.07509
				1489	0.06958	0.05014	0.07496
				1490	0.06945	0.05004	0.07483
				1491	0.06933	0.04994	0.0747
				1492	0.06921	0.04984	0.07457
				1493	0.06908	0.04974	0.07444
				1494	0.06896	0.04964	0.07431
				1495	0.06883	0.04954	0.07418
				1496	0.06871	0.04944	0.07405
				1497	0.06859	0.04934	0.07392
				1498	0.06847	0.04924	0.07379
				1499	0.06834	0.04914	0.07366
				1500	0.06822	0.04905	0.07353
				1501	0.0681	0.04895	0.07341
				1502	0.06798	0.04885	0.07328
				1503	0.06786	0.04875	0.07315
				1504	0.06773	0.04865	0.07302
				1505	0.06761	0.04856	0.0729
				1506	0.06749	0.04846	0.07277
				1507	0.06737	0.04836	0.07264
				1508	0.06725	0.04826	0.07252
				1509	0.06713	0.04817	0.07239
				1510	0.06701	0.04807	0.07227
				1511	0.06689	0.04797	0.07214
				1512	0.06677	0.04788	0.07202
				1513	0.06665	0.04778	0.07189
				1514	0.06653	0.04768	0.07176
				1515	0.06641	0.04759	0.07164
				1516	0.0663	0.04749	0.07152
				1517	0.06618	0.0474	0.07139
				1518	0.06606	0.0473	0.07127
				1519	0.06594	0.04721	0.07114
				1520	0.06582	0.04711	0.07102
				1521	0.0657	0.04702	0.0709
				1522	0.06559	0.04692	0.07077
				1523	0.06547	0.04683	0.07065
				1524	0.06535	0.04674	0.07053
				1525	0.06524	0.04664	0.0704
				1526	0.06512	0.04655	0.07028
				1527	0.065	0.04646	0.07016
				1528	0.06489	0.04636	0.07004
				1529	0.06477	0.04627	0.06992
				1530	0.06465	0.04618	0.06979
				1531	0.06454	0.04608	0.06967
				1532	0.06442	0.04599	0.06955
				1533	0.06431	0.0459	0.06943
				1534	0.06419	0.04581	0.06931
				1535	0.06408	0.04571	0.06919
				1536	0.06396	0.04562	0.06907
				1537	0.06385	0.04553	0.06895
				1538	0.06374	0.04544	0.06883
				1539	0.06362	0.04535	0.06871
				1540	0.06351	0.04526	0.06859
				1541	0.06339	0.04517	0.06847
				1542	0.06328	0.04508	0.06835
				1543	0.06317	0.04498	0.06823
				1544	0.06305	0.04489	0.06811
				1545	0.06294	0.0448	0.068
				1546	0.06283	0.04471	0.06788
				1547	0.06272	0.04462	0.06776
				1548	0.0626	0.04453	0.06764
				1549	0.06249	0.04445	0.06752
				1550	0.06238	0.04436	0.06741
				1551	0.06227	0.04427	0.06729
				1552	0.06216	0.04418	0.06717
				1553	0.06205	0.04409	0.06706
				1554	0.06194	0.044	0.06694
				1555	0.06182	0.04391	0.06682
				1556	0.06171	0.04382	0.06671
				1557	0.0616	0.04374	0.06659
				1558	0.06149	0.04365	0.06648
				1559	0.06138	0.04356	0.06636
				1560	0.06127	0.04347	0.06624
				1561	0.06116	0.04339	0.06613
				1562	0.06106	0.0433	0.06601
				1563	0.06095	0.04321	0.0659
				1564	0.06084	0.04313	0.06579
				1565	0.06073	0.04304	0.06567
				1566	0.06062	0.04295	0.06556
				1567	0.06051	0.04287	0.06544
				1568	0.0604	0.04278	0.06533
				1569	0.06029	0.04269	0.06522
				1570	0.06019	0.04261	0.0651
				1571	0.06008	0.04252	0.06499
				1572	0.05997	0.04244	0.06488
				1573	0.05986	0.04235	0.06476
				1574	0.05976	0.04227	0.06465
				1575	0.05965	0.04218	0.06454
				1576	0.05954	0.0421	0.06443
				1577	0.05944	0.04201	0.06431
				1578	0.05933	0.04193	0.0642
				1579	0.05923	0.04184	0.06409
				1580	0.05912	0.04176	0.06398
				1581	0.05901	0.04168	0.06387
				1582	0.05891	0.04159	0.06376
				1583	0.0588	0.04151	0.06365
				1584	0.0587	0.04143	0.06354
				1585	0.05859	0.04134	0.06342
				1586	0.05849	0.04126	0.06331
				1587	0.05838	0.04118	0.0632
				1588	0.05828	0.04109	0.06309
				1589	0.05817	0.04101	0.06298
				1590	0.05807	0.04093	0.06288
				1591	0.05797	0.04085	0.06277
				1592	0.05786	0.04077	0.06266
				1593	0.05776	0.04068	0.06255
				1594	0.05766	0.0406	0.06244
				1595	0.05755	0.04052	0.06233
				1596	0.05745	0.04044	0.06222
				1597	0.05735	0.04036	0.06211
				1598	0.05724	0.04028	0.06201
				1599	0.05714	0.0402	0.0619
				1600	0.05704	0.04012	0.06179
				1601	0.05694	0.04003	0.06168
				1602	0.05684	0.03995	0.06158
				1603	0.05673	0.03987	0.06147
				1604	0.05663	0.03979	0.06136
				1605	0.05653	0.03971	0.06126
				1606	0.05643	0.03963	0.06115
				1607	0.05633	0.03955	0.06104
				1608	0.05623	0.03948	0.06094
				1609	0.05613	0.0394	0.06083
				1610	0.05603	0.03932	0.06072
				1611	0.05593	0.03924	0.06062
				1612	0.05583	0.03916	0.06051
				1613	0.05573	0.03908	0.06041
				1614	0.05563	0.039	0.0603
				1615	0.05553	0.03892	0.0602
				1616	0.05543	0.03885	0.06009
				1617	0.05533	0.03877	0.05999
				1618	0.05523	0.03869	0.05989
				1619	0.05513	0.03861	0.05978
				1620	0.05503	0.03853	0.05968
				1621	0.05494	0.03846	0.05957
				1622	0.05484	0.03838	0.05947
				1623	0.05474	0.0383	0.05937
				1624	0.05464	0.03823	0.05926
				1625	0.05454	0.03815	0.05916
				1626	0.05445	0.03807	0.05906
				1627	0.05435	0.038	0.05896
				1628	0.05425	0.03792	0.05885
				1629	0.05415	0.03784	0.05875
				1630	0.05406	0.03777	0.05865
				1631	0.05396	0.03769	0.05855
				1632	0.05386	0.03762	0.05844
				1633	0.05377	0.03754	0.05834
				1634	0.05367	0.03747	0.05824
				1635	0.05358	0.03739	0.05814
				1636	0.05348	0.03731	0.05804
				1637	0.05338	0.03724	0.05794
				1638	0.05329	0.03717	0.05784
				1639	0.05319	0.03709	0.05774
				1640	0.0531	0.03702	0.05764
				1641	0.053	0.03694	0.05754
				1642	0.05291	0.03687	0.05744
				1643	0.05281	0.03679	0.05734
				1644	0.05272	0.03672	0.05724
				1645	0.05263	0.03665	0.05714
				1646	0.05253	0.03657	0.05704
				1647	0.05244	0.0365	0.05694
				1648	0.05234	0.03643	0.05684
				1649	0.05225	0.03635	0.05674
				1650	0.05216	0.03628	0.05664
				1651	0.05206	0.03621	0.05654
				1652	0.05197	0.03613	0.05645
				1653	0.05188	0.03606	0.05635
				1654	0.05178	0.03599	0.05625
				1655	0.05169	0.03592	0.05615
				1656	0.0516	0.03584	0.05605
				1657	0.05151	0.03577	0.05596
				1658	0.05142	0.0357	0.05586
				1659	0.05132	0.03563	0.05576
				1660	0.05123	0.03556	0.05567
				1661	0.05114	0.03549	0.05557
				1662	0.05105	0.03541	0.05547
				1663	0.05096	0.03534	0.05538
				1664	0.05087	0.03527	0.05528
				1665	0.05078	0.0352	0.05518
				1666	0.05068	0.03513	0.05509
				1667	0.05059	0.03506	0.05499
				1668	0.0505	0.03499	0.0549
				1669	0.05041	0.03492	0.0548
				1670	0.05032	0.03485	0.05471
				1671	0.05023	0.03478	0.05461
				1672	0.05014	0.03471	0.05451
				1673	0.05005	0.03464	0.05442
				1674	0.04996	0.03457	0.05433
				1675	0.04987	0.0345	0.05423
				1676	0.04979	0.03443	0.05414
				1677	0.0497	0.03436	0.05404
				1678	0.04961	0.03429	0.05395
				1679	0.04952	0.03423	0.05386
				1680	0.04943	0.03416	0.05376
				1681	0.04934	0.03409	0.05367
				1682	0.04925	0.03402	0.05357
				1683	0.04917	0.03395	0.05348
				1684	0.04908	0.03388	0.05339
				1685	0.04899	0.03382	0.0533
				1686	0.0489	0.03375	0.0532
				1687	0.04881	0.03368	0.05311
				1688	0.04873	0.03361	0.05302
				1689	0.04864	0.03354	0.05293
				1690	0.04855	0.03348	0.05283
				1691	0.04847	0.03341	0.05274
				1692	0.04838	0.03334	0.05265
				1693	0.04829	0.03328	0.05256
				1694	0.04821	0.03321	0.05247
				1695	0.04812	0.03314	0.05238
				1696	0.04803	0.03308	0.05229
				1697	0.04795	0.03301	0.05219
				1698	0.04786	0.03294	0.0521
				1699	0.04778	0.03288	0.05201
				1700	0.04769	0.03281	0.05192
				1701	0.04761	0.03274	0.05183
				1702	0.04752	0.03268	0.05174
				1703	0.04744	0.03261	0.05165
				1704	0.04735	0.03255	0.05156
				1705	0.04727	0.03248	0.05147
				1706	0.04718	0.03242	0.05138
				1707	0.0471	0.03235	0.05129
				1708	0.04701	0.03229	0.0512
				1709	0.04693	0.03222	0.05112
				1710	0.04685	0.03216	0.05103
				1711	0.04676	0.03209	0.05094
				1712	0.04668	0.03203	0.05085
				1713	0.04659	0.03196	0.05076
				1714	0.04651	0.0319	0.05067
				1715	0.04643	0.03184	0.05059
				1716	0.04635	0.03177	0.0505
				1717	0.04626	0.03171	0.05041
				1718	0.04618	0.03164	0.05032
				1719	0.0461	0.03158	0.05023
				1720	0.04601	0.03152	0.05015
				1721	0.04593	0.03145	0.05006
				1722	0.04585	0.03139	0.04997
				1723	0.04577	0.03133	0.04989
				1724	0.04569	0.03127	0.0498
				1725	0.0456	0.0312	0.04971
				1726	0.04552	0.03114	0.04963
				1727	0.04544	0.03108	0.04954
				1728	0.04536	0.03102	0.04945
				1729	0.04528	0.03095	0.04937
				1730	0.0452	0.03089	0.04928
				1731	0.04512	0.03083	0.0492
				1732	0.04504	0.03077	0.04911
				1733	0.04496	0.0307	0.04903
				1734	0.04488	0.03064	0.04894
				1735	0.0448	0.03058	0.04885
				1736	0.04472	0.03052	0.04877
				1737	0.04464	0.03046	0.04869
				1738	0.04456	0.0304	0.0486
				1739	0.04448	0.03034	0.04852
				1740	0.0444	0.03028	0.04843
				1741	0.04432	0.03022	0.04835
				1742	0.04424	0.03015	0.04826
				1743	0.04416	0.03009	0.04818
				1744	0.04408	0.03003	0.0481
				1745	0.044	0.02997	0.04801
				1746	0.04392	0.02991	0.04793
				1747	0.04384	0.02985	0.04785
				1748	0.04377	0.02979	0.04776
				1749	0.04369	0.02973	0.04768
				1750	0.04361	0.02967	0.0476
				1751	0.04353	0.02961	0.04751
				1752	0.04345	0.02955	0.04743
				1753	0.04338	0.0295	0.04735
				1754	0.0433	0.02944	0.04727
				1755	0.04322	0.02938	0.04718
				1756	0.04314	0.02932	0.0471
				1757	0.04307	0.02926	0.04702
				1758	0.04299	0.0292	0.04694
				1759	0.04291	0.02914	0.04686
				1760	0.04283	0.02908	0.04678
				1761	0.04276	0.02902	0.04669
				1762	0.04268	0.02897	0.04661
				1763	0.04261	0.02891	0.04653
				1764	0.04253	0.02885	0.04645
				1765	0.04245	0.02879	0.04637
				1766	0.04238	0.02873	0.04629
				1767	0.0423	0.02868	0.04621
				1768	0.04223	0.02862	0.04613
				1769	0.04215	0.02856	0.04605
				1770	0.04208	0.0285	0.04597
				1771	0.042	0.02845	0.04589
				1772	0.04192	0.02839	0.04581
				1773	0.04185	0.02833	0.04573
				1774	0.04177	0.02828	0.04565
				1775	0.0417	0.02822	0.04557
				1776	0.04163	0.02816	0.04549
				1777	0.04155	0.02811	0.04541
				1778	0.04148	0.02805	0.04533
				1779	0.0414	0.02799	0.04525
				1780	0.04133	0.02794	0.04518
				1781	0.04125	0.02788	0.0451
				1782	0.04118	0.02783	0.04502
				1783	0.04111	0.02777	0.04494
				1784	0.04103	0.02771	0.04486
				1785	0.04096	0.02766	0.04478
				1786	0.04089	0.0276	0.04471
				1787	0.04081	0.02755	0.04463
				1788	0.04074	0.02749	0.04455
				1789	0.04067	0.02744	0.04447
				1790	0.0406	0.02738	0.0444
				1791	0.04052	0.02733	0.04432
				1792	0.04045	0.02727	0.04424
				1793	0.04038	0.02722	0.04417
				1794	0.04031	0.02716	0.04409
				1795	0.04023	0.02711	0.04401
				1796	0.04016	0.02705	0.04394
				1797	0.04009	0.027	0.04386
				1798	0.04002	0.02694	0.04378
				1799	0.03995	0.02689	0.04371
				1800	0.03988	0.02684	0.04363
				1801	0.0398	0.02678	0.04355
				1802	0.03973	0.02673	0.04348
				1803	0.03966	0.02667	0.0434
				1804	0.03959	0.02662	0.04333
				1805	0.03952	0.02657	0.04325
				1806	0.03945	0.02651	0.04318
				1807	0.03938	0.02646	0.0431
				1808	0.03931	0.02641	0.04303
				1809	0.03924	0.02636	0.04295
				1810	0.03917	0.0263	0.04288
				1811	0.0391	0.02625	0.0428
				1812	0.03903	0.0262	0.04273
				1813	0.03896	0.02614	0.04265
				1814	0.03889	0.02609	0.04258
				1815	0.03882	0.02604	0.04251
				1816	0.03875	0.02599	0.04243
				1817	0.03868	0.02593	0.04236
				1818	0.03861	0.02588	0.04229
				1819	0.03854	0.02583	0.04221
				1820	0.03847	0.02578	0.04214
				1821	0.0384	0.02573	0.04206
				1822	0.03834	0.02568	0.04199
				1823	0.03827	0.02562	0.04192
				1824	0.0382	0.02557	0.04185
				1825	0.03813	0.02552	0.04177
				1826	0.03806	0.02547	0.0417
				1827	0.03799	0.02542	0.04163
				1828	0.03793	0.02537	0.04156
				1829	0.03786	0.02532	0.04148
				1830	0.03779	0.02527	0.04141
				1831	0.03772	0.02522	0.04134
				1832	0.03766	0.02516	0.04127
				1833	0.03759	0.02511	0.0412
				1834	0.03752	0.02506	0.04112
				1835	0.03745	0.02501	0.04105
				1836	0.03739	0.02496	0.04098
				1837	0.03732	0.02491	0.04091
				1838	0.03725	0.02486	0.04084
				1839	0.03719	0.02481	0.04077
				1840	0.03712	0.02476	0.0407
				1841	0.03705	0.02471	0.04063
				1842	0.03699	0.02466	0.04056
				1843	0.03692	0.02461	0.04049
				1844	0.03686	0.02456	0.04041
				1845	0.03679	0.02452	0.04034
				1846	0.03672	0.02447	0.04027
				1847	0.03666	0.02442	0.0402
				1848	0.03659	0.02437	0.04013
				1849	0.03653	0.02432	0.04006
				1850	0.03646	0.02427	0.04
				1851	0.0364	0.02422	0.03993
				1852	0.03633	0.02417	0.03986
				1853	0.03627	0.02412	0.03979
				1854	0.0362	0.02408	0.03972
				1855	0.03614	0.02403	0.03965
				1856	0.03607	0.02398	0.03958
				1857	0.03601	0.02393	0.03951
				1858	0.03594	0.02388	0.03944
				1859	0.03588	0.02384	0.03937
				1860	0.03581	0.02379	0.03931
				1861	0.03575	0.02374	0.03924
				1862	0.03569	0.02369	0.03917
				1863	0.03562	0.02364	0.0391
				1864	0.03556	0.0236	0.03903
				1865	0.0355	0.02355	0.03896
				1866	0.03543	0.0235	0.0389
				1867	0.03537	0.02346	0.03883
				1868	0.03531	0.02341	0.03876
				1869	0.03524	0.02336	0.03869
				1870	0.03518	0.02331	0.03863
				1871	0.03512	0.02327	0.03856
				1872	0.03505	0.02322	0.03849
				1873	0.03499	0.02317	0.03843
				1874	0.03493	0.02313	0.03836
				1875	0.03487	0.02308	0.03829
				1876	0.0348	0.02303	0.03823
				1877	0.03474	0.02299	0.03816
				1878	0.03468	0.02294	0.03809
				1879	0.03462	0.0229	0.03803
				1880	0.03456	0.02285	0.03796
				1881	0.03449	0.0228	0.03789
				1882	0.03443	0.02276	0.03783
				1883	0.03437	0.02271	0.03776
				1884	0.03431	0.02267	0.0377
				1885	0.03425	0.02262	0.03763
				1886	0.03419	0.02258	0.03757
				1887	0.03412	0.02253	0.0375
				1888	0.03406	0.02249	0.03744
				1889	0.034	0.02244	0.03737
				1890	0.03394	0.0224	0.03731
				1891	0.03388	0.02235	0.03724
				1892	0.03382	0.02231	0.03718
				1893	0.03376	0.02226	0.03711
				1894	0.0337	0.02222	0.03705
				1895	0.03364	0.02217	0.03698
				1896	0.03358	0.02213	0.03692
				1897	0.03352	0.02208	0.03685
				1898	0.03346	0.02204	0.03679
				1899	0.0334	0.02199	0.03673
				1900	0.03334	0.02195	0.03666
				1901	0.03328	0.02191	0.0366
				1902	0.03322	0.02186	0.03654
				1903	0.03316	0.02182	0.03647
				1904	0.0331	0.02177	0.03641
				1905	0.03304	0.02173	0.03634
				1906	0.03298	0.02169	0.03628
				1907	0.03292	0.02164	0.03622
				1908	0.03287	0.0216	0.03616
				1909	0.03281	0.02156	0.03609
				1910	0.03275	0.02151	0.03603
				1911	0.03269	0.02147	0.03597
				1912	0.03263	0.02143	0.0359
				1913	0.03257	0.02138	0.03584
				1914	0.03251	0.02134	0.03578
				1915	0.03246	0.0213	0.03572
				1916	0.0324	0.02126	0.03566
				1917	0.03234	0.02121	0.03559
				1918	0.03228	0.02117	0.03553
				1919	0.03223	0.02113	0.03547
				1920	0.03217	0.02108	0.03541
				1921	0.03211	0.02104	0.03535
				1922	0.03205	0.021	0.03529
				1923	0.032	0.02096	0.03522
				1924	0.03194	0.02092	0.03516
				1925	0.03188	0.02087	0.0351
				1926	0.03182	0.02083	0.03504
				1927	0.03177	0.02079	0.03498
				1928	0.03171	0.02075	0.03492
				1929	0.03165	0.02071	0.03486
				1930	0.0316	0.02067	0.0348
				1931	0.03154	0.02062	0.03474
				1932	0.03148	0.02058	0.03468
				1933	0.03143	0.02054	0.03462
				1934	0.03137	0.0205	0.03456
				1935	0.03132	0.02046	0.0345
				1936	0.03126	0.02042	0.03444
				1937	0.0312	0.02038	0.03438
				1938	0.03115	0.02034	0.03432
				1939	0.03109	0.02029	0.03426
				1940	0.03104	0.02025	0.0342
				1941	0.03098	0.02021	0.03414
				1942	0.03093	0.02017	0.03408
				1943	0.03087	0.02013	0.03402
				1944	0.03081	0.02009	0.03396
				1945	0.03076	0.02005	0.0339
				1946	0.0307	0.02001	0.03384
				1947	0.03065	0.01997	0.03378
				1948	0.03059	0.01993	0.03372
				1949	0.03054	0.01989	0.03367
				1950	0.03049	0.01985	0.03361
				1951	0.03043	0.01981	0.03355
				1952	0.03038	0.01977	0.03349
				1953	0.03032	0.01973	0.03343
				1954	0.03027	0.01969	0.03337
				1955	0.03021	0.01965	0.03332
				1956	0.03016	0.01961	0.03326
				1957	0.03011	0.01957	0.0332
				1958	0.03005	0.01953	0.03314
				1959	0.03	0.0195	0.03309
				1960	0.02994	0.01946	0.03303
				1961	0.02989	0.01942	0.03297
				1962	0.02984	0.01938	0.03291
				1963	0.02978	0.01934	0.03286
				1964	0.02973	0.0193	0.0328
				1965	0.02968	0.01926	0.03274
				1966	0.02962	0.01922	0.03268
				1967	0.02957	0.01918	0.03263
				1968	0.02952	0.01915	0.03257
				1969	0.02947	0.01911	0.03251
				1970	0.02941	0.01907	0.03246
				1971	0.02936	0.01903	0.0324
				1972	0.02931	0.01899	0.03235
				1973	0.02926	0.01895	0.03229
				1974	0.0292	0.01892	0.03223
				1975	0.02915	0.01888	0.03218
				1976	0.0291	0.01884	0.03212
				1977	0.02905	0.0188	0.03207
				1978	0.029	0.01876	0.03201
				1979	0.02894	0.01873	0.03195
				1980	0.02889	0.01869	0.0319
				1981	0.02884	0.01865	0.03184
				1982	0.02879	0.01861	0.03179
				1983	0.02874	0.01858	0.03173
				1984	0.02869	0.01854	0.03168
				1985	0.02863	0.0185	0.03162
				1986	0.02858	0.01847	0.03157
				1987	0.02853	0.01843	0.03151
				1988	0.02848	0.01839	0.03146
				1989	0.02843	0.01835	0.0314
				1990	0.02838	0.01832	0.03135
				1991	0.02833	0.01828	0.03129
				1992	0.02828	0.01824	0.03124
				1993	0.02823	0.01821	0.03118
				1994	0.02818	0.01817	0.03113
				1995	0.02813	0.01813	0.03108
				1996	0.02808	0.0181	0.03102
				1997	0.02803	0.01806	0.03097
[truncated: 1,002 more rows]

## Sheet: Figure 2C
Force (pN)	Dissassembly rate (s-1)	Error
5	0.00142	0.00019298
20	0.00149	0.000131857
50	0.00116	0.000117035
